# Supplementary material for: A Proteomics-Based Assessment of Inflammation Signatures in Endotoxemia
Source: Mol Cell Proteomics. 2021 Feb 24;20:100021. doi: 10.1074/mcp.RA120.002305 (PMC7950208; doi:10.1074/mcp.RA120.002305)
Supplement: Supplemental Table S8 [file mmc2.xlsx]

## Sheet: Sheet1
	A proteomics-based assessment of inflammation signatures in endotoxemia
	SA Burnap et al
	Human experimental endotoxemia model, top14 depleted plasma DIA analysis
	Spectronaut v11 export
																																						z=1.960			Number of precursors used for quantification
		Pre-LPS i.v										6hr post-LPS										24hr post-LPS										Mean			StDev			Margin of error (95%)			Pre-LPS i.v
PG.ProteinAccessions	PG.ProteinDescriptions	0hr01	0hr02	0hr03	0hr04	0hr05	0hr06	0hr07	0hr08	0hr09	0hr10	6hr01	6hr02	6hr03	6hr04	6hr05	6hr06	6hr07	6hr08	6hr09	6hr10	24hr01	24hr02	24hr03	24hr04	24hr05	24hr06	24hr07	24hr08	24hr09	24hr10	0hr	6hr	24hr	0hr	6hr	24hr	0hr	6hr	24hr	0hr01	0hr02	0hr03	0hr04	0hr05	0hr06	0hr07	0hr08	0hr09
P31946	14-3-3 protein beta/alpha	67776.7	326.492	28166.7	5945.25	9578.97	4377.82	2646.88	4694.17	432.97	91784.5	2313.96	3928.25	49335.4	596.418	3775.16	257.286	1118.67	7193.14	677.644	43491.4	48237.6	34257.4	35184.5	49355.3	11317.9	637.449	655.517	4427.89	5233.79	333.297	21573	11268.7	18964.1	32202.6	18692.1	20423.3	19959.4	11585.5	12658.5	5	5	5	4	3	3	3	4	3
P62258	14-3-3 protein epsilon	28953.2	15462.9	13575.3	21959.4	8295.9	4324.87	11888.2			515.242	8686.43	21613.6	3321.71	21331.2	3436.18	274.191	12391.8		162.514	2947.47	24148.2	17481.4	19819.7	21876.6	6754.3				2183.87	359.114	13121.9	8240.57	13231.9	9223.75	8453.16	9874.89	5716.94	5239.32	6120.52	3	3	3	3	1	1	Filtered	Filtered	1
Q04917	14-3-3 protein eta	1614.49	875.235	7636.33	11617.7	1843.35		2111.74			18273.3	56.9283	1158.46	1544.55	13444.4						5769.16	15721.2	9646.6	1381.22	1233.23	2476.12				773.935		6281.73	4394.7	5205.39	6610.67	5504.51	6128.56	4097.34	3411.73	3798.52	3	2	2	2	3	Filtered	Filtered	Filtered	Filtered
P61981	14-3-3 protein gamma	45114.6	2446.8	22291.4	36737.5	449.391		6424.95	214.713	218.236	85381.7		25421.5	39985.6	34952	2261.9	121.815	5234.36		1587.31	57264	35781.5	2337.78	36421.7	3372.59	68.6348	2618.55	1597.44	4459.48	42619.8	1577.32	22142.2	20853.5	13085.5	29169.8	21718.9	17510.7	18079.6	13461.5	10853.3	2	1	2	2	1	Filtered	1	1	1
P27348	14-3-3 protein theta	15178.8	7461.54	6298.69	9259.74	14817.7	479.424	26561.8	12926.4	1213.84	17968.2	4767.39	8718.63	1151.29	9181.19	449.368	275.356	23923.3	8791.49	8672.77	11111.3	13376.7	8852.66	7546.98	8716.21	2881.97	15352.3	864.795	1188.89	127363		11216.6	7704.22	20682.6	7958.97	6987.18	40323.4	4933.02	4330.7	24992.7	1	1	1	1	1	1	1	1	1
P63104	14-3-3 protein zeta/delta	8996.38	83747.3	7382.24	69388.6	17552.2	1363.53	29482.6	18294.2	17976.4	144655	5993.59	11742.7	9117.62	6895.12	6387.87	11296.9	22766.6	11244.9	1648.44	62478.7	88173.5	565.898	67579.9	11717.6	1831.5	1414.28	1143.58	1839.28	8228.4	8575.29	39883.8	14957.2	19106.9	45727	17596.7	31587.2	28341.9	10906.5	19578	4	4	3	4	3	4	5	3	2
P08195	4F2 cell-surface antigen heavy chain	1625.27	8857.32	1636.43	1143.53	8829.82	36251.4	9266.86	14783.2	943.234	796.928	7921.29	8233.8	1825.72	4489.88	6862.79	16262.5	5771.63	9757.43	9664.65	841.67	15231.3	14589.8	1877.24	1975.26	8479.55	1322.89	1822.77	8136.26	9386.95	6999.65	8413.4	7163.13	6982.17	10930.6	4411.21	5218.11	6774.85	2734.1	3234.22	3	3	3	2	3	3	3	3	3
P52209	6-phosphogluconate dehydrogenase, decarboxylating	9195.18	221.472	297.924	8846.82				2622.83		7682.14	444.198	3433.33	5528.63	9422.56						5221.57	4593.52	8372.48	36.9326	2645.69					89.6855		4811.06	4810.06	3147.66	4241.98	3275.55	3488.16	2629.21	2030.21	2161.98	3	3	3	3	1	Filtered	1	2	1
P08253	72 kDa type IV collagenase	857.625	71522.8	18619.7	6618.58	16695.5	1157.23	12548.1	674.97	7575.57	8342.73	38657.8	32997.2	25623.4	42122.4	14182.4	8523.87	417.895	19135	21172.4	18926.4	44444.6	41576.4	31464.2	67799.3	958.498	13138.5	13278.7	7921.47	9595.11	1227.78	14461.3	22175.9	23140.4	21030.2	13093.7	22216.2	13034.7	8115.54	13769.7	3	3	3	3	3	3	3	3	3
P11021	78 kDa glucose-regulated protein	36349.9	44474.7	31557.6	41476.9	27999.9	2462.48	29985.8	18326.8	22926.6	7156.73	23631.4	37219.2	36352.5	44966.8	2165.64	17713.1	16428.4	12251.2	293.771	33973.2	32167.3	3153.89	26551.7	36139.5	3482.58	16821.4	1792.14	21433.5	44357.7	22936.3	26271.7	22499.5	20883.6	13805.9	15339.3	14704	8556.95	9507.37	9113.63	3	3	3	3	3	3	3	3	3
Q76LX8	A disintegrin and metalloproteinase with thrombospondin motifs 13	27786.3	34668.7	25691.3	32332.5	2796.35	34711.4	26135.3	2138.64	26696.6	31759	2768.32	345.415	253.262	25732.8	17973.7	26347.3	2249.22	1557.66	1778.32	19578.6	3152.4	27625.6	3774.87	3162.76	22837.3	21741.9	3168.92	2113.75	21718.2	3444.73	24471.6	9858.46	11274	12076.2	11102.2	10638.7	7484.89	6881.24	6593.92	4	4	4	4	4	4	4	4	4
P61160	Actin-related protein 2	9592.97	9325.66	552.854	796.977		17365.2	36637.2		2763.74	8342.48	44.7699	4459.43	154.655	7578.62			22422.1			289.877	1385.34	1126.35	549.854	4781.74					11165.5	11666.1	10672.1	5824.91	5112.49	11891.5	8678.78	5104.85	7370.4	5379.16	3164.02	3	3	3	3	2	1	3	Filtered	2
O15143	Actin-related protein 2/3 complex subunit 1B	7856.67	556.616	623.763	7694.54	453.943				2985.98	1463.53	386.589	5255.49	1756.19	1241.56			1427.39			5846.9	1451.33	657.766	6791.19	6463.36	817.517				7115.73		3090.72	2652.35	3882.81	3317.34	2298.22	3202.46	2056.11	1424.45	1984.9	3	3	3	3	3	Filtered	1	Filtered	1
O15144	Actin-related protein 2/3 complex subunit 2	8379.57	1414.98	2788.59	3978.85	1261.96					5798.93	1933.11	2112.46	6552.17	2941.24						238.897	5234.48	4435.41	3654.79	3796.72					4475.21		3937.15	2755.58	4319.32	2758.27	2338.39	630.479	1709.59	1449.35	390.775	3	3	3	3	3	1	2	Filtered	2
O15145	Actin-related protein 2/3 complex subunit 3	1894.6	9377.15	7955.43	14755.4		3993.84	3237.72			2283.12	5538.43	9359.44	19935.6	12727.6			5321.83			7644.28	19736.4	116.712	12692.3	13136.1	4688.89				16762.5		6213.9	10087.9	11188.8	4723.89	5547.25	7416.46	2927.9	3438.22	4596.77	3	3	3	3	1	1	Filtered	Filtered	1
P61158	Actin-related protein 3	7444.55	2676.39	3985.79	2616.39						4916.26	263.995	2848.69	6689.89	575.292						4856.73	6248.54	3957.49	3567.43	6683.88					554.682		4327.87	3046.92	4202.4	1989.57	2758.6	2455.27	1233.15	1709.8	1521.79	3	3	3	3	Filtered	Filtered	1	2	Filtered
P68032	Actin, alpha cardiac muscle 1;Actin, alpha cardiac muscle 1	16868	7985.35	82487.8	131567	18123.5	6444.75	24132.5	21871.8	889.578	92214.8	3628.9	81462.9	134239	96974.7	116.999	12564.7	242.777	26331.3	21591.8	47422.2	157735	118528	98448.3	14664.9	2916.14	1686.61	15829.5	7738.54	8621.17	1672.61	40258.5	42457.5	42784.1	44956.9	46682.8	58623.7	27864.5	28934.3	36335.3	5	4	5	4	4	5	4	3	4
P60709	Actin, cytoplasmic 1;Actin, cytoplasmic 1	2.14118e+06	71489.5	824213	1.44442e+06	294831	851.648	318997	866.312	11186.6	113728	33493.9	728757	1.48775e+06	1.11998e+06	8155.9	6982.48	38482.3	9718.22	93538.8	5396.81	1.61174e+06	974942	829563	12797.4	344479	28685.5	1426.84	75169.7	185565	8177.65	522176	353226	407254	732613	554051	551526	454078	343405	341839	4	4	4	4	4	4	4	3	4
P63261	Actin, cytoplasmic 2;Actin, cytoplasmic 2	26526.9	15121.5	9926.55	35774.1						2351.23			29551.9	28699.7			5134.86				1871.8	1155.67	183.199	5525.16		416.199			12758.6		17940.1	21128.8	3651.76	13294.4	13857.7	4865.02	8239.93	8589.1	3015.37	1	3	2	1	1	Filtered	1	Filtered	Filtered
P00568	Adenylate kinase isoenzyme 1	7578.4	4877.43	4847.22	5963.39						7791.72	113.226	9166.43	656.335	5321.64							4573.84	318.189	5114.15	8277.91					3795.43		6211.63	3814.41	4415.91	1420.22	4265.68	2854.99	880.26	2643.9	1769.54	2	1	2	2	Filtered	Filtered	Filtered	Filtered	Filtered
Q01518	Adenylyl cyclase-associated protein 1	36255.5	18496.4	15515	36344.8	4718.76	422.323	8926.77	21421.9		44581.6	12744.3	2261.62	4361.39	45417.4	2296.17		1975.55	12116.8	14938.6	24856.3	3344.66	261.338	22282.7	4229.17	576.164	1131.52			28835.9	2389.74	20742.6	13440.9	7881.4	15388.7	14231.8	11132.7	9538.04	8820.99	6900.13	3	3	3	3	3	3	3	3	Filtered
Q8IZF2	Adhesion G protein-coupled receptor F5	4789.27	8254.59	7291.21	473.213	586.977	9545.42	5914.24	4599.25	5735.15	6822.71	5435.53	8283.32	8299.84	4735.5	4867.45	8197.79	5148.36	4134.54	6328.83	6174.77	7653.93	15.667	7759.89	5179.5	5368.94	6589.48	458.479	689.337	8121.33	8178.57	5401.2	6160.59	5001.51	2977.01	1585.33	3354.13	1845.17	982.595	2078.91	4	4	4	4	4	4	4	4	4
Q86SQ4	Adhesion G-protein coupled receptor G6		11328.8	5538.33	5721.26	478.352	1232.52	2227.46	288.75	4349.56	5662.55	645.318	12182.6	1518.86	627.876		7547.53	3568.68		4441.63	5323.55	9734.62	1356.22	11213.5	151.129	7649.55	4485.47			313.321	1499.59	4091.96	4482	4550.42	3514.75	3938.72	4435.22	2178.46	2441.24	2748.98	Filtered	2	3	2	4	1	4	3	3
Q9HDC9	Adipocyte plasma membrane-associated protein	1227.24	4338.15	8777.68	9265.25	1415.14	8476.38	698.728	4613.13	785.848	589.788	12713.3	496.357	6266.56	6936.12	6656.82	4582.77	878.42	7697.86	6432.62	542.568	119.619	6245.28	216.461	7896.59	13429.7	7752.17	6298.42		1419.22		4018.73	5320.35	5422.18	3625.56	3847.24	4603.69	2247.15	2384.54	2853.39	3	3	3	3	3	2	3	3	3
Q15848	Adiponectin	9919.88	18463.3	127664	15236.2	2746.75	72632.4	145551	129191	1449.22	81531.7	157.594	13594.2	132117	1537.66	224199	67317.7	126942	159632	15872.5	96549.7	95474.8	129454	139744	19538.2	1938.46	7543.97	12491.2	1518.86	74916.4	68215.7	60438.6	83791.9	55083.5	57974.5	77027.1	53672.6	35932.9	47741.9	33266.6	5	5	5	4	5	4	5	5	5
Q10588	ADP-ribosyl cyclase/cyclic ADP-ribose hydrolase 2	29124.2	39121.6	1222.89	25666	26595	2345.54	35913.5	17785	35598.8	2792.13	32339	3888.24	12316.7	24164.3	4557.18	16393.5	39117.4	21679.5	37698.7	32726.7	27814.9	28377.6	1985.54	1789.37	25281.9	27738.2	13641.4	43540	275.359	18876.2	21616.4	22488.1	18932	14758	13001.3	14332	9147.11	8058.29	8883.09	3	3	3	3	3	3	3	3	3
P61204	ADP-ribosylation factor 3	266953		361.264	434972				1924.56		14274.8	876.677	18647.6	15989.3	337915							8412.7								1121.85		143697	93357.1	4767.27	198386	163226	5155.41	122961	101169	3195.36	1	1	1	1	1	1	1	1	Filtered
P43652	Afamin	2768932	34569.2	431564	3.54564e+06	7476571	643352	2.32328e+06	2915369	1.87475e+06	2.64753e+06	335338	467884	3749591	3.27283e+06	747540	5434.5	2.23465e+06	2.47727e+06	1758298	3.14672e+06	228342	31425	3.97718e+06	3.71483e+06	3.78155e+06	182466	182974	2.12663e+06	198212	93624	2.46616e+06	1.81956e+06	1.45172e+06	2.11715e+06	1.36126e+06	1.74908e+06	1.31222e+06	843717	1.08409e+06	8	8	8	8	8	8	8	8	8
P16112	Aggrecan core protein	9176.29	5265.99	4781.56	1434.18		6875.86			1438.98	5285.74	11131.5	4952.13	7721.33	1825.96	465.321	1751.49	6391.61		273.348	7775.36	6432.47	7626.85	137.586		226.615	2157.57			4251.16		4894.09	4698.67	3472.04	2783.22	3830.09	3162.68	1725.06	2373.92	1960.25	1	1	2	1	1	1	1	Filtered	2
P02763	Alpha-1-acid glycoprotein 1	16338.2	4696.68	31867	67616.3	6258.5	79734.9	5439.67	52193.2	68778.7	67575.8	18147.6	56972.4	44144.8	79169.5	66277.3	3663.86	56.379	68766.1	85532.9	5836.19	1613.54	65449.1	4921.29	81646.7	7754.52	77886.5	7536.62	9775.99	128953	7527.22	40049.9	42856.7	39306.5	30339	33182.3	45327.3	18804.3	20566.6	28094.1	4	4	4	4	4	3	4	4	4
P19652	Alpha-1-acid glycoprotein 2	464797	39875.3	268162	456335	366132	192853	54659.7	361382	4576.19	411243	455374	492217	392636	516452	446995	397196	48836.5	3926.19	446461	486558	361579	5811.16	339489	519722	49368.6	372228	384217	449779	648147	43113.7	262002	368665	317345	178046	184820	216519	110354	114552	134200	4	4	4	4	4	4	4	4	4
P01011	Alpha-1-antichymotrypsin	2319594	2329748	23268	2266638	1658937	2462478	33699348	2571916	2292736	19444386	27852362	244661	19189732	22331732	2512224	22635996	2935538	25154282	232848	24113154	3121481	36728936	25115824	3437144	335186	3719194	32119	34994	38939516	42355256	6.9069e+06	1.47203e+07	15381965	1.09205e+07	1.16307e+07	1.81339e+07	6.76858e+06	7.20879e+06	1.12395e+07	6	6	6	6	6	6	6	6	6
P01009	Alpha-1-antitrypsin	1.87881e+06	1.15252e+06	1.12557e+06	1483.88	12568.9	1.31628e+06	777515	928755	69156.7	7968.5	1.53437e+06	1.12494e+06	97492.5	14951.4	153579	172635	8832.62	11983.4	71852.6	65955.3	132374	155195	17817.3	118156	1214923	825837	1.25993e+06	576468	122916	1.22448e+06	727063	325660	564810	670294	540792	522604	415453	335186	323913	4	4	4	4	4	4	4	4	4
P04217	Alpha-1B-glycoprotein	18866644	1628841	134525	1974636	179798	267144	15758833	2371537	1899666	233859	2871666	15971268	14188863	2186386	23645576	18413888	2272152	2114168	22226	23491388	14941317	15391999	15854538	19398768	1868786	189677	1742916	21371364	17914412	24141566	4.33155e+06	1.05178e+07	1.32815e+07	6.93325e+06	9.56186e+06	8.76157e+06	4.29727e+06	5.9265e+06	5.43048e+06	7	7	7	7	7	7	7	7	7
P08697	Alpha-2-antiplasmin	658672	733545	814694	532783	625254	337269	616332	326246	429817	26321.2	698586	667162	67512.8	48994.7	412834	433343	652413	46291.9	414734	35242.6	94692.4	812954	686819	554865	518999	589471	43672.9	285330	37341.2	379441	510093	347712	400359	234283	276948	277311	145210	171654	171879	8	8	8	8	8	8	8	8	8
P02765	Alpha-2-HS-glycoprotein	172353	1987584	1475849	14218339	1937448	27972732	21575376	2455328	33755968	29269358	1385818	18325932	156343	15598735	25632336	26421912	23117494	2953656	3577878	31586658	12878643	16979756	1777612	1529986	19998846	2226147	17137252	25144462	19381296	2934286	1.3482e+07	1.48757e+07	1.19988e+07	1.35178e+07	1.19119e+07	9.03719e+06	8.37843e+06	7.38308e+06	5.60131e+06	6	6	6	6	6	6	6	6	6
P01023	Alpha-2-macroglobulin	93677.6	38526.8	1957.23	191392	355550	37768.2	59897.8	194778	62372.2	245235	681647	34819.3	28492.4	17964.9	28691.8	331852	565156	294936	59882.7	194188	49375.7	39475.3	167318	1799.31	26529.7	64338.2	267187	464635	44964.6	28314.5	128115	223763	115394	113606	241505	146734	70413.9	149687	90947	5	5	5	5	5	5	5	5	5
P12814	Alpha-actinin-1	54612.6	261.719	27271.2	25281.5	584.453	17386	7528.56	12173.8	3476.7	23285.9	1524.41	21579.6	57266.8	21117.8	19343.6	5435.54	7514.92	2452.52	1813.53	153.294	48761.5	33649	23566.3	24516.3	7832.82	3343.89	2123.98	14351.3	35252.3	8592.48	17186.2	13820.2	20199	16578.5	17489.6	15584.6	10275.5	10840.2	9659.46	4	4	4	4	4	4	4	3	3
O43707	Alpha-actinin-4	4377.56		1797.15						7489.39				4661.62								436.858	4124.63		9726.27					522.757		4554.7	4661.62	3702.63	2850.25	#DIV/0!	4368.04	1766.6	#DIV/0!	2707.34	3	1	2	1	Filtered	1	Filtered	Filtered	1
P04745	Alpha-amylase 1	3778.51	2122.28	2846.85	3697.58	365.939	6146.35	453.719	7426.24	1626.28	298.355	388.714	19.8948	2321.21	2774.97	3245.3	3946.58	3181.74	3135.32	2328.49	113.124	4235.73	255.88	2718.38	424.598	437.394	7834.58	2648.76		156.942	272.635	2876.21	2145.54	2109.43	2445.68	1441.55	2603.27	1515.85	893.483	1613.52	3	3	3	3	3	3	3	3	2
P06733	Alpha-enolase	26417.6	1134.73	1248.89	15913.8	5628.48		3172.16	11672.2	116.999	14761.2	7892.15	1895.36	19137.8	13786.6	31938.8	1264.57	2667.44	1318.95		7382.12	24587.2	1358.12	11361.3	13218.5	3543	7223.26	747.444		15273.5	565.918	8896.23	9698.19	8653.14	8927.4	10372.7	8179.09	5533.26	6429.07	5069.45	4	4	4	4	3	3	4	3	3
P02771	Alpha-fetoprotein	241938	26146.6	34166.9	39791.8	155360	198895	353723	25273.2	18957.2	262677	31359.5	3232.41	4538.88	15595.8	22492.2	26629.1	376272	163455	373981	272981	23421.2	32776.2	29169.3	34281.8	217752	246582	155735	23836.5	218190	26218.8	135693	129054	100796	123223	155850	96254.6	76374.6	96596.9	59659.2	1	1	1	1	1	1	1	1	1
P15144	Aminopeptidase N	24524.3	22636.6	31749.1	17883.8	3529.82	28732.1	323.895	1317.43	2456.97	147.652	2213.71	25573.2	27784.3	2118.35	2637.79	24992.7	31622.9	2688.14	2435.6	19662.8	24249.2	28519.5	2489.47	15916.2	3864.56	29528.3	18663.4	15853.2	2544.31	19411.4	13330.2	14173	16104	12955.7	12727.9	10205.2	8030.03	7888.86	6325.24	3	3	3	3	3	3	3	3	3
P03950	Angiogenin	87889.7	51716.2	6557.2	84735.6	7422.59	122627	119218	121973	84882	7413.91	4674.58	4525.79	4873	44577.5	69253.8	5682.39	6423.35	6393.27	53489.9	84414.9	6964.55	43594.2	7971.74	68227.3	79818.3	154758	62333.2	83659.8	53536.6	82927.3	69443.4	28430.8	64379.1	48121.3	31389.4	42386.1	29825.9	19455.4	26271.2	6	6	6	6	6	6	6	6	6
P12821	Angiotensin-converting enzyme	1361.25	1568.42	2912.92		6267.75	1343.69	1886.27				2497.89	1434.75	2938.82		1182.47		98.822				3426.51	26155.6	2731.87		2682.97	8961.93	2144.72		1639.93	2382.39	2556.72	1630.55	6265.74	1909.21	1123.52	8364.23	1183.34	696.363	5184.21	3	2	3	2	3	2	2	1	3
P01019	Angiotensinogen	1.64464e+06	126816	139835	1.44363e+06	1876456	28635.9	1.22174e+06	1.15358e+06	113763	98291.5	155764	1.17949e+06	1.19427e+06	1.6664e+06	1414161	1.41629e+06	132383	1.19299e+06	139378	99351.6	1.18527e+06	123686	9266.81	14743.9	1885149	11828.8	168924	952758	884570	131234	784738	859047	536743	747908	642458	652298	463558	398199	404298	7	7	7	7	7	7	7	7	7
P08758	Annexin A5	12274.3	774.319	5947.49	5588.68					5746.92	16616		5513.67	127.765	14758.7					18423.8	6172.44	9842.93		711.991	8726.55		81.7264			9416.85		7824.62	8999.27	5756.01	5650.39	7430.29	4913.46	3502.15	4605.34	3045.39	1	1	2	2	Filtered	Filtered	1	Filtered	1
P01008	Antithrombin-III	719587	7.18389e+06	698278	7173118	791895	949258	564576	4.76174e+06	55157	7.84667e+06	682464	654278	6626648	8968	75333.5	122349	8565864	517166	535844	511946	643256	633431	6.35121e+06	8575161	8414723	4827367	3.34518e+06	5964226	5947622	66162	3.07442e+06	1.83009e+06	4.47683e+06	3.25988e+06	3.08267e+06	3.17136e+06	2.02049e+06	1.91066e+06	1.96563e+06	9	9	9	9	9	9	9	9	9
P02647	Apolipoprotein A-I	34218512	5632592	43857812	4397596	4888	4956492	3513678	42583792	48312824	46878	379452	5727952	44916	4356194	4747648	452724	3551168	37946856	4439584	388748	27947796	4361196	38125524	36862552	4369852	387814	3426492	48837644	3192364	37218172	1.87525e+07	6.20352e+06	2.04729e+07	2.05841e+07	1.13641e+07	1.89519e+07	1.27581e+07	7.04351e+06	1.17465e+07	8	8	8	8	8	8	8	8	8
P02652	Apolipoprotein A-II	481832	167663	87725.8	56354	8683.62	587267	9922.44	13547.1	854923	149299	544552	1.17586e+06	1.27178e+06	8154.12	1171328	75533	62643.6	778372	878219	1.77968e+06	6237.62	882830	16957.4	641340	59352.6	828611	832568	84837.2	1.56546e+06	648674	241722	774613	556687	295386	598375	511420	183082	370877	316982	9	9	9	9	9	9	9	9	9
P06727	Apolipoprotein A-IV	8386147	17325764	8682175	88983	19911616	12562882	11831819	892337	2189164	2361136	169673	17544188	5.24843e+06	11157353	219476	145455	9494637	1314478	18371568	17142674	778432	13427557	11763591	13574781	11214623	1357153	989636	11272259	1236577	994614	8.4232e+06	8.08079e+06	6.66092e+06	7.00673e+06	7.67535e+06	5.94469e+06	4.34282e+06	4.75723e+06	3.68456e+06	5	5	5	5	5	5	5	5	5
P04114	Apolipoprotein B-100	1.93979e+06	1.43865e+06	284938	153312	196294	1552861	1329469	851558	13367.6	579856	172933	134449	1.78133e+06	1.27762e+06	7386.88	1.49698e+06	178354	1.33923e+06	153429	63561.3	1.47683e+06	2879.5	1.46667e+06	1.37152e+06	1.43744e+06	157554	156896	71716.6	13443	167428	834009	660528	632238	688027	713708	696420	426443	442361	431645	6	6	6	6	6	6	6	6	6
P02654	Apolipoprotein C-I	7165	1748.5	135267	1.54298e+06	14183.6	2.16482e+06	127446	162927	139642	11446.2	444497	1144559	116332	1.43796e+06	132878	155869	81216.7	997280	127164	892545	469174	13236.1	1.16414e+06	1136.88	11136.8	573481	8565.44	138453	679498	1.26353e+06	430762	553030	432235	766856	514927	484621	475302	319155	300371	5	6	6	6	6	6	8	6	6
P02655	Apolipoprotein C-II	1.24774e+06	1.71118e+06	2217881	4537141	18973.8	4.26897e+06	1.13567e+06	2.61226e+06	3.47615e+06	2.25517e+06	87812.2	1.62555e+06	191726	48496	1.47462e+06	336526	787625	2167562	2.96465e+06	1.38226e+06	752167	184269	1896528	2817834	113643	63579.4	1.86349e+06	3.93569e+06	82724.4	2.96728e+06	2.34811e+06	1.10668e+06	1.46772e+06	1.42832e+06	985901	1.42928e+06	885280	611068	885876	4	4	4	4	4	4	4	4	4
P02656	Apolipoprotein C-III	629444	182739	1.64453e+06	2863864	1.44383e+06	291232	127132	1.63188e+06	274122	36457.5	1414737	1.87549e+06	1.36934e+06	29611.8	13739.8	2.13232e+06	491434	1.62113e+06	1.82922e+06	1.58783e+06	686865	194565	147598	1.67781e+06	793967	677459	1121969	2.29794e+06	1987.44	198418	912522	1.23648e+06	779858	938907	773861	740326	581941	479644	458859	5	5	5	5	5	5	5	5	5
P55056	Apolipoprotein C-IV	22964.7	35248.4	65116.8	21681.5	3913.52	14253.7	47416	54857.3	13436.5	3853.94	11623.7	37832.8	44186	197544	23486.3	8842.33	29311.4	5996.43	12919.2	24869.5	14722.1	45622.9	48941.1	13184.4	17125.4	27362.8	36242.9	139570	23195	7532.79	28274.2	39661.2	37349.9	21492.3	56884.5	38509.9	13321.1	35257.4	23868.7	3	3	3	3	3	3	3	3	3
P05090	Apolipoprotein D	718318	1.23178e+06	1158573	1211391	189265	147188	434575	127459	141518	982645	651615	128747	1.12164e+06	12296.8	12472.4	1.33758e+06	93528.8	14199.6	132897	14882.4	58979.1	11793.2	738683	16936.8	99329.1	812964	675979	1119725	7554.62	1.35189e+06	634271	351985	489383	479378	502943	512485	297122	311727	317641	6	6	6	6	6	6	6	6	6
P02649	Apolipoprotein E	859956	184470	1.47296e+06	136643	1.56746e+06	1.77717e+06	179984	1.42491e+06	115885	1.91939e+06	87126.9	129592	16324.8	1.39324e+06	1.36376e+06	145727	1.11176e+06	165959	183329	95868.2	781719	1.42776e+06	12791.2	126763	1364258	123223	133796	1.13673e+06	171723	1.44577e+06	963883	469269	672452	748825	572623	619143	464127	354915	383749	6	6	6	6	6	6	6	6	6
Q13790	Apolipoprotein F	1999.4	6693.88	85435.3	35866.9	42673.8	2972.14	49276.8	38975.9	8958.22	52684.5	2798.88	37692.6	53146.5	4158.57	453.172	4784.34	36394.8	34412.4	41976.4	53961.9	41756.9	69318	87531.2	38327.8	4361.5	3162.74	33271.2	7339.31	51293.5	42696.5	32553.7	26978	37905.9	27223.6	21597.6	27798.2	16873.4	13386.3	17229.5	4	3	3	4	4	4	4	4	4
O14791	Apolipoprotein L1	55562.3	993.586	14725.7	55979.7	72139.4	53658.4	98439.8	65649.4	62119.8	29113.9	85178.7	72851.2	128583	29576.8	2758.59	6614.53	115716	143.219	6763.74	3599.49	11999.3	18853.3	19361.6	46163.7	114695	13451	13137.8	41292.9	97934.2	53459.7	50838.2	45178.5	43034.9	28642.5	50618.8	36739.3	17752.8	31373.9	22771.3	4	5	5	3	5	5	5	5	5
O95445	Apolipoprotein M	7298.62	739890	175491	134885	1.14217e+06	166676	1165937	874221	558899	93512.2	5814	763260	971497	12383.2	1.22148e+06	12546.1	118668	796683	52327.5	919.125	4821.47	741188	9257.81	984564	11672	751235	645686	55446.7	683168	1.14265e+06	505898	395558	502969	448983	483690	440442	278282	299794	272989	3	4	4	4	4	4	4	4	4
P08519	Apolipoprotein(a)	1.39252e+06	179957	118124	1.53742e+06	979783	15341.8	836766	121177	1.25778e+06	138318	1.47313e+06	89258.4	1126	1.26316e+06	875875	1.19846e+06	95628.2	989212	118997	12341.9	112388	7851.56	76711.7	1.48631e+06	825716	141217	633314	1.84617e+06	6259.62	1.57538e+06	657719	611719	671132	605474	599733	723921	375277	371718	448691	6	6	6	6	6	6	6	6	6
P06576	ATP synthase subunit beta, mitochondrial	2662.89	1837.49		234.974						7414.82	85.1888	472.843	2578.22	1721.73							381.648	1434.59	1594.47	1697.25							3037.54	1214.5	1276.99	3087.36	1146.36	606.601	1913.57	710.521	375.975	2	2	2	5	Filtered	Filtered	Filtered	Filtered	Filtered
O75882	Attractin	79781.6	687795	936783	674947	97889.2	989150	715833	868278	86477.9	19964.9	839848	737413	913374	69337.4	146577	119746	874228	776124	7731.75	1.16872e+06	778378	56418.9	9651.62	581721	98163.5	71198.9	61292.8	939272	83316	991581	515690	565310	367099	396566	429582	406994	245794	266257	252258	4	4	4	4	4	4	4	4	4
P98160	Basement membrane-specific heparan sulfate proteoglycan core protein	259.475	29929.7	23674.9	18232	274.662	28261.2	2671.64	25333.5	1936.73	33999.5	19151.2	23171.8	2557.54	2189.16	25668.2	28679.7	21249.8	23655.5	1932.53	32835.4	242.865	25959.9	27545.4	2752.53	21589.4	23377.7	24437.7	23266.7	22284.3	3165.85	16457.3	18109.1	17462.2	13694	11595.3	10794.9	8487.64	7186.85	6690.78	3	3	3	3	3	3	3	3	3
P15291	Beta-1,4-galactosyltransferase 1	3381.44	7487.18	4265.98	7428.56	6767.94	965.876	8996.89	3175.67	498.394	4573.36	4819.33	566.937	4599.78	1199.64	8322.43	11497.1	7638.13	4857.51	6775.5	3337.57	5687.61	8272.29	564.928	952.479	9671.36	8524.72	7156.66	7146.13	454.835	13238.2	4754.13	5361.4	6166.92	2863.32	3318.79	4290.1	1774.71	2057	2659.03	1	1	2	1	1	2	1	1	1
P02749	Beta-2-glycoprotein 1	9636919	1275324	8793152	761196	645255	1181462	28512.2	538470	563474	712316	673840	797340	794734	719852	9451858	5687682	3574371	4639222	415214	5261127	969743	625796	4857251	783934	5249623	35745.2	285267	15474	2.89936e+06	74433	2.41361e+06	3.20152e+06	1.57966e+06	3.60661e+06	3.0474e+06	2.01768e+06	2.2354e+06	1.8888e+06	1.25057e+06	8	8	8	8	8	8	8	8	8
P61769	Beta-2-microglobulin	123559	121194	56127.4	13164.8	7252.42	192330	112875	71185.3	65732.7	96276.6	175765	135326	92556.9	221675	754.859	61316.8	238453	92326.8	7725.67	18165.6	156384	76655	7546.15	11736.6	18913.5	95164.5	6651.2	118622	65470	135889	85969.6	104407	69303.1	55589.7	86563.9	56547.7	34454.8	53652.9	35048.6	5	5	5	5	5	5	5	5	5
Q96KN2	Beta-Ala-His dipeptidase	4822.26	73288.7	14631.3	17174.3	97642.6	154684	135146	78755.8	6723.45	84135.9	52514.1	7253.48	15436.5	15477.3	68351.6	149936	98485.5	74867.3	676.694	76672.7	45778.8	78374.5	119558	15678.3	77278.2	84295.9	63466.3	5668.31	95611.4	127831	66700.4	55967.1	71354.1	54228.1	47494.2	40117	33610.9	29437.2	24864.8	3	3	3	3	3	3	3	3	3
Q9HBI1	Beta-parvin	1369.43	4746.99	35668.9	9793.28	452.529		1175.69			9814.69	8395.18	1435.55	27757.8	8798.52			1741.26	1328.5		2833.28	773.396	21614.3	15113.7	877.312	345.44				1735.21		9003.07	7470.01	6743.24	12403.7	9510.23	9244.18	7687.91	5894.5	5729.6	1	3	2	3	1	1	1	1	1
P43251	Biotinidase	2791.12	239735	261567	19245.3	271871	257459	23289.9	217248	197142	167453	253368	266163	227156	193366	259737	32345	26127.2	23353.2	219466	211476	282959	23873.9	26388.3	221983	272375	21499.8	187926	177727	2179.65	23116.2	165780	171256	124003	108669	101854	114956	67354	63129.8	71250.6	6	6	6	6	6	6	6	6	6
Q13867	Bleomycin hydrolase	11479.3						575.687	496.332		9761.52		682.141	3553.13				7486	68.9923	4783.98		971.567					12333.6			12353.6		5578.2	3314.85	8552.94	5864.39	3044.68	6565.67	3634.79	1887.11	4069.44	1	Filtered	Filtered	1	1	Filtered	1	1	Filtered
P13727	Bone marrow proteoglycan	5559.87		238.223		794.412			4395.16	46.7585	779.119	6126.43				6344.58			5216.4	4651.35	9284.33		5393.27				7412.16	5316.69	482.498	12.3223		1968.92	6324.62	3723.39	2377.67	1790.78	3286.7	1473.7	1109.93	2037.12	2	1	2	1	1	1	2	2	2
P80723	Brain acid soluble protein 1	689.941	859.492	8974.64	5141.27	6178.74	3171.88	5343.67	5978.74	4715.56	6362.32	12747.8	1119.72	11313.9	6275.25	7774.5	6432.86	667.943	725.964	6623.19	12537.6	11811.5	1547.79	151.871	586.289	679.293	6371.73	5126.47	5875.85	4769.86	5865.52	4741.63	6621.86	4278.62	2552.01	4672.69	3624.47	1581.75	2896.16	2246.47	3	3	3	3	3	3	2	3	3
Q9UBW5	Bridging integrator 2	61125.5	121.486	33558.6	71855.9						57794.2	7581.63	26933.8	79443.3	38477.8					616.123	38583.7	59344.3	2299.45	67482.3	46328.5					22464.2		44891.1	31939.4	39583.7	28678.8	28082.1	26914.2	17775.3	17405.5	16681.6	2	3	3	3	Filtered	Filtered	2	1	Filtered
Q16627	C-C motif chemokine 14	14173.7	8182.84		6352.89	5346.31			955.29	9168.26	12536.5	14353.7	3754.84				462.478		7741.65		8245.8	1421.16	9295.33		9241.48	541.439	8717.54	9251.7	1395.43	7993.55	11143.1	8102.26	6911.7	6555.64	4460.99	5229.97	4167.37	2764.95	3241.57	2582.96	2	2	Filtered	2	2	Filtered	2	2	2
P02741	C-reactive protein	2163.18	3323.73	4985.48	116454	378.25			15359.5	3737.78	3492.98	13125.8	9493.59	67473.7	6529.4	5979.5	7714.35	87754.9	128519	66682.3	138385	154300	62243.4	575848	51299.7	99678.8	1.56164e+06	735313	42994.2	26297.2	65558.2	18736.9	53165.7	337518	39741.8	52176.9	496535	24632.2	32339.6	307756	5	4	2	3	2	1	4	2	4
Q9UBG0	C-type mannose receptor 2	13943.2	27565.3	19279.9	9956.18	2333.76	291.893	21575.9	1632.56	9198.61	13131.6	2139.9	3536.38	17.9336	11283	31279	27386.8	25856.5	13311.4	9798.78	16415.6	1865.27	29957.9	21456.8	11134.2	2523.24	16691.9	8634.99	8331.72	13842.8	2593.66	11890.9	14102.5	11703.2	9079.5	11031.4	9085.86	5627.54	6837.34	5631.47	1	1	2	1	1	1	1	1	1
P04003	C4b-binding protein alpha chain	21459	1.31221e+06	295222	21759.8	2.2947e+06	4323342	1.65637e+06	2.61414e+06	2331322	192158	2.13887e+06	349853	132199	1.78926e+06	2621.25	3676	1.59868e+06	2287118	224977	1.87162e+06	245851	3812933	2136124	2.68966e+06	1.94843e+06	191443	1.71449e+06	2.67727e+06	123528	643564	1.50627e+06	1.03989e+06	1.61833e+06	1.41922e+06	968545	1.27262e+06	879644	600310	788777	9	9	9	9	9	9	9	9	9
P20851	C4b-binding protein beta chain	916348	9998.81	1418.81	1.13877e+06	966796	148464	659936	85585.2	794244	7284.44	963976	1.25319e+06	92914.4	11956.9	98829.4	165624	82965.8	692972	69748.4	748450	859362	11421	115357	83715.4	814344	561676	461389	999196	59192.5	1.14855e+06	472885	418062	511420	463184	453392	428954	287084	281015	265869	7	7	7	7	7	7	7	7	7
P12830	Cadherin-1	877.916	7545.62	747.675	6319.76	6133.49	18826.7	26.2247	7716.23	154.559	6129.84	12997.8	7224.85	8578.74	7848.23	6943.57	15155.6	1167.64	75.6318	5553.69	8589.8	8141.49	6763.84	9275.77	881.812	7529.89	9271.96	1274.53	1632.72	5971.36	1222.94	5447.8	7413.55	5196.63	5682.57	4602.23	3542.01	3522.1	2852.49	2195.36	3	3	3	3	3	2	3	3	3
P55290	Cadherin-13	12821.2	34217.3	22866.7	11335.9	27181.4	35335.6	15756.7	24821.9	22847.5	23813.8	26495.7	2591.88	23921.3	13597.5	21841.6	13241.3	18777.3	2236.32	16569	18977.8	1329.34	28938.9	23974.2	1421.17	2843.57	23466.1	14856.4	29173.2	14421.9	1898.79	23099.8	15825	14232.4	8107.12	8207.22	11702.5	5024.84	5086.89	7253.29	5	5	5	5	7	6	5	5	5
P19022	Cadherin-2	8444.91	946.576	4259.65	1138.13	5772.31	1525.15	84.223	5.96539	7525.32	5489.25	8197.58	4575.73	3474.37	575.717	7719.72	936.486	9194.2	4542.89	4589.15	8277.54	11969.3	6335.47	634.919	3584.15	7888.29	1163.64	4329.58	146.896	4715.58	892.451	3519.15	5208.34	4166.03	3166.2	3064	3778.2	1962.43	1899.08	2341.75	4	4	4	4	4	3	4	3	2
P33151	Cadherin-5	438.485	65757	38792.5	4928.4	5418.23	44999.7	62983.2	3633.95	74178.8	5488.12	33844.1	68192.2	57234.4	36887.9	56925.5	34574.8	45778	36913.5	62228.6	6395.82	4485.21	651.485	54392.8	61449	38277.6	5821.73	27832.9	496.449	69951.4	47336.3	30661.9	43897.5	31069.5	29849.4	18164.9	26894.6	18500.8	11258.7	16669.4	3	3	3	3	3	3	3	3	3
Q05682	Caldesmon	7886.62			4367.99			1366.94	4622.57		46617.4				63.9858						2323.15			159.672	455.453				34242.9	21661.6		12972.3	1193.57	14129.9	18949.2	1597.47	16767.2	11744.8	990.121	10392.4	2	Filtered	1	2	1	Filtered	1	1	1
P62158	Calmodulin	144625	25897.6	1784.57	32295.5	139.977	2754.72	122123	8883.2	93673.3	174123	15665.6	454660	79263.8	399279	4792.82	272622	16571.3	5168.52		151813	43519	3195.28	27512.5	4356.26	226755	7985.64		1266.86	157252	17984.6	60630	155537	54425.2	66639.5	177706	81052.4	41303.6	110143	50236.8	4	4	4	4	3	3	2	3	3
Q9NZT1	Calmodulin-like protein 5	14849.7	2725.7	7828.82	6618	4599.64	1415.84	9686.49	13894.6	13587.3	777.664	2865.52	6553.54			4548.37	126.3	9266.25	2379.35	8895.35	8981.22	17169.6	542.625	1584.14	21544.4	4481.38	11163.5	22721.8	1232.17	7776.25	3513.36	7598.38	5451.99	9172.92	5280.44	3492.54	8535.24	3272.85	2164.7	5290.2	2	3	2	3	2	3	1	2	1
P27797	Calreticulin	38219.7	29753.4	16345.8	37168.5	11211.2	5765.99	1181.44	178.264	126.647	92524.6	19372.6	4145.88	39581.2	42866.6	1928.3	6794.92	15792.8	894.155	1482.83	5321.89	33649.9	21854	27263.4	36958.6	13163.2	6898.53	7451.48	1116.46	4256.82	89.7731	23247.6	13818.1	15270.2	28502.2	15698.3	13675.2	17665.9	9729.89	8476	4	4	4	4	4	4	4	4	4
P10644	cAMP-dependent protein kinase type I-alpha regulatory subunit										7259.22			522.679	2236.77						2875.39									4412.34		7259.22	1878.28	4412.34	#DIV/0!	1216.63	#DIV/0!	#DIV/0!	754.078	#DIV/0!	2	2	1	1	Filtered	Filtered	Filtered	1	Filtered
P00915	Carbonic anhydrase 1	262662	53635.4	51647.6	2575.85	21153.6	33838.6	6142.68	2112.86	1998.91	28549.5	55996.5	41532.4	35244.3	24814.6	43946.6	25878.6	27981.6	18319.1	19913.4	3483.55	316.146	6246.78	35754.4	2981.49	57362.4	17329.6	13815.7	3484	23717.4	31433.6	46431.7	29711.1	19244.2	78483.4	14978.7	18157.9	48644.5	9283.88	11254.4	5	5	5	5	5	4	4	4	4
P00918	Carbonic anhydrase 2	26626.6	11155.7	1554.5	13316.9	9766.61	7336.44	22232.8	678.735	3515.48	47117.4	1161.74	4298.57	21937	1173.55	12819.3	6926.26	186.484	6573.49		24634.7	1319.55	18658	289.314	11611.7	19643	489.877	489.159	5394.13	11146.2	8441.45	14330.1	8856.79	7748.23	14283	9075.2	7418.77	8852.69	5624.87	4598.2	3	3	2	3	2	1	1	2	1
Q96IY4	Carboxypeptidase B2	15576.9	125694	9878.15	141890	128313	115763	158843	76846.9	84951.1	15358.2	113365	13892.2	16455.2	121199	99962.4	16116.3	127479	148.227	97852.2	1146.95	12298.3	12492.9	84580	111332	1671.86	116579	7875.45	63861.7	13449.8	1765.53	87311.6	60761.6	42590.6	56266.9	54938.6	46707.1	34874.6	34051.3	28949.4	7	7	7	7	7	7	7	7	7
P15169	Carboxypeptidase N catalytic chain	364572	27892.3	276525	3839.46	4354.56	634446	41584.5	44187.5	429359	376336	336551	339518	2631.59	357159	42845.6	49381.6	321470	399820	423152	316334	32341.7	35533.8	27318.9	451357	4412.34	478520	416666	48992.6	387742	495327	220310	258886	237821	225341	160723	221584	139668	99616.9	137339	6	6	6	6	6	6	6	6	6
P22792	Carboxypeptidase N subunit 2	93788.4	17271.1	883650	12242.6	855.438	1.35996e+06	91849.5	854297	999260	851434	91598.1	1839.31	76653.4	115336	1.17363e+06	1.23572e+06	934529	736213	897572	735983	1.12153e+06	153714	93414.6	1.24247e+06	92894.3	83787.8	84536.6	91725.2	82516.5	131792	516460	599908	317838	520039	482558	456932	322324	299093	283210	7	7	7	7	7	7	7	7	7
Q9NQ79	Cartilage acidic protein 1	26335.8	49523.7	3688.13	2364.46	34798	56236.2	46444.2	3417.26	4899.47	29638	316.453	4778.52	31199.9	2259.52	3285.88	49731.5	33576.6	2543.53	4136.42	26368.4	29969.2	51626.3	29219.8	2239.76	33868.8	2883.96	23867.5	4474.73	3195.9	52616.3	25734.5	15819.7	23396.2	21048.3	17729.9	19641.8	13045.9	10989.1	12174.1	4	4	4	4	4	4	4	4	4
P49747	Cartilage oligomeric matrix protein	21239.2	2537.37	312.779	1576.5	16699.4	2557.42	2823.91	2296.97	13679.2	27231.5	21472.3	2355.66	31153.5	1424.82	19892.4	33645.5	18619.7	15699.3	11698.3	25749.6	31516.2	24397.9	36813.5	177.227	22243.7	1879.15	18136	16371.9	22634.8	3827.87	9095.43	18171.1	17799.8	9776.36	10842.7	12462	6059.45	6720.35	7724.02	6	6	6	6	6	6	6	6	6
P04040	Catalase	1578.95	35487	4613.38	7777.53	548.799	2852.34				6762.69	4139.43	11281.5	625.813	619.838		3441.43	1649.56		94211.6	585.693	4784.57	379.38	3856.17	5543.47	3752.43				654.576	3517.16	8517.24	14569.3	3212.54	12178.9	32376.8	1969.48	7548.59	20067.3	1220.69	3	3	3	3	3	2	3	Filtered	1
P49913	Cathelicidin antimicrobial peptide		1837.4	447.732	2596.59	797.525			142968	279766	227717	4262.36	2894.88	5277.66	2511.71	419.585	218.146	2271.15	142.131	2142.16	123667	1111.54	168.342	2943.52	167.748	1351.27		62847.8	19739	15553	5341.78	93733	14380.7	12136	121843	38436.5	20298.2	75518.9	23823.2	12581	2	1	2	2	1	Filtered	Filtered	1	1
P07858	Cathepsin B	5969.43	7784	12698.2	787.414	8534.99	1184.46	6857.79	11454.8	11772.9	7496.65	17899.4	1111.93	9959.24	15291.7	2335.41	18512	26321.3	22589.3	18618.4	2263.64	14411.1	12518.9	19637.9	12633.5	294.555	24163.3	15211.4	17276.7	12248.6	24171.8	7454.06	13490.2	15256.8	4079.08	9054.09	6912.87	2528.24	5611.79	4284.64	2	3	3	2	2	2	3	3	3
P07339	Cathepsin D	17718.3	11568.6	1594.25	145.576	12363.7	23712.6	12138.2	1347.93	989.532	2129.43	1889.46	14171.2	14482.7	15878.7	15444.5	15922.3	15595.9	13676.9	19417.4	19288.4	2876.57	1413.4	21892.5	2287.57	12586.2	22417.6	1278.55	2327.23	254.848	1632.16	8370.81	14576.8	6896.66	8296.2	4863.46	8755.24	5142.04	3014.4	5426.55	3	3	3	3	3	2	3	3	3
P25774	Cathepsin S	595.812					4438.95		2798.86	4511.91	5299.25	1433.94		2878.43	447.544	3984.55	1969.67		2231.4	4736.54	7288.54	2552.17			5836.5		3719.89	3881.18	5579.55	7361.75	4474.84	3528.96	3121.33	4772.27	1875.14	2167.73	1602.53	1162.22	1343.57	993.256	2	1	Filtered	3	3	1	3	2	3
Q9UBR2	Cathepsin Z	9742.72	1398.72	41275.8	7918.85	767.382	73429.6	851122	19482.3	431158	1278341	232.723	12717.6	674414	18514.8	14432.7	16591.6	13827.5	22896.5	18184.5	23965.6	14433.7	79483.3	548168	1387.74	1431.28	22912	16632.2	2124.62	298287	15482.3	271464	81577.8	100034	449094	208405	181650	278352	129171	112588	3	3	3	3	3	3	3	3	3
P11717	Cation-independent mannose-6-phosphate receptor	28989.7	8792.89	12997.4	16429.5	14115.7	8731.65	678.625	1583.32	21995.6	48374.2	18921.6	1799.44	5743.63	5239.61	4999.34	4625.25	8293.57	8183.99	4421.69	19915.3	8837.18	1634	982.214	5376.9	516.943	45365.6	1331.57	32531.8	1312.46	3943.13	16268.9	8214.34	10183.2	14189.8	6193.83	15667.9	8794.93	3838.98	9711.04	3	3	3	3	3	1	3	3	3
Q6YHK3	CD109 antigen	9162.92	12977.5	11372.4	8568.74	1924.32	13464.2	11427.4	11238.2	17986.9	13974.6	11937.9	15355.2	11141.2	1955.54	12765.4	1139.5	136.166	1558.38	168.191	1728.95	12472.4	1372.92	1523.98	1378.94	11994.4	172.781	21752	19271.3	13124.7	11762.1	11209.7	5788.64	9482.55	4206.35	6154.32	7898.75	2607.12	3814.49	4895.7	3	3	3	3	4	2	3	1	3
Q13740	CD166 antigen	144.59	123.26	5182.32		7747.75	725.928	5547.98	2321.78	19.8135	11569.7	5313.75	8787.69	39.5413	21.522	6462.48	8596.33	495.283	1358.38	2169.85	628.718	1182.26	634.157	12363.6	1534.79	6266.52	6331.16	493.822	819.179	693.227	1228.62	3709.23	3387.36	3154.73	4087.33	3552.38	3940.5	2533.35	2201.79	2442.35	3	3	3	3	3	3	3	3	3
P16070	CD44 antigen	256739	282232	182993	2295.59	245592	458297	31115.7	218236	39832.5	27853.5	248762	36864.5	18258.4	234142	313693	283.875	311496	2876.52	443913	35489	243139	268884	2154.47	292648	27388.8	386873	21222.2	466157	21361.2	3565.28	174519	164578	173339	147499	163740	178026	91420.8	101487	110342	4	4	4	4	4	3	4	4	4
O43866	CD5 antigen-like	192927	188277	98731.9	185226	193526	27123.5	34458.8	14122.9	196984	223434	137654	18264.4	7971.72	18735	181362	16936.8	274497	16157.1	191516	19126.4	176834	21274.2	1832.77	168781	216424	24179.8	11245.4	22674.3	216494	257855	135481	88222	111759	82647.1	98713.1	103674	51225.2	61183	64257.9	5	5	5	5	5	5	5	5	5
P13987	CD59 glycoprotein	12786.2	1326.57	9496.68	8322.56	7411.22	9961.43		3.36184	512.357		8576.34	1615.19	888.447	8872.76	12633.5		5164.68	347.333		4294.85	14238.4	7139.32	6869.72	8241.31	7386.33					569.176	6227.55	5299.14	7407.38	4911.49	4405.79	4346.98	3044.17	2730.74	2694.28	1	1	1	1	1	1	Filtered	1	1
P43121	Cell surface glycoprotein MUC18	52264.4	74736.8	63387.6	49453.8	6381.75	7562.25	6594.34	64993	47993.9	72278.9	5376.82	72958.2	69442.9	5928.21	81155.1	54371.9	7547.66	5496.58	5254.29	86671.5	55573.7	7587.44	64388.5	48853.6	65142.3	64328.4	42639	5489.15	57286.1	56572	44564.7	39420.3	46786	27515.4	36268.8	22363.7	17054.2	22479.7	13861.2	3	3	3	3	3	3	3	3	3
P00450	Ceruloplasmin	8.37749e+06	12157577	123554	1326614	146113	1528442	8931667	5.84429e+06	6.13652e+06	6.96134e+06	11362517	13985726	93427	1387627	11385537	9764443	886932	6.77359e+06	5636663	677887	12872359	12216735	1317112	12482733	119229	8185494	57736.5	795245	695671	9122976	5.15336e+06	6.19543e+06	5.78653e+06	4.1713e+06	5.23537e+06	5.66692e+06	2.5854e+06	3.24492e+06	3.51239e+06	8	8	8	8	8	8	8	8	8
O00299	Chloride intracellular channel protein 1	8752.86	31258.6	31753.6	74819.6	985.191		12681.5		6538.69	75973.5	24231.8	38267.6	5966.46	58291.3	5621.83	448.991	1643.76	469.571		44965.3	63887.2	35215.6	43386.8	67799	12287.2	5929.27		74.9473	59894.4	4951.47	30345.4	19989.6	32602.9	29927.8	22207.5	27459.7	18549.5	13764.4	17019.7	3	3	3	3	3	1	3	3	2
P11597	Cholesteryl ester transfer protein	244.982	16538	16716.7	19322.2	44362.5	14211.6	3677.79		19240	4234.62	1934.52		12929.7	11935.2	1488.32		21613.9	914.318	17339.9		83.3896	25983.6	7146.54	1674.39	1936.85	2918.3	1199.54	14567.4	7792.95	7.79834	15394.3	9736.55	6331.08	13063	8373.06	8265.4	8096.56	5189.67	5122.95	1	1	3	1	2	1	3	Filtered	3
P06276	Cholinesterase	227473	21481.3	263712	219254	232527	23527.7	318360	343836	23147.5	34722.8	22924.2	2284.8	246897	2638.9	236162	219512	284948	32128.5	237872	355837	19667.3	181865	21481.3	195578	225686	277119	2435.34	245478	38329.4	24648.7	170804	164120	123229	130818	133969	110751	81082.1	83034.9	68644.2	5	5	5	5	5	5	5	5	5
P26992	Ciliary neurotrophic factor receptor subunit alpha	9976.33	927.721	12276.2	727.46	5769.16	4936.57	5225.41	1687.85	621.68	1237.41	7445.28	8239.93	18575.7	7826.8	6833.94	7691.19	634.964			177.295	1859.51	14754.7	1567.59	4746.77	4636.53	1215.72		1124.12	1554.3	7333.13	4338.58	7178.13	4310.26	4124.63	5653.44	4463.36	2556.47	3504.04	2766.42	2	3	2	3	3	2	3	2	2
P10909	Clusterin	377188	4.79631e+06	362644	3.47181e+06	285163	5526621	3.54387e+06	34888	331723	4.21112e+06	3.37292e+06	4.61246e+06	3782294	3.15843e+06	56167.5	3379648	2411899	2.66759e+06	3.11972e+06	342252	2.32586e+06	414958	2.59139e+06	3161835	3.22363e+06	23399	277392	254742	3.86939e+06	3219736	2.29413e+06	2.69034e+06	1.93623e+06	2.20429e+06	1.44383e+06	1.51575e+06	1.36623e+06	894897	939469	7	7	7	7	7	7	7	7	7
P00740	Coagulation factor IX	382591	391538	347161	511464	39533.8	62218.7	474827	68325.3	427815	542818	35121.8	43298.2	328880	67862.2	56868.8	538712	464362	589931	48127.5	686152	33629.4	37147	338119	479941	38575.5	367626	395765	488237	453677	484749	324829	285932	311747	194335	264265	196572	120450	163793	121837	3	3	3	3	3	3	3	3	3
P12259	Coagulation factor V	63433.7	77126.7	85351.7	1364.78	87898.3	124849	137257	15149.8	11570	12126.7	54811.4	77417.6	86466.2	98771.6	83626.7	117311	9251.15	88724	12198.9	94999.3	62468.9	81390	91525.7	92217.9	86552.6	9987.78	11357.5	114799	11335.7	112273	61612.8	72357.8	67390.9	49397.6	36147.9	41667	30617	22404.7	25825.5	4	4	4	4	4	4	4	4	4
P08709	Coagulation factor VII	19537.6	2667.57	41347.4	45919.2	2484.83	47146.4	33948.6	39237.3	46856.6	35526.1	21351.5	33161.3	34345.2	48786.5	28617.1	4712.11	27382.7	33847.3	41322.9	4545.4	21229.7	24693.1	36972.7	38459.7	23611.4	22688.8	25632	374.655	1985.61	38826	31467.2	27807.2	23447.4	17268.7	14328.3	13538.5	10703.2	8880.79	8391.22	4	4	4	4	4	4	4	4	4
P00742	Coagulation factor X	536658	8748.5	913224	996221	1467	1.21973e+06	1.13184e+06	1.498e+06	1.23836e+06	118244	46185.6	97538.6	5321.75	1.12969e+06	1.29898e+06	1.14914e+06	125334	118174	1.26747e+06	128416	563895	843366	9747.75	1122.62	147275	126979	937971	1.33876e+06	8299.62	124294	766250	536624	410171	558119	583924	479855	345925	361920	297417	6	6	6	6	6	6	6	6	6
P03951	Coagulation factor XI	357465	419163	4942.94	464199	44616.8	411957	462783	5838.31	447995	434.781	358549	44115.8	423963	49686.2	472448	56621.9	531438	479988	46436	4768.56	346273	388571	485147	48448.6	424734	425512	39561	523340	386829	66476.1	261939	246801	313489	215886	222365	187622	133808	137823	116289	3	3	3	3	3	3	3	3	3
P00748	Coagulation factor XII	215186	84993.2	17123.2	1.88159e+06	2.13721e+06	345646	375170	288334	2.67261e+06	1.92646e+06	198253	86387.9	163524	275758	2.56467e+06	2628258	329000	2.41615e+06	275158	181553	1882278	81773.6	1.87549e+06	1.91818e+06	21435	2.39781e+06	1.85799e+06	3245993	1.43647e+06	32854.2	994433	911871	1.47503e+06	1.0258e+06	1.1242e+06	1.09507e+06	635798	696786	678730	7	7	7	7	7	7	7	7	7
P00488	Coagulation factor XIII A chain	52532	38621.6	93682.8	34168.2	93753.5	31486.4	4934.87	93271.6	53939.4	76567.6	32999.5	62291.8	124688	41295.9	47797.2	6365.78	6561.22	7226.8	4539.48	75847.9	47547.4	5318.31	57143.7	3257.24	68271.5	4433.28	62177.2	24339.7	1619.73	33572.6	57295.8	40961.4	30768.1	30991.4	38926.2	26598.1	19208.7	24126.7	16485.7	5	5	5	5	5	5	5	5	5
P05160	Coagulation factor XIII B chain	24771.7	338170	37363.2	412824	416463	51829.4	29638.4	4616.59	365728	36691.3	23593.1	357575	369817	42616	45678.3	3574.25	327169	331268	3756.66	31317.5	2222.22	274168	374579	387646	35966.7	27431.5	243414	43848.7	219953	462613	171810	153636	207184	183708	166942	170655	113863	103472	105773	5	5	5	5	5	5	5	5	5
P23528	Cofilin-1	14411.3	81374.3	74913	155135	19461.9	11849.2	4235.59	14654.7	138.578	346973	49388.6	99589.5	1397.77	162699	1243.63	6282.39	32969.8	998.299	81.4321	158976	14985.6	96581.8	1221.52	125675	3936.79	1626.26	4613.14	16261.5	138961	842.547	72314.6	51362.6	40470.6	108196	65702.4	56356.5	67060.3	40722.8	34930.1	5	5	5	5	4	5	5	5	4
P02452	Collagen alpha-1(I) chain	38254.7	29946.7	27977.8	18942.7	22561.8	33777.6	25226.5	249.982	24351.8	16837.5	13939.2	4397.34	23171.2	14916.5	39491.2	3478.38	45831.5	2588.92	2693.91	33416.9	5645.86	22257.2	2436.76	1721.13	37257.3	1131.39	15454.5	2484.46	1632.74	21848.2	23812.7	18392.5	11187	10510.7	16306.2	12468.1	6514.59	10106.7	7727.83	3	3	2	1	3	2	2	2	2
P02461	Collagen alpha-1(III) chain	4852.76	1893.96	287.52	2689.59	3287.56	3516.19	5169.93	4538.47	4799.97	4686.96	3545.79	146.318	221.849	372.19		2528.32	2383.86	2671.95	4238.9	346.563	1143.88	1891.27	6468.97	6633.76	1443.88	7267.52	6686.14	8643.54	8765.19	719.187	3572.29	1828.42	4966.33	1575.69	1581.01	3261.86	976.622	979.92	2021.72	1	2	1	2	1	1	2	1	2
P12109	Collagen alpha-1(VI) chain	677.176	933.264	7383.55	549.281	525.412	14173.8	8182.92	464.674	812.366	79.8179	7648.7	8397.91	779.585	6785.82	5663.41	13720	1172.47	7576.27	872.625	6317.45	9237.27	1543.59	884.629	6237.19	796.47	12319.3	774.344	9627.84	7958.48	11849.7	3378.23	5893.42	6122.89	4842.39	4056.77	4736.92	3001.35	2514.42	2935.98	3	3	3	2	3	3	3	3	3
P39060	Collagen alpha-1(XVIII) chain	11225.4	13937.7	8859.36	1861.33	12191.3	1717.13	912.92	11299.2	8762.59	732.576	18338.2	1395.49	1452.89	1953.98	16543.5	878.625	1291.73	8819.48	6715.26	7972.49	13864.9	12765.7	11126	9849.98	1237.43	9133.19	7437.56	153.313	5144.85	13616.6	7149.95	6536.17	8432.95	5253.62	6493.74	4910.65	3256.23	4024.86	3043.65	3	3	3	3	3	3	3	3	3
P12111	Collagen alpha-3(VI) chain	8348.86	9935.28	8835.99	558.756	1383.33	7173.54	7731.86	134.312	6549.28	3253.93	9925.12	9871.4	7779.63	6156.39	1493.4	6941.98	9156.72	7493.67	8189.49	666.582	8526.27	1415.43	8536.29	5516.58	9785.64	434.356	1686.63	9921.16	5366.27	766.125	5390.51	6767.44	5195.47	3695.01	3237.42	3868.35	2290.19	2006.58	2397.63	3	3	3	3	3	3	3	3	3
Q9Y6Z7	Collectin-10	235.238	27538.4	24925.4	2265.92	36944.8	2793.29	3278.57	27599.2	3887.73	24152.9	2154.73	32159.7	26392.4	3813.77	4347.4	385.29	26836.8	23142	36817.2	23149.7	19919.9	21526.6	2588.99	1986.54	2693.82	23897.5	32571.4	3965.55	17769.5	2773.22	15362.1	17919.9	12969.3	14018	13763.8	11388.3	8688.43	8530.92	7058.52	3	3	3	2	2	2	2	2	3
Q9BWP8	Collectin-11	1527.13	332.242	1825.22	11276.2	2326.58	1945.33	1351.88	9313.95	16355.6	9595.96	1897.58	2262.97	2187.24	1435.34	2857.73	13882.7	15812	819.66	1753.35	12234.3	1649.98	175.122	25714.3	12369.6	16958.4	12783.3	6661.39	14956.5	8421.56	15869.9	5585.01	5514.29	11556	5561.44	5923.89	7626.13	3447.01	3671.67	4726.72	4	4	4	4	4	4	4	4	4
P02745	Complement C1q subcomponent subunit A	21397.8	16462.1	132172	193639	231149	35891.4	285147	338668	278379	175637	183638	2685.16	126886	26234.4	2536.48	25928.4	23967.3	357.625	254296	179216	181321	1557.75	132296	197236	23844.7	28587.8	247987	277994	139567	313779	170854	82574.5	154417	116833	94499.2	110019	72413.6	58571.2	68190.7	4	4	4	4	4	4	4	4	4
P02746	Complement C1q subcomponent subunit B	215228	1985129	156690	257517	2.57257e+06	346913	3.34837e+06	2.52771e+06	2.15946e+06	1.38297e+06	2294966	24125.9	1.42928e+06	26854.4	2.99116e+06	2.6578e+06	291273	2.19338e+06	2.13577e+06	1.53126e+06	197192	177711	1737262	1.84974e+06	2454715	222114	1.76318e+06	2371683	1.14276e+06	3195793	1.49526e+06	1.55759e+06	1.51122e+06	1.18487e+06	1.09865e+06	1.05409e+06	734391	680948	653334	6	6	6	6	6	6	6	6	6
P02747	Complement C1q subcomponent subunit C	4693853	358943	3.55412e+06	4588978	5.96541e+06	7.23378e+06	6358533	481972	514878	399284	4855212	498772	3.73324e+06	52347.5	64611	623274	61823.5	4.16756e+06	534370	42547.5	357824	4736421	4.11462e+06	464596	574464	546788	4.95321e+06	596.5	3.6556e+06	6327741	3.41498e+06	1.46338e+06	2.57319e+06	2.75343e+06	1.95503e+06	2.40513e+06	1.70659e+06	1.21174e+06	1.49071e+06	8	8	8	8	8	8	8	8	8
P00736	Complement C1r subcomponent	819312	927266	747846	16712.9	88143.2	12189.5	699316	7133.38	672112	39671.4	917529	674626	72641.9	853953	187412	847328	819	688850	548712	333359	819684	783279	85914.2	14437.8	115443	61213.8	616454	79739.8	362414	13861.7	402970	512523	295244	396809	340671	325967	245945	211150	202037	8	8	8	8	8	8	8	8	8
Q9NZP8	Complement C1r subcomponent-like protein	313726	28980	281887	342472	311971	4768.16	389800	3281.53	366482	315135	313752	27915.9	29844.3	342596	37698	39948.4	36111.9	294369	37657.8	294378	279824	3199.16	333780	334654	33164.9	382152	269526	47227.2	195142	39669.8	235850	145427	191834	157297	143389	147340	97493.6	88873.2	91322	7	7	7	7	7	7	7	7	7
P09871	Complement C1s subcomponent	232854	222790	193658	2.53163e+06	2.58221e+06	326278	2642967	376524	2294397	122784	2.44298e+06	2.28924e+06	219188	2.83643e+06	32434.2	2898997	257382	274236	2.28286e+06	142872	22217.5	2.11418e+06	251532	278640	2.95984e+06	2.36454e+06	246864	2.82552e+06	171834	3.64817e+06	1.15261e+06	1.36766e+06	1.48833e+06	1.17597e+06	1.26384e+06	1.42184e+06	728872	783339	881265	6	6	6	6	6	6	6	6	6
P06681	Complement C2	815577	698765	646767	1716.5	823549	11562.4	849980	82111.6	67221	674419	83826.6	619283	583793	883933	88294.6	8542.5	827879	71785.8	67729.4	817974	763499	641500	65219.1	882462	849622	814848	63174.6	69153.6	732952	821248	467167	405304	570368	373606	371491	354421	231564	230253	219672	8	8	8	8	8	8	8	8	8
P01024	Complement C3	31912192	3383934	33412812	29622816	29946576	4449384	387784	4172184	35447644	3847112	32512	34339224	29743514	2799988	32264	36619628	3382748	3593514	3829688	25826124	3364296	3442342	3371176	29599918	31982638	32899344	36626788	36417388	327422	36811476	1.76582e+07	1.40199e+07	2.14843e+07	1.53156e+07	1.54673e+07	1.64085e+07	9.49273e+06	9.58671e+06	1.01701e+07	9	9	9	9	9	9	9	9	9
P0C0L4	Complement C4-A	524300	6313183	5.66694e+06	8137739	489638	3.83576e+06	477235	367164	3.25117e+06	361947	4.91957e+06	6273827	586354	7373292	431164	4.17262e+06	4199193	499448	358249	484434	6341111	6243899	4997154	785616	4779374	3.88262e+06	414162	342883	475355	416244	2.94251e+06	2.92982e+06	2.86784e+06	2.94205e+06	2.75432e+06	2.60651e+06	1.8235e+06	1.70715e+06	1.61553e+06	7	7	7	7	7	7	7	7	7
P0C0L5	Complement C4-B	318595	39587.6	27393.4	823511	37816.6	44635.7	332114	757217	12421.4	36241.3	44814.8	326586	248694	773862	332986	343816	28326.8	82796.2	134564	32325.8	463599	382834	257552	771268	418598	362130	87421.4	15945.2	439595	382779	242953	234877	358172	312747	229396	209184	193843	142181	129654	8	8	8	8	8	8	8	8	7
P01031	Complement C5	129266	1792.5	1.79383e+06	141473	1.78146e+06	14226.3	1.42585e+06	123816	1.15977e+06	747568	1.52652e+06	116394	1.67654e+06	138836	1.36918e+06	129923	1.88649e+06	1.32154e+06	127458	98733.5	1.33237e+06	18924	14222.8	143798	132347	179935	1.16579e+06	11148.9	14152.4	99932.1	731907	839161	311263	747130	771348	499654	463076	478086	309689	7	7	7	7	7	7	7	7	7
Q9NPY3	Complement component C1q receptor	19887.2	2712.14	24730	14562	22538.3	16689.7	11892.2	27391.1	3212.76	25293.4	24361.9	29891.5	22192	1918.46	34631.1	19763	27574.1	23478.5	36325.6	3261.12	22888.7	17322.4	27831.8	21199.9	29543.9	22292.8	21777.6	4186.27	25822.3	29822.7	16890.9	22339.7	22268.8	8830.25	11662.8	7503.89	5473.05	7228.66	4650.96	5	5	5	5	5	5	5	5	5
P13671	Complement component C6	1.26855e+06	1.15368e+06	124344	1.34138e+06	131622	1.87175e+06	12587.1	124163	1333721	1.19537e+06	1.16785e+06	1.24749e+06	1.2464e+06	147415	1.4665e+06	147867	145867	1.16668e+06	117939	1.29525e+06	1.24119e+06	17617.1	1.15912e+06	1.35471e+06	1.31623e+06	1561	98991.8	1.31811e+06	12891.5	1.57462e+06	855717	814924	809505	681218	586968	677083	422223	363806	419660	5	5	5	5	5	5	5	5	5
P10643	Complement component C7	1.26413e+06	12313.8	1.23249e+06	992184	1.39163e+06	16699.4	1.38929e+06	1973.5	1.56184e+06	123899	1.33398e+06	1.49949e+06	153395	936434	1.58377e+06	1549222	136972	14652.5	179175	133676	1.43257e+06	1.18554e+06	1.52677e+06	9551.88	132738	123386	922599	1.71767e+06	13826.4	157656	798646	752076	722230	670410	687150	701757	415525	425900	434953	6	6	6	6	6	6	6	6	6
P07357	Complement component C8 alpha chain	44833.5	225117	377622	38399.5	37474	56457.9	33185.3	35798.3	333682	24679.9	481878	22572.5	34171	36341.3	483799	38448.7	37929.5	37129.5	33492.7	1791.44	3861.88	2326.69	346267	32625.5	383163	358750	31713.3	362357	157782	42378.4	120725	120755	172122	137414	191157	169718	85169.9	118480	105193	5	5	5	5	5	5	5	5	5
P07358	Complement component C8 beta chain	255693	146678	345715	255425	312639	218150	165856	244469	221813	182544	22932.5	143867	326763	216955	28467	311454	264236	323616	237359	222228	252916	155433	342521	196464	297679	278548	36268	163323	281761	252774	234898	209788	225769	62371.6	112074	89321.7	38658.3	69464	55362.2	5	5	5	5	5	5	5	5	5
P07360	Complement component C8 gamma chain	571748	38991.2	636145	676875	716194	79644.6	629628	645866	616585	544598	518826	353184	6556.19	6881.19	77326.7	7465.5	621138	717992	62935.3	615958	6963.62	326853	756628	586824	726833	646546	764389	619388	559282	69577.6	515627	298826	506328	245437	296604	277273	152124	183837	171855	5	5	5	5	5	5	5	5	5
P02748	Complement component C9	936589	859930	76412.6	71647.6	76725.9	53363.2	65875.2	495986	76867.3	318712	85212.6	764776	55891.5	51513.3	4865.44	483845	856628	862932	739163	277487	799544	987325	5391.62	57579	885919	616341	847513	43772.8	511512	359675	303211	418231	511457	345582	362813	376751	214194	224874	233513	6	6	6	6	6	6	6	6	6
P00751	Complement factor B	3367849	36569.2	39357	58893.5	6.59913e+06	3.65354e+06	441882	483942	411762	439476	332359	4.16144e+06	4191947	596182	5.97188e+06	3.46196e+06	4492622	483281	438957	537982	323959	3763137	471400	653788	7.45135e+06	57583	4878362	548956	545414	5.19297e+06	1.55324e+06	2.46686e+06	2.38869e+06	2.23389e+06	2.18708e+06	2.68219e+06	1.38458e+06	1.35556e+06	1.66244e+06	7	7	7	7	7	7	7	7	7
P00746	Complement factor D	229996	397129	237324	187947	323538	36186.7	313377	298524	197863	243942	248974	272173	182770	23244.2	333451	288788	39957.6	242841	2512.88	255497	2378.94	335638	253844	17569.2	31588.7	242339	223167	2836.98	14753.8	33574.9	246583	189021	115769	97861.5	121639	130920	60655.2	75392.5	81145.4	5	5	5	5	5	5	5	5	5
P08603	Complement factor H	889645	918234	756416	897282	97922	194818	88222.5	1494975	11195652	11279614	1244748	969317	97622	1549877	19273	11523594	114745	12272293	9792616	117454	637572	788536	115249	856987	85478.5	886864	746118	1194761	868366	12959637	2781278	3.77015e+06	1.91396e+06	4.47858e+06	5.18636e+06	3.89626e+06	2.77586e+06	3.21454e+06	2.41493e+06	7	7	7	7	7	7	7	7	7
Q03591	Complement factor H-related protein 1	134585	1.83214e+06	1.54718e+06	228825	182566	2.23258e+06	1.82427e+06	243840	1.39296e+06	1.39867e+06	232731	1.83916e+06	1.53524e+06	284294	2.21414e+06	1.76686e+06	191156	2.12281e+06	1.29689e+06	2.11641e+06	1.55164e+06	1.46779e+06	1.48425e+06	219163	1.55189e+06	1.63994e+06	12781.4	246349	95735.6	232545	1.10176e+06	1.35997e+06	850209	815405	823778	730779	505394	510583	452942	6	6	6	6	6	6	6	6	6
P36980	Complement factor H-related protein 2	13492.2	483468	418913	91856.8	322737	395897	16916.3	383148	522222	396294	156832	357597	289459	764683	527712	24.2188	234453	343843	4134.56	33944.6	15469.4	264568	366292	84246.6	313285	257333	175293	13837.8	176242	36322.3	304494	271268	170289	191029	244490	128749	118401	151537	79799.6	3	3	3	3	3	3	3	3	3
Q02985	Complement factor H-related protein 3	2.85958e+06	3425594	3.17765e+06	363785	3.66826e+06	5.34692e+06	4.62628e+06	426448	346918	3.38562e+06	3.5545e+06	37841	3894828	421752	3716678	3983885	39376.5	3.31759e+06	3.53725e+06	4.16612e+06	232967	3.18416e+06	327763	34965.8	3164666	311368	251934	376766	264252	423848	2.76271e+06	2.66698e+06	857269	1.79595e+06	1.74538e+06	1.22564e+06	1.11314e+06	1.0818e+06	759658	3	3	3	3	3	3	3	3	3
Q92496	Complement factor H-related protein 4	59169.9	1714.25	3839.58	9668.48	33568.1	16243.3	7514.47	66522.7	177364	48661.2	51686.3	1888.83	35695.3	11956.3	377.194	114183	6861.13	57451.9	161117	46947.2	39423.7	45563.2	3588.18	88388.7	26852	73838.4	46911.8	18425.6	2821.86	11682	42426.6	48816.4	35749.5	53030.7	52504.1	28931.3	32868.7	32542.4	17931.8	4	4	4	4	4	4	4	4	4
Q9BXR6	Complement factor H-related protein 5	91635.4	6863.94	935.281	11451.4	9882.55	94815.4	8163.97	145325	11737	9229.95	77112.8	47676.4	85986.9	12981.2	1177.69	67885.2	97372.3	11958.9	19616.3	91676.8	59746.8	72964.4	86473.7	93794.5	13355.1	52755.5	834.742	14824.5	66759.6	85318.3	39004	51344.4	54682.7	51488.6	37182.4	33639.6	31913	23045.9	20850.1	3	3	3	3	3	3	3	3	3
P05156	Complement factor I	228285	229759	1.95637e+06	2.44726e+06	1.92684e+06	27527.2	358778	3132954	267276	2.33442e+06	293564	246288	1.87252e+06	255864	2.29595e+06	2347488	257354	2.68652e+06	281914	2929612	1.85887e+06	1.93338e+06	26576.5	2.33522e+06	195166	223189	2541	358823	2219354	275157	1.29095e+06	1.34671e+06	942827	1.17542e+06	1.16953e+06	998665	728532	724883	618979	4	4	4	4	4	4	4	4	4
P20023	Complement receptor type 2	1149.88	12257.9	8675.45	11311.6	11534.2	1718.64	14294.7	12344.2	9538.33	13587.3	11433.6	11746.4	11182.7	9119.74	16482.7	11197.7	114.274	9765.65	4647.7	12285.4	1679.57	11361.9	1128.58	9974.44	1554.74	1127.48	8434.99	1392.4	7294.95	137.938	9641.22	9797.58	4408.7	4637.61	4496.68	4324.64	2874.42	2787.07	2680.44	3	3	3	3	3	3	3	3	3
Q12860	Contactin-1	11199.7	18515.9	14691.3	1132.24	14216.3	23.3223	2226.78	13359.8	15371.2	1585.77	13587.6	18931.6	1335.24	1389.65	16442.4	1693.18	219.412	12139.5	1656.31	17249.4	11939.9	16833.9	1438.6	196.274	13978.2	1331.36	9486.87	1756.92	13956.2	18989.6	9232.24	8464.43	8990.78	7128.84	7825.87	7190.56	4418.5	4850.52	4456.76	3	3	3	3	3	3	3	3	3
P31146	Coronin-1A	18768.2	12175.4	141.886	19612.7	2717.3		423.996			23387.2	7155.19	133.557	2887.47	19753.4	1665.87	1159.18	427.322			1274.93	16579.7	13761.7	19533	17818.8	3825.38	2233.96			15432.5		11032.4	4307.12	12740.7	9896.92	6625.35	6889.87	6134.17	4106.43	4270.39	2	2	2	2	2	Filtered	1	Filtered	Filtered
Q9ULV4	Coronin-1C	2683.24	14917.5	11817.8	22895.4			11164.8			9947.92	1245	13140	17638	16736.2	45147.7					6588.95	21165.2	15212.6	14267.9	21924					14582.6	814.462	12237.8	16749.3	14661.1	6612.52	15257.1	7579.55	4098.48	9456.47	4697.85	3	3	3	3	2	1	3	3	1
P08185	Corticosteroid-binding globulin	766984	422860	713890	75796.7	158594	925784	724666	863184	783353	52841.9	76866.9	414723	6146.31	513478	638899	992826	73318.2	556377	1.18371e+06	96323.9	69973.6	55518.4	62179.5	498313	6949.88	95616.3	87139.7	654923	859571	65717.7	548795	455267	245590	339867	406639	306577	210652	252038	190018	5	5	5	5	5	5	5	5	5
P01034	Cystatin-C	1151.97	82768.5	7178.27	76665.7	91985.1	126926	177153	116738	11758.3	87354	8148.38	74593.2	7362.86	87671.1	1548.57	91860	9976.5	1356.44	115292	99124.7	818.227	93222.6	9228.77	7571.59	9671.41	19255.1	92342.6	12215.3	68258.6	11567.9	77967.8	49693.3	32415.2	57098.9	47535.5	36908.1	35390.3	29462.8	22875.9	3	3	3	3	3	3	3	3	3
Q15828	Cystatin-M	16.879	13733.7	13171.9	8294.46	12887.8	27182.9	21174.6	1752.35		892.941	17223.8	1375.57	13846.2	1119.14	15617.7	25716.6	14293.4	17849.8	844.424	15215	9433.57	11540	16839.5	169.117	1158.89	11249.5	12451.3	1699.88		1835.37	11011.9	12310.2	7375.24	9332.62	8409.66	6178.61	5784.42	5212.36	3829.54	2	2	2	3	2	2	2	2	2
P54108	Cysteine-rich secretory protein 3	38918.5	46823.4	46935.9	51953.2	22553.7	3228.72	1970	3977.92	64465.1	79728.6	48387.6	38244.8	5793.59	27351.7	4622.47	25792.4	29521.5	5342.65	63477.4	81383.2	37348.3	28363.6	43915.8	53215.9	28791.5	44665.4	28653.4	15221.8	475.573	34249.3	36055.5	32991.7	31490	27203.8	25691.4	15251.9	16861.1	15923.7	9453.25	6	4	5	5	6	5	5	5	5
P99999	Cytochrome c	974.725	4374.77	3164.87	4223.67						9681.97	3585.94	5131.19	4126.64	5334.43						5822.76	6536.6	3737.65	4717.22	3858.73							4484	4800.19	4712.55	3207.56	917.701	1291.85	1988.07	568.797	800.694	1	1	1	1	Filtered	Filtered	Filtered	Filtered	Filtered
Q5M775	Cytospin-B	2224.89	979.386	1721.36	3881.59		8526.27	47325.2	134727		13184.4	39248.3	15554.1	555.498		8897.4	67281.1	82179.3	18492.2	532.396	95416.1	7.6355	148.491		2754.98	73772	1435.58	42481.1	66156.9	75314.3	15793.6	26571.3	36461.8	30873.9	46311.6	36440.6	33496.8	28704.2	22586.1	20761.5	1	1	1	1	1	1	1	2	Filtered
P81605	Dermcidin										7552.22	2496.28			1124.89	575.355	3162.38		7217.4	6752.27	6539.55	3772.17	2737.37	6928.97	539.744		452.483	3578.45	4234.87	491.174		7552.22	3981.16	2841.9	#DIV/0!	2808.64	2286.56	#DIV/0!	1740.81	1417.22	1	Filtered	1	Filtered	1	Filtered	1	1	1
Q02487	Desmocollin-2		239.347	174.83	68.8298	84.6243	144.719	958.399				2337.51	2451.53		193.541	1957.22	1849.36						2373.35	2872.43	173.844			1174.37			1433.49	278.458	1757.83	1605.5	338.818	909.998	1055.91	210.002	564.022	654.462	1	1	1	2	1	1	1	Filtered	Filtered
Q14126	Desmoglein-2	5147.56	586.131	4442.64	5827.45	515.259	1994.64	8272.2		646.798	542.991	481.575	543.495	5535.67	5966.86	65.6294	3751.84	7131.82	3719.57	6835.23	7798.56	656.497	6566.3	481.328	54.4879	6679.19	8728.51	5665.53	332.186	769.773	2457.39	3108.41	4183.03	3239.12	2893.18	2946.07	3308.26	1793.21	1825.99	2050.48	4	4	4	4	4	1	4	1	4
Q01459	Di-N-acetylchitobiase	37361.6	37777.9	44192	51385.2	49984.4	7893.4	6393.19	673.969	5579.66	41867.9	38195.7	4719.87	42793.7	6251.62	59533.9	6587.78	672.633	59345.2	6352.74	6379.31	31296.6	34734.7	4399.85	47383.5	5768.68	33252.3	3523.53	52984.3	32892	69523.5	28310.9	23083.2	31575.9	20514.2	24069.9	21995.7	12714.8	14918.7	13633.1	3	3	3	3	3	3	3	3	3
Q9UBP4	Dickkopf-related protein 3	272.332	1447.66							3348.19	3828.43	5554.57	64.7856	2746.18				55.5928	682.378	3298.13	9233.62							5358.27	7699.25	2329.93		2224.16	3090.75	5129.15	1658.29	3369.86	2691.98	1027.82	2088.66	1668.51	1	1	Filtered	Filtered	Filtered	Filtered	1	1	2
Q9H4A9	Dipeptidase 2	6463.23	754.266	5622.55	6927.77	577.186	4345.25	5372.77	5569.89	679.353	6847.36	8884.17	73.2642	5551.64	7445.14	658.154	5197.85	5889.54	5484.29	723.587	7951.9	1686.72	7166.65	6866.87	846.548	5978.73	4553.74	4718.43	7148.37	5867.32	4513.82	4315.96	4785.95	4934.72	2627.35	3199	2191.05	1628.45	1982.76	1358.03	3	3	3	3	3	3	3	3	3
P27487	Dipeptidyl peptidase 4	19245.5	14435.8	277.18	1556.54	23515.7	25344	25839.8	1238.29	19944.6	1485.47	193.637	15475.9	21313.7	8825	232.174	2252.68	24821.6	1324.65	2815.22	16926.2	1676.53	13944	18744.3	915.389	22178	21262.3	112.665	2174.68	15154.8	21175	13288.3	9418.07	11733.8	10954.6	9440.51	9424.32	6789.72	5851.29	5841.25	3	3	3	3	3	3	3	3	3
P09172	Dopamine beta-hydroxylase	49315.9	5763	78213.1	48115.7	2925.18	19619.9	54255.2	7268.84	117677	1837.45	51697	6118.28	828.945	5366.69	346.145	93535.1	4657.85	6835.28	115254	1742.5	4851.4	677.865	82595.5	44935.4	2832.55	4974.82	52486.9	1289.88	15157.6	9545.45	38499.1	28638.2	21934.7	38466.5	43001.3	28213.6	23841.8	26652.5	17487	4	4	4	4	4	4	4	4	4
Q14118	Dystroglycan	11229.1	1866.66	1288.34	8478.71	1159.53	993.611	6669.73	927.244	162.348	8667.52	821.713	8386.34	7531.48	5899.47	1159.59	8856.98	34185.9	7292.65	766.196	596.459	1118.9	174.727	12528.2	5565.52	1673.96	6753.38	1653.77	12939.5	7581.52	7795.7	4144.28	7549.68	5778.52	4139.3	9973.01	4620.35	2565.57	6181.34	2863.72	4	4	4	4	4	4	4	4	4
P16581	E-selectin															1475.8	7111.73	852.725	3538.12		22148.6	87.8354				315.54	6936.55			14658.7		#DIV/0!	7025.39	5499.67	#DIV/0!	8800.27	6882.74	#DIV/0!	5454.46	4265.97	1	Filtered	Filtered	Filtered	1	Filtered	1	Filtered	1
Q13508	Ecto-ADP-ribosyltransferase 3	669.482	3329.44	5767.79	349.853	4347.61	7787.44	2449.88	549.665	371.667	2619.26	629.228	284.962	6393.17	2752.58	772.582	7143.6	4442.79	5772.74	286.822	1586.98	5444.72	346.682	7354.83	3587.74	6123.88	3495.97	6197.72	3672.12	1551.17	6523.85	2824.21	3006.54	4429.87	2538.82	2704.42	2287.16	1573.58	1676.22	1417.6	2	2	2	2	2	2	2	2	1
Q13822	Ectonucleotide pyrophosphatase/phosphodiesterase family member 2	4641.59	9487.98	645.386	13549.3	7623.82	5778.71	12899.6	6719.62	619.427	6872.6	7352.26	1191.14	8791.58	6184.67	8735.55	9419.87	8342.27	7628.28	6424.96	8588.16	8694.97	844.725	7218.46	4485.83	8636.43	5911.88	7589.76	7146.46	8158.36	7277.54	6883.81	7265.87	6596.44	4376.51	2379.35	2383.99	2712.59	1474.74	1477.61	3	4	4	4	4	3	3	4	4
Q12805	EGF-containing fibulin-like extracellular matrix protein 1	3451.84	46126.7	29198.9	2482.79	21852.5	14534.7	16663.7	1419.36	3714.84	22175.1	2675.89	37437.1	212.887	2173.59	18.625	1538.84	2397.4	232.188	29653.5	16388.7	3412.55	45129.9	1824.35	23125	2476.42	35574.2	3647.86	222.678	17315.2	13262.7	16162	9272.87	14599.1	14376.8	13782.8	15690.9	8910.83	8542.68	9725.34	3	3	3	3	3	3	3	3	3
P17813	Endoglin	11146	1617.86	11683.7	149.697	1367.99	9983.72	15992.5	7529.73	9256.18	1986.26	8444.34	1349.45	1244.29	11184.3	9733.66	1484.77	9646.88	7768.97	9571.72	12934.8	156.29	1151.39	12284.9	8378.72	14282.6	11787.9	7855.98	6638.23	1755.54	12893.7	7071.36	7336.31	7718.53	5446.36	4356.9	5215.1	3375.69	2700.44	3232.35	2	3	2	4	3	3	1	2	3
Q9NZ08	Endoplasmic reticulum aminopeptidase 1	183747		88769.4	1767.84				474643	417840	329927	2856.84	283416	131738			274447	8759.79		4967.12		161432	483498	21845.8	267972		1669.84		689483	671460	593876	249449	117698	361405	188162	134160	284391	116624	83153.1	176267	2	2	3	2	1	1	1	1	1
Q6P179	Endoplasmic reticulum aminopeptidase 2		3339.64			63.8573						439.686	249.487	31.4947								298.833	97.9311	13.8639						2143.73		1701.75	240.223	638.59	2316.33	204.253	1010.53	1435.68	126.597	626.33	Filtered	1	1	1	1	1	Filtered	Filtered	Filtered
P14625	Endoplasmin	21799	11114.9	11462	8675.44	519.241		198.225		5239.28	12135.3	1134.61	13854.7	14461.2	7691.93	93.8915		11665.1	2947.43		2986.33	23725.7	1322.47	5126.95	141.425	4735.71	9658.14	6521.87	5462.23	14173.5		8892.91	6854.4	7874.22	7048.09	5847.57	7262.04	4368.45	3624.36	4501.06	3	5	3	3	3	2	3	3	3
Q9UNN8	Endothelial protein C receptor	11427.7	4721.48	26837.9	16826.4	26981.4	317.922	15276.6	19529.4	21512.5	15294.5	2284.48	28818.2	15421.2	1378.16	26998.8	2124.48	15850	16862.4	2357.22	1653.77	33261.7	26834.9	34323.3	16886.9	26872.9	15815	12949.6	27935.2	11626.6	229.824	15872.6	11374.9	20673.6	8669.72	10846.6	10910.2	5373.55	6722.81	6762.23	1	1	1	1	1	1	1	1	1
P00533	Epidermal growth factor receptor	277.724	268.16	4442.58	2493.59	2386.29	383.687	1699.47	1693.27	273.585	13568.1	2472.69	4415.44	3979.92	2223.45	3256.16	1964.77	1967.95	2433.45	1569.33	2866.76	2289.19	3293.6	4696.12	349.917	2195.58	133.912	1213.4	3155.89	1427.32	2516.98	2748.65	2714.99	2127.19	4032.08	920.175	1400.7	2499.11	570.33	868.163	5	5	5	4	4	4	4	4	3
P61916	Epididymal secretory protein E1	4743.44	1324.54	8416.22	3765.59	5842.48	85.6662	6614.14	6334.26	8874.94	1141.14	17827.1	14552.6	1794.34	424.665	6988.42	155.252	7317.16	1667.19	6288.98	8445.38	9121.62	9541.78	7992.72	2842.84	439.514	7946.78	3848.53	9797.23	5623.77	3176.63	4714.24	6546.11	6033.14	3075.07	5967.76	3301.28	1905.95	3698.86	2046.15	3	3	3	2	3	2	1	3	3
P63241	Eukaryotic translation initiation factor 5A-1	2854.25	6118.64	746.823	18578.9	2395.14		465.845	171.967	1349.66	1277.64	478.757	1197.32	9955.47	19271.9			255.385	664.612	526.889	11951.3	5581.85	798.347	929.633	14219.3	3145.11	1237.66	661.272	288.896	8834.27	91.7818	3773.21	5537.71	3578.81	5837.62	7274.9	4675.77	3618.2	4509.03	2898.07	2	2	1	2	1	1	2	1	2
Q9UBQ6	Exostosin-like 2	348.325	45618.9	82134.1	377.957	8649.25	11829.9	9175.51		282.182	1657.34	68392	5946.67	82111.9	6178.18	1435.77	12489.7	1519.89		2321.42	655.967	72955.7	774.892	849.817	7572.44	7858.19	247636	5669.6		6459.37	6582.13	17785.9	20116.8	39595.4	28022.5	31657.1	81220.1	17368.5	19621.3	50340.8	3	3	3	3	3	3	2	2	3
Q16610	Extracellular matrix protein 1	444266	87358.4	591348	42172.7	5199.31	976739	345793	65989.2	67886.2	739556	56789.9	611245	52255.6	448246	474168	613182	483785	493368	54954.9	758348	575191	64597.5	657215	43567.8	36714.5	476800	312695	748854	451423	786269	336631	404634	415333	342020	258115	289268	211986	159981	179290	6	6	6	6	6	6	6	6	6
P08294	Extracellular superoxide dismutase [Cu-Zn]	2329.94	35.3848	28815.9	19476.6	3528.91	31773.6	47469.4	2999.9	3661.73	35216.7	26663.3	34797.9	26178.8	1979.66	42325.2	34286.3	4454.16	255.859	32946.3	413.531	25361.3	28278.1	28878.5	19449.1	36248.1	42624.3	18775.9	35982.6	28625.3	35261.2	17530.8	20430.1	29948.5	17255.6	16698.9	7650.64	10695.2	10350.1	4741.91	4	4	4	4	4	4	3	3	3
P52907	F-actin-capping protein subunit alpha-1	16249.3	639.748	5637.19	157.22	14676.5					12739.2		5473.54	7965.59	8973.73			17854.4			28344.8	7369.92	6533.2	746.649	6637.39	1742.79	52178.4			72.8566	17736.6	8349.86	13722.4	11627.2	7150.08	9415.71	17321.7	4431.66	5835.92	10736.1	2	1	1	1	1	1	1	1	2
P47756	F-actin-capping protein subunit beta	9529.93	9318.41	5988.36	749.414		1992.44				1173.14	18582.3	4974.44	612.599	4548.63					48411.8	5447.52	7215.23	4871.66	5599.22	513.748				38164.9	6244.75		4791.95	13762.9	10434.9	4040.89	18044.3	13781.4	2504.57	11184	8541.82	3	3	3	3	3	1	1	1	1
Q86UX7	Fermitin family homolog 3	136.859	44967.4	554.527	72215.1	13415.7		14516.6		317.117	65468	4622.63	38538.9	84155.9	658.122			16287.3	2691.38		26792.8	79135.4	674.146	44343.2	67698	14874.3	847.713	2436.93		6159.72	1461.98	26448.9	24821	24181.3	30042.6	29628.4	31260.2	18620.6	18363.9	19375.2	3	3	3	3	3	Filtered	3	3	3
Q9UGM5	Fetuin-B	125239	126153	16886.9	198184	183918	21216.4	2591.46	2179.98	234245	2321.45	11994.4	136633	171437	23445.2	22688.6	21167.7	28686.3	19656.7	247468	234258	114363	142664	166382	196435	2967.52	248858	179198	243933	1791.31	19774.3	91293.5	91743.5	131637	92484.2	95959.1	94497.6	57322.3	59476.1	58570.2	3	3	3	3	3	3	3	3	3
P35555	Fibrillin-1	8174.44	1657.41	7336.8	6263.44	5615.48	489.748	695.325	6837.94	5276.45	6911.35	7177.48	9358.29	6885.14	7343.34	7955.65	4859.98	1498.18	2621.18	896.263	492.384	7615.19	1186.29	879.444	8145.12	715.287	7595.55	985.72	9599.89	139.796	9434.44	4925.84	4908.79	4629.67	2879.25	3275.06	4116.87	1784.58	2029.9	2551.66	3	3	3	3	4	3	2	3	3
P02671	Fibrinogen alpha chain	13686.6	223462	113816	166811	24142.9	145974	27899.6	419595	279555	288737	184736	495884	148734	22675.3	19762.3	179113	312318	154440	141765	134994	287544	25939.7	144645	2229.77	145629	226946	21567.2	122323	194860	37882.6	170368	179442	120957	133708	138587	97480.7	82873	85897	60419.1	6	6	6	6	6	6	5	6	6
P02675	Fibrinogen beta chain	218775	244749	22157.5	276937	389271	378.812	487768	861949	47637.2	45745.2	35651.1	76332.1	288874	44234.3	2298.23	351816	63367.8	35416.5	24724.6	1924.78	45111.6	261258	217519	36368.9	258128	412621	421296	239525	343397	71422.5	259537	92464	230665	268354	123230	142063	166328	76378.9	88051.6	8	8	8	8	8	8	8	8	8
P02679	Fibrinogen gamma chain	149690	295430	183151	23169.9	392151	164943	644357	688483	373677	43939.5	3312.47	1541.5	295927	358442	184259	317354	62668.6	216893	1797.28	13942.9	5176.56	281178	195225	27983.6	26662.2	3533.96	368677	181527	344149	684468	295899	145614	211858	230931	145245	217480	143133	90023.9	134796	6	6	6	6	6	6	6	6	6
P02751	Fibronectin	384622	138233	86527.6	569666	2.25723e+06	44365.2	1.92664e+06	2.81877e+06	2.65318e+06	229980	3863.22	26666	166414	191253	15774.5	197328	2663481	31941.5	1.79422e+06	3.79545e+06	267116	159944	1.45184e+06	559342	1.34569e+06	2738842	145416	165938	2.28146e+06	2112925	1.11092e+06	888639	1.12285e+06	1.15491e+06	1.37142e+06	996661	715819	850016	617737	5	5	5	5	5	5	5	5	5
P23142	Fibulin-1	33892.3	465324	283489	215736	43212.7	31159.3	458384	38587.2	34886.3	344793	311812	523793	345937	24267.6	427774	378593	612763	465774	347373	423725	32162.7	467447	3544.88	237193	41242.4	58654	433663	31165.6	38622.9	3544.78	194946	386181	134724	182295	156150	179502	112988	96783	111256	3	3	3	3	3	3	3	3	3
Q15485	Ficolin-2	16291.8	32519.9	256.467	25318.2	2538.93	8319.98	33788.9	14143.8	4154.44	34541.2	5216.98	492.59	23861.2	3675.46	23468.1	2351.62	24365.1	14536.3	54858.4	56514	2229.63	31171.4	26423.4	26326.3	3528.76	2875.86	7615.36	38185.2	4994.23	1685.97	17187.4	20934	14503.6	13489.7	20527.8	14255.4	8361	12723.3	8835.62	5	4	4	4	4	4	4	6	4
O75636	Ficolin-3	1.46696e+06	123737	152854	1.78519e+06	1.35689e+06	1.95754e+06	1.54635e+06	19382.4	113725	1.52287e+06	1.65137e+06	114264	115627	1.78161e+06	1412944	1.55151e+06	1.53294e+06	1554.25	1.16544e+06	1.53456e+06	1336393	16478.4	1.48156e+06	163512	1.21183e+06	134917	119532	129158	131118	1599248	1.00455e+06	1.08618e+06	632375	794642	714633	675071	492524	442934	418413	6	6	6	6	6	6	6	6	6
P21333	Filamin-A	16347.7	8592.58	63766.3	1418.34	21966.4	5793.12	27431.8	6959.77	7873.7	17682	49513.8	84724.3	137970	143938	3671.54	2662.2	24618.4	3843.85	51.8154	7833.22	128814	92749.1	85634.6	13339.2	2442.52	12235.8	6244.37	621.548	13197.6	5968.86	17783.2	45882.7	36124.8	18069.3	56798.1	47213	11199.5	35203.8	29262.9	5	5	5	5	5	4	4	4	4
P30043	Flavin reductase (NADPH)	46442.7	16835.2					44391.7					56594.7								38528.6			365.419						2636.46		35889.9	47561.7	1500.94	16533.7	12774.6	1605.87	10247.7	7917.8	995.33	1	1	1	1	Filtered	Filtered	Filtered	Filtered	1
Q12841	Follistatin-related protein 1	4759.95	7372.54	755.186	5111.25	5483.96	4339.52	799.24	776.257	464.837	5152.36	8227.6	4847.16	433.113	6812.26	6723.98	6582.29	776.79	6858.69	6166.27	9854.27	6749.22	6193.6	7148.43	5292.72	5389.44	6577.29	514.778	7634.21	6576.23	6396.84	3501.51	5728.24	5847.28	2538.82	2999.41	2003.85	1573.58	1859.05	1242	2	3	2	2	2	3	2	2	2
Q13642	Four and a half LIM domains protein 1	6824.2	5293.23	3992.44	9662.68						22944.4		628.327	8251.68	9455.35						17327.6	5739.15	636.118	991.252	8712.12					12854		9743.39	8915.74	5786.52	7675.8	6835.51	5196.91	4757.51	4236.69	3221.08	1	1	1	1	Filtered	Filtered	Filtered	1	Filtered
P04075	Fructose-bisphosphate aldolase A	126124	78933.8	69363.5	135497	2471.26	18154.6	3917.43	31556.1	268.586	19347.5	46624.5	78629.7	18381.8	122919	1917.62	11699.6	3157.69	24212.7	1853.62	94349.2	1336.62	895.688	93154.8	123767	33294.9	1973.89	2189.65	27217.2	1359.35	15949.3	48563.3	40374.6	30113.9	51039.9	43645.6	43518.3	31634.9	27051.8	26972.9	4	4	4	4	4	4	4	4	4
P05062	Fructose-bisphosphate aldolase B	116871	4361.83	3199.91	4773.43	545.773	461.925	11269.3	4754.33	4388.77	3118.89	1445.5	91.6156	4195.26	4434.16	482.599	677.882	8419.37	49.6616	4293.82	3634.15	182.788	535.834	3516.75	4118.13	3746.93	814.114	14479.4	531.621	3268.57	5145.43	15374.6	2772.4	3633.96	35786.9	2702.31	4208.3	22181	1674.91	2608.33	1	3	3	3	3	3	3	3	2
P09972	Fructose-bisphosphate aldolase C	23581.2	624.459	69.9248	9589.5	2638.14	6811.55	3512.4	141.334	12517.7	32563.5	6358.76	5971.62	8439.89	83.4434	26.2314	1588.18	2621.28	535.527		16173.2	8587.15	6484.34	651.154	1.71938	289.55	8811.54		5325.83	1921.73	946.441	9204.97	4644.23	3668.83	10974.2	5296.99	3635.72	6801.88	3283.11	2253.44	3	3	3	3	1	1	1	1	1
P16930	Fumarylacetoacetase	14766	1675.59	11924.1	8753.13	13828	759.452	11838.7	4746.66	3396.56	1444.43	11924.2	11489.8	174.117	7662.44	7712.48	6663.27	7653.43	3747.48	2973.76	752.697	13374.5	1431.18	15592.6	14769	7357.74	6529.98		461.542	1637.41	12835.5	7313.26	6075.36	8221.05	5506.6	4079.13	6106.63	3413.03	2528.27	3784.93	1	1	2	3	2	1	1	2	2
Q08380	Galectin-3-binding protein	212189	16353.2	26549	185445	28188.5	185382	392761	2783.94	142685	16445.5	123575	186352	29657.7	175993	215439	1938.86	346515	299955	15281.8	186313	259962	19392.8	219639	21244.6	227885	277222	23948.5	141221	169700	188733	120878	158102	154895	126636	117046	100246	78489.9	72545.8	62133.2	4	4	4	4	4	4	4	4	4
Q3ZCW2	Galectin-related protein	717.767	4787.7	3557.24	9926.3					117.973	12978.7	346.134	592.983	7689.77	7948.65						1928.87	8255.63	6119.64	571.834	7514.88					854.117		5347.61	3701.28	4663.22	5128.37	3808.15	3688.06	3178.6	2360.32	2285.89	3	3	2	4	Filtered	Filtered	1	1	1
Q92820	Gamma-glutamyl hydrolase	741.32	14818.9	15259.5	11733.7	132.889	16313.8	1831.73	1877.44	1719.87	12876.5	15873.9	5845.59	1371.86	7819.92	4921.89	1147.3	9271.29	1192.78	17558.3	11552.4	14198.2	12574.5	18158.2	12.7656	154.361	1248.53	11131.4	18947.8	13272.7	1682.97	7730.57	7655.53	9138.15	6951.14	5942.2	7585.64	4308.36	3683.01	4701.63	4	4	4	4	4	4	4	4	4
O95479	GDH/6PGL endoplasmic bifunctional protein	728.753	2627.28	2772.64	3362.54	5664.93	573.124	1445.69	4244.93	6127.86	4821.56	8738.37	3381.18	1787.58	269.144	5336.79	5983.17	11727.4	3278.32	7597.55	361.525	897.544	3123.87	3161.88	3518.77	477.528	9248.33	175314	6116.98	6185.18	661.144	3236.93	4846.1	20870.5	1971.41	3750.92	54338.4	1221.89	2324.84	33679.3	3	3	3	3	3	3	3	3	3
P06396	Gelsolin	641936	58862.9	644972	4721.16	596379	462449	578127	358681	489551	394913	48271.7	527294	559979	34632.6	394997	47317.7	687488	517129	481367	351717	54334.8	733643	422982	34467.3	58961.9	717993	566192	317849	49474	347627	423059	365019	330352	228472	239559	277658	141608	148480	172094	8	8	8	8	8	8	8	8	8
P06744	Glucose-6-phosphate isomerase	12391.5	75.2837	7344.25	13651.4						972.473	8874.32	7447.6	13675.6	2341.69			8121.42			1137.96	14587	817.29	886.584	11572.2	2952.59				9716.64		6886.98	6933.1	6755.38	6277.88	4595.02	5957.67	3891.07	2848.02	3692.6	2	2	2	2	Filtered	Filtered	Filtered	Filtered	Filtered
P14314	Glucosidase 2 subunit beta	5757.33	6653.54	4222.57	8611.14	324.575	5412.2	543.832	542.576	551.983	18684.7	469.647	9336.68	1394.99	9474.85	8374.22	3927.76	623.26	2879.24	1221.47	1395.75	9634.84	5128.94	869.18	12651.3	824.714	7377.75		7162.42	1987.67	165664	5130.44	3909.79	23477.9	5633.16	3710.68	53472.1	3491.47	2299.9	33142.3	3	3	2	3	3	2	2	3	1
P07203	Glutathione peroxidase 1	12442.6	3112.27	2662.88	7373.95						964.291	3123.65	2865.74	8538.18	8194.96				842.733			9185.4	2979.82	4156.17	6934.54							5311.19	4713.05	5813.98	4632.93	3452.3	2793.02	2871.52	2139.76	1731.13	2	1	1	1	2	Filtered	Filtered	Filtered	Filtered
P22352	Glutathione peroxidase 3	283459	243786	231992	2642.59	247275	235447	286625	257899	261452	314293	266413	241169	21915.7	35853.6	279227	267546	286137	263497	328366	36397.3	236938	199995	28393.9	257829	259425	254531	253378	288954	3611.66	243767	236487	202652	202682	86107	120290	101015	53369.7	74556.7	62609.7	6	6	6	6	6	6	6	6	6
P78417	Glutathione S-transferase omega-1	57919.9	17471.2	15582	38333.4	8296.12	4452.78	11453.9	387.198	8953.16	48881.5	12417.6	26291.2	36436.8	31247.3	3341.92	4183.67	1553.25	6886.82	781.765	25744.3	36172.7	24529.3	18821.4	28842.8	1463.43	6444.18	5633.42	647.343	35989.7	2639.62	21173.1	14888.5	16118.4	19940.9	13641	14438.9	12359.5	8454.76	8949.3	3	3	3	3	2	2	3	3	3
P09211	Glutathione S-transferase P	25997.4	14441.6	7261.58	2665.97	4917.86	2633.16	6422.86		1655.51	363.219	12459.4	1334.57	16298.2	192.377	1152.15	996.795	6966.77			15511.5	1666.6	11494.6	1181.73	16813.5	5495.37	1971.27			12871.6		7373.24	6863.98	7356.39	8141.14	6940.95	6323.81	5045.93	4302.05	3919.54	3	2	3	3	2	1	1	Filtered	2
P48637	Glutathione synthetase	9939.44	1133.69	6614.43	4211.73	5385.51	1359.85	3362.86		14583.4	2453.93	495.398	4832.98	6247.22	3625.52	3682.86	271.39	624.218	1856.65	1838.24	1327.57	5859.23	555.849	449.554	4654.77	441.979	3724.4	19233		416.472		5449.42	2480.21	4416.9	4403.96	2024.2	6376.11	2729.6	1254.61	3951.96	2	2	1	2	2	2	3	2	2
P04406	Glyceraldehyde-3-phosphate dehydrogenase	69738.5	34387.9	3613.29	45512.2	8746.88	57964.1	12388.7	9368.39	427.254	43894.6	356.694	39618.7	63779.4	35544.2	346.719	4856.73	13589.8	7336.23	3235.86	21735.9	68641.7	47546	317.512	41381.6	1197.6	12113	6296.84		5227.47	4717.15	28604.2	19040	20826.5	24839.3	21136.8	25046.3	15395.6	13100.7	15523.8	4	4	4	4	4	3	4	3	3
Q9H4G4	Golgi-associated plant pathogenesis-related protein 1	11259.4	1592.99	18328.7	13243.6	1323.48	2248.27	11269.8	1864.49	11285.4	9579.67	12325.7	13840	193.435	13142.2	15172.7	14723.3	16498.4	1472.33	1299.88	11938.5	12219.7	169.562	17.5879	1354.14	14536.4	1671.63	1815.42	1164.57	8655.24	1587.57	8199.58	10060.6	4319.18	6006.82	6408.55	5383.28	3723.07	3972.06	3336.59	1	2	2	2	1	1	1	2	1
P00738	Haptoglobin	49586.9	45128	32549.8	56147.8	271575	138116	266274	238469	85827	377372	16998	3822.88	41912.8	548950	2145.62	177639	267495	434416	814369	281390	36679.8	576289	377622	553757	295324	47338.8	48513.3	744327	664296	219245	156104	258914	356339	122654	272285	268352	76021.4	168764	166326	5	5	5	5	5	5	5	5	5
P00739	Haptoglobin-related protein	5281.29	6789.55	1627.6	2254.15	17492.6	58.2739	27252.8	8222.68	18416.7	1574.47	41.1262	557.488	22427.4	272.285	7891.66	1688.65	13211.5	13828.5	33335	12613	216.952	283.867	29928.5	2318.64	11957.5	548.669	16573.5	13574.9	22556.3	14469.3	8897.01	10586.7	11242.8	9117.3	10973.8	10315	5650.96	6801.61	6393.32	7	7	7	7	7	3	7	7	6
P0DMV8;P0DMV9	Heat shock 70 kDa protein 1A;Heat shock 70 kDa protein 1B	3387.19	1834.94	15546.4	29926.6	4839.49		1447.3	2281.12	247.867	4131.83	11637.7	2753.41	18157.7	27495.4			5699.44		4358.47	18522.1	27597.9	21385.3	2235.29	19198.9	1814.16	4292.42	2326.72		227.918		7071.42	12660.6	9884.82	9682.07	9139.92	10941.9	6001.01	5664.98	6781.84	3	3	3	3	3	3	3	3	3
P11142	Heat shock cognate 71 kDa protein	42895.5	24845.8	2678.73	38358.7	1248.15	643.111	11922.2	8731.99	8449.78	61673	16362.7	27588.9	36587.7	35785.1	689.376	4454.36	9783.74	6182.23	7531.39	2736.64	34133	25656.9	28113.2	36243.9	11991.2	9235.62	11969.7	7597.76	3129.56	566.392	20144.7	14770.2	16863.7	21010.9	13682.9	13011.4	13022.7	8480.75	8064.53	4	4	4	4	4	4	4	4	4
P04792	Heat shock protein beta-1	2492.29	856.547	9979.52	13481.7						1579.88	3964.88	8328.26	15422.8	12564.9						636.829	15517.8	1729.49	17122.8	1483.52		318.517			1297.55		5677.98	8183.54	6244.93	5691.88	6049.27	7835.45	3527.87	3749.37	4856.46	3	2	3	3	Filtered	Filtered	1	1	Filtered
P69905	Hemoglobin subunit alpha	134348	2178.48	21177.4	12898.7	2957.44	24285.7	3323.88	1727.73	41519.4	24853.5	18271.8	12753.7	164.326	1559.75	2451.68	178.938	19313.8	23356.6	3946.35	1614.49	19324.6	27895.3	16619.7	164.986	23346.3	17843.4	2592.72	4924.15	19325.8	22446.4	26927.1	8361.14	15448.3	39961.8	9083.95	9504.7	24768.6	5630.29	5891.07	5	5	4	3	3	3	3	4	3
P68871	Hemoglobin subunit beta	299535	34346.6	43922.4	27223.1	33154.7	55865.6	6699.93	22831.4	24231.2	3251.73	45897.5	25739.3	3736.22	26596.7	46972.1	31466.8	449.734	27553	2444.67	3676.59	3578.37	57322.5	33962.9	2858.96	49355.7	3497.77	23814.8	31894.5	4119.4	39769.2	55106.2	21453.3	25017.4	87298	17837	20636.5	54107.9	11055.5	12790.7	3	3	3	4	3	4	3	3	3
P02790	Hemopexin	6622816	9761432	8255264	7968	1928324	975172	6137356	99336248	8974832	71517312	71662632	1331584	72332736	8366792	14169744	7371112	82415272	8323892	797432	825224	7249764	8326952	79553176	7735856	78491352	7587616	4926976	1457156	65658	97842576	2.13517e+07	26759642	2.93237e+07	3.45666e+07	3.39878e+07	3.90579e+07	2.14246e+07	2.10659e+07	2.42083e+07	6	6	6	6	6	6	6	6	6
P05546	Heparin cofactor 2	16562.8	145975	1766395	2.29194e+06	1.83232e+06	145476	1.79872e+06	115242	2.41967e+06	1871.12	1.15959e+06	137812	1.58636e+06	218124	1.31299e+06	1445919	196383	1646913	237884	937619	192473	1.46764e+06	143726	184645	154823	1.76994e+06	139289	173677	1158139	12321.2	1.05342e+06	887960	539667	1.04243e+06	627542	656676	646103	388954	407012	4	4	4	4	4	4	4	4	4
Q04756	Hepatocyte growth factor activator	41717.8	261988	342373	22155.5	252973	464426	34857.5	3937.5	714170	5332.46	41722.4	316961	3277.84	239399	32663.5	342898	35364.6	31144.7	61648.3	495556	36664.7	28185.7	34693.2	239717	241328	347175	227826	8452.31	344637	394918	214393	160064	190360	240238	174345	150525	148901	108060	93296.2	6	6	6	6	6	6	6	6	6
P26927	Hepatocyte growth factor-like protein	328989	28689	341827	3553.25	38224	137934	29298.7	342841	31196.7	2273.69	287655	28622.3	377328	46318.7	539657	12295.7	316755	277548	267832	3687.85	2541.53	263437	377395	411689	388273	25944.3	228687	2949.78	4392.57	132469	128483	215770	183778	149332	183489	171555	92557	113728	106331	3	3	3	3	3	3	3	3	3
Q8WWV6	High affinity immunoglobulin alpha and immunoglobulin mu Fc receptor		926.976										2389.75	625.848	1512.8		646.993	455.163	256.283	2979.14	249.435	4587.87	4126.57	316.914	459.982	4149.93	5381.32	6277.79	15816.7	816.765	743.376	926.976	1139.43	4267.72	#DIV/0!	1044.29	4633.61	#DIV/0!	647.256	2871.94	Filtered	1	1	Filtered	Filtered	Filtered	3	1	2
P04196	Histidine-rich glycoprotein	4382549	4415132	3.37139e+06	385632	4451628	867573	5.34473e+06	576553	586968	5346771	454392	43982.5	3333	3.979e+06	6413513	5.33566e+06	52357.5	5367329	4.96319e+06	7.8534e+06	34336.5	3158199	2.96932e+06	336780	4763471	536282	2967737	7668988	46368.5	5.84919e+06	2.97289e+06	3.44662e+06	2.83307e+06	2.11437e+06	3.01794e+06	2.65533e+06	1.3105e+06	1.87054e+06	1.64579e+06	8	8	8	8	8	8	8	8	8
P05534	HLA class I histocompatibility antigen, A-24 alpha chain	2283.9	23925.6	1894.3	46746.7	35877.2	27111.9	323.137	694.518	12276.9	4354.77	1325.73	325.572	31991.4	54157.1	51582.2	29383.9	32283.9	876.815	1567.27	2657.43	24193.7	27153.4	23271.7	55875	52955.1	29966.3	4628.93	22534.8	27791.3	31185.8	15548.9	20615.1	29955.6	16803.8	21820.3	14866.9	10415.1	13524.4	9214.61	4	3	4	4	4	4	4	4	4
P30481	HLA class I histocompatibility antigen, B-44 alpha chain	6318.79	1157.89	5511.83	633.357	3745.37		16536.5		3851.75	1144.99	5124.97	12984.3	9752.81	11457.9	6746.12		17195.7	146.253	579.948	8571.41	711.129	1983.64	5884.47	987.872	6276.57	13369.7	2313.31	363.124	9776.17		4862.56	8062.15	4629.55	5162.01	5604.71	4560	3199.45	3473.83	2826.32	2	2	2	2	2	Filtered	2	1	2
P30492	HLA class I histocompatibility antigen, B-54 alpha chain	9575.29			2639.52	2232.71						5382.53			3161.87	29764.3						1353.23			27773.4	29753.9						4815.84	12769.6	19626.8	4126.82	14759.7	15856.3	2557.83	9148.16	9827.87	1	Filtered	Filtered	1	1	Filtered	Filtered	Filtered	Filtered
Q95604	HLA class I histocompatibility antigen, Cw-17 alpha chain			389.28	8357.85	626.436		1326.87	4167.69	7591.55	3256.55		6135.84		1133.65	8783.97	5935.59	1844.92		7867.26			843.79	4159.74	13145.6	8926.74	13814.9	3974.46	989.378	1781.74		3673.75	5283.54	5954.54	3247.81	3134.51	5313.82	2013.01	1942.79	3293.54	3	2	1	3	1	1	2	1	2
P50502	Hsc70-interacting protein	3548.38	39.8999	3122.83	518.417							162.616	459.375	5348.31	779.533							16222.9	477.316	442.123	6284.33				9795.42			1807.38	1687.46	6644.43	1783.9	2453.54	6676.6	1105.67	1520.72	4138.2	2	1	1	1	Filtered	Filtered	Filtered	1	1
Q14520	Hyaluronan-binding protein 2	42353.5	5234.46	49441.9	674235	42316.9	48683.7	49383.2	823742	57544.6	614700	3446.59	366164	419659	74785.1	433559	464973	335314	535547	53687	57186.6	361276	418254	496772	65983.4	43676.3	44417.6	44725.2	674193	414264	49257.5	240764	274432	261282	324124	203371	237667	200894	126050	147307	7	7	7	7	7	7	7	7	7
Q9Y4L1	Hypoxia up-regulated protein 1	4915.34	13336.8	8419.44	1324.58	11879.8	8451.23	1388.17	1477.29	998.513	11183.7	1296.33	1428.82	5847.73	12675.9	1289.64	16718	11424	11187.4	9782.53	1796.63	1883.18	1325.22	1515.21	14681.5	121.259	8234.29	1173.42	1371.31	9744.38	1352.21	6337.48	7344.69	4140.2	4896.36	5724.18	4939.52	3034.8	3547.88	3061.54	3	3	3	3	3	3	3	3	3
O75144	ICOS ligand	55447.9	71649.4	59283.3	4984.8	45181.1	94665.9	83786.9	61219.4	69627.8	55648.5	64665.7	82323.9	59868	66571.8	6282.56	86128.9	68122.2	5841.77	78433.2	65852.6	83134.8	69868.9	55212.6	56435.8	5798.14	49613.3	4552.74	82957.3	4844.59	81897.2	60149.5	58409.1	49431.5	24229.6	28827.9	32863.5	15017.7	17867.7	20369	4	3	3	3	3	3	3	3	3
P01876	Ig alpha-1 chain C region	236729	1398791	44781.9	1.21255e+06	177876	884429	2.22884e+06	577985	89983.4	11653	1.32156e+06	139888	375800	122738	1.7689e+06	72182.2	231284	727625	89266.8	993349	11331.5	1.45943e+06	369984	1.23612e+06	1.66292e+06	2333148	726776	834756	1.18389e+06	758465	686362	584259	1.05768e+06	737707	598206	668231	457236	370772	414174	4	4	3	3	3	4	4	4	3
P01877	Ig alpha-2 chain C region	1595735	11688.4	319753	1.36719e+06	1.36416e+06	754199	1.23289e+06	358172	489162	85498.4	135678	13864.8	25235.2	167624	1477488	6547.5	1.52598e+06	443926	3624.62	612296	1.35176e+06	954449	25554	135436	1.19485e+06	1.32314e+06	456444	472744	89422.9	63548.5	757845	441226	606736	586829	594806	547539	363720	368664	339368	7	7	7	7	7	7	7	7	7
P01880	Ig delta chain C region				12915.8	2417.13	293.924	6683.92		13417.6	41212.8				1167.95	1929.94	9739.85	4682.86	3131.37	1145.73	35164.8				12828.3	2162.83		9438.42	677.877	5526.4	7339.63	12823.5	8137.51	6328.92	14894.9	12288.4	4535.81	9231.97	7616.45	2811.32	1	2	1	3	3	2	2	1	3
P01857	Ig gamma-1 chain C region	575768	2.13562e+06	22633	183226	2.83114e+06	3.22424e+06	435361	1.1875e+06	3.68694e+06	216.875	397525	1.61814e+06	2.15846e+06	1.82774e+06	1.87313e+06	36169.2	4.12397e+06	2.63931e+06	4113	1.26448e+06	2.23818e+06	25946.2	154252	1.8852e+06	2.12156e+06	4833783	29354	2.69733e+06	33417.8	282418	1.42826e+06	1.59431e+06	1.43014e+06	1.41937e+06	1.26666e+06	1.61102e+06	879732	785085	998522	4	4	4	4	4	4	4	4	4
P01859	Ig gamma-2 chain C region	71171.1	263318	224567	257643	329120	221645	54761.7	235263	26632.2	245734	725556	19612.2	2934.75	238782	231327	252638	51657.2	259945	31388.5	275670	586870	287245	15689.8	249225	439755	356269	294862	183498	366956	341773	192985	208951	312214	103100	213904	151621	63902	132579	93975.7	7	7	6	7	7	6	6	5	6
P01860	Ig gamma-3 chain C region	79576	143187	35588.1	38986.6	134257	16158.5	1143.38	46645.8	9546.35	47437.9	7331.78	86584.7	3726.12	39859.9	93711.3	15687.2	12330	44151.5	16684.7	22562.4	5919.29	16922.5	18697.8	39498.8	91549.8	7468.95	44941.6	6341.27	31342.1	981.93	55252.6	34263	26366.4	49325.9	32198.3	27405.8	30572.5	19956.7	16986.3	6	6	6	6	6	6	6	6	6
P01861	Ig gamma-4 chain C region	215894	19547.4	31219.3	11818.5	168894	44848.9	12456.2	27218.3	79322.4	137956	111167	8448.23	3841.6	9418.78	123729	43814.2	12366.2	3856.75	899.656	85821.4	9315.66	111735	236.93	13919.9	123884	177664	45157.6	51362.4	226315	37450	74917.5	40336.2	79704	73588.1	48333.5	77062.7	45610.4	29957.4	47764	3	3	5	3	3	3	3	4	3
P01834	Ig kappa chain C region	36849.8	19555.7	115389	2535.12	249367	1636.27	38116.9	158.531	2169.31	222133	23446.4	15614.6	138168	199794	21314.4	212713	31415.3	16771.4	229751	18713.8	21630	17668.7	15649.6	217568	23447.5	3615.62	196313	172585	314133	19242.5	68791	90770.2	100185	94708	92804.6	113494	58700.6	57520.9	70344	9	9	9	9	9	9	9	9	9
P0CG05;P0CG06;P0CG05;P0CG06	Ig lambda-2 chain C regions;Ig lambda-3 chain C regions;Ig lambda-2 chain C regions;Ig lambda-3 chain C regions	122586	749569	466757	48497.5	797617	426693	743539	1179.23	378917	228974	832566	428845	527237	45791.2	48517.3	513882	794145	281678	442323	121198	758588	97569.5	45356	431917	515743	633524	33941.7	221837	411989	327918	396433	403618	347838	296765	281829	249141	183937	174679	154419	7	7	7	7	7	7	7	7	7
P01871	Ig mu chain C region	9137.96	158.234	14566.8	22615.8	242468	92326.6	47151.2	18712.3	157889	88728.5	61835.6	144359	18639.2	236429	19751.9	7799.48	3748.75	161133	134743	43913.2	37926.6	188482	12179.5	226783	193355	391619	15867.2	115826	118194	133217	69375.5	83235.3	143345	78434.6	80375	115085	48614.3	49816.9	71330.3	3	3	3	3	3	3	3	3	3
P04220	Ig mu heavy chain disease protein	186455	16863.6	191963	29133.5	31142.5	164746	565640	145749	95538.1	1957.65	1463.85	166382	192556	27237	256772	168346	45673.5	213825	219276	7959.23	88544.9	24996.9	137744	291331	25293.3	43888.8	221763	156213	11343.3	14441.7	142919	129949	101556	165638	98241.3	97559.5	102664	60890.6	60468	4	4	4	4	4	4	4	4	4
Q9Y6R7	IgGFc-binding protein	17773.2	98994.3	1488.67	7685.95	162146	1372.56	14956.6	21411.2	81474.5	114746	212118	97739.8	156567	58827.5	17358.4	115381	129630	193119	9932.82	129757	152672	93877.7	169698	49561.2	145566	12737.2	1856.47	75977.5	51.6463	11718.2	52204.9	112043	71371.7	57449	68013.9	66417.6	35607.3	42155.5	41166	5	5	5	5	5	5	5	5	5
A0A0C4DH31	Immunoglobulin heavy variable 1-18	2338.55	519.275	711.771	3735.75	645.22	2154.88	3867.48		3475.28		8426.44				345.144						624.288			397.581	3868.11			2765.25	2199.85		2181.03	4385.79	1971.02	1426.32	5714.34	1463.86	884.042	3541.78	907.309	2	1	1	1	1	1	1	1	1
P23083	Immunoglobulin heavy variable 1-2	14357	17257.5	3664.54	42323.2	9113.45	27171.3	11226.8	16624.4	38129.7	18892.7	484.423	27323.5	39331.4	35877.8	5948.9	39587	84413.2	3222.2	43724.6	2954.16	39166.8	3131.29	343.75	4324.42	63211.6	48252	32763	2431.77	28592.3	28373.2	19876.1	28286.7	25059	12439.2	26328.4	21880.9	7709.9	16318.5	13561.9	1	2	1	1	1	2	2	1	1
A0A0C4DH29	Immunoglobulin heavy variable 1-3	124250	37744.6	4468.73	45916.9	73111.5	125844	1264.78	7942.98	5219.85	194869	61394.4	3464.94	42327.6	32719.3	69132.5	154654	8498.97	27676.6	278654	25370	43781.2	3443.78	28814.1	45293.3	45417.9	378474	66392.2	156845	52885.7	5218.73	62063.2	70389.2	82656.7	66433.3	84933.9	112362	41175.8	52642.6	69642.8	1	2	1	2	2	1	1	1	1
P01766	Immunoglobulin heavy variable 3-13	8327.12	428.436	471.556	7368.23	131.326	5898.88	3456.2		2535.74	4616.17	5757.42	324.476	4268.45	777.747	4859.98	568.545	2187.35		1737.85	3366.3	3732.56	3139.73	379.376	7342.23	6674.99	2254.67	1246.13		7695.51	258.937	3692.63	2649.79	3636.01	3078.48	1998.89	2943.99	1908.06	1238.92	1824.7	1	Filtered	1	Filtered	Filtered	Filtered	Filtered	Filtered	Filtered
A0A0B4J1V0	Immunoglobulin heavy variable 3-15	1586.13	31673.1	1828	215.743	4499.44		6769.69	1882.75		228.76		2161.64	2523.34		5437.36	552.915	1637.98	6312.16			613.612	13225.4	1833.8	3393.82	5848.93	982.526	19485.4		3286.92	318.959	6085.45	3104.23	5443.26	10572.9	2263.59	6607.46	6553.13	1402.99	4095.35	2	1	1	1	1	1	1	Filtered	1
P01764	Immunoglobulin heavy variable 3-23	33692.8	83368.8	1714.47	3134.89	61974.2	15878.4	159578	2922.88	3344.51	24642.5	62828.6	375.973	34843.2	42531.1	52816.2	51541.4	143243	51926	62922.7	119530	45363.4	4735.11	23278.8	46923.9	137673	4142.95	118897	2271.79	295.537	39163.3	39025.1	62255.9	42274.4	50611.5	40988.2	48988.8	31369.3	25404.8	30363.6	3	2	2	3	2	1	3	1	1
A0A0B4J1X8	Immunoglobulin heavy variable 3-43	2972.6	5114.49	2564.63	6913.27	24287.7	9344.33	18985.3				8111.96	3116.85	2796.11	5734.12	5951.39	21729.6	2812.48				8532.71	273.499		9312.14	464.389				1944.36	1627.53	10026	7178.94	3692.44	8400.03	6720.16	4109.46	5206.39	4165.2	2547.07	4	4	2	2	2	2	3	4	4
A0A0A0MS15	Immunoglobulin heavy variable 3-49	56342.9	1275.96	1474.93	28636.6	622.665	49732.9	4324.12	17681.8	24179.7	2732.65	33631.5	1658.58	14856.2	25733.4	45291.9	55884.6	47818.9	256.369	26286.1	18864.4	21386.8	1193.68	9517.64	23287.6	48438.9	42158.8	28711.4	2295.53	31885.4	4276.79	18700.4	27028.2	21315.2	20812.8	18913.5	16788.2	12899.9	11722.7	10405.4	1	1	1	2	2	Filtered	1	Filtered	1
P01780	Immunoglobulin heavy variable 3-7	2277.75	35362.6	2265.2	9118.12	192326	35266.6	145843	36896.7	88434.7	8438.27	99318.7	22298.2	2728.15	32626.5	157844	16687.3	138655	76631.8	94964.7	6221.34	3581.59	2679.2	4292.81	39465.2	12929.9	148412	774.273	61516.8	13611	82383.7	55623	64797.5	36964.7	65964.2	56562.5	48169.5	40885	35057.8	29855.8	2	1	1	1	1	1	1	1	Filtered
A0A0B4J1V6	Immunoglobulin heavy variable 3-73	146811	61745.8	37412.4	92188.8	11457.6	7618.92	14653.8	84961.4	91522.2	94185.4	2846.62	17444.8	7542.16	89615.9	24718.2	76713.6	146848	169962	112666	68193.2	82959.3	146830	4819.43	86423	1226.62	112555	19624.5	81592.9	62815.2	81478	64255.7	71655	68032.4	45760.5	59017.1	47077.3	28362.6	36579.2	29178.8	1	1	1	1	1	1	1	1	1
A0A0B4J1X5	Immunoglobulin heavy variable 3-74	44239.7	28672.3	41974	88375.9	18515.3	75594.4	86233.6	46233.5	5271.67	29895.8	37235.2	28939.7	4897.36	49565.7	1721.44	34858.9	33477.7	38679.9	3452.67	4841.79	54887.1	5441.12	31184	544.719	1723.78	32395.2	41992.9	44826.6	39671.4	353.688	46500.6	23767	25302.1	28442.8	18031.9	21114	17629	11176.3	13086.6	1	3	1	1	1	1	3	Filtered	Filtered
P01782	Immunoglobulin heavy variable 3-9	88.1484	5738.42	3758.47	5364.16	21252.7	1216.4	7765.21		8941.14	2499.37	8761.23	469.158	311.783	5977.74	17948.4	17314.6	316.631	7334.47		526.128	9826.84	2465.37		5895.32	15.5684	835.982	82.4854	1851.66	1525.59	1444.18	6291.55	6551.13	2660.33	6316.93	7094.6	3206.46	3915.28	4397.28	1987.38	5	5	5	5	5	5	5	5	5
A0A0C4DH34	Immunoglobulin heavy variable 4-28	19189	682.287	132.944	66.1919	11244.9		1871.45		2185.92	669.236	1895.96		1491.98	7669.94	1117.48	1785.19	7556.55		14178.5		1778.5	9759.77	78.8984	7672.45	13155.3	2518.59		12476.9	13282.3	8399.73	4505.24	5099.37	7680.28	6984.71	4919.18	5104.7	4329.17	3048.94	3163.92	3	2	2	2	3	Filtered	1	1	1
P01824	Immunoglobulin heavy variable 4-39	86735	3275.68	3361.67	3524.2	53318.2	27816.5	53687.6	1839.52	33521.9	2687.14	51923.6	385.178	22568.6	3832.51	456.469	4552.64	46174.4	34435.3	38445.7	17412.4	41199.2	31322.9	22715.4	385.451	37753.2	54740	33493.8	15114.5	43526.4	3857.18	26976.7	22018.7	28410.8	29652.1	19697.9	17652.1	18378.6	12208.9	10940.9	4	2	2	3	2	2	2	1	1
A0A0C4DH38	Immunoglobulin heavy variable 5-51	72568.5	42742.2		28753.9	97212.6	17994.5	3342.29		47553.7	26147.7	7167.98		32816.5	2273.52	46338.3	145133	5938.82	27185.8	121139	6929.29	58953.9			2541.58	38182.5	96345.6	62713.8	37778.7	5547.18	125915	42039.4	43880.3	53497.3	30499.9	53047.2	42379.9	18904	32879	26267.3	3	3	2	2	3	1	3	1	3
A0A0B4J1U7	Immunoglobulin heavy variable 6-1	12213	22347.6	2342.53	36998.8	3495.87	18533.4	5162.89		348.684	11947.3	27989.5	18456.4	12672.9	368.473	21914.6	1911.14	47691.5	17543.3	14618.6	8314.44	21131.9	2463.27	12755.8	34318.4	3264.69	535.367	31277.7	1312.16	35376.5	12993.4	12598.9	17148.1	15542.9	11830.1	13716.2	14097.1	7332.35	8501.38	8737.46	2	2	2	3	3	2	1	1	1
P01591	Immunoglobulin J chain	21471.5	65.9868	5261.45	15612.4	12854.3	38561.7	7593.66	276.75	636.554	29261.9	1465.88	6976.78	6144.29	14724	33214	976.267	1811.55	21919.3	32360	234.484	343.496	7556.99	16789	17938.3	11497.9	1984.27	36962.7	19611.6	23784.3	28619.5	13159.6	11982.6	16508.8	13196.6	12929.8	11581.8	8179.32	8013.96	7178.45	4	4	3	4	4	3	4	3	4
P01594;P01593;P01593;P01594	Immunoglobulin kappa variable 1-33;Immunoglobulin kappa variable 1D-33;Immunoglobulin kappa variable 1D-33;Immunoglobulin kappa variable 1-33	34734.9	637.538	8963.92	6724.16	1217.69	18346.6	21468.9	156.826	234.517	27172.6	18595.7	8842.14	985.834		11817.4	16843.9	21575.6	16236.3	2578.23	25529.7	16949.7	634.182	8213.2	6496.49	12184.2	27758.9	1431.96	12147.3	22811.4	165.823	11965.8	13667.2	10879.3	12640.8	8327.12	9444.38	7834.86	5161.2	5853.69	2	2	2	2	2	2	2	1	2
P01602	Immunoglobulin kappa variable 1-5	183650	3962.29	47481.4	797.672	58888.6	5815.66	12516.2	4535.92	357.146	38873.6	9641.83	2992.44	46784.6	72998.2	38439.6	45311.5	1653.95	64937.1	47832.1	3116.23	871.25	45390	31995.3	87795	46145.7		74984	25259.6	66617.6	4578.72	35687.8	33370.7	42626.3	56225.8	26938.8	30183.9	34849.1	16696.9	18708.2	1	1	1	1	1	1	Filtered	1	1
A0A0C4DH72;P01599;A0A0C4DH72;P01599	Immunoglobulin kappa variable 1-6;Immunoglobulin kappa variable 1-17;Immunoglobulin kappa variable 1-6;Immunoglobulin kappa variable 1-17	773.439		1454.79			42673.6	46519.4	28299.4			3912.67		216.416	25.9688				26268			443.197		1897.88	1499.42							23944.1	7605.76	1280.17	21920.6	12569.5	751.718	13586.6	7790.63	465.92	1	1	1	1	1	1	1	1	1
A0A0C4DH67	Immunoglobulin kappa variable 1-8	56362.6	8934.25	944.942	24248.3	197539	44447.3	33876.5	29347.6	16173.4	29868.7	49529.8	114362	14791.6	23646.9	14897.9	33954.7	31687.2	371.447	1881.43	27157.5	49957.2	12641.4	1672.93	25268.2	18215.4	34813.9	25177.9	1432.5	2571.4	336.25	44174.3	31228	17208.7	56265	32792.3	16739.6	34873.4	20324.9	10375.3	4	5	3	3	4	3	5	3	3
A0A0C4DH68	Immunoglobulin kappa variable 2-24	4937.39	3998.52	278.86	76.1818	11743.5	4345.75		4535.32	8957.49	369.719	5472.49	594.689	4858.39	7361.25	19897.2	119.759	9359.98	6787.82	9492.34	4623.53	4646.89	4544.27	2973.8	4442.44	8913.23	11724.8	692.521		8899.25	12141.4	4360.31	6856.75	6553.17	3985.56	5567.99	4005.17	2470.27	3451.08	2482.43	2	3	2	1	2	2	1	1	1
A0A087WW87;A0A087WW87;P01614;P01614	Immunoglobulin kappa variable 2-40;Immunoglobulin kappa variable 2-40;Immunoglobulin kappa variable 2D-40;Immunoglobulin kappa variable 2D-40	392.731	2265.29	26119.1	6499.14	42219.5	17793.7	91651.4	45717.1	32217.9	6875.78	73371.9	18743.6	3174.55	6252.72	3367.18	3243.43	8181.12	69231.4	474.872	68156.2	25555.7	21914.4	2489.92	64628.3	358.918	44137.2	7961.97	31972.4	9626.74	3989.31	27175.2	25419.7	21263.5	27927	31357.4	20916.3	17309.3	19435.5	12964.1	2	2	1	2	1	1	2	1	1
P01624	Immunoglobulin kappa variable 3-15	24759.9	82157.5	65113	13865.9	147664	162121	289879	65244.9	157374	7648.35	67874.4	6764.79	76232.2	123554	12645.4	141120	251887	134844	168178	54456.4	115169	93313.5	49199.9	122127	14385.2	265916	157948	119941	115348	125920	101583	103756	117927	88068.2	75300.4	66376.4	54585.2	46671.6	41140.5	4	4	3	4	4	3	4	3	3
P01619	Immunoglobulin kappa variable 3-20	216949	73148.2	69740	93395.8	116496	12444.3	154441	73244.9	83157.3	7639.15	24238.3	646.812	8625.98	88562.4	89959.9	121346	14992.2	9435.49	94167	5225.12	15554.6	87641.2	59781.4	89444.9	9212.4	156347	15919.4	665.656	1116.66	1451.37	90065.7	45719.9	43713.4	62184.8	46700.7	52888.6	38542.5	28945.4	32780.7	3	3	3	3	3	3	3	3	3
A0A0A0MRZ8;P04433;P04433	Immunoglobulin kappa variable 3D-11;Immunoglobulin kappa variable 3-11;Immunoglobulin kappa variable 3-11	12448.4	31819.4	3381.78	22533.7	37531.6	53137.7	934.312	68756.1	17148.3	53194.3	11323	28978.1	2962.59	7499.45	44259.1	95461.6	8985.22	58763.4	1767.53	7148.55	74656	738.938	42427.8	79392.2	51161.7	95178.4	38566.3	183632	43229.7	18897.8	30088.6	26714.9	62788.1	22895	30832.9	50951.4	14190.5	19110.4	31580	3	3	3	2	3	3	3	2	2
P06312	Immunoglobulin kappa variable 4-1	39213.2	128884	11988.2	23877.4	235744	2281.45	285846	1117.78	16766.8	124552	24553.8	12275.3	1546.74	19622.7	223845	179823	29351.2	17236.2	181928	94772.9	14774.4	1565.17	82295.9	19181.3	23653.2	29447	186832	146578	144296	19175.6	87027.1	78495.4	66779.9	103392	85118.6	68127.9	64083.1	52757.1	42226.1	2	2	2	2	2	2	2	2	2
A0A0C4DH24	Immunoglobulin kappa variable 6-21				2291.24		1911.18	265.749		5725.5					1335.28					3722.49		12.3662			3325.54	1643.48			4215.74			2548.42	2528.89	2299.28	2293.22	1688.01	1860.65	1421.35	1046.24	1153.24	Filtered	Filtered	Filtered	1	Filtered	1	Filtered	1	1
P01700	Immunoglobulin lambda variable 1-47	47756.2	35863.2	25842.6	22381.7	6461.62	33683.2	8966.3	18278.6	3571.48	22986.4	53251.2	4536.89	4979.83	32676.5	35491.3	43975.9	38787	27727.9	4139.58	17566.4	3391.76	42839.3	22251.7	37532.9	41267.2	39387.6	35813.4	1989.47	42154.7	3349.23	22579.1	26313.3	26997.7	14021.3	17693.2	17609.8	8690.49	10966.4	10914.7	3	2	2	3	3	1	2	1	2
P01709	Immunoglobulin lambda variable 2-8	13335.3	6231.54	12135.1		7532.45			1513.91	689.195				152.824					4165.34	3944.48			1159.93	9513.71				1585.96	3168.24	6918.36		6906.26	2754.22	4469.24	5239.28	2255.58	3619.47	3247.34	1398.02	2243.37	1	2	1	Filtered	2	Filtered	1	1	1
P80748	Immunoglobulin lambda variable 3-21	33398.2	21245.4	1237.77	28161.2	29834.4	26997.9	66854.9	13422.5	26911.9	22486.6	46259.3	17258.6	1451.84	18391.7	32869.7	22550	52789.3	1824.85	2834.85	1535.34	2262.25	24852.2	1672.28	28365.2	36497.4	3963.91	2241.29	16593.8	28113.6	3232.76	27055.1	19776.5	14779.5	16800.3	19021.6	13641.3	10412.9	11789.7	8454.99	Filtered	1	1	1	1	1	Filtered	Filtered	1
P01717	Immunoglobulin lambda variable 3-25	36117.6	14735.5	3784.34	1446.27	151.283	712.754	2271.52	2738.15	6588.89	486.867	21137.1	13362.6	5919.44	11364.1	1163.16	11551.4	23573.7	41.6582	848.241	4937.43	1613.37	1351.73	6536.82	14.4162	1418.13	14.9668	4572.26	6993.17	8642.36	7714.87	6903.32	9389.89	3887.21	11147	8322.84	3367.94	6909.01	5158.55	2087.47	5	4	5	3	3	2	4	2	4
B9A064	Immunoglobulin lambda-like polypeptide 5	286124	11763.9	74949.3	173522	192637	151938	224926	151264	229193	9879.22	149577	8667.94	79298.2	177681	125789	18515.2	191752	15636.6	2455.96	7999.9	999.359	122725	46328.6	175286	146942	32431.4	195793	138148	2889.9	12435.2	150620	77737.3	87397.9	92594.4	76829.8	75848.3	57390.6	47619.6	47011.3	3	3	2	2	3	1	1	2	2
O14498	Immunoglobulin superfamily containing leucine-rich repeat protein	276.162	6272.88	6212.13	386.198	5693.16	6938.41	5776.94	3938.11	536.317	5669.57	5728.62	958.488	671.63	5293.83	6423.33	768.289	5985.21	5396.65	543.387	4869.69	5723.44	1288.68	56.8497	5643.65	398.468	5543.38	6426.88	434.719	282.55	652.843	4169.99	3663.91	2645.15	2710.97	2555.48	2772.73	1680.27	1583.9	1718.55	1	Filtered	Filtered	Filtered	Filtered	Filtered	Filtered	Filtered	Filtered
P55103	Inhibin beta C chain	5365.4	947.675	1284.6	8726.93	7771.94	743.317	762.887	7956.97	7122.68	998.882	9279.45	12966.3	1295.87	1397.32	99.7227	12152.8	4618.82	8213.93	898.396	9944.73	7648.97	1276.59	11128.7	977.731	4762.12	4241.23	7536.44	5318.17	8933.29	1249.65	4168.13	6086.73	5307.29	3501.48	4984.3	3502.06	2170.24	3089.3	2170.6	3	3	3	3	3	2	3	3	3
P05019	Insulin-like growth factor I	18738	21443.5	25187.5	14888.1	2324.9	337371	224512	254288	236481	16946.5	1732.38	22857.9	243138	18193.6	277813	266.438	1957.15	18492.6	22163.3	19267.9	193168	22867.7	365.969	173152	247899	236525	148661	29262.7	14261.4	33455.5	115218	62588.2	109962	130817	104981	99207.7	81081.4	65067.6	61489.6	4	4	4	4	4	4	4	4	4
P01344	Insulin-like growth factor II	416117	35689.5	236773	24411.9	424785	42156.5	265636	34487.2	437914	47673.5	441123	43447.4	11458.8	28934.7	889575	374755	241173	376226	372132	529676	244252	32323.6	29822.2	26226.5	393577	349759	174684	5859.22	32884.2	4319.94	196564	330850	129371	180346	269436	150479	111780	166998	93268.1	3	4	4	4	4	4	3	4	4
P18065	Insulin-like growth factor-binding protein 2	2192.97	17334.3	7549.86	7182.22	1963.12	1318.5	1346.36	11532.5	14379.9	5786.96	19441.6	18156.3	1652.58	12183.5	9346.54	471.7	8927.89	113.557	259.646	5978.92	11881.3	854.756	4668.82	727.312	15328.5	5568.37	721.732	2253.56	6564.46	5484.15	7058.67	7653.21	5405.3	5737.77	7273.93	4907.92	3556.31	4508.43	3041.96	3	3	2	2	3	3	4	3	4
P17936	Insulin-like growth factor-binding protein 3	143133	211838	177356	83913.9	27865.3	16491.6	22884.4	226741	17531.5	234475	129583	2711.88	248998	9391.9	29275.7	26388.6	1832.67	318259	189589	34218.3	148797	27136.7	249424	9195.23	229868	14900	132177	21359.7	22424.4	23631.8	116223	99024.8	87891.4	92526.8	115849	94265.9	57348.7	71803.9	58426.6	4	4	4	4	4	4	4	4	4
P22692	Insulin-like growth factor-binding protein 4	55238.4	87432	56835.6	5917.49	52684.9	68471.6	6884.4	59646.7	53123.1	59271.4	54849.3	7445.78	44725.9	51392.6	52927.4	52114.4	4328.84	38416.6	43399.2	3887.17	8355.96	11312.6	64895.6	6425.84	6895.96	4397.27	21786.5	59346.4	3169.42	92747.6	50550.6	35348.7	27933.3	25411.5	21397.2	32186.1	15750.2	13262.1	19949.2	4	4	4	5	3	3	3	3	4
P24593	Insulin-like growth factor-binding protein 5	18386.4	21696.4	2247.58	17851.2	241.273	22731.3	2514.75	22399.1	24994.9	19682	15955.7	2161.34	1762.62	18713.3	16118.4	24348.8	2348.71	19911.9	1483.7	2646.48	24296.4	257.586	2317.67	22959.3	1691.79	19938.7	27426.5	1693.68	1579.89	2948.13	15274.5	10545.1	10511	9639.9	9216.12	11473.5	5974.87	5712.21	7111.32	2	2	2	2	2	3	3	3	1
P24592	Insulin-like growth factor-binding protein 6	63699.5	734.312	44768.8	34851.4	53428.6	72686.9	49655.8	58445.3	46354.7	36365.1	79916.4	75599.7	3527.26	44544.5	56733.9	53979.7	45754	4636.92	45177.2	34721.9	67319.4	6622.22	5196.8	39765.5	52586.8	38218.4	4313.94	48774.4	2562.92	61515.9	46099	44459.2	32687.6	19766.8	25443.9	25633.3	12251.6	15770.3	15887.7	4	5	5	5	5	5	5	5	5
Q16270	Insulin-like growth factor-binding protein 7	6561.77	7298.92	6295.65	4439.36	5778.38	991.5	876.489	1691.74	1521.12	9978.79	7414.79	7344.58	7381.27	56.7195	716.588	6722.59	825.684	9161.15	12951.7	1172.78	7552.56	6456.77	8488.43	4739.34	6618.29	1419.6	8283.37	11932.4	8745.69	6452.83	4543.37	5374.79	7068.93	3147.22	4396.5	2758.58	1950.67	2724.98	1709.79	3	3	3	3	3	2	2	3	3
P35858	Insulin-like growth factor-binding protein complex acid labile subunit	863.188	99266	17377.2	1335.88	119495	1.22558e+06	96841	8576.19	67333.6	82365.9	9939.19	913214	917556	846266	114730	1.17787e+06	784763	66481.6	623695	832643	949899	88825.8	11331.6	798764	18833.1	85956.2	593737	871659	815781	156494	171903	628715	439128	372938	413978	398617	231149	256586	247066	6	6	6	6	6	5	6	6	6
P08514	Integrin alpha-IIb	5776.9	25293.9	26679.9	3498.12	6465.86		11811.8	1889.29	1259.51	67376.4	19433.5	44891.4	65792.8	4624.59			1283.54	826.414		19383.9	57348.9	28896.5	26193.7	38892.5	6993.59	18382.5	1772.18		4766.58	5174.15	16672.4	22319.5	20935.6	21276.6	24610.1	18766.3	13187.4	15253.5	11631.5	3	3	3	3	3	2	3	1	3
P05556	Integrin beta-1	2449.12	1669.34	16283.6	18913.4	148.346	9866.35	12241.7	733.54	13976.3	27324.6	14114.6	22232.7	2477.48	19188.4	1448.32	691.873	23571.7	67.679	12279.5	15885.1	2156.54	15883.4	17644.4	17794	165.283	689.864	835.625	144.754	18432.7	771.814	10360.6	11195.7	7451.84	9116.32	9283.98	8635.64	5650.35	5754.27	5352.43	3	3	3	3	3	3	3	3	3
P05106	Integrin beta-3	35394.7	11776.4	1278.2	18274.9	3181.39	8444.96	363.734			2821.73	1776.62	21267.4	24646.7	22748.9	258.448	1959.65	4842.54			6393.52	288.795	13548.6	11691.5	2271.98	4627.43	1149.33			12536.4		10192	10486.7	6587.72	11865.9	10480.6	5796.7	7354.55	6495.92	3592.83	3	3	3	3	3	2	2	1	Filtered
Q13418	Integrin-linked protein kinase	251.547	1318.42	1637.4	25949.7	2712.59		284.655			21875.9	9351.59	9655.37	27998.4	2685.16		11165.3	2665.25			135.265	26251.3	18894.5	15251.3	22927.9	1891.34	469.783			21897.4	114358	7718.61	9093.77	27742.7	11156.7	9351.56	36269.3	6914.97	5796.16	22479.9	3	3	3	3	3	Filtered	3	2	3
P19827	Inter-alpha-trypsin inhibitor heavy chain H1	2.33146e+06	1887.25	1.87696e+06	2.73369e+06	263469	5452456	396263	35538	2.52742e+06	2.54175e+06	2.79464e+06	152148	284164	2.46628e+06	34363.5	4.74315e+06	298855	2.94452e+06	2.63558e+06	297830	2888451	178165	37378	313243	322396	2.85893e+06	248624	2289693	2.13635e+06	372126	1.81609e+06	1.66515e+06	1.16454e+06	1.708e+06	1.65201e+06	1.21094e+06	1.05863e+06	1.02393e+06	750548	8	8	8	8	8	8	8	8	8
P19823	Inter-alpha-trypsin inhibitor heavy chain H2	4.14799e+06	4598468	59938	57893	534387	9286732	664136	3666829	4122527	333985	4.31395e+06	3812653	659758	473249	423157	5841443	642338	351886	3.73293e+06	258556	5118341	4515991	64272.5	4.69398e+06	496273	4254.5	356458	442267	2.45936e+06	5278498	2.74729e+06	2.05099e+06	2.34297e+06	2.98896e+06	2.1234e+06	2.31454e+06	1.85258e+06	1.3161e+06	1.43457e+06	8	8	8	8	8	8	8	8	8
Q06033	Inter-alpha-trypsin inhibitor heavy chain H3	36963.1	44569.5	183113	47618.3	241349	24965.7	2142.88	13853.6	188744	185643	329365	31239.4	158395	469295	26833.6	155511	24251.8	145527	173665	132788	513651	3964.5	268774	479868	292495	165940	14681.8	27147	15645.6	22133.7	96896.2	164687	180430	90932.5	140644	198772	56360.5	87172.3	123200	4	4	4	4	4	4	4	4	4
Q14624	Inter-alpha-trypsin inhibitor heavy chain H4	787238	8.26584e+06	6317543	825295	677752	8687855	8237685	7236.5	822658	746517	1899472	926217	5484753	831565	716736	711777	7422375	6.69414e+06	8669456	7179254	828546	6992326	598691	881493	6665613	7182454	6968756	8285717	6856515	74492	3.53756e+06	4.05357e+06	4.53346e+06	3.79216e+06	3.30908e+06	3.42286e+06	2.35041e+06	2.05099e+06	2.12151e+06	6	6	6	6	6	6	6	6	6
P05362	Intercellular adhesion molecule 1	39869.9	3298.29	32124.4	36722.3	37685.5	47799.2	4575.72	37686.6	64395.1	489.977	7973.85	5821.38	5229.98	65223.8	68482.3	71791.6	69636.5	6236.17	86844.3	99383.6	76624.9	5291.38	57836.9	57751.7	8286.49	61661.3	47113.8	9876.73	69511.3	77358.7	30464.7	48662.3	47131.3	21063.8	37785.6	28616.9	13055.5	23419.7	17737	3	3	3	3	3	3	3	3	3
P13598	Intercellular adhesion molecule 2	6555.38	63674.7	3831.52	33142.6	4761.14	3835.45	4258.92	35681.5	41472.2	56436.3	84323.5	64271.2	51439.9	44740	55728.4	52511.3	5531.9	3893.55	48414.9	78366.8	81383.9	51487.8	54.8984	3233.25	4617.55	42936.6	31198.3	46124.3	54676.4	4595.98	25365	48922.1	32030.9	23594.8	26561.1	27891.3	14624.2	16462.7	17287.2	2	2	2	2	2	2	2	2	2
Q9NPH3	Interleukin-1 receptor accessory protein	6777.78	114427	6425.41	47316.3	53474.7	92585	161187	61336.7	126639	6989.5	61379.2	124669	55399.1	49191.9	6445.23	75339.2	126235	5364.93	135469	757.734	61176.3	1657.48	611.719	45814	5258.66	123456	43575.4	14519	5468.54	8314.18	67715.8	64025.1	30985.2	54595.9	51468.2	39046.4	33838.9	31900.3	24201.2	3	3	3	3	3	3	3	3	3
Q01638	Interleukin-1 receptor-like 1											15735.6	14184.4	6149.15	8811.26	9313.3	11749.7	11811.3	12266.8	8191.73	1345.77	7829.97	9239.17		5836.3	4918.14	886.412		7353.19	12716	7454.4	#DIV/0!	9955.9	7029.2	#DIV/0!	4173.29	3417.68	#DIV/0!	2586.63	2118.3	Filtered	Filtered	Filtered	1	Filtered	Filtered	3	1	1
P40189	Interleukin-6 receptor subunit beta	2874.74	2261.44	19579.9	23964.3	18438.4	32983.2	2726.73	19699.3	2685.2	2127	25576.7	1813.55	2322.96	21147.5	24896.7	27818	14418	23426.1	41635.2	21350	17436.3	23915.6	22515	24394.8	22718.2	21179.7	31639.4	1394.28	19968.8	2874.2	12734	20440.5	18803.6	11472.6	11886.5	9527.47	7110.78	7367.33	5905.19	3	3	3	3	3	2	3	3	3
P29622	Kallistatin	477845	41523.3	464838	52284.2	651678	611572	57338.4	36617.5	444532	341796	382268	415515	447523	52798.1	574666	61229.6	6434.44	47437.2	471392	33534.7	383617	39358.4	39734.6	435176	556918	493543	486459	34829.3	331426	467868	318002	249280	326893	248412	226092	208545	153968	140133	129258	4	4	4	4	4	4	4	4	4
P13645	Keratin, type I cytoskeletal 10;Keratin, type I cytoskeletal 10	21368.3	31546.8	6814.88	15781.5	48879	148971	32484.6	4756.9	21361.6	7455.16	25526.7	37253.2	15281.3	125.859	15829.4	37989.6	46447.5	1455.75	23628.1	5738.9	27933	2273.28	4182.69	119766	28555.2	3386.69	8361.36	1533.47	26593.5	13628.2	33942	20927.6	23621.3	42685	16116.9	35526.4	26456.4	9989.34	22019.5	5	5	5	5	5	5	5	5	5
P02533	Keratin, type I cytoskeletal 14;Keratin, type I cytoskeletal 14	29531.3	35877.6	59595.2	2574.82	37516.2	16224.3	38385.6	8346.59	3789.34	8831.22	32826.4	2554.88	16875.4	246.688	22472.6	44637.9	2697.79	3486.65	21722.7	54560	87665.5	4637.62	29953.2	175617	37778.8	4394.29	12536	17637.2	48489.3	8698.45	24067.2	20208.1	42740.7	18948.4	19005.6	53249	11744.3	11779.8	33004.1	3	3	3	3	3	3	3	3	3
P08779	Keratin, type I cytoskeletal 16;Keratin, type I cytoskeletal 16	7882.85	6428.36	6187.49	93.3662	59.4957	2431.56	12.3242	11358.5	7989.78	164.684	2476.79	6744.35	2786.57	218.348	3531.65			627.356			16699.7	297.499	1239.72	23262.9	1399.23	1478.13	239.324		1412.29		4260.84	2730.84	5753.61	4203.23	2347.53	8968.46	2605.19	1455.01	5558.71	4	4	4	3	4	4	2	4	4
Q04695	Keratin, type I cytoskeletal 17	6883.54									558.838								5276.49			2235.64			3354.36							3721.19	5276.49	2795	4472.24	#DIV/0!	791.051	2771.92	#DIV/0!	490.298	1	2	1	2	1	Filtered	1	1	1
P35527	Keratin, type I cytoskeletal 9	34884.6	5197.9	44159.5	38187.5	5895.35	33626	1379.77	124837	1625.35	8541.19	6754.58	11436.7	24714.7	39299.5	69754.5	46422.1	916.636	4492.73	29438.6	5796.69	31415.6	27687	63669.4	117947	19688.4	26519.7	1192.68	1698.18	29542.8	1412.59	29833.4	23902.7	32077.3	37385.6	22509.9	35589.1	23171.8	13951.8	22058.3	4	4	4	4	4	4	4	4	4
P04264	Keratin, type II cytoskeletal 1;Keratin, type II cytoskeletal 1	68781.2	58684.5	79669.2	62194.4	95238.6	565485	162891	37769.5	89945.3	1479.45	9238.98	24319.3	28626.4	72839.4	9527.33	9375.62	53574	155827	92368.4	782.838	42432.4	39275.2	64949.9	1.23133e+06	65272.4	139311	14388.5	44892.4	125233	33777.3	122214	45648	180086	161219	49247.7	371504	99924.5	30524	230261	3	3	3	3	3	3	4	3	3
P35908	Keratin, type II cytoskeletal 2 epidermal;Keratin, type II cytoskeletal 2 epidermal	8617.45	13394.3	4652.98	12894.9	1627.45	144443	19311.4	1434.22	7578.18	8217.6	417.821	33532.4	676.23	5616.72	4231.52	13931.4	2568.56	7838.96	8648.17	971.244	8952.25	8876.46	1364.72	4459.53	14724.6	23318.2	85.4297	395.142	19916.6	323.437	22217.1	7843.3	8241.64	43297.2	9984.42	8556.54	26835.9	6188.41	5303.4	3	3	3	3	3	3	3	3	3
P13647	Keratin, type II cytoskeletal 5;Keratin, type II cytoskeletal 5	83968.9	3924.22	4666.57	3234.99	995.276	23132.5	48448.5	22288.5	14688.8		5553.96	2399.79	299.723	2923.18	4736.25	6423.38	268.971	25193.6	4783.77		5212	1781.54	4116.68	4479.15	56.4272	3984.33	2322.18		32584.7		22816.5	5842.52	6817.12	27406.6	7577.87	10546.5	16986.8	4696.81	6536.77	2	3	3	1	3	3	1	3	3
P02538	Keratin, type II cytoskeletal 6A;Keratin, type II cytoskeletal 6A	1843.52	29242.6	4916.53	1292.33	132127	167687	2357.63	42348.4	24564.4	3114.2	52896.5	29875.4	14818.7	1841.72	15444.4	22641.9	28321.7	5629.71	33798.2	22376.3	93.7656	1259.77	21936.9	143000	16828.2	16944.3	1893.33	9818.79	18799.9	1789.18	40949.4	22764.5	23236.4	59725.7	14755	42894.4	37018.4	9145.21	26586.2	3	3	3	3	3	3	3	3	3
P04259	Keratin, type II cytoskeletal 6B;Keratin, type II cytoskeletal 6B		5697.42	2358.53					3971.51	11145.9	47.2148					453.562					4728.66	43477.6		195.231	24446.7					576.146		4644.11	2591.11	17173.9	4188.97	3022.95	20884.9	2596.35	1873.65	12944.6	1	1	1	Filtered	1	1	Filtered	2	1
P01042	Kininogen-1	8876134	8.36855e+06	9825296	1151561	115252	1825214	9222473	11623876	12147886	1852598	8.21744e+06	811786	942256	1262612	13332838	13171775	1984937	9829514	11177831	1769811	7334594	8238675	197252	137963	11139328	8539676	75338.5	13181395	768331	1464819	6.50088e+06	6.25008e+06	5.10774e+06	4.69731e+06	5.37409e+06	5.10274e+06	2.91142e+06	3.3309e+06	3.16271e+06	9	9	9	9	9	9	9	9	9
P00338	L-lactate dehydrogenase A chain	54671.7	24362.7	37377	2695.2	2316.3	13794.8	12395.1	363.998	3982.94	24982.3	19152.4	2273.26	46786.3	32422.9	2436.67	8379.4	1725.57	1996.85	8795.88	1256.52	4773.65	26638.9	281.924	18625.4	19262.3	2142.82	13232.4		35487.2		17694.2	12522.6	15055.6	17780.8	15656.4	12398.8	11020.6	9703.92	7684.84	3	3	3	3	3	2	3	2	3
P07195	L-lactate dehydrogenase B chain	5979.47	1357.58	22953.5	33958.2	16832.7	1228.35	15348.6	75691.9	979.521	86166.6	1396.13	18.459	485.574	28618.6	852.547	72147.2	24581.3	12911.8	96817.8	25493	41222.6	27991.8	1938.44	25117.1	15368.8	2729.93	1364.43	7955.79	3421.12	84359.6	26049.6	26332.2	21147	30924.9	33145.8	25997	19167.4	20544	16113.1	3	3	3	3	3	3	3	3	3
P14151	L-selectin	366580	33334.6	313427	263348	4172.44	338559	5858.44	33385.5	44742.9	34854.3	418996	461791	362595	343392	55768.2	417942	6389.19	294587	518648	517986	344721	366627	348854	287583	424662	47559.4	19976.2	52721.2	36368.8	42669.7	143826	339809	197174	154641	178079	169245	95847.8	110375	104899	3	3	3	3	3	3	3	3	3
P02788	Lactotransferrin	12396.4	12452.2		8733.66	18897.2	5169.66	9495.92	2189.36	4463.75	19656.5	384.885	4851.84	3654.92	186.633	942.979	6172.72	641.866	585.532	6378.79	4111.39	7142.45	227.966	194.937	818.568	123.544	2225.82	1739.82		798.136	17457.2	10383.8	2791.15	3414.27	6120.5	2505.89	5703.58	3793.53	1553.17	3535.11	4	4	3	4	4	4	3	3	4
P24043	Laminin subunit alpha-2	139.399	3519.81	2969.49	1527.38	2449.14	2175.66				2549.69	25.418	378.439	329.176	854.539	2424.75	196.583	211.517				2989.35	3383.37	2346.86	1418.52	277.968	1283.49			213.332	3386.18	2190.08	631.489	1912.38	1096.72	832.046	1302.85	679.754	515.707	807.517	1	2	1	1	1	2	1	1	Filtered
P07942	Laminin subunit beta-1	5419.62	11721.5	463.472	5321.76	6898.14	11268.2	12135.4	6463.65	962.776	6789.52	7977.46	974.565	4236.68	6731.3	8954.67	729.435	6659.28	6253.93	783.363	7937.53	9385.34	6928.83	3413.29	4323.18	7794.77	5425.26	346.423	6372.91	8479.16	8769.2	6744.41	5123.82	6123.84	4096.89	3216.42	2811.5	2539.28	1993.56	1742.59	3	3	3	3	3	2	3	3	3
Q14766	Latent-transforming growth factor beta-binding protein 1	1938.83	5627.23	55.5283	8589.46						1984	12957.5	6431.55	1364.96	1463.2					248.797	85.4614	1173.59	7498.86	137.227	13.2578					7666.64		3639.01	3758.57	3297.92	3425.31	5070.96	3937.81	2123.03	3143.01	2440.68	3	3	3	3	Filtered	Filtered	1	Filtered	Filtered
P02750	Leucine-rich alpha-2-glycoprotein	123455	172685	96734	1.7589e+06	1.375e+06	895459	196692	1373371	166276	1164319	3.62257e+06	2.64121e+06	27714.6	2.71488e+06	259994	1993717	183344	212588	2.3946e+06	2.34235e+06	3.18185e+06	287569	2976961	3.55172e+06	3636616	2.87149e+06	2.13292e+06	3.64419e+06	321362	3211554	732289	1.6393e+06	2.58162e+06	648611	1.33081e+06	1.28034e+06	402013	824843	793561	6	6	6	6	6	6	6	6	6
P30740	Leukocyte elastase inhibitor	8794.33	6164.5	525.225	6595.72			1252.25			862.357	1541.69	3311.24	1284.38	6542.45						475.966	9388.72	4993.62	478.322	7394.59	22416.2				6458.43		4032.4	2631.15	8521.65	3574.1	2419	7436.14	2215.25	1499.31	4608.97	3	3	3	3	1	Filtered	Filtered	2	Filtered
Q8N6C8	Leukocyte immunoglobulin-like receptor subfamily A member 3	2243.16	27221.6	12137.9	233.812	17534.6	242.178	1882.35	15214.6	8818.68	2923.37	83.2347	36438.4	15699.4	32646.9	25677	15611.9	2262.97	1961.35	9352.48	45951.3	2153.18	3887.47	2534.4	33684.4	31171.2	29577.2	2114.42	14167.8	42556.2	27724.7	8845.21	18568.5	18957.1	9067.1	15997.1	15629.2	5619.85	9915.11	9687.06	4	4	4	4	4	4	4	4	4
P09960	Leukotriene A-4 hydrolase	3724.42	2828.3	432.774	269.259	2627.65	482.574	1842.25	1237.95	687.577		4817.52	3961.66	325.269	1317.4	1445.28	1519.87	3731.27	233.537	5935.16	2383.95	4314.71	4594.43	2863.66	1853.81	2563.75	449.393	2667.15	3587.65	4322.26	1458.84	1570.31	2567.09	2867.57	1248.71	1947.37	1362.32	773.958	1206.99	844.374	3	3	3	3	3	2	3	2	3
P48059	LIM and senescent cell antigen-like-containing domain protein 1	45291.7	14136.9	21177.3	48228	959.858		1115.77			6837.17	7855.16	17677.2	33759.2	45963.9	119.511		9162.59	2.64752e+06		25973.2	24486.2	25571.3	34536.7	44475	169.558	2191.25		2461.66	3141.13		19678.1	348504	17129.1	19849.1	929064	17311.4	12302.6	575840	10729.7	3	3	3	3	1	Filtered	1	Filtered	1
Q13449	Limbic system-associated membrane protein	3632.99	4798.64	2559.78	3491.79	431.492	5723.21	3957.17	2527.66	3823.65	3958.93	5464.57	5597.78	3613.95	3862.63	5788.46	4612.93	628.362	2818.66	333.916	575.272	3823.56	3826.45	3488.78	2418.88	3559.93	3864.83	2394.51	3173.45	3714.65	4755.83	3490.53	3329.65	3502.09	1430.45	2157.13	704.648	886.599	1337	436.745	2	2	1	1	1	1	1	1	1
P18428	Lipopolysaccharide-binding protein	2954.73	2653.74	18922.4	21497.2	24621.1	568.816	2478.94	2723.63	3265.73	16454.8	4273.69	33489.5	35551.8	37574.7	2144.97	18651.9	55914.3	6795.54	51294.6	33.6836	56929.7	9613.49	2735.14	41565	8526.66	124144	8732.85	35354.3	147146	21973.8	9614.12	24572.5	45672.2	9505.33	20906.6	50722.2	5891.46	12958	31438	3	3	3	3	3	3	3	3	3
P12318	Low affinity immunoglobulin gamma Fc region receptor II-a	14518.6	15148.3	8224.2	1971.19	22919.4	1971.2	18873.7	3343.84	55824.4	229.168	18766.5	22476.4	8648.88	21512.9	15358	1938.67	17697.3	28729.1	49847.2	44346.5	24456.5	1624.69	8972.45	19324.9	27681.9	97.7695	25281.2	47223.4	27147	21753.6	14302.4	22932.1	20356.3	16597.2	14778.7	13970.5	10287	9159.93	8659.01	3	2	1	2	3	2	1	2	3
P08637	Low affinity immunoglobulin gamma Fc region receptor III-A	11173.3	76963	51561.8	5584.86	5258.82	3117.55	44349.9	318.823	69433.2	137338	12887.9	13497.7	72925.2	94642.4	179.844	68473	139686	57966	113984	127317	719	9366.35	6111.88	74282.9	75619.8	72415.5	25914.5	174.781	64877.9	53142.2	40510	70155.9	38262.5	44739.5	49629.5	32779.7	27729.8	30760.7	20317.1	3	3	3	3	3	3	3	3	3
P51884	Lumican	151335	1.78597e+06	1.46684e+06	92599.7	132194	196696	133872	235935	196564	2.29672e+06	1.34896e+06	1.83323e+06	1.43665e+06	145661	1.68926e+06	1.83544e+06	1.89843e+06	165622	2113792	2.56288e+06	13194.9	1.79357e+06	1.65645e+06	12414.4	1.51426e+06	139662	1.43226e+06	2.32879e+06	1.93257e+06	2.13764e+06	668872	1.50299e+06	1.29608e+06	839456	786421	897789	520300	487429	556455	5	5	5	5	5	5	5	5	5
Q9Y5Y7	Lymphatic vessel endothelial hyaluronic acid receptor 1	11831.4	88445.9	795.273	45234.7	73867.7	923.234	13342.3	84568.9	161822	18694.4	142663	142263	116895	73719.2	152370	14451.9	217463	114628	218885	232626	124838	99357.5	11686	51689.9	96724.9	13136.2	63441.7	25247.7	18113.9	123534	49952.6	142596	62776.9	52047	68503	45502.9	32259	42458.6	28203	4	4	4	4	4	4	4	4	4
P11279	Lysosome-associated membrane glycoprotein 1	1938.73	15639.7	18416.2	16575.6	1859.65	2627.17	23835.1	2833.78	1873.13	2458.86	14476.9	16675.6	12353.2	17162.4	23629.4	2247.73	2369.69	17194.7	1862.29	27974.3	15362.4	13173.2	21625.9	16618.2	18412	21543.2	1372.65	22383.3	18857.9	24873.2	8805.8	13594.6	17422.2	8710.81	9051.52	6652.96	5399.02	5610.19	4123.55	3	3	3	3	3	3	3	3	3
P13473	Lysosome-associated membrane glycoprotein 2	2461.5	32867.5	4228.15	51353.6	64874.5	6494.29	68868.6	65265.2	52454.4	51338.8	24883.3	38511.4	41431.9	4943.98	78794.7	6581.4	6297.53	55793.9	59377.1	56988.3	37164.1	3765.38	4546.24	38382.3	62449.1	62.2469	36539.4	6458.39	1796.78	7426.59	40020.7	37360.4	19859.1	26594.3	25955.6	21808.5	16483.3	16087.5	13517.1	3	1	1	1	1	2	1	2	1
P61626	Lysozyme C	98515.6	7176.9	34986.5	43564.4	3851.57	74395	58217.7	19784.5	1583.81	116592	17176.5	6254.6	36841.9	42253	52883.6	5421.62	6314.53	175912	174215	186612	8744.65	46752	46234.1	4314.88	158.615	235526	133949	16584	73495	62112.9	45866.8	70388.5	62787.1	40507.3	76679.2	72988.3	25106.7	47526.3	45238.6	6	8	8	7	6	6	6	5	6
P07333	Macrophage colony-stimulating factor 1 receptor	38694.8	56511.2	53649.5	53292.6	45583.9	3613.9	5256.13	41988.3	5927.38	5357.38	6175.55	49231.2	66993.1	61.8781	724.665	41632.5	6966.19	4132.46	67723.8	5411.94	69563.5	58212.5	38894.9	3339.19	5418.74	639.312	48673.7	66879.9	48811.3	45295.6	30987.5	24905.3	38572.9	22979.1	28210.3	26202.5	14242.6	17484.9	16240.5	4	5	4	4	4	4	4	5	4
P22897	Macrophage mannose receptor 1	2318.18	6118.12	3448.73	513.937	3378.32	3781.77	6557.48	819.489	7798.23	4252.45	55.4985	713.579	5511.44	747.674	6933.35	7816.5	11884.5	7121.69	9663.34	6733.29	3452.5	531.385	5286.63	6236.54	3879.78	1443.96	9552.94	5832.72	3948.59	6414.68	3898.67	5718.09	4657.97	2386.29	4004.56	2608.42	1479.04	2482.05	1616.71	3	3	3	3	3	3	3	3	3
P14174	Macrophage migration inhibitory factor	6532.26	2616.84	29571.4	5738.16	11263.4	5781.59	14473.9			48888.4	18231.9	32387.6	656.469	4917.32	5559.91	3541.58	12565.4	1734.65		35443.3	47119.7	321.982	4885.97	46123.5	13774.9				38683.7	5119.89	15608.3	12782	22289.9	15891.8	13210.5	20841.1	9849.81	8187.93	12917.5	2	2	2	2	1	1	1	1	1
P40925	Malate dehydrogenase, cytoplasmic	13792.2		6841.57										7767.56									7534.44	2814.24						5218.2		10316.9	7767.56	5188.96	4914.81	#DIV/0!	2360.24	3046.23	#DIV/0!	1462.89	1	2	3	1	1	1	2	2	Filtered
P48740	Mannan-binding lectin serine protease 1	119728	115274	16617.2	136122	88165.8	13927.7	51156.8	6884.12	78835.3	11898.8	125649	88879.2	9847.15	13276.8	15117.6	93712.7	61145.8	64228.8	62846	1252.65	1448.82	6937.23	87275.6	11228.8	73858.7	6596.12	41591.3	19612.4	78.7344	16716.7	63860.9	53595.6	26534.4	50148.8	42244.8	30993.1	31082.5	26183.6	19209.7	4	4	4	4	4	4	4	4	4
O00187	Mannan-binding lectin serine protease 2	151177	127384	136674	131340	144473	18118.4	18817.8	171874	178114	178535	139474	12978.8	12968.2	13761.7	182112	17251.8	1593.27	141649	18213.2	168432	127382	19177.7	138613	11131.5	1487.4	128542	13796.5	171252	133489	18528.8	125651	70843.5	76339.9	59465.2	76027.6	68198.2	36856.9	47122.4	42269.7	3	3	3	3	3	3	3	3	3
P11226	Mannose-binding protein C	339696	488827	7825.23	137432	533729	384241	613742	26951.2	63211.5	175361	336428	488948	929.273	171426	697737	332557	67453.1	263732	634999	192717	28576.3	4369.62	95598.2	14194.7	53216.6	583935	17892.8	685354	12648.1	325657	277102	318693	182144	223632	230432	257869	138609	142823	159829	5	5	5	5	5	5	5	5	5
P33908	Mannosyl-oligosaccharide 1,2-alpha-mannosidase IA	12149.4	11724	13847.9	11161.7	1353.17	6131.37	1649.75	6656.34	6964.19	5445.49	1699.38	14588.1	12887.9	934.482	7869.64	1319.69	14678.7	1412.74	6428.89	7181.26	19171.2	21316.6	11517.2	854.425	12577.3	14873.4	9851.47	5983.34	1546.39	8535.15	7708.34	6900.08	10622.6	4369.48	5583.66	6785.61	2708.23	3460.79	4205.76	4	4	4	4	4	4	4	4	4
P10721	Mast/stem cell growth factor receptor Kit	18593.9	12345.9	12924.2	8169.94	29287.5	2144.77	3166.55	831.474	23846.5	1756.2	24.1328	14268.7	14518.9	9421.44	36683.4	16673.9	29967.4	12499.7	22222	15386.9	17116.8	1314.13	16446.7	8474.47	2992.27	3943.52	1528.88	23867.2	136.979	15859.1	11306.7	17166.6	9168	9990.77	10353.6	8462.43	6192.34	6417.22	5245.07	3	3	3	3	3	3	3	3	3
Q16853	Membrane primary amine oxidase	16648.6	383.386	1898.9	1465.21	231.735	19418.7	29992	11817.2	2488.56	2414.62	24984.2	24427.6	13299.5	16184.7	18265.3	263.453	3612.71	1951.12	2233.12	258.68	18578.6	27474	18652.4	15629	18751.3	3961.16	15195.9	19896.7	22949	16242.8	8675.89	10548	17733.1	10320.9	10015.1	6074.71	6396.98	6207.45	3765.14	3	3	3	3	3	3	3	3	3
P01033	Metalloproteinase inhibitor 1	3425.37	25411.5	19541.1	26279.9	1685.44	16568.5	2336.65	2373.73	224.945	3331.15	53335.3	45372.8	3221.43	4814.62	42427.4	3428.98	57735.7	438.848	36489.6	5755.37	4958.29	37784.1	31741.7	3757.37	32236.4	37417.7	2935.84	32833.1	37516.3	33452.7	10117.8	25302	25463.3	10571.7	23676.2	15064.7	6552.44	14674.7	9337.21	3	3	3	3	3	3	3	3	3
P26038	Moesin	61513.5	2836.32	29527.7	577.734	13574.2	11714.3	2131.46	12718.2	1954.6	61225.6	2499.35	3481.73	49514.8	46148.8	15179.9	94.2793	2925.72	1237.65	1253.14	3631.15	46254.8	39143.5	51949.5	48779.1	2112.35	15956.9	11616.2	14619.7	3334.55	12165.1	19777.4	12596.6	24593.2	23553.5	19056.4	19631.3	14598.6	11811.3	12167.6	3	3	3	3	3	3	3	3	3
P08571	Monocyte differentiation antigen CD14	8928.94	55562.9	71659.5	87569.9	6114.13	71639.7	7236.79	4363.78	64237.1	5649.96	8542.32	53753.2	71.8984	88795.4	54811.2	69838.3	8161.45	79992.9	75872.7	5172.27	76124.2	7357.18	58114.6	773.93	65257.4	1782.38	6118.93	64996.8	63571.4	61739.5	38296.3	44501.2	40583.6	34486.5	35235.7	31856.3	21374.9	21839.3	19744.8	5	5	5	5	5	5	5	5	5
Q13201	Multimerin-1	4653.84	27225.4	1373.79	2124.65	14365.2	279.982	2274.27	3151.84	3959.16	345.943	11758.5	3186.18	2874.53	2678.57	32155.2	2646.95	6213.96	26271.2	24398.5	34492	4267.54	26161.2	2194.84	25428.2	24277.6	4844.99	28349.3	2838.57	21491.3	23632.6	5975.42	14667.6	16348.6	8495.54	13196	11186.6	5265.59	8178.98	6933.5	5	5	5	5	5	5	5	5	3
Q9H8L6	Multimerin-2	24552.8	19759.3	18765.8	2539.4	22174.3	3556.71	6641.29	23162	346.865	24517.2	2789.14	17815.5	1772.46	2996.66	25946.2	21793.3	15667.2	18711.9	42391.4	2442.57	1926.38	22174.2	227.915	18246.8	23827.4	19627.7	2356.19	3371.59	23638	427.922	14601.5	15232.6	11582.4	10033.1	13181.3	10623.5	6218.56	8169.83	6584.52	3	3	3	2	3	3	3	3	3
Q96KG7	Multiple epidermal growth factor-like domains protein 10	2612.88	266.722	2111.25	194.86		1291.22	94.8358			1661.88	2941.18	2256.16	2442.95	1382.66	2176.18		1498.41			2167.76	211.547	2129.62	332.722	1446.39	1242.67	129.446		69.8259	777.748	978.687	1176.23	2123.62	813.183	1012.17	537.366	703.557	627.352	333.063	436.069	2	2	2	2	1	2	1	Filtered	1
Q7Z7M0	Multiple epidermal growth factor-like domains protein 8	9475.72	9983.21	16428.9	9279.64	1933.17	1394.53	235.467	15212.5	2642.32	1123.97	9373.74	968.187	14957.9	925.747	1936	12143.7	15226.6	1871.49	27475.3	27423.2	193.483	1811.95	15935.4	16324.5	1937.84	43554.4	29877.9	1499.76	925.827	1668.2	6770.95	11230.2	11372.9	6077.47	10250.9	15017.1	3766.86	6353.55	9307.72	3	3	3	3	3	3	3	3	3
Q9H1U4	Multiple epidermal growth factor-like domains protein 9	16918.5	1451.31	13993.5	1615.88	19646.4	21282.1	13992.2	16346.3	18214.5	14594.3		15741.4	1452.98	18294.8	2923.37	1567.99	16855.8	1462.24	18244.6	17825.3	1661.43	8643.19	1688.41	17492.8	1934.72	1486.99	1186.16	1922.12	11398.3	1519.94	13805.5	10485.4	4893.41	6892.07	8238.48	5677.9	4271.75	5106.26	3519.2	1	1	2	2	1	1	1	1	1
Q9UNW1	Multiple inositol polyphosphate phosphatase 1	1555.84	13648.9	13198.7	1515.44	1435.58	14582.4	17261.8	14825	15393.6	11578.7	16242	12636.9	12478.4	12226.9	11791.6	1329.37	14788.1	14875.4	12754	12528	15829.3	13954.4	11538.7	13687.4	1385.39	16679.6	1655.78	11369.8	1231.36	113.933	10499.6	12165.1	8744.57	6379.54	4071.62	6788.68	3954.08	2523.62	4207.67	4	4	4	4	3	4	4	3	3
P02144	Myoglobin	136.849	427.372	9167	6813.99	5342.29	11255.3	8799.25	7396.16	1493.72	9959.45	6148.72	478.768	382.829	4995.69	7232.12	14347	3722.17	2973.53	9327.14	3963.12	333.789	5696.54	7931.9	3243.2	6786.9	8254.23	5947.42	12793.9	43.6494	6547.49	6079.14	5357.11	5757.9	4080.85	4212.3	3809.09	2529.34	2610.81	2360.9	3	3	3	3	3	3	3	3	3
P60660	Myosin light polypeptide 6	167220	96624.7	76781.8	148859	24469.5	34163.7	59239.3	3478.23	23452.9	374245	37266.9	136928	172993	184822	16239.3	25774.8	46664.9	18349.4	28237.5	141129	144226	92.7188	12642.7	171591	41667.6	2374.56	15782.7	27564.9	119377	28289.9	100853	80840.6	56361	110321	69145	63631.8	68377.5	42856.5	39439.4	3	3	3	3	3	3	3	3	3
O14950	Myosin regulatory light chain 12B	52113.4	18578.3	12619	26967.6	6677.6		924.993	5717.43		85818.3	999.569	24847.4	3551.9	34211.5			6745.73	212.477		3186.16	2689.66	14755.9	26143.5	3915.19	948.317	328.789			35116.7		26177.1	10536.4	11985.4	29052.8	13416.6	13858.9	18007.1	8315.67	8589.84	1	2	2	2	1	Filtered	1	1	2
P24844	Myosin regulatory light polypeptide 9	18945.7	14745.3	1128.35	2295.41			2846.3			7396.18	8998.94	12171.6	4319.12	27947						29557.5	8943.87	191.618	21972.5	2561.35		8269.23			31274.7		7892.87	16598.8	12202.2	7374.63	11454.9	12020.8	4570.84	7099.8	7450.6	3	4	4	4	1	Filtered	2	Filtered	1
P35579	Myosin-9	59444.5	7589.91	57816.5	576.887	7956.48	9924.62	25277.7	41172.4	1453.87	54321.5	27965.5	117845	9471.55	7183.43	1555.86	29394.8	18392.5	8265.33	5494.91	76361.8	18416.4	78894.2	9592.62	14566.7	2555.47	3514.33	7453.14	18344.3	3844.69	6655.75	26553.4	30193	16383.8	24341	37755	22738.7	15086.7	23400.8	14093.6	3	3	3	3	3	3	3	3	3
P58546	Myotrophin	1664.85	7555.43	6522.17	12639.7			198.979	669.815		2466.16	5992.75	8894.18	13948.2	1296.79						11758.3	1442.16	812.332	1116.47	1145.32	287.546	7953.39	9917.17		25113.7		4531.02	8378.05	5973.51	4564.67	4963.7	8554.23	2829.21	3076.54	5301.96	3	3	3	4	Filtered	Filtered	2	2	Filtered
Q9NY97	N-acetyllactosaminide beta-1,3-N-acetylglucosaminyltransferase 2	3932.5	6222.97	6526.5	485.467	478.972		8144.54	5468.69	4281.37	726.853	4755.67	5467.6	681.891	4274.3	4274.14	4914.72	5685.26	457.815	496.549	687.568	616.234	7983.75	34.7944	4382.36	5544.37	625.678	112356	3645.26	751.884	469.853	4029.76	3169.55	13641	2876.58	2272.03	34787.5	1782.92	1408.22	21561.5	2	1	2	2	1	1	1	1	1
Q96PD5	N-acetylmuramoyl-L-alanine amidase	149356	1.84391e+06	236275	1.95118e+06	3.13279e+06	1.95461e+06	2.61516e+06	16673.1	219719	1.47794e+06	18548.5	1.93746e+06	1.94952e+06	1.84695e+06	1.63294e+06	156480	2.96952e+06	1.25651e+06	174154	8911.5	253665	2.67614e+06	158519	233766	2411.5	2197425	99736.9	129217	135522	1.63455e+06	1.35976e+06	1.1951e+06	752095	1.13051e+06	1.04358e+06	1.01077e+06	700699	646820	626479	3	3	3	3	3	3	3	3	3
Q15223	Nectin-1	6112.75	3256.65	737.119	4971.4	6918.22	11795.6	12678.4	8484.44	1163.95	8883.6	6368.69	7816.84	848.152	687.667	8252.26	8194.15	12412.6	9138.36	12617.5	154.219	5561.38	7498.54	5653.15	931.995	314.768	8451.45	4986.85	6463.7	6939.59	12645.8	6500.21	6649.04	5944.72	4092	4628.52	3540.8	2536.25	2868.78	2194.61	1	1	2	2	2	1	1	1	1
Q92859	Neogenin	5814.33	496.254	4876.47	4721.83	583.993	944.846	9112.15	5744.31	5592.93	6714.28	6777.69	7392.94	638.728	645.312	977.934	1959.18	9436.99	7318.19	8989.53	787.328	5944.94	5442.78	6223.71	514.938	712.432	6976.94	625.868	7429.24	4511.17	1688.58	4460.14	4492.38	4007.06	2883.37	3777.73	2816.09	1787.13	2341.46	1745.43	3	3	3	3	3	3	3	3	3
Q8NF91	Nesprin-1	242448	29311.9	31343.5	2374.93	22918.6	4314.96	52955	56825.8	22368.1	13772.5	488.648	18737.9	2453.59	25136.8	38848.8	26211.5	29176.6	23361.6	538.625	27429.5	23598.8	39992.5	2695.6	21938.2	37519.9	25825.7	27132.7	26875.1	286429	34393.5	47863.3	19238.4	52640.1	70700	13474.5	82793.3	43820.3	8351.59	51315.8	2	2	2	2	2	2	2	2	2
P13591	Neural cell adhesion molecule 1	5736.53	69174.8	5619.14	9248.26	9234.12	13492.2	15587.2	9223.33	64781.5	93183.4	75822.7	81264.8	58557.6	84958.1	8772.15	114787	9875.58	73757.3	63632.5	119174	663.266	6459.5	59992.6	8562.47	756.962	79758.6	56141.5	68941.3	83417.6	12128.4	29528.1	69060.3	37682.2	32814.7	37042.2	34781	20338.8	22959	21557.5	3	3	3	3	3	3	3	3	3
O00533	Neural cell adhesion molecule L1-like protein	24422.5	25199.8	26178.9	22553.3	23838.3	27984.7	32439.9	2772.38	19613.9	19827.4	24576.8	26586.9	24147.4	24.4453	314.943	21343.9	32337.8	23838.2	19284.9	21214.4	23416.6	2428.92	2661.47	21985.1	24445.9	22568.6	298.68	1981.25	15877.3	22873.2	22483.1	19367	13853.7	7887.01	10722.7	10602.1	4888.42	6646.03	6571.26	5	5	5	5	5	5	5	5	5
P46531	Neurogenic locus notch homolog protein 1	7762.12	9231.14	7757.33	5418.77	6187.25	1281.97	1216.82	5315.89	8433.18	4399.59	1414.33	9545.16	765.735	6983.85	8181.48	7922.17	11325.8		659.126	864.111	968.873	9174.57	869.844	743.332	7479.48			5546.99	4954.49	9315.53	5700.41	5295.76	4881.64	2792.79	4318.84	3660.9	1730.99	2676.84	2269.05	1	1	1	1	1	1	Filtered	1	1
Q04721	Neurogenic locus notch homolog protein 2	8437.79	4889.88	4736.95	5273.99	5517.4	827.323	931.513	195.827	869.298	8824.35	7385.54	5364.36	592.414	5793.35	983.974	7951.69	1147.35	9156.77	9983.99	14215.5	5944.19	586.64	5353.86	523.545	599.93	6261.28	4354.24	8343.54	5996.46	6921.6	4050.43	6257.49	4488.53	3196.49	4432.14	2889.64	1981.2	2747.07	1791.02	3	3	3	3	3	2	3	3	3
Q92823	Neuronal cell adhesion molecule	416.245	6458.88	5145.45	423.833	2498.16	7633.46	3134.79	5847.38	2476.39	6634.95	5571.73	6517.9	4849.67	5532.17	333.165	4781.44	4812.37	5564.48	2874.14	777.582	5836.45	5465.37	4625.29	255.212	2865.74	5245.38	2482.86		517.112	4249.38	4066.95	4161.47	3504.76	2621.04	2119.6	2093.41	1624.54	1313.74	1297.51	1	1	1	1	2	1	2	1	1
Q7Z3B1	Neuronal growth regulator 1	2596.95	6855.16				3732.39	8467.97	9329.29	9299.92		5956.64	1249.84		517.85		7627.52	7725.25	6848.67	3173.82	7832.26	5485.56	7396.38			1718.78	7567.87	5169.84	787.96	4194.55		6713.61	5116.48	4617.28	2914.21	3025.25	2605.52	1806.25	1875.07	1614.92	1	1	2	1	1	1	1	2	2
O14786	Neuropilin-1	4671.43	38887.7	31511.5	23778.6	3475.23	417.922	52216.7	4391.47	48983	47669.2	83145.6	3611.88	274.898	28173.2	3973.74	35489.5	53441.5	37771.4	6258.48	45244.3	3943.95	39384.3	3573.59	28915.2	38992.1	45123.5	36213.4	56445.2	3681.36	44866.4	25600.3	29738.4	30113.9	20998.8	26916.5	19515.2	13015.2	16683	12095.7	4	4	4	4	4	4	4	4	4
P59665	Neutrophil defensin 1	33787.2	18433.8	17533.5	1636.95	22680	2996.84	3135.73	21833.4	19542.4	3935.9	11143.6	26152.2	29928.3	31353.6	8253.16	51425.7	66278.2	39391.9	59631.6	1888.3	49845.7	12424.8	37358.8	24537	34169.7	5546.57	18921.6	44977.5	52553.9	36296.2	14551.6	32544.6	31663.2	10961	21888.7	15880.8	6793.7	13566.8	9843.03	3	3	3	3	3	3	3	2	3
P80188	Neutrophil gelatinase-associated lipocalin	2112.48	5474.98	2786.87	4628.54	3191.3		2288.25	4747.16	468.459	99.7184	14994.2	13319.9	6316.48	4922.95	7632.25	3188.18	5969.32	5113.48	879.146	497.321	9587.86	8663.72	5724.42	5189.97	6922.79	96.9785	5349.95	9445.46	3115.92	367.172	2866.42	6283.32	5446.42	1866.36	4746.85	3426.59	1156.78	2942.13	2123.82	4	3	3	3	3	2	4	3	2
Q0ZGT2	Nexilin	82.7397			5557.34						13278.5			5998.62	5296.22						4471.28	529.646								7196.59		6306.19	5255.37	3863.12	6629.67	764.486	4714.24	4109.11	473.833	2921.92	1	Filtered	1	1	1	Filtered	Filtered	Filtered	Filtered
P14543	Nidogen-1	1259.68	751.319	7255.6	7515.85	6466.26	359.5	9987.93	7797.58	4739.67	1424.33	687.566	16.5859	11637.4	11767.1	6166.33	7761.22	916.462	85.4468	6222.38	12953.7	12368.9	11611.1	1615.96	11757.2	621.997	1893.25	663.318	5271.83	15623.4	7838.54	4755.77	5821.43	6926.56	3529.33	5175.82	5643.26	2187.5	3208.01	3497.73	3	3	3	3	3	3	3	3	3
Q99784	Noelin	29697.8	37132.2	32948.2	23264.2	27415.2	45422.4	5761.84	9857.93	27185.3	14.2686	47464.6	446.766	33877.3	21762.9	38481.9	32344.6	1833.48	161.312	3191.67	3276.33	32437.4	3927.16	33435.2	19941.3	22576	26263.2	17586.7	33242.6	1686.7	42741.4	23869.9	18284.1	23383.8	14430	18507.2	13159.9	8943.83	11470.9	8156.56	3	3	3	3	3	3	3	3	3
P15531	Nucleoside diphosphate kinase A	33476.5	13251.9	13299.7	35655	378.112	879.473	5354.54			42872.3	9558.52	1922.48	2572.19	28667.7	1958.57		419.714			17623.9	24177.3	17451.6	19366.5	3189.12	481.4	2583.77			2377.62		18145.9	8960.44	9946.76	16809.3	10615.3	9952.61	10418.5	6579.4	6168.69	3	3	3	3	3	1	1	Filtered	Filtered
P55209	Nucleosome assembly protein 1-like 1	1647.63	334.544	5569.84	7863.37						1116.55	732.222	444.966	855.197	6371.97						5527.68	9552.59	73.6719	6998.34	6582.75					1647.72		3306.39	2786.41	4971.01	3250.69	2906.99	3960.01	2014.8	1801.77	2454.44	2	3	3	4	1	Filtered	1	Filtered	1
Q86UD1	Out at first protein homolog	1276.98	19177.7	15339.4	2137.54	14294.3	16363.5	39715.2	13924.9	18827.3	2285.73	13179.6	2835.58	13263.4	23899.7	16968.3	21627.4	1816.82	18185.5	268.957	31658.9	16335	243.867	22734.5	233.25	17623.4	2991.96	1631.78	22322.1	21736.3	4739.86	14334.3	14370.4	11059.2	11341	10305.4	9866.63	7029.2	6387.34	6115.4	3	3	2	3	3	3	3	2	3
P16109	P-selectin	5597.17	4314.68	2166.6	542.898						93.3727	4874.33	478.866	6248.76	529.128	465.432		4411.14			6294.48	6722.22	3125.92	3628.84	5352.89		186.594		48.4415	3361.47	6151.51	2542.94	3328.88	3572.24	2377.47	2739.85	2503.49	1473.57	1698.18	1551.68	3	3	3	3	3	3	1	1	1
O95497	Pantetheinase	23582.9	14293.7	1311.95	871.563	7128.54	267.747	6345.68	292.838	9612.31	4117.86	25694.1	15419.7	1838.13	9643.86	8396.68	18825.4	652.969	2644.52	12.3926	736.798	17682.9	18765.3	1789.72	6739.24	115.84	1718.28	16.7794	1194.34	8266.18	29982.3	6782.52	8386.46	8627.08	7479.72	8968.31	10224.3	4635.98	5558.61	6337.11	4	5	4	5	4	4	6	3	4
O00151	PDZ and LIM domain protein 1	42859.7	3369.98	19199.6	2765.55	58.4396		242.376	49588.7		65394.5	8236.37	18964	38375	24746.2			3392.67			42169.9	24195.4	4835.18	4525.27	22553.4	2196.38	44131.7		4741.58	3462.83		22934.9	22647.3	13830.2	26055.1	15651.7	15093.2	16149.1	9701.02	9354.87	3	3	3	3	2	Filtered	2	2	2
Q9NR12	PDZ and LIM domain protein 7	13631.9	1226.17	7669.78	18982.8	1883.25					33.4396	5313.68	9333.58	1621.12	18535.7						1431.23	11434.6	9488	12356.9	1662.22	3593.63				11619.9		7237.88	7247.06	8359.2	7690.63	7088.71	4580.52	4766.7	4393.63	2839.03	2	2	2	2	1	Filtered	Filtered	Filtered	Filtered
P26022	Pentraxin-related protein PTX3							4585.49				1526.16	2412.61			2851.8	11198.3	8347.52	8529.89	2364.58	1636.77	4682.38										4585.49	4858.45	4682.38	#DIV/0!	3846.29	#DIV/0!	#DIV/0!	2383.96	#DIV/0!	1	1	1	1	1	1	1	Filtered	Filtered
Q6UXB8	Peptidase inhibitor 16	8562.55	1511.34	84886.9	63233.5	91478	13372.6	65635.5	74555.7	64584.5	95652.1	91159.6	151692	9132.96	7353.98	127427	12219.5	78122.2	6633.38	6785	11515.8	119263	154666	113492	68369.9	115882	52394.6	67756.2	78872.5	738.562	12778.3	56347.3	50204.1	78421.4	35377	56731.5	48706.2	21926.9	35162.5	30188.4	5	5	5	5	5	5	5	5	5
O75594	Peptidoglycan recognition protein 1	1935.74	9611.77	773.733	6188.94	4233.42	4665.84	757.724	492.39	522.659	2591.52	2637.12	232.219	9186.57	1512.42	12557.6	984.343	14162.1	6542.39	739.989	575.185	9411.57	146.573	6387.82	91337.5	5158.54	5546.25	2673.51	12418.3	1648.32	191.986	3177.37	4913	13492	3010.64	5325.24	27634.7	1866.01	3300.62	17128.1	2	2	3	2	3	2	2	1	3
P62937	Peptidyl-prolyl cis-trans isomerase A	9716.56	5873.38	43720	7845.33	1148.32	9673.95		1432.87	8214.27	131635	3126.68	61412.5	77271.8	79278.8	6374.17	4788.32	1379.63	743.137	8817.15	63339.6	73785.7	5259.51	59828.6	67157.4	14171.3	11585.3	5558.26	8447.53	6417.31	7774.73	24362.2	30653.2	25998.6	42208.5	34635.9	28560.4	26161.1	21467.6	17701.9	3	3	3	3	3	3	3	3	3
P23284	Peptidyl-prolyl cis-trans isomerase B	26182.2	1633.5	126.312	2478.31	3191.88		2715.81	1285.57	359.383	6451.11	8634.24	269.924	2821.4	27494.3			5599.83	13.2371	3313.29	35811.4	23136.8	12687.8	17961.2	23212.9	5956.69	475.278	3499.72	2885.32	28262.9	1478.73	4936.01	10494.7	11955.7	8185.49	13534.1	10464.7	5073.42	8388.53	6486.11	3	3	3	3	3	2	3	3	3
Q15063	Periostin	3447.94	4651.85	5669.24		922.132		3757.83				242.633	1972.39	3645.98			176.167	4135.85	7597.33			7315.83	9251.33	3848.28	11121.9	41.1787	635.824	2413.37		2357.36		3689.8	2961.72	4623.14	1772.49	2809.53	4112.97	1098.6	1741.36	2549.24	3	3	3	2	3	Filtered	1	1	Filtered
P32119	Peroxiredoxin-2	12881.2	33947.9	32687.6	3137.83	1225.85	22249.8	4735.82	7243.55	8169.41	18323.2	29931.2	29351.9	3834.41	25586.1	2524.19	1871.9	14988.1	593.748	486.556	12368.4	2917.45	39289.6	31659.5	22318.3	28115	866.267	11391.5	12328.9	1732.53	24646.9	14460.2	12153.7	17526.6	11924.1	12191.7	13598.4	7390.66	7556.5	8428.36	3	3	3	3	3	3	3	3	3
P30041	Peroxiredoxin-6	1578.25	825.112	359.295				5479.97	175889		4569.38	13143.8	174.863	5748.57	82.163					14836.6	11152.5	4995.14	3788.83	575.294	388.791		171113	9888.48		43.9854		31450.2	7523.1	27256.2	70790.5	6492.55	63530.6	43876.4	4024.13	39376.7	3	3	3	3	1	Filtered	2	2	2
P04180	Phosphatidylcholine-sterol acyltransferase	5768.91	117585	11353.8	97917.1	97676.5	18131.5	7219.67	5386.42	78671.8	73893.7	117769	87934.5	66938.5	86966.1	67329.9	89561.4	6311.15	5524.35	74612.6	5284.62	9761.25	99232.6	92584.2	84136.6	88574.1	65185.2	6142	66377.4	6758.93	84546.9	51360.4	60823.2	60329.9	45701.1	40649.1	37900.8	28325.9	25194.6	23491.2	3	3	3	3	3	3	3	3	3
P30086	Phosphatidylethanolamine-binding protein 1	711.493	478.814	5766.7	6265.46		4381.33				7756.69		6714.48	8222.76	6627.58						4153.8	8116.95	4517.55	735.258	5688.38					3691.55		4226.75	6429.66	4549.94	3013.84	1684.74	2706.9	1868	1044.21	1677.75	1	1	1	1	1	1	Filtered	Filtered	Filtered
Q96S96	Phosphatidylethanolamine-binding protein 4	27873.2	29622.4	3922.3	1897.85	5892.45	59317.9	4267.4	6483.45	39198.8	4357.47	41795.2	27297.1	42264.6	25398.7	59343.2	45281.2	591.312	55888.7	43971.3	38314.9	253.779	275.279	38677.2	23742.4	49368	42715.3	333.684	49124.4	2342.9	4415.65	18283.3	38014.6	21124.9	19719.4	16897.2	21851.2	12222.2	10473	13543.5	5	5	5	5	5	5	4	5	5
P80108	Phosphatidylinositol-glycan-specific phospholipase D	323883	312589	399915	393676	559463	411919	249135	298978	273543	24137.1	2827	291982	369467	34373.9	39727.7	33354.2	346589	26664.5	261123	197693	2636.84	327112	342184	343492	42951.1	24895.6	235383	254863	24526.4	29112.4	324724	160380	162716	138488	147770	149665	85835.7	91589	92763.3	4	4	4	4	4	4	4	4	4
P00558	Phosphoglycerate kinase 1	3275.55	1719.43	1631.9	2737.67	3755.52		595.179		731.755	37744.8	11532.5	18312.3	252.695	23584.8	331.855		3188.35			16789.3	26157.9	2897.5	2932.76	2491.62	5588.69	222.964			1741.79		6523.97	10570.2	6004.75	12666.1	9440.07	9031.05	7850.52	5851.02	5597.5	3	3	3	3	3	3	3	3	2
P55058	Phospholipid transfer protein	45825.5	49569.7	63649.9	3196.88	7155.32	3296.33	45659.2	2965.74	36881.6	2746.16	42484.8	5228.84	5176.92	26620	33813	38815.1	52218.7	49854.9	39223.1	33746.5	43693.4	61688.8	37673.6	26523.9	63152.6	67338.2	48854.1	17229.7	55488.7	26835	26094.6	32718.2	44847.8	24341.9	16338.2	17415.1	15087.3	10126.5	10794	4	4	4	4	4	4	4	4	4
P36955	Pigment epithelium-derived factor	138212	19766.8	143882	986978	129565	1.42536e+06	128735	261950	13957.9	113982	151876	116756	1181756	934856	142233	136437	1.28266e+06	1.71438e+06	1.43236e+06	113248	1.13162e+06	1.56727e+06	118340	969950	1.55832e+06	1.37367e+06	138392	1432782	116557	126425	336239	720657	853332	474994	649906	652078	294404	402816	404162	6	6	6	6	6	6	6	6	6
Q9BTY2	Plasma alpha-L-fucosidase	689.367	8749.8	4318.46	8717.45		8841.89	1321.6	5166.93	152.812	8657.86	1355.28	4825.9		9234.48		1439.59	13166.3		9593.49	8315.28	4937.69	4522.59		9194.46		7883.4	4684.85	8699.73	5169.67	1241.66	5179.57	6847.19	5791.75	3738.82	4450.04	2647.52	2317.34	2758.16	1640.95	1	1	1	1	Filtered	1	1	1	1
P03952	Plasma kallikrein	282360	391186	417453	37862.2	3614.25	589497	383844	3445.25	372418	2.69934e+06	253572	4363999	2.84479e+06	3.49244e+06	476760	464846	3.31716e+06	24257.8	2994272	2.83798e+06	296996	343599	418698	3.24934e+06	3.21132e+06	244253	22135.1	319778	2125184	5459658	518102	2.10701e+06	1.5691e+06	791914	1.6149e+06	1.85946e+06	490834	1.00093e+06	1.15251e+06	4	4	4	4	4	4	4	4	4
P05155	Plasma protease C1 inhibitor	1646478	16993396	1355684	1862318	1897438	1955946	286732	1844144	14537675	16771534	18452266	16774145	14132642	175369	21417856	16393316	15852533	1874522	14951879	19114234	1474616	14349156	1457386	169964	19463948	15219186	14948987	1574215	184454	169924	5.91513e+06	1.39139e+07	6.90118e+06	7.07454e+06	7.12473e+06	7.96133e+06	4.38484e+06	4.41595e+06	4.93448e+06	6	6	6	6	6	6	6	6	6
P05154	Plasma serine protease inhibitor	182126	11649.4	124645	119216	133872	16888.7	16497.9	95133.8	1673.34	9334.59	15335.8	11623.7	19564.5	154249	14471.8	12146.1	176169	127827	12385	1226.79	13121.8	95574.9	82361.6	11742.2	1641.99	15485.5	13745.5	76975.4	113554	67515.3	71103.6	54499.9	49171.8	66763.7	68904.7	41977.3	41380.6	42707.6	26017.8	3	3	3	3	3	3	3	3	3
P00747	Plasminogen	742155	4796913	4.39866e+06	683522	513888	8284592	68528.5	61354	55343	52322	6274339	477876	441124	631725	6419717	6366297	7.33386e+06	4.93953e+06	5.3353e+06	4389414	478632	4.8496e+06	57476	516794	515212	497219	341150	5715379	36442.2	714816	1.96573e+06	4.26092e+06	1.37227e+06	2.86062e+06	2.71405e+06	2.0815e+06	1.77303e+06	1.68218e+06	1.29013e+06	9	9	9	9	9	9	9	9	9
P13796	Plastin-2	21559.4	13354.6	34243.8	18751.9	2371.23	12362.5	1532.92	18466.1	224.658	181374	24497.7	1999.94	22222.9	11922	16749.3	1343.48	26792.7	18216.5	19232.4	14735.4	2656.22	3314.36	21938.1	12191.3	27932.3	25348.7	19738.7	11289.5	27938.4	7324.35	30424.1	15771.2	15967.2	54067.4	8640.09	9845.9	33511.4	5355.18	6102.55	6	4	6	6	6	7	6	4	6
P02775	Platelet basic protein	255658	1249.5	922132	217456	28722.8	184753	48884.3	17196.1	174644	3.63325e+06	1.24829e+06	1.51676e+06	653836	1.64334e+06	167659	9363.48	381283	8919.87	1782.86	155625	236361	12138	1.75844e+06	1.9683e+06	391786	153473	91279.5	189156	135727	62376.5	548395	578686	499903	1.11676e+06	652854	727763	692172	404643	451072	6	6	6	6	6	6	6	6	6
P16284	Platelet endothelial cell adhesion molecule	7441.48	4166.32	656.717	859.969		3729.83	1868.46	2776.44	1916.6	8389.32	2992.62	5662.84	4371.22	8341.83			342.296		1144.33	1345.59	5663.25	44496.8	2943.82	6974.11		8147.77		4621.56	638.295	1714.68	3533.9	3457.25	9400.04	2753.95	2866.09	14410.1	1706.91	1776.42	8931.45	3	3	3	3	2	3	3	3	1
P02776	Platelet factor 4	712370	374767	246237	619912	89555.6	47971.9	28776.7	57499	49853.7	977248	186312	392750	599152	616460	3441.4	23727.4	111186	23858.7	2696.46	329277	578895	374814	444857	578891	113230	43440	31334.1	56229.4	32529.6	43512.1	320419	228886	229773	339627	241757	236282	210503	149843	146449	5	4	5	5	4	4	4	4	4
P07359	Platelet glycoprotein Ib alpha chain	277589	148265	115573	18354.7	123728	13326.8	15288.2	111127	8371.16	324590	227442	17175.5	167965	234518	147697	17689.2	135945	83748.2	1337.48	235689	262276	129160	121282	19789.5	111966	121553	76374.9	94693.2	222656	119216	115621	126921	127897	111827	92688.5	69037.8	69311	57448.9	42790.1	3	3	3	3	3	3	3	3	3
P13224	Platelet glycoprotein Ib beta chain	6137.29	318.923	37282.7	36481.8			755.679			69487.4	25276	3977.22	71496.6	55415.7			2638.11			19896	73287.3	48958.8	3636.46	51985.3					53667.4		25077.3	29783.3	46307	27620.8	27992.6	25701	17119.5	17350	15929.6	2	2	2	2	1	Filtered	1	Filtered	Filtered
P40197	Platelet glycoprotein V	1882.27	669.743	6922.84	11586.7						19223.2	7853.67	7975.97	16389.7	11276						3269914	1829.28	6834.74	6472.5	6815.65					12566.4		8056.94	662682	6903.71	7601.43	1.45749e+06	3808.35	4711.42	903362	2360.44	2	2	2	3	Filtered	Filtered	2	Filtered	Filtered
Q13093	Platelet-activating factor acetylhydrolase	666.485		9596.22	2856.39	5694.86		3717.95	2562.26	3864.86				7218.37	1723.21			844.13	627.542	2894.69	2293.66	266.443		8116.32	2658.49	6486.95	3684.29	549.537		3669.97		4137	2600.27	3633.14	2847.34	2418.78	2887.91	1764.8	1499.17	1789.95	2	2	4	4	4	Filtered	3	1	3
P09619	Platelet-derived growth factor receptor beta	3665.28	3922.83	63.3853	447.588	251.652	9556.68	448.68			4863.43	3758.93	3662.36	5883.87	4567.61	5692.65	7366.58	4169.11			7113.64	4161.29	329.146	7258.27	4639.98	493.858	5677.17			7559.82	972.121	2902.44	5276.84	3886.46	3314.08	1460.08	2960.94	2054.09	904.969	1835.21	3	2	3	3	2	3	2	Filtered	1
P08567	Pleckstrin	224515	149127	16228.9	263114	393.896	1111.24	3995	1718.53	14493.3	322422	953.781	14649	2683.3	2338.69	886.567	4479.42	1977.37	9895.73	4329.68	14278.4	36483.6	167222	21477.6	24777.1	44124.8	16661.7	11118.7	17456	145284	9872.98	99711.9	5647.19	49447.9	127758	5318.4	57519.5	79185.5	3296.38	35651	3	3	3	3	3	3	3	3	3
Q6UX71	Plexin domain-containing protein 2	23646.6	4117.47	34516.7	23853.6	2796.43	2371.94	2492.76	16479.8	263.389	2823.52	35267.8	32212	21225.5	26917.4	42349.3	29543.6	25388.9	19199.5	2427.18	31348.7	25573.4	3832.95	2776.82	21523.5	31119.8	19419.9	19494.4	216.956	22522.8	2817.88	11336.2	26588	14929.8	12250.6	10829.1	11311.4	7593.01	6711.94	7010.88	3	3	3	3	3	3	3	3	3
P15151	Poliovirus receptor	22474.3	2227.75	1836.37	2444.94	2983.26	283.758	8933.8	29563.2	3262.14	36444.6	26686.4	28563.9	19857.6	29555.7	3738.15	23363.7	27147.2	28192.4	41974.5	5612.77	23976.4	23396.2	2184.92	28358.1	28664	57349.7	14558.2	44932.8	45269.5	26926.7	11045.4	23469.2	29561.6	13337.6	11415.7	16014.5	8266.72	7075.5	9925.89	5	5	6	5	5	5	5	5	6
Q10471	Polypeptide N-acetylgalactosaminyltransferase 2		485.264	3923.77	439.952	321.788	627.212	48.4199	489.372	4581.18	3972.26	7398.12	4747.54	4469.19	695.382	665.735	6561.7	6847.26	4148.27	3758.77	4848.53	611.954	3888.36	4948.73	596.243	499.315	1753.86	4633.79	439.412	4177.19	6856.82	1654.36	4414.05	2840.57	1894	2312.26	2335.86	1173.91	1433.15	1447.78	Filtered	1	2	1	1	1	2	1	1
P20742	Pregnancy zone protein	43452.4	1388.4	5518.47	11423.9	1968.78	1137.59	9489.96	1463.77	13739.3	1492.53	4886.98	6758.23	4345.12			1313.44	7882.96		1168.72	16955.5	881.43	592.711	3624.26		2744.39	12364.4			2565.84	177.862	9107.51	6187.28	3278.7	12952.5	5372.47	4203.95	8028.02	3329.89	2605.64	3	3	3	3	3	3	3	1	2
Q9UHG3	Prenylcysteine oxidase 1	19215.4	19612.2	35369.5	2389.15	28535.1	14483.7	2258.3	25312.2	29728.9	16257.9	152.788	16482.8	28899	19484.3	13588.2	1568.39	2477.61	36689.9	376.998	18168.3	1491.8	14256.3	19662	17776.6	1826.36	18767.6	32553.7	13619.1	23484.7	1485.45	19316.2	13788.8	14492.4	11042.2	12713.9	10340.3	6844.03	7880.17	6409.01	3	3	3	3	3	3	3	3	3
Q15113	Procollagen C-endopeptidase enhancer 1	3292.51	53145.3	39975.7	49681.8	45757.6	45174.9	5158.99	45144.5	45359	37739.4	39681.3	52156.9	36136.4	46812.1	5399.79	47349.8	44765.7	36433.2	45748.1	45929.7	33585	551.652	37175.3	42884.6	4241.93	4447.89	33125	4585.78	386.283	48863.8	37043	40041.3	20984.7	17828.4	13182.6	19691.1	11050.1	8170.68	12204.7	3	3	3	3	3	3	3	3	3
P07737	Profilin-1	351216	211725	168112	394239	51279.3	25427.2	15266.7	3176.54	33367.2	688758	1525.94	214725	31976.7	41964.4	22238.9	1298.4	77841.5	1583.59	2224.56	31771.2	33259.2	215315	391.156	366918	7834.73	3819.2	1948.66	32729.2	3154.94	27288.3	194257	42715	69265.9	224482	65166	122938	139135	40390.3	76197.8	4	4	4	4	4	3	3	3	3
Q07954	Prolow-density lipoprotein receptor-related protein 1	391.678	6727.29	5916.76	3143.14	3661.85	296.323	627.684	4184.15	4223.38	4758.34	6556.12	5191.53	4257.47	4478.69	3973.88	4124.78	5551.87	3512.31	3646.52	697.627	5939.96	5529.63	4194.62	397.266	597.961	5415.99	5617.83	3477.36	5818.31	3353.52	3393.06	4199.08	4034.25	2286.32	1547.24	2089.73	1417.08	958.99	1295.23	3	3	3	3	3	3	3	3	3
P27918	Properdin	532423	51536.6	419676	446340	43124.5	678118	523212	579968	56732.5	472614	582993	568445	45124.7	47267.6	578762	578447	576233	51556.3	5846.88	53227.7	436994	478312	4394.88	426692	411298	542471	361912	69995.8	34324.3	652919	380374	308790	341931	238754	283020	225946	147981	175418	140043	7	7	7	7	7	7	7	7	7
Q8NBP7	Proprotein convertase subtilisin/kexin type 9	7746.43	16313.7	1773.13	13215.1	996.949	15884.5	1848.73	13299.2	14257.6	2554.29	6574.42	14173.3	1222.78	1172.49	944.517	13435.3	1479.79	745.753	8532.72	18335.7	15312.1	9467.23	1255.79	15491.1	14450	13441.1	14834.9	13446.3	15436.7	11294.6	8788.97	6661.68	12443	6453.86	6636.15	4391.46	4000.14	4113.13	2721.86	4	3	3	3	3	3	3	3	3
P41222	Prostaglandin-H2 D-isomerase	17717.8	147537	1313.48	15237.4	161894	286954	144324	23898.2	18477.4	126374	183143	17637.3	1873.67	1679.48	212126	24947.6	15374.4	176978	18262.3	16324.6	129781	141569	14953.5	13961.8	158158	9968.78	125676	184825	89396.8	24811.8	94372.7	66834.5	89310.2	93996.2	86260.1	67672.3	58259.4	53464.6	41943.7	6	6	6	6	6	6	6	6	6
P02760	Protein AMBP	44355.8	379929	4372698	4.75575e+06	4375519	5.96811e+06	659451	47245.5	4.92198e+06	423966	3.95659e+06	3.74585e+06	45121	488662	496856	491432	4378396	4.3783e+06	4773741	3.49838e+06	4.1576e+06	3.65758e+06	4.69871e+06	4.71832e+06	419253	4355143	4.35918e+06	5.28392e+06	3.43688e+06	59599.5	2.5949e+06	2.62533e+06	3.51462e+06	2.45301e+06	1.96804e+06	1.80615e+06	1.52039e+06	1.2198e+06	1.11946e+06	7	7	7	7	7	7	7	7	7
Q99497	Protein deglycase DJ-1	18389.2	14142.2	2133.87	33951.3	5117.32	7138.19	14735.9			23523.7	1286.62	17735.5	1192.58	13754.2		58379.7	6879.16		78418.9	176.123	15519.2	8862.47	13634.7	19399.2	7827.94	4731.19	1861.5	4622.31	9534.15	422.895	14891.4	22227.8	8641.56	10481.4	29663	6095.8	6496.42	18385.3	3778.22	3	4	3	3	2	1	2	1	1
P07237	Protein disulfide-isomerase	344.456	2773.38	2836.32	4422.97	2233.38		3113.27	1618.14	4982.41	6719.28	261.634	4595.18	6738.67	3961.97	182.967		21.8782	189.152	1631.31	465.133	416.852	2657.59	3582.12	4767.79	243.796	192.5	6671.65		5227.51	1418.55	3227.07	2005.32	2797.59	1902.76	2476.05	2405.92	1179.34	1534.67	1491.21	3	3	3	3	3	2	3	3	3
P30101	Protein disulfide-isomerase A3	5968.69	35436.6	2546.24	4951.74	12388.3	5599.9	15418.7	9782.71	7495.65	11792.6	22397.4	5698.78	52974.2	48968.8	697.49	74.4747	2326.98	6341.99	6314.31	58383.4	47911.3	2852.2	4784.15	53171.6	1452.42	978.988	6428.62	384.882	52674.4	755.199	11138.1	20417.8	17139.4	9400.48	23720.8	23654.6	5826.48	14702.3	14661.3	3	3	3	3	3	3	3	3	3
Q9ULI3	Protein HEG homolog 1	11195.9	12776.3	699.44	164.989	193.586	171.287	1166.17	17281.9	16166.3	1795.41	995.844	11234.8	673.657	9653.18	15178.9	14516.9	11135.7	13433.2	14879.9	1933.54	747.411	1592.79	5333.82	9192.62	1227.17	12285	1556.27	187.327	1152.83	16517.9	6161.14	9363.56	4979.3	7258.46	5914.5	5746.17	4498.84	3665.84	3561.52	1	1	1	2	1	1	1	1	1
Q9BUN1	Protein MENT	25528.3	1751.37	22846.4	2187.91	28694.4	47454.5	35649.7	26258.7	25391.7	29745.9	7524.39	19652.9	27656.5	15244.8	386.668	28742.2	2934.23	21256.5	243.235	28443.6	4589.82	16695.8	259.492	21393.2	3299.99	27174.9	38349.6	24747.8	22311.9	24842.7	24550.9	15208.5	18366.5	13821.6	11657	12164.4	8566.69	7225.06	7539.57	3	3	3	2	2	2	2	2	3
P26447	Protein S100-A4	4137.73	18557.2	16853.2	3128.31	6567.47	5188.77	1859.87	3372.32	2252.88	48138.9	1323.63	39899.8	31147.7	3681.83	4828.89	2432.63	7755.5	2127.96	219.862	21478	2534.86	1362.33	3121.34	29463.4	8259.8	432.854	2114.53	3584.13	18684.6	5323.45	11005.7	11489.6	7488.13	14342.5	14191.7	9360.55	8889.59	8796.1	5801.73	2	2	2	2	2	2	2	2	1
P31151	Protein S100-A7	897.418	745.984	636.687								14227.5	111.228					117.265	7265.53			4733.19		529.946	1831.99	261.672	12.3873	32.7744		475.557		760.03	5430.37	1125.36	130.932	6764.58	1706.41	81.1523	4192.73	1057.64	2	2	1	Filtered	Filtered	1	1	Filtered	2
P06702	Protein S100-A9	67313.8	45113.9	1991.27	13543.5	1742.3	8272.42	13866.8	2226.26	18847.4	16997.3	112963	92889.6	5459.58	6883.78	7986.34	38479.3	7359.19	6742.47	5975.94	7922.73	46412.6	45675.4	34565.9	19113.8	278.654	2574.86	1769.86	2257.19	23375.2	32154.3	18991.5	29266.2	20817.8	21239.1	40337.1	18445	13164.1	25001.2	11432.3	5	5	5	5	5	4	5	5	5
Q9UK55	Protein Z-dependent protease inhibitor	94593.5	7251.15	91524.5	85582.9	96747.7	75555.2	8659.95	55354.5	5514.56	72584.5	87985.1	88858.4	942.54	76424.8	79778.9	1117.36	84254.2	84417.5	58129.7	8153.62	12134.2	112571	98438.2	9634.28	116800	11524.8	145179	5875.73	184266	83443.9	59336.8	57006.2	77986.7	38005.6	38032.6	64624.1	23556.1	23572.8	40054.5	3	3	3	3	3	3	3	3	3
Q92954	Proteoglycan 4	22951.5	2891.31	59.5586	6813.22	22174.5	55334.9	4976.69	4514.46	6865.32	48295.8	22614.3	28869.7	35347.3	54176.1	2578.14	44198.3	35299.5	4971.65	55759	4553.76	36622.2	46474.4	49878.5	5782.36	27235.6	64621.4	6781.73	65278.1	62942	518.754	17487.7	28836.8	36613.5	19725.3	19928.9	25394.1	12225.8	12352.1	15739.4	5	5	5	5	5	5	5	5	5
P00734	Prothrombin	577159	752928	7.92912e+06	836894	7.26722e+06	15123579	78443	9734369	8594639	686112	523736	62873.5	612230	1428153	991357	961621	736458	7595812	7.84518e+06	618326	496821	8379725	159391	7455527	72526.5	6.65247e+06	644642	9317127	451332	148597	5.15805e+06	2.13757e+06	3.37782e+06	5.26049e+06	2.96415e+06	3.99571e+06	3.26048e+06	1.8372e+06	2.47657e+06	9	9	9	9	9	9	9	9	9
P00491	Purine nucleoside phosphorylase	65799.2	72143.2	9819.15	12224.6	2676.53	96719.2	291972	16723.2	338940	11592.2	78184.2	68489.2	77512.3	12593.2	338552	47427.6	237852	2926.84	378433	12944.2	36895.7	39632.6	7256.77	12347.2	11915.7	29451.3	325483	35564.5	95643	44815	91860.9	125491	63900.5	122610	139967	95262.1	75994.6	86752.5	59044	3	3	3	3	3	2	3	3	2
P01893	Putative HLA class I histocompatibility antigen, alpha chain H				15418.7	1586.84									17315.2	23323.9									18929.5	24319.9						8502.76	20319.6	21624.7	9780.59	4248.84	3811.58	6062.07	2633.46	2362.44	Filtered	Filtered	Filtered	1	1	Filtered	Filtered	Filtered	Filtered
P14618	Pyruvate kinase PKM	4951.69	2369.68	26546.4	39283.5	11242.3	9484.39	1188.53	89.1327	5462.53	49714.8	164.861	22883.8	4162.47	32962.2	581.758	4619.72	754.914	5774.25	17882.2	16522.6	46116.1	28937	3299.67	32654.7	11612.4	6982.86	5264.85	6964.28	4991.43	5232.83	15033.3	10630.9	15205.6	17439.4	11282.9	15060.2	10809.1	6993.21	9334.4	3	3	3	3	3	3	3	3	3
P50395	Rab GDP dissociation inhibitor beta	18365.2	5699.9	1324.14	11212.9	2126.98		1821.89			1637.94	5832.5	6679.76	13742.7	12187		2571.27	4466.12		5864.68	133.674	1273.45	11724.9	1234.48	1813.74		715.839			17366.6		6027	6434.71	5688.16	6500.09	4563.01	7097.71	4028.8	2828.18	4399.2	3	3	3	3	2	Filtered	2	1	1
Q15404	Ras suppressor protein 1	18236.8	8742.14	14285.5	22855.7		2256.65	4498.89			25856.5	7185.53	121.347	27126.5	17618			431.768			961.167	26735.5	14227.9	1139.57	928.175	3381.72				17425.8		13818.9	8907.37	10639.8	9061.13	11162	10538	5616.14	6918.25	6531.5	3	1	3	2	Filtered	1	Filtered	Filtered	1
O00194	Ras-related protein Rab-27B	2583.69	1977.98	1248.33	2242.48						3576.41	2932.22	3299.27	189.643	2898.46			473.873			1215.63	1168.54	167.668	1758.26	4586.38	925.646				2379.79		2325.78	1834.85	1831.05	854.313	1372.76	1544.26	529.509	850.848	957.145	2	1	1	2	Filtered	Filtered	1	Filtered	Filtered
P61224	Ras-related protein Rap-1b	4759.52	3279.79	2534.8	41655.7	638.747		6554.65	273.697	3847.63	84636.7	18414.1	29121.5	55846.2	41955.6			531.349			2124.72	5122.87	39723.7	24596.5	35412.3	5139.27	4332.79			37435.3	191.782	16464.6	24665.6	18994.3	28628.9	22003	17002.5	17744.4	13637.6	10538.2	2	2	2	2	2	Filtered	1	1	2
Q12913	Receptor-type tyrosine-protein phosphatase eta	64818.2	66757.9	64692.5	616.497	69789	7624.8	79129.7	66293.6	58985.7	72681.4	66196.4	6779.47	63282.7	66651.9	8895.35	5718.2	71516.4	5447.39	59825.2	75818.5	6151.75	55921.7	67294.5	6278.4	7271.8	6943.7	414.281	6897.43	55496.7	62535.5	55138.9	43013.1	27520.6	27461.9	31547.8	28477.4	17021	19553.5	17650.4	3	4	4	4	4	4	4	4	4
P10586	Receptor-type tyrosine-protein phosphatase F	374.437	5641.59	99.1823	381.586	4812.18		513.216	2166.67	1285.28	12331.3	2271.32	2915.98	861.769	4672.32	623.534		147.285	753.692	752.173	6252.47	4557.3	1727.15	739.116	7579.78	5125.88	1836.59	9467.65	4856.67	4655.89		3067.27	2138.95	4505.12	4019.9	2112.37	2820.36	2491.56	1309.26	1748.08	3	3	3	3	2	2	2	3	2
P23470	Receptor-type tyrosine-protein phosphatase gamma	2873.44	26686.6	23786.4	13316.2	2151.98	3235.26	3847.38	2847.38	22314.8	24133.6	28252.4	29145.4	2431.55	1325.55	2584	2919.79	24522.3	24999.6	2352.44	2996.17	23278.4	27661.4	23315.1	16593	13171.8	2451.17	1956.79	26362.7	21375.4	2361.47	12519.3	12152.9	15852.7	10617.6	12624.6	10293.9	6580.87	7824.8	6380.23	3	3	3	3	3	4	3	3	3
Q13332	Receptor-type tyrosine-protein phosphatase S	2219.65	2989.51	2642.67		3738.88			1562.77			4327.84	2323.89	2169.66	125.372	2798.11	2761.63				1372.65	43.2292	268.514	3162.83	523.419	345.174	7766.66			1165.72		2630.7	2268.45	1896.51	816.454	1302.11	2798.01	506.043	807.055	1734.23	2	3	3	1	1	Filtered	3	1	Filtered
Q86UN3	Reticulon-4 receptor-like 2	746.519	4965.11	7279.78	5981.16	652.765	1597.79	7759.44	1354.73	5573.64	4646.9	879.699	6916.26	6718.48	7587.49	1965.29	8886.24	6537.24	941.623	3718.57	3386.7	6395.75	7299.79	7479.73	7483.48	1253.67	4714.4	5112.6	5214.78	6759.65	6496.45	4055.78	4753.76	5821.03	2731.86	2926.54	1895.14	1693.23	1813.89	1174.62	3	3	3	2	2	2	3	2	2
Q99969	Retinoic acid receptor responder protein 2	24295.8	23516.2	2137.48	3154.82	2721.87	3226.83	24748.6	32132.2	29921.6	26890		16159.2	13826.7	28977.7	1799.35	1696.45	17431.7	13713.3	25147	16586.1	17617.7	22296.3	3223.33	3565.47	2372.66	224.924	2166.43	28325.8	16616.2	34949.7	17274.5	15037.5	13135.8	12714.3	9099.25	12540.6	7880.42	5639.78	7772.77	1	1	1	1	1	1	1	1	1
P02753	Retinol-binding protein 4	1.93666e+06	1.99415e+06	192675	3493997	249324	284764	133445	323780	1.95969e+06	1926144	1771483	1921951	181225	3.328e+06	331683	244548	1.36766e+06	2.46334e+06	1.61622e+06	182854	1.62141e+06	1.73199e+06	185488	2.97734e+06	2.26644e+06	162829	172695	188514	113587	2278286	1.24946e+06	1.3409e+06	1.16986e+06	1.16319e+06	1.0911e+06	1.11923e+06	720955	676268	693708	7	7	7	7	7	7	7	7	7
O95980	Reversion-inducing cysteine-rich protein with Kazal motifs		138.298	714.786	424.321	6.23896	433.993		196.833		26.879	784.748	882.546	821.936	573.869	852.469	126.987				73.3948	862.416	938.255	867.725	637.946	285.195	255.75	24.4619		772.695	791.457	277.336	587.993	603.989	258.051	348.255	330.073	159.942	215.851	204.581	1	1	1	1	1	1	1	1	Filtered
P52566	Rho GDP-dissociation inhibitor 2	3597.77	22245.8	17283.5	37814.2			8186.12			567.445	1411.23	12774.2	14583.9	33836.8			924.293			36113.3	35579.7	2333.56	1452.4	3159.41	6589.65		2442.41		37566.5		14949.1	16607.3	12731.9	13877.5	15316.7	16377.7	8601.38	9493.37	10151	1	1	2	1	Filtered	Filtered	1	1	Filtered
P34096	Ribonuclease 4	26767.2	2324.88	19251.3	15765	1712.45	29426.8	924.111	1596.34	12171.1	15616.2	2458.4	163.433	18414.6	15847.2	19992.2	13414.7	11129.1	1526.54	757.253	9323.16	2383.65	16813.6	19444.2	1622.61	18976.4	17686	819.688	18779.3	7152.33	25149.9	12555.5	9302.66	12882.8	10692.1	7632.04	8940.15	6627.05	4730.39	5541.16	5	5	5	5	5	5	5	5	5
P07998	Ribonuclease pancreatic	3355.97	43616.9	361.79	18559.4	22318.2	55399.7	25425.7	12359.4	13732.4	12464.8	52936.1	34646.2	2749.84	27479.7	46130	27895.2	368.219	17367.4	181.866	1124.33	31227.2	18326.1	38273.7	18268.3	22619.9	174.923	11384.2	18325.2	5575.94	36238.7	20759.4	21087.9	20041.4	17189	19797.5	12536.4	10653.8	12270.6	7770.13	4	4	4	5	5	6	4	4	4
Q8WZ75	Roundabout homolog 4	4425.97	373872	295333	57974.4	35164.2	48211.8	81652.2	44157.9	469798	536634	24889.5	25979.8	379175	426826	389558	47115.5	549381	313164	682244	381434	276349	349247	324111	383246	42186.5	41387.6	5648.62	58127.4	335559	49642.6	194722	321977	186551	203327	224938	157841	126024	139418	97831	3	3	3	3	3	3	3	3	4
Q86VB7	Scavenger receptor cysteine-rich type 1 protein M130	61976.3	82467.4	36882.9	4448.58	39134.9	2532.61	44853.5	3373.2	66584.8	6573.54	141392	17286	91982.9	124248	117578	56692	146294	11544.8	11768.1	16874.8	84174.6	92373	68418.1	7599.23	54776.2	88579.8	37319.5	113916	65862.2	42333.3	34882.8	73566.2	65535.2	29612.1	56829.6	31188.8	18353.8	35223.3	19331	5	5	5	5	5	5	5	5	5
Q13103	Secreted phosphoprotein 24	369.645	39646.8	28844.7	4596.21	5775.63	7823.72	15176.2	2458.53	55948.8	56371.5	22814.9	3451.32	279.719	32825.2	563.93	525.312	16779.1	2142.12	44388.8	49323.5	246.878	36994.5	22451.9	38449.7	48473.6	14426.7	22618.3	55666.4	51266.3	7585.73	21701.2	17309.4	29818	21996.7	19159.4	19188.9	13633.7	11875.1	11893.4	4	3	3	4	4	4	4	4	4
P49908	Selenoprotein P	3648.34	348361	344332	49514.6	3827.75	42960	411762	479576	497934	45746.8	281698	364265	343175	461368	449483	432189	392746	341746	452600	487754	242992	32622.5	355995	41118.5	335.962	326893	266873	548900	3836.19	416895	222766	400702	223646	210177	66383.6	194806	130269	41145	120742	4	4	4	4	4	4	4	4	4
Q9NPR2	Semaphorin-4B	655.249	7123.45	585.241	7789.71	5254.48	8243.59	11545.5	2746.38	4422.38	3335.25	14263.1	13724.9	937.719	16928	165.424	1144.14	1487.73	982.787	1385.37	11119.7	8533.22	9856.56	6742.42	144.658	912.717	8457.64	766.468	5737.56	9529.99	6986.27	5170.13	6213.88	5766.75	3527.39	6857.31	3777.05	2186.3	4250.2	2341.04	4	3	3	3	3	3	3	3	2
P02787	Serotransferrin	862163	357.25	426445	45766.2	483386	489344	591830	394869	4169.56	627168	794551	342389	574299	481952	46217.5	524587	54177.9	49539.7	48787.6	455244	446935	368166	38873.9	487552	42852.2	463746	46827	51436.5	625964	51742.5	392550	337175	262410	290399	272053	236213	179991	168620	146407	6	6	6	6	6	6	6	6	6
Q86U17	Serpin A11	6644.99	7181.77	667.727	3671.22	5974.98	15744.5			1185.89	7135.63	5418.74	3241.7	49.3699			8598.87	5787.45		137.772	4168.27	7998.54	1121.34	514.684		1295.74	9225.21	9836.24	8315.66	4985.17	11679.2	6025.85	3914.6	6107.98	4706.92	3093.92	4237.84	2917.38	1917.63	2626.64	1	1	1	1	1	1	1	1	1
P35237	Serpin B6		2835.5											7877.62								9315.25								6661.63		2835.5	7877.62	7988.44	#DIV/0!	#DIV/0!	1876.39	#DIV/0!	#DIV/0!	1163	Filtered	1	1	Filtered	1	Filtered	1	Filtered	1
P02768	Serum albumin	4842232	2137892	1759766	14943973	22322442	3862996	4679644	3466396	33462	34438356	865587	1994928	214476	2627316	24865628	3469242	44984996	36238	55472	33276644	262526	246282	18371274	2136976	2748952	3534748	26728468	375742	26632784	2535158	9.24872e+06	1.12391e+07	8357291	1.1216e+07	1.66994e+07	1.10257e+07	6.95172e+06	1.03504e+07	6.83379e+06	9	9	9	9	9	9	9	9	9
P0DJI8	Serum amyloid A-1 protein	51179.5	17977.7	39131.4	184836	35667.9	16165.4	281.598	67757.2	85172.8	1956.66	465488	4378.28	33155.2	68832.4	432157	514992	497643	566872	381482	553739	1.88295e+06	28492.9	1.33869e+06	223350	245285	2.66817e+06	1.52671e+06	1.39745e+06	3.84818e+06	1.72998e+06	50012.6	351874	1.48893e+06	54780.9	225464	1.17774e+06	33953.5	139744	729970	5	6	5	6	5	4	7	6	3
P0DJI9	Serum amyloid A-2 protein	2169.73	16277.5	16225.7	95896.9	32264.9	15354.5	622.935	39834.4	33498.4	14689.2	96.3125	135548	121149	21328.5	135830	17663.2	1286.83	192816	116648	115735	52412	822425	644926	82286.7	82929.3	71126.6	386432	482255	637472	645873	26683.4	85810	390814	27509.5	68972	296617	17050.6	42749.3	183845	4	4	6	6	6	4	7	6	4
P35542	Serum amyloid A-4 protein	185772	17117.4	75474.4	112195	17129.5	988390	1.23687e+06	1.95596e+06	193788	1756.44	954277	149699	7558.19	115218	132494	1.11141e+06	1.8626e+06	1.77858e+06	1.42726e+06	1637.25	77828	1242646	896485	129846	1.18767e+06	245724	178419	1.47921e+06	135914	82298.6	478445	754074	565604	677772	758844	566449	420087	470337	351089	6	7	7	7	7	7	7	7	7
P02743	Serum amyloid P-component	1.91173e+06	1989473	24597.4	2.58458e+06	16576.5	2.19665e+06	252523	242528	1.69323e+06	156547	153127	217496	192686	267595	167914	229592	2.46668e+06	318420	2.18265e+06	1.9423e+06	171348	1.81357e+06	1.81319e+06	239487	1.67921e+06	233617	238875	145456	1.66784e+06	1817833	1.10684e+06	813846	982043	1.04786e+06	963750	820439	649468	597338	508513	4	4	4	4	4	4	4	4	4
O95810	Serum deprivation-response protein	25935.7	16756.8	13112.3	19471.6	1881.77		337.721	3947.12	716.984	5894.23	746.273	19676.2	34399	11242.6			3842.28			37623.7	26955.6	1596.79	26258	1449.96	1495.43	57.399	25187.9	744.491	3288.15		9783.8	17921.7	9670.42	9337.5	15495.7	12385.1	5787.44	9604.34	7676.36	3	3	3	3	3	2	2	3	3
P27169	Serum paraoxonase/arylesterase 1	74287.4	87488.9	987934	599395	662800	663256	937919	864227	486982	68557.9	727626	711623	86213.6	535984	536646	663868	957116	15817.4	479861	64677.3	71634.8	85862.1	629120	47247.6	68867.5	155878	934255	376318	793267	556586	543285	477943	371903	356608	320718	334988	221028	198783	207628	7	7	7	7	7	7	7	7	7
Q15166	Serum paraoxonase/lactonase 3	41545.8	45161.7	55721.4	31339.3	33516.8	325389	45193	37477.6	232138	263126	16261.8	431787	458183	277491	288538	355147	537449	292487	218940	2836.31	44559.8	54312.7	41638.1	263885	349486	44985.3	38789.3	173780	39775	29445.2	111061	287912	108066	114542	175256	114426	70994	108625	70922	5	4	5	4	5	4	5	5	5
P04278	Sex hormone-binding globulin	21336.6	13241.6	19557.1	1885.67	23583.9	8341.17	4854.8	16147.3	38647.2	16931.5	21442.3	18622.5	24315	1666.82	11257.5	12725.4	39963.3	22529.4	4136.9	12778.4	2546.71	13272.6	11534.5	1368.6	19456.7	38954.7	13278.3	19433.6	27686.6	13124.4	16452.7	16943.7	16065.7	10541.4	11072.3	11181.9	6533.6	6862.7	6930.62	3	3	3	3	3	4	3	4	3
O75368	SH3 domain-binding glutamic acid-rich-like protein	12995.4	13811.2	1655.28	1537.76			1498.13			2614.52	7517.27	1645.76	15475.4	14756.9						1275.82	11314.9	11819.2	7487.16	14866					1591.27		5685.38	8134.24	9415.7	5997.89	6842.36	5099.76	3717.53	4240.94	3160.86	2	2	1	2	Filtered	Filtered	Filtered	1	Filtered
Q9H299	SH3 domain-binding glutamic acid-rich-like protein 3	15892.6	8857.74	7691.28	8238.59	18259.2	1136.53	23684.6	19525.2	16494.9	254722	5845.3	13544	12689.3	75749.8	7422.22		2441.6	8866.95	11719.5	12354.2	161127	126261	19776.2	115358	3838.12	19167.2	5158.78	19114.8	99466.5	7535.79	37450.2	16737	57680.3	76641.2	22430.9	60604.8	47502.7	13902.8	37563.3	3	3	3	4	3	3	4	4	4
A1L4H1	Soluble scavenger receptor cysteine-rich domain-containing protein SSC5D	6358.97	1659.72	6699.35	8432.57	7411.87	2598.94	11357.5	19561.8	1392.64	687.958	6341.92	173.986	572.598	8776.77	967.256	1551.16	9452.92	13425.2	129.689	7935.46	7131.88	1457.54	7123.23	8427.62	8231.89	9376.25	9954.76	14747	723.979	1991.52	6616.13	4932.7	6916.56	5746.57	4832.98	4385.63	3561.76	2995.51	2718.24	3	3	3	3	3	3	3	3	3
P09486	SPARC	151759	6437.19	53188.2	13265.8	19883.3	24415.4	437.625	16942.6	16155.9	15332.5	49361.9	7335.38	19970	126292	1962.85	25827.5	25126.9	11568	14755.5	78225.5	1191.41	62151.9	89657.5	118171	28985.9	15558.6	97.8975	2491.41	725.731	24938.4	31781.7	36042.5	34397	44411.2	38903.4	41828.5	27526.3	24112.5	25925.5	4	4	4	4	4	4	4	4	4
Q14515	SPARC-like protein 1	795.151	1684	8688.42	1838.98	17533.2	11337.2	12346.8	1972.26	8187.92	9895.92	1269.35	1456.83	8679.33	14615.9	1536.6	11297.3	9824.79	129.432	7955.66	11765	1724.11	13252.2	9785.25	11885.2	16713.9	15.4883	1414.85	1414.86	952.212	1485.48	7427.98	6853.01	5864.35	5655.27	5284.05	6308.44	3505.17	3275.09	3910.01	5	5	5	5	5	5	5	5	5
O00391	Sulfhydryl oxidase 1	44282.8	3676.52	4168.43	27752.4	48882.6	29828.8	42742.9	2354.84	48153.5	22562.3	28977.6	2933.75	3176.89	25125.8	2494.44	271.781	46972.2	38534.9	4792.78	18328	449.396	45982.4	26738.7	27639.6	48544.6	6182.92	4163.34	25574.2	41518.2	229.283	27440.5	17160.8	22702.3	18773	17000.9	18943.1	11635.6	10537.3	11741	4	4	4	4	4	4	4	4	4
P00441	Superoxide dismutase [Cu-Zn]	23231.7	14231.7	17282.9	11977.2	5543.29	4381.95	583.835	39926.6	3866.32	28316.8	11469.2	23645.1	18985.8	2446.76	5525.99	3264.91	4387.56	231.386	1278.4	1751.25	18456.4	954.543	16659.8	13969.5	7925.44	1979.73	3652.75	3856.15	1484.48	441.178	14934.2	7298.64	6937.99	12540.1	8093.77	6914	7772.43	5016.57	4285.34	4	5	1	4	1	3	3	2	2
Q8TER0	Sushi, nidogen and EGF-like domain-containing protein 1	389.349	4349.61	4245.62	3244.94	2734.52	427.643	279.713	5547.78		917.774	4273.18	5484.49	266.652	338.829	2249.58	367.989	1359.45		2178.43	669.885	4753.72	3343.57	3586.91	334.136	2777.72			2468.82	2279.53	2399.94	2459.66	1909.83	2743.04	2016.65	1868.72	1272.08	1249.94	1158.25	788.445	2	3	3	3	2	2	1	1	2
Q9Y490	Talin-1	151576	124156	72754.1	129625	18598.6	66.4498	26311.4	774.518	8511.89	18158.8	43289.8	14992.4	133174	123954	238918	284.188	23231.4	5511.66	17871.6	83667.3	17794.5	123485	114844	119377	27994.9	13.4941	5772.56	9391.92	92716.8	67569.2	55053.3	68489.4	57895.9	59271.6	76928.8	51156.6	36736.9	47680.9	31707.2	3	3	3	3	3	3	3	3	3
Q7Z7G0	Target of Nesh-SH3	24274.7	31718.6	241.412	14657.2	31347	39963.4	34172.8	316.635	26667.2	2877.92	2738.65	31786	2259.85	16515.9	3788.89	35875	3214.52	2555.57	28231.8	33462	2484.24	2638.4	22245.8	1512.93	31681.6	3465.54	21.1133	3668.36	2157.69	36431.6	20623.7	16042.8	10630.7	14995.8	14745.9	13909.5	9294.5	9139.63	8621.22	5	5	5	5	5	5	5	5	5
P24821	Tenascin	7616.38	1156.54	639.679	6687.84	968.969	7855.86	5811.53	8319.97	16672.9	5894.17	9816.77	125.456	6711.68	844.332	11582.8	7262.18	6332.3	871.685	1984.85	6138.72	18972.3	13633.7	1864.7	1112.32	13448.3	8596.48	8911.58	1322.48	1836.64	12559.9	6162.39	5167.08	8225.84	4750.56	4007.48	6419.96	2944.43	2483.86	3979.13	3	3	3	3	3	3	3	3	3
P22105	Tenascin-X	82127.2	81491.7	96848.5	53566.8	92439.7	11744.2	1844.47	78627.9	9883.86	7194.32	121958	7557.72	8662.75	6439.67	112331	87235.2	1938.73	67648.3	97541.5	78944.5	83382.9	7647.3	96156.2	63596	11483	87382	6645.81	11159.2	64978.8	95618.3	51576.9	59025.7	52804.9	39512.7	48029.9	39043.1	24490.2	29769.3	24199.2	3	3	3	3	3	3	3	3	3
P05452	Tetranectin	84552.2	1.59762e+06	1.21116e+06	72347.2	885249	16358.6	1195291	897584	768188	89162.4	95614.8	124718	172964	797845	127529	166778	922220	699157	778368	11867.6	11425.9	135893	134814	76626.2	9553	673967	59311.9	867628	69371.8	1.15372e+06	681751	389706	319231	577370	359297	417673	357858	222694	258876	7	7	7	7	7	7	7	7	7
P07996	Thrombospondin-1	35793.2	165177	121265	359882	44324.3	1936.22	49395.2	14448.7	22659.4	359875	1178.85	166712	37398.2	349434	19454.6	1627.19	52292.5	1281.79	14419.2	156761	26416.9	167893	18752.8	319872	6232.67	1748.67	14841.9	153.625	2481.8	21781.7	117476	80056	58017.4	137202	113091	104689	85038.8	70094.7	64886.9	3	3	3	3	3	3	4	3	3
P35443	Thrombospondin-4	57559	74962.9	5939.15	41829.7	52576.8	1162.68	7419.87	8953.53	58145.2	9919.74	65595.9	64565.2	7362.79	41324.6	6693.43	9276.15	6297.59	58118.1	5211.96	94345.1	65142.2	68561.5	74232.2	44552.3	6331.11	71688	7543.85	75618.2	7538.57	115464	31846.8	35879.1	53667.2	27799.7	33060.1	36485.7	17230.4	20490.9	22614.1	4	4	4	4	4	4	4	4	4
P19971	Thymidine phosphorylase				196.764									1491.56	122.689							1831.64	1783.85	192.956						282.615		196.764	807.126	1022.76	#DIV/0!	967.94	907.363	#DIV/0!	599.935	562.389	2	Filtered	Filtered	2	Filtered	Filtered	Filtered	Filtered	Filtered
P62328	Thymosin beta-4	911639	43625.8	35619.6	68278.8	1937.78	56117.8	178627	768.5	65984.9	1.25375e+06	295279	492593	75836.9	694465	58248.9	36779.3	158497	4328.23	52164.4	638824	71562.9	477635	6163.88	612244	137544	67564.6	38313.4	79468.9	578182	554.469	261635	250701	206923	442932	264588	246199	274532	163993	152596	5	5	5	5	5	5	5	5	5
P05543	Thyroxine-binding globulin	3953.31	274676	298912	246932	235728	26775.3	27532.6	274836	36986.5	26724.9	294512	258364	265823	21529.7	231488	226518	272677	271515	314974	276367	34734.5	283546	24451.3	248622	28374.5	3293.62	2692.19	348464	29784.9	2563.4	145306	243377	100653	128802	82225.7	135749	79832.1	50964	84138	4	4	4	4	4	4	4	4	4
P04066	Tissue alpha-L-fucosidase	1796.52	941.799	4728.92	128.726		6159.86	653.565		61.7349	5885.13	6365.76	11856.2	716.519	9385.83		618.637	55.794	3627.23	8612.34	1216.69	917.854		678.426	922.215		8724.76	472.77	669.824	1626.92	966.196	2544.53	4717.22	1872.37	2610.59	4452.88	2789.8	1618.06	2759.92	1729.14	1	1	1	1	Filtered	1	1	1	1
O43493	Trans-Golgi network integral membrane protein 2	1542.23	6987.9	6972.8	1116.95	11141.3	9375.79	11168.9	9173.29	8993.82	6859.52	1134.56	7768.21	5736.67	7286.31	15787.1	12291.2	1256.25	1342.16	176.139	1678.75	662.269	7813.76	5843.87	6965.37	1422.45	8395.65	6995.35	1916.17	5965.4	12297.6	7333.26	5445.74	5827.79	3530.52	5350.05	3597.27	2188.24	3315.99	2229.61	1	2	2	2	1	1	1	1	1
P37837	Transaldolase	9131.73	9.81273	1598.57	4897.94	1781.68					493.838	5689.24	4361.94	361.411	514.495						1995.58	4281.95	1155.89	1699.89	1777.22					284.854		2985.6	2584.53	1839.96	3460.33	2364.98	1489.4	2144.74	1465.83	923.137	2	1	2	2	1	Filtered	1	Filtered	Filtered
P02786	Transferrin receptor protein 1	18757.3	8283.6	12638.8	1114.63	11669.4	551.295	12163.8	9475.96	9858.39	5114.67	1596.57	785.987	8726.42	8873.66	4468.45	9157.93	177.449	18965.3	164.668	5812.82	16177.5	1195.43	5939	932.296	1185.73	17594.7	1675.12	933.137	1421.98	6412.9	8962.78	5872.92	5346.78	5534.72	5873.77	6422.22	3430.46	3640.6	3980.53	4	4	4	4	4	3	4	3	3
Q15582	Transforming growth factor-beta-induced protein ig-h3	15579.8	14336.4	14756.8	92.7578	2156.69	1472.62	17979.8	913.191	1615.48	13474.5	3461.18	12192.1	14311.9	18853.7	1729.72	16637.3	17861.5	9773.94	15467.4	1217.84	16183.5	14423.7	13147.3	8598.96	218.475	15269.5	1882.43	1389.87	17727.6	24765	8237.79	11150.7	11360.6	7472.3	6771.08	8112.78	4631.38	4196.76	5028.36	3	3	3	3	3	3	3	3	3
P37802	Transgelin-2	139573	97491.8	59676.6	127998	1982.17	1947.73	2565.59	2897.88	9645.98	29684.9	54390	7992.76	19724.8	99942.5	13.6543	11423.9	18175.3	11326.8	1562.55	93439.1	124476	9966.53	98911.9	836.469	29144.9	6319.35	7786.44	1487.84	8215.65	17192.6	47346.3	31799.1	30433.7	55287.3	37431.9	44008.8	34267.4	23200.5	27276.9	3	3	3	3	3	4	3	4	3
P55072	Transitional endoplasmic reticulum ATPase	5516.13	2526.33	2191.68	3229.69						7496.46	1136.7	278.532	346.489	3227.44						947.147	5116	3251.39	1878.86	2975.18					3531.23		4192.06	1187.26	3350.53	2256.91	1199.5	1168.98	1398.85	743.459	724.541	3	3	3	3	Filtered	1	Filtered	Filtered	Filtered
Q14956	Transmembrane glycoprotein NMB	16172.5	19698.9	15785.6	9492.82	22864	14589.8	36493.5		24538.7	33192.4		2451.92	19572.2	1272.57	2681.46	13453.5	34263.6	1142.82	25395.2	2572.24	16825.3	1636.52	15473.8	183.142	22553.4	3361.4		28633.4	15931.9	13821.5	21425.3	11422.8	13157.8	8865.41	12406.6	9693.91	5494.84	7689.69	6008.35	1	1	1	1	1	1	2	Filtered	1
P02766	Transthyretin	669134	923769	8486396	197771	1193886	2188514	191495	99374	7649125	7.53375e+06	8965774	715194	699949	1862148	16231792	11979274	11631136	833936	87241	8822554	6653843	699838	6897964	9375651	1255658	9576461	691391	11496744	5467448	13362141	2.91332e+06	6.1829e+06	6.54771e+06	3.49623e+06	5.99416e+06	4.54485e+06	2.16699e+06	3.71522e+06	2.81693e+06	8	8	8	8	8	8	8	8	8
Q86YW5	Trem-like transcript 1 protein	3966.86	3552.59	3495.59	3295.48	5349.39		5549.77		3188.74	86639.6	11464.8	2629.27	38933.3	37218.2			5577.27			34431.8	32626.4	21472.1	28297.2	51415.4	868.985				32783.8		14379.8	21709.1	27910.7	29211.6	16901.4	16560.9	18105.5	10475.6	10264.5	2	2	1	2	1	Filtered	1	1	1
P60174	Triosephosphate isomerase	6174.54	24631.3	21423.1	44876.9	4623.91	4875.75	11922.3	7576.86	368.735	49839.5	17266.6	27612.9	36998.9	4119.82	2645.92	356.544	8743.86	437.355	354.946	19629.6	41612.5	25415	3165.74	39499.1	6383.11	5749.27	27.3115	568.545	2352.66	4486.66	17631.3	11816.6	12926	17441.6	12993.1	16250.5	10810.4	8053.22	10072.1	3	3	3	3	3	3	3	3	3
P09493	Tropomyosin alpha-1 chain	45165.4	1733.3	17576.3	199.281	26547.4	18163.9		32847	38354.2	34338.4	21914.4	2662.97	277.256	13232.4	28552.9	17778.4			31378.4	28349.3	22617.3	22868.4	11527	9117.86	2878.19	14376.6	22795.7	2148.77	31155.6	2753.91	23880.6	18018.3	14223.9	15744.6	11861.5	10245.8	9758.59	7351.86	6350.44	3	3	3	2	1	1	1	1	2
P06753	Tropomyosin alpha-3 chain	336263	144223	12892.4	27228.4	34686.2	19276.9	44716.3	3269.23	2353.94	435479	88438.7	156124	244394	2242.48	6726.73	7745.42	3395.97	17453.9	18352.6	28487.8	217262	14325.8	18643.4	22198.5	35633.9	28566.4	15121.7	3126.16	192782	18293.6	106039	57336.2	56595.3	154765	82073.8	78910.5	95924.5	50869.9	48909.2	4	4	4	4	4	3	4	3	4
P67936	Tropomyosin alpha-4 chain	121867	9246.18	75497.2	16613.3	22746.6	12321.2	448.155	17567.2	11147.8	17779.7	53351.4	189.688	197576	17976.1	8855.37	5969.89	31635.3	631.816	933.291	99269.8	159311	9627.22	91816.5	171267	29527.6	149.992	7265.19	13895.5	9234.94	14367.1	30523.4	41638.8	50646.2	38027	63103.4	65823.3	23569.4	39111.9	40797.7	6	5	5	5	5	3	5	4	5
P68363	Tubulin alpha-1B chain	59762.1	46827.8	5374.31	7773.77	12733.2	1745.59	21594.3	12118.2	1924.62	59362.8	2958.3	4727.65	72542.4	66758.1	17918.3	8668.37	27137.5		7869.25	41531.3	792.156	4784.2	799.188	6528.33	32769.8	1483.51	1545.12	13324.7	35847.2	11927.3	22921.7	27790.1	10980.1	23346.7	26737	13099.7	14470.5	16571.8	8119.26	4	4	4	4	4	2	3	2	1
P68366	Tubulin alpha-4A chain	11892.2	68168.9	56983.9	97925.3	1483.14	13693.8	11562.7	964.766	3467.75	141791	36958.6	59476.5	92151.5	97872.9			13245.6	3721.52		62567.3	76362.3	71332.7	74164.2	84457.9	18688.6	1398.34	541.919		73593.8	1753.35	40793.4	52284.9	44699.2	48791.1	36383.2	37652.1	30241	22550.5	23337	4	3	4	4	2	2	3	2	3
Q9NY65	Tubulin alpha-8 chain	33566.7	2414.19	23654.6	5316.68						49838.8	1376.59	5594.82	47497.2	66626.4			11347.2			2676.34	6693.45	733.469	18684.3	5416.45					26683.2		22958.2	22519.7	11642.2	19804.5	27645.4	10701.3	12274.9	17134.8	6632.75	1	1	1	1	1	Filtered	Filtered	Filtered	Filtered
P07437	Tubulin beta chain	9619.3	48173.9	48226.6	14594.9	13397.5	3286.42	1532.88	458.378	5719.63	65951.4	3878.76	5453.45	68126.3	1416.93	2758.12	1563	1142	3393.76		34938.4	73965.5	53881.7	63658.8	55578.4	11318.3	7231.96	4469.43		4648.63	2749.58	21096.1	13630.1	30833.6	23750.5	23074.7	29976.4	14720.7	14301.9	18579.6	3	3	3	3	3	3	3	2	2
Q9H4B7	Tubulin beta-1 chain	1217.93	5511.84	47195.7	11889	1728.58	1977.79	237.818		1527.35	18716.7	35817.2	54532	88159.5	1179.32		7588.86	17495.3	7577.39	741.892	47373.5	77992.6	64977.8	665.672	8651.29	22735.4	11977.6		12887.5	55967.3	74548.2	10000.3	28940.6	36711.5	15248.7	29912.3	31158.6	9451.27	18539.9	19312.3	4	3	4	4	3	3	3	2	3
P68371	Tubulin beta-4B chain	47883.4	2641.33	23652.4	4984.11	5628.4	4267.94	1683.87		2241.79	4442.89	14117.4	31358.5	43723.4	47693.8			12957.2			2218.74	41871.2	3522.86	3886.92	39.3945	16351.9	697.743	612.554	2149.78	49261.4	2517.37	10825.1	25344.8	12091.1	15439.1	18372.5	18332.3	9569.24	11387.4	11362.5	1	1	1	1	1	1	1	1	1
P35590	Tyrosine-protein kinase receptor Tie-1	1595.42	2577.64	17627.1	1116.18	1139.12	2352.44	1376.24		151.453	734.561	3626.8	2728.96	19338.5	17524.6	18778.7	5187.67	1828.23	1929.5	3124.41	2788.8	25965.9	3178.24	2577.24	18399.9	2236.55	2876.47	1354.28		1537.58	2565.59	3185.58	7685.61	6743.53	5467.05	7565.69	8974.33	3388.51	4689.26	5562.35	3	2	3	3	3	3	3	Filtered	3
P30530	Tyrosine-protein kinase receptor UFO		6862.42	9133.56	6614.27	9434.49	14316.5	12611.6	11416	126.957	13986	24412.8	2843.18	21352.4	22523.9	38662.5	26193.4	3576.96	2573.41	27858.2	34975.3	11251.5	6193.42	12482.2	782.918	13220	876.993	9276.93	18699.8	127.725	1372.45	9389.09	20497.2	7428.39	4469.93	13189.3	6521.28	2770.49	8174.81	4041.93	1	2	2	1	2	2	1	2	2
P62979	Ubiquitin-40S ribosomal protein S27a	1658.94				5133.75					1985.63	7691.96		14346.7	4862.94						11922.4	18685.8		17275.2	7561.8					12472.7		2926.11	9705.99	13998.9	1918.84	4241.07	5048.65	1189.31	2628.64	3129.19	2	1	1	1	1	Filtered	Filtered	Filtered	Filtered
P07911	Uromodulin	6735.32	11277.9	11726.8	11626.9	16235.6	16443	1752.76		7328.9	1723.18	7297.73	1135.43	13417.4	13422.7	12984.4	15895.5	16868.5	692.672	521.586	17137.8	7672.37	1676.27	7885.15	11894.6	11400	18952.3	4342.97	14592.8	11417.3	15693.9	9427.81	9937.37	10552.8	5466.09	6891.96	5263.48	3387.92	4271.68	3262.34	3	3	3	3	3	2	3	3	3
P19320	Vascular cell adhesion protein 1	1752.14	11987.9	924.315	1118.45	1794.34	1485.11	18791.6	973.137	13765.5	1371.13	22621.4	1658.19	12348.8	19798.1	286.747	22496.8	2148.35	13353.8	1923.48	16654.2	23817.1	1453.92	1682.54	16745.8	21717.6	23463.4	13246.8	18831.6	13263.3	23262.6	5396.37	11329	15748.5	6737.49	9102.3	8444.82	4175.94	5641.67	5234.15	4	4	4	4	4	4	4	4	4
P35916	Vascular endothelial growth factor receptor 3	21529.8	18187.2	5763.48	9256.82	1533.56	15462.8	11218.3	952.677	1383.33	13453.2	841.842	22272.9	97.929	9665.92	15324.6	15197.6	11237.7	11359.9	1358.84	16964.7	12826.3	17298.8	176.524	1339.89	156.493	16478.5	1576.4	13191.9	11499.4	869.864	9874.12	10432.2	7541.41	7373.69	7547.74	7287.2	4570.26	4678.14	4516.66	1	3	3	2	3	2	3	3	3
P50552	Vasodilator-stimulated phosphoprotein	49135.5	2221.65	1753.79	41945.5	4262.53		3512.54			58494.5	753.688	21911.2	3255.69	42827.8			26.1863	12337.3		28899.5	3665.18	18194	2948.35	38983.6	5776.75	11125.4			27445.8		23046.6	15715.9	15448.4	25546.8	16247.8	13618	15834.1	10070.5	8440.55	3	3	3	3	3	Filtered	1	2	1
Q6EMK4	Vasorin	72785.4	68922.9	56186.3	65648.4	76173.8	7113.84	856.625	74587.2	88645.5	6493.77	125247	74821.9	6493.63	85111.7	91288.2	84591.5	85923.7	77753.5	14789.5	79952.6	8333.47	68733.6	71553.5	8384.72	82945.8	72734.8	67444.7	1383.4	6133.99	83734.6	51741.4	72597.3	47138.2	33433.5	35584.8	35798.8	20722.3	22055.7	22188.3	5	5	5	5	5	5	5	5	5
Q12907	Vesicular integral-membrane protein VIP36	443.966	667.752	4679.66	434.767	4615.79	7764.35	6986.85	84.4527	1152.44	1144.62	5516.22	6164.46	529.614	5921.14	6728.93	1497.37		8571.88	786.153	8119.61	7187.85	5718.84	5398.22	5867.86	5333.84	114.362	8332.66	1224.58	889.363	6135.34	2797.46	4870.6	4620.29	2934.95	3118.67	2834.33	1819.1	1932.97	1756.74	2	3	3	3	3	2	1	2	2
P18206	Vinculin	88927.7	33987.9	42191.8	51612.2	13816.3	1.35769e+06	1571.29	299854	4562.8	55672.6	29496.2	38241.7	63824.3	41519.2	121522	1.33355e+06	1798.98	3591.96	1.99458e+06	247.691	71575.6	57191.3	27231.7	4152.86	14291.6	149.154	3969.86	825542	56918.3	671922	194989	362837	173294	417647	704202	306468	258860	436469	189951	3	3	3	3	3	3	3	3	3
P02774	Vitamin D-binding protein	2346516	2997338	16893964	2852561	18451644	3954954	34968464	2331372	25618266	228462	2755788	21174458	16875954	3142132	22524812	2841634	3325362	2673346	25243366	2382828	1752334	271846	2283714	2866462	18559812	28664828	1748414	2869452	16787994	31553822	1.10644e+07	10293968	1.07359e+07	1.21313e+07	9.81788e+06	1.21055e+07	7.51906e+06	6.08519e+06	7.50309e+06	8	8	8	8	8	8	8	8	8
P04070	Vitamin K-dependent protein C	81233	14197.7	18811.8	115992	1275.13	125416	137712	128842	122679	123139	58562.8	18519.5	118813	116962	143997	148455	17913.4	1361.85	119196	134518	63448.5	9363.43	17822.8	1112.84	1749.32	82446	8167.55	118643	92636.4	128899	86929.8	87829.9	52428.8	54313.5	57569.2	50644.7	33663.9	35681.8	31389.9	7	7	7	7	7	7	7	7	7
P07225	Vitamin K-dependent protein S	1.66635e+06	1.97878e+06	1.86256e+06	2438846	2.15213e+06	321270	269350	2729155	2.71715e+06	2.22846e+06	1126214	211477	1.95211e+06	255920	2528926	266446	2.25727e+06	2.26817e+06	2.73787e+06	2.32225e+06	14817.9	1.85142e+06	2.15863e+06	255820	2125281	24759.8	1.84289e+06	311136	179289	2914568	1.8364e+06	1.59267e+06	1.16786e+06	881300	1.02299e+06	1.10812e+06	546235	634056	686822	6	6	6	6	5	6	6	6	6
P22891	Vitamin K-dependent protein Z	154115	112469	185787	1531.8	18558.9	237468	125446	82352.6	168248	135296	131368	115299	2397.96	166345	228174	24544.4	14255.8	69918.7	178988	15162.8	136797	16697.9	21963.7	153368	177886	14755.6	62925.5	18995.9	11162.5	23179.5	122127	94645.4	63773.2	72752.2	80742.8	65971.2	45092.3	50044.9	40889.4	6	6	6	6	6	6	6	6	6
P04004	Vitronectin	9422416	974513	928657	12468335	984776	17829184	11753384	14774575	14318959	56591.5	8649878	1261245	927176	1321346	11124847	1535529	994797	11435242	1395396	513569	8411846	1395583	1528735	13281168	1811188	11236783	9658194	1664756	454446	17339188	8.35114e+06	3.9159e+06	6.67819e+06	6.90373e+06	4.54312e+06	6.07273e+06	4.27898e+06	2.81585e+06	3.76392e+06	6	6	6	6	6	6	6	6	6
P54289	Voltage-dependent calcium channel subunit alpha-2/delta-1	565.545	7361.44	7841.82	5779.53	8482.78	4189.92	1194.31	9237.93	1649.35	7868.28	657.297	7737.79	8151.95	5284.59	9136.63	4537.37	98.9747	742.816	1366.54	7196.25	647.827	7262.63	689.398	5215.28	75.1978	9721.3	734.632	11637.5	6969.77	681.977	5417.09	4491.02	4363.55	3280.72	3516.23	4345.58	2033.41	2179.38	2693.42	3	3	3	3	3	3	3	3	3
P04275	von Willebrand factor	35264.8	31815.5	25365.5	37334.6	82359	44997.3	46537	6761.15	149.523	7243.33	149429	375250	1433.83	176778	218890	217559	58682.9	275497	18268.8	337725	768.469	51225.9	4211.75	5796.25	89752.5	133167	14159.4	92982.6	1464.67	122932	31782.8	182951	51646.1	24182.9	128522	53492	14988.7	79658.7	33154.7	3	3	3	3	3	3	3	3	3
O75083	WD repeat-containing protein 1	53942.3	2368.16	36668.7	34229.2	6584.36		837.322			38773.6	14232	22844.7	59798.5	29583.1			16862.3			1387.14	4376.31	32856.5	35586.4	29491.5	8747.94	7339.97			3498.92		24771.9	24118	17413.9	21148.3	19857.8	14461.3	13107.9	12308	8963.18	3	3	3	3	3	2	2	1	Filtered
P12955	Xaa-Pro dipeptidase	33246.2	31226.4	48941.9	27421.8	47482	2948.52	46521.5	3642.81	3987.62	287.578	41628.4	3335.65	38543.6	26657.8	49481.9	2926.76	5439.86	3516.76	41924.9	26988.3	3797.32	32644.3	3423.82	24441.7	5113.91	49252	3118.73	36211.5	373.852	27357.8	24570.6	24044.4	18573.5	20130.8	18690.5	17514.9	12477.2	11584.5	10855.8	3	4	4	4	4	4	4	4	4
P25311	Zinc-alpha-2-glycoprotein	2557755	2.44937e+06	17482.4	316422	3152162	35546	1.95872e+06	221527	1.82646e+06	1.76649e+06	3.45431e+06	168422	166657	25225.2	3.92248e+06	274742	28552.2	216540	1.69435e+06	2.28859e+06	234296	13132.1	2576841	2.65391e+06	266414	1.78431e+06	1.41498e+06	2.45712e+06	145735	284420	1.43019e+06	1.22399e+06	1.18312e+06	1.17695e+06	1.51383e+06	1.11242e+06	729482	938281	689485	7	7	7	7	7	7	7	7	7
Q15942	Zyxin	92974.3	8441.85	6225.34	81143.7	8754.57	428.749	1995.19	4992.4	919.272	193426	36352.4	81383.5	12632.9	83855.9	1574.35		787.618		6755.45	93918.9	18591.8	83672.6	111952	64711.5	16993.3		199.593	9772.97	79822		39930.1	39657.6	48214.5	64043.8	40397.8	41792.6	39694.7	25038.8	25903.3	3	2	2	3	3	2	1	1	2
[truncated: 22 more columns]
