# Supplementary material for: A Proteomics-Based Assessment of Inflammation Signatures in Endotoxemia
Source: Mol Cell Proteomics. 2021 Feb 24;20:100021. doi: 10.1074/mcp.RA120.002305 (PMC7950208; doi:10.1074/mcp.RA120.002305)
Supplement: Supplemental Table S9 [file mmc3.xlsx]

## Sheet: Proteins
	A proteomics-based assessment of inflammation signatures in endotoxemia
	SA Burnap et al
	Mouse experimental endotoxemia model, top7 depleted plasma TMT analysis
	Proteome Discoverer v2.2.0.388 export																																					z=1.96
											Saline Control			1hr LPS				2hr LPS				3hr LPS			4hr LPS			Mean					StDev					Margin of error (95%)
Accession	Description	Exp. q-value: Combined	Sum PEP Score	Coverage [%]	# Peptides	# PSMs	# Unique Peptides	Score Mascot: Mascot	# Peptides (by Search Engine): Mascot	Gene Symbol	ctrl01	ctrl02	ctrl03	1hr01	1hr02	1hr03	1hr04	2hr01	2hr02	2hr03	2hr04	3hr01	3hr02	3hr03	4hr01	4hr02	4hr03	Ctrl	1hr	2hr	3hr	4hr	Ctrl	1hr	2hr	3hr	4hr	Ctrl	1hr	2hr	3hr	4hr
Q64433	10 kDa heat shock protein, mitochondrial OS=Mus musculus GN=Hspe1 PE=1 SV=2	0	11.973	31	3	7	3	156	3	Hspe1	51.2	30.1	125	25.9	28.1	532.5	51.2	138.5	47.1	50.5	78.9	52.1	38.3	81.1	157.7	52.5	48.3	68.7667	159.425	78.75	57.1667	86.1667	49.8291	248.98	42.3079	21.8452	61.9853	56.387	244	41.4617	24.7202	70.1429
P63101	14-3-3 protein zeta/delta OS=Mus musculus GN=Ywhaz PE=1 SV=1	0	9.58	12	3	4	3	105	3	Ywhaz	59	64.9	92.1	102.3	42.5	177.1	228.4	78.8	45.6	55.7	320	156	48.4	56.3	115.9	69.9	54.3	72	137.575	125.025	86.9	80.0333	17.6553	81.8433	130.724	59.9726	32.0258	19.9789	80.2065	128.11	67.8654	36.2406
Q9CR00	26S proteasome non-ATPase regulatory subunit 9 OS=Mus musculus GN=Psmd9 PE=1 SV=1	0.006	2.994	9	2	2	2	21	2	Psmd9			226.6	528.5	166.1			218	135.9			101.7	724			92.8	260.9	226.6	347.3	176.95	412.85	176.85	#DIV/0!	256.255	58.0535	440.033	118.865	#DIV/0!	251.13	56.8924	497.944	134.508
Q78JT3	3-hydroxyanthranilate 3,4-dioxygenase OS=Mus musculus GN=Haao PE=1 SV=1	0	15.477	19	6	13	6	170	6	Haao	18.8	14.7	172.5	8.3	7	229.3	12	259.7	19.3	153.7	419.4	68.3	10.9	45.2	165.4	21.4	5.6	68.6667	64.15	213.025	41.4667	64.1333	89.9457	110.12	169.133	28.8815	88.0546	101.783	107.918	165.75	32.6825	99.6432
P62858	40S ribosomal protein S28 OS=Mus musculus GN=Rps28 PE=1 SV=1	0	9.376	52	3	6	3	198	3	Rps28	18.6					256.6	21.8			148.1	152.4			69.2	218.1			18.6	139.2	150.25	69.2	218.1	#DIV/0!	166.029	3.04056	#DIV/0!	#DIV/0!	#DIV/0!	162.708	2.97975	#DIV/0!	#DIV/0!
P10852	4F2 cell-surface antigen heavy chain OS=Mus musculus GN=Slc3a2 PE=1 SV=1	0	4.393	4	2	5	2	51	2	Slc3a2																		#DIV/0!	#DIV/0!	#DIV/0!	#DIV/0!	#DIV/0!	#DIV/0!	#DIV/0!	#DIV/0!	#DIV/0!	#DIV/0!	#DIV/0!	#DIV/0!	#DIV/0!	#DIV/0!	#DIV/0!
P49429	4-hydroxyphenylpyruvate dioxygenase OS=Mus musculus GN=Hpd PE=1 SV=3	0	33.172	27	9	15	9	283	9	Hpd	22.2	15.6	73.5	10.9	11.5	279	24.4	206	13.8	129.5	487.8	51.5	11.7	38.7	102.9	14.6	12	37.1	81.45	209.275	33.9667	43.1667	31.6956	131.847	201.793	20.3178	51.7469	35.8669	129.21	197.757	22.9918	58.5571
P47915	60S ribosomal protein L29 OS=Mus musculus GN=Rpl29 PE=2 SV=2	0	6.803	11	2	3	2	79	2	Rpl29; Gm8210	31.6	38.6	91.7	33	44	338.7	2.5	299	47.8	172.8	165.2	56.4	56.6	59.2	157.4	41.5	38.9	53.9667	104.55	171.2	57.4	79.2667	32.8649	157.084	102.63	1.56205	67.6779	37.1902	153.942	100.578	1.76763	76.5848
P47911	60S ribosomal protein L6 OS=Mus musculus GN=Rpl6 PE=1 SV=3	0.001	3.542	7	2	5	2	38	2	Rpl6	69	76.1	107	38.8	31.4	277.2	41.3	293	47.9	183.2	159	64.2	57	108.2	189.5	54	42.1	84.0333	97.175	170.775	76.4667	95.2	20.204	120.09	100.549	27.7167	81.8827	22.863	117.688	98.5379	31.3644	92.659
P20029	78 kDa glucose-regulated protein OS=Mus musculus GN=Hspa5 PE=1 SV=3	0	130.83	43	28	58	27	878	28	Hspa5	92.2	72.6	84	72.4	87.8	166.7	89.1	95	86.2	95.9	99.7	117.7	78.3	115.5	140.1	132.7	92.3	82.9333	104	94.2	103.833	121.7	9.84344	42.4825	5.70906	22.1399	25.7286	11.1389	41.6329	5.59488	25.0536	29.1146
P62737	Actin, aortic smooth muscle OS=Mus musculus GN=Acta2 PE=1 SV=1	0	74.152	33	15	56	2	1173	15	Acta2	52.6	40	45	81	90.7	142.2	53.2	56.5	65.8	83.7	254.6	255.6	45.5	113.3	138.9	123.1	69.4	45.8667	91.775	115.15	138.133	110.467	6.34455	37.1841	93.6494	107.229	36.4316	7.17954	36.4404	91.7764	121.341	41.2263
P60710	Actin, cytoplasmic 1 OS=Mus musculus GN=Actb PE=1 SV=1	0	105.669	52	18	65	5	1678	18	Actb	43.2	34.3	40.9	92	79.4	129.9	198.1	54.5	58.7	73.1	207.3	235.8	49.1	84.1	118.6	134.5	74	39.4667	124.85	98.4	123	109.033	4.61988	53.3413	73.0356	99.2428	31.364	5.22789	52.2745	71.5749	112.304	35.4918
Q91WG0	Acylcarnitine hydrolase OS=Mus musculus GN=Ces2c PE=1 SV=1	0	14.593	11	4	7	3	95	4	Ces2c	88.7	128.2	136.7	202.3	158.9	394	419.8	142.6	211.8	234.6	211.2	178.3	201.9	176.5	179.7	191.8	155.3	117.867	293.75	200.05	185.567	175.6	25.6141	132.27	39.8187	14.1737	18.5922	28.9851	129.625	39.0223	16.039	21.0391
P31786	Acyl-CoA-binding protein OS=Mus musculus GN=Dbi PE=1 SV=2	0	37.995	91	8	19	8	237	8	Dbi	55.4	73.2	218.8	24.4	25.1	123.1	25.5	241.2	67.5	126.7	188.6	81.6	78.2	123.4	152.1	65	108.6	115.8	49.525	156	94.4	108.567	89.6435	49.0521	75.305	25.1722	43.55	101.441	48.0711	73.7989	28.485	49.2815
Q80T21	ADAMTS-like protein 4 OS=Mus musculus GN=Adamtsl4 PE=2 SV=1	0	5.666	3	2	2	2	47	2	Adamtsl4																		#DIV/0!	#DIV/0!	#DIV/0!	#DIV/0!	#DIV/0!	#DIV/0!	#DIV/0!	#DIV/0!	#DIV/0!	#DIV/0!	#DIV/0!	#DIV/0!	#DIV/0!	#DIV/0!	#DIV/0!
P55264	Adenosine kinase OS=Mus musculus GN=Adk PE=1 SV=2	0	3.793	4	2	2	2	36	2	Adk	44	45.6				305.4	128.1			78.1	371.1			78.7	80.4			44.8	216.75	224.6	78.7	80.4	1.13137	125.37	207.182	#DIV/0!	#DIV/0!	1.28027	122.863	203.039	#DIV/0!	#DIV/0!
P50247	Adenosylhomocysteinase OS=Mus musculus GN=Ahcy PE=1 SV=3	0	14.708	12	5	5	5	116	5	Ahcy; Gm4737	32.4	30.1				280.1	81.7			58.6	592.2			57.6	69.8			31.25	180.9	325.4	57.6	69.8	1.62635	140.29	377.312	#DIV/0!	#DIV/0!	1.84038	137.484	369.766	#DIV/0!	#DIV/0!
Q9R0Y5	Adenylate kinase isoenzyme 1 OS=Mus musculus GN=Ak1 PE=1 SV=1	0	6.199	18	3	3	3	40	3	Ak1	83.9	142.8				94.2	90.8			86	133.6			112.8	151.3			113.35	92.5	109.8	112.8	151.3	41.6486	2.40416	33.6583	#DIV/0!	#DIV/0!	47.1298	2.35608	32.9851	#DIV/0!	#DIV/0!
Q60994	Adiponectin OS=Mus musculus GN=Adipoq PE=1 SV=2	0	59.654	27	7	34	7	963	7	Adipoq	113.1	153.1	99	81.8	85.8	84.4	42.8	88.5	113	71.9	79.4	76.2	129.5	78.7	87.9	92	99.4	121.733	73.7	88.2	94.8	93.1	28.0643	20.6666	17.8723	30.0771	5.82838	31.7577	20.2532	17.5149	34.0354	6.59543
O89020	Afamin OS=Mus musculus GN=Afm PE=1 SV=2	0	139.724	47	32	96	32	1200	32	Afm	92.3	138.5	88.7	65	66.7	100.2	168.1	81.7	81.8	59.7	110.3	87.7	102.7	73.3	84.5	126.1	128.7	106.5	100	83.375	87.9	113.1	27.7712	48.2063	20.7424	14.701	24.8024	31.4261	47.2422	20.3276	16.6358	28.0666
Q60590	Alpha-1-acid glycoprotein 1 OS=Mus musculus GN=Orm1 PE=1 SV=1	0	148.844	43	18	265	13	3387	18	Orm1	257.4	113.2	251.3	62.7	124.7	54.7	29.3	147.8	114.7	123.7	58.5	115.2	78.8	132.3	89.8	80.2	75.3	207.3	67.85	111.175	108.767	81.7667	81.55	40.4865	37.7948	27.324	7.37586	92.2826	39.6768	37.0389	30.9201	8.34657
P07361	Alpha-1-acid glycoprotein 2 OS=Mus musculus GN=Orm2 PE=1 SV=1	0	104.509	49	15	169	10	2731	15	Orm2	436.7	19.6	459.1	23.6	206.8	14.6	22.9	199.1	56.8	112.3	30.7	141	14.6	114.8	50	37	25.8	305.133	66.975	99.725	90.1333	37.6	247.533	93.3062	74.4771	66.7126	12.1112	280.11	91.4401	72.9876	75.4924	13.7051
Q63805	Alpha-1-acid glycoprotein 3 OS=Mus musculus GN=Orm3 PE=3 SV=1	0	61.842	15	5	67	2	1868	5	Orm3	275.4	41.7	312.5	24.5	142.1	26.6	15.8	190.5	63.5	136.6	46.6	107.7	27.9	148.8	96.3	48.8	34.5	209.867	52.25	109.3	94.8	59.8667	146.813	60.0822	66.7524	61.4737	32.3522	166.135	58.8805	65.4174	69.564	36.6099
P07758	Alpha-1-antitrypsin 1-1 OS=Mus musculus GN=Serpina1a PE=1 SV=4	0	223.192	40	20	142	7	2673	20	Serpina1a; Serpina1d	83.4	134.2	92.6	147.8	85.4	80.2	46.8	85.3	115.5	86.8	59.5	105.9	108.7	88.6	111.7	125.3	143.3	103.4	90.05	86.775	101.067	126.767	27.0673	42.1279	22.8854	10.8868	15.851	30.6296	41.2853	22.4277	12.3196	17.9371
P22599	Alpha-1-antitrypsin 1-2 OS=Mus musculus GN=Serpina1b PE=1 SV=2	0	259.009	40	22	143	6	2864	22	Serpina1b	76.6	156.9	60.3	75	75.4	74.1	53.2	61.5	113.2	88.6	49.5	108.4	133.6	87.6	105.6	182.3	174.5	97.9333	69.425	78.2	109.867	154.133	51.7129	10.8303	28.4941	23.035	42.2116	58.5186	10.6137	27.9242	26.0666	47.767
Q00897	Alpha-1-antitrypsin 1-4 OS=Mus musculus GN=Serpina1d PE=1 SV=1	0	242.068	41	21	137	7	2699	21	Serpina1d	71.3	121.7	71.1	87.2	84.4	69.5	57.3	59.4	106.6	75.7	61.8	146	116.9	80.6	91.8	171	150.9	88.0333	74.6	75.875	114.5	137.9	29.1564	13.9056	21.707	32.766	41.1693	32.9935	13.6275	21.2729	37.0782	46.5874
Q00898	Alpha-1-antitrypsin 1-5 OS=Mus musculus GN=Serpina1e PE=1 SV=1	0	225.243	40	21	142	8	2784	21	Serpina1e	64.3	140	42.5	86.3	74.4	72.3	32.4	56.7	114.8	91.3	38.7	123.3	148.9	82.3	113.7	172.6	165.7	82.2667	66.35	75.375	118.167	150.667	51.1729	23.4578	34.165	33.5954	32.1994	57.9076	22.9887	33.4817	38.0168	36.4371
Q61247	Alpha-2-antiplasmin OS=Mus musculus GN=Serpinf2 PE=1 SV=1	0	87.194	31	20	86	20	809	20	Serpinf2	60.7	55.2	69.7	113.4	128.1	117.7	73.6	69.7	77.5	110.1	118.8	137.2	99.2	99.5	87.2	108.4	95	61.8667	108.2	94.025	111.967	96.8667	7.32006	23.8779	24.0623	21.8532	10.7226	8.28343	23.4003	23.5811	24.7292	12.1337
P29699	Alpha-2-HS-glycoprotein OS=Mus musculus GN=Ahsg PE=1 SV=1	0	217.495	56	16	410	16	9002	16	Ahsg	109	130.3	112.1	96.9	99.6	102.6	82.4	107.6	99.9	92.9	64.2	104.6	100.5	111.5	92.2	106.7	103.1	117.133	95.375	91.15	105.533	100.667	11.5075	8.95782	18.9432	5.55908	7.55006	13.022	8.77866	18.5643	6.29069	8.54369
Q6GQT1	Alpha-2-macroglobulin-P OS=Mus musculus GN=A2m PE=2 SV=2	0	16.775	5	7	25	5	318	7	A2m	131.6	126.2	169.3	64.3	208	79	63.1	78.5	80.2	81.6	58.2	82.9	108.6	85	98.9	105.6	119.6	142.367	103.6	74.625	92.1667	108.033	23.4807	69.9744	11.0231	14.2704	10.5624	26.5709	68.5749	10.8027	16.1484	11.9524
Q9DBF1	Alpha-aminoadipic semialdehyde dehydrogenase OS=Mus musculus GN=Aldh7a1 PE=1 SV=4	0	10.535	5	3	5	3	78	3	Aldh7a1	19.1	22.6	138	42.5	18.8	307.6	30.4	241.4	35.8	132	329.6	59.7	39.3	51	98.7	32.7	47.3	59.9	99.825	184.7	50	59.5667	67.6592	138.854	128.01	10.2367	34.6678	76.5636	136.077	125.449	11.5839	39.2303
P00687	Alpha-amylase 1 OS=Mus musculus GN=Amy1 PE=1 SV=2	0	69.574	34	14	36	8	891	14	Amy1	83.2	98.8	44.9	96.6	91.7	103.8	177.5	152.3	109.6	64.3	104	117.6	94.8	80.9	89.8	79.6	67.5	75.6333	117.4	107.55	97.7667	78.9667	27.7352	40.3737	36.0089	18.529	11.1635	31.3854	39.5662	35.2888	20.9675	12.6327
P17182	Alpha-enolase OS=Mus musculus GN=Eno1 PE=1 SV=3	0	50.256	40	14	27	11	446	14	Eno1; Gm5506; Eno1b	42.3	35.3	70.7	44.7	50.9	134.1	46.9	167.6	70.9	122.2	215.3	99.3	38.2	111.6	167.2	143.4	61.2	49.4333	69.15	144	83.0333	123.933	18.7471	43.376	61.8048	39.3109	55.6167	21.2143	42.5085	60.5687	44.4844	62.9362
P02772	Alpha-fetoprotein OS=Mus musculus GN=Afp PE=2 SV=1	0.003	3.267	3	2	2	2	35	2	Afp																		#DIV/0!	#DIV/0!	#DIV/0!	#DIV/0!	#DIV/0!	#DIV/0!	#DIV/0!	#DIV/0!	#DIV/0!	#DIV/0!	#DIV/0!	#DIV/0!	#DIV/0!	#DIV/0!	#DIV/0!
P97449	Aminopeptidase N OS=Mus musculus GN=Anpep PE=1 SV=4	0	36.751	7	7	13	7	307	7	Anpep	131.7	165.6	85.1	76	75.3	90.4	93.8	79.3	91.3	94.7	82	113.3	97.1	106.9	87.2	103.9	119.1	127.467	83.875	86.825	105.767	103.4	40.4166	9.60256	7.34728	8.15925	15.9559	45.7357	9.41051	7.20033	9.23306	18.0558
P21570	Angiogenin OS=Mus musculus GN=Ang PE=1 SV=1	0	10.16	28	4	9	4	114	4	Ang	129.3	167.6	126.4	63.1	87.6	68	41.5	132.9	105.9	126.5	64.1	70.2	119.3	182.2	128.2	85.4	147.3	141.1	65.05	107.35	123.9	120.3	22.9954	18.9351	31.0494	56.1415	31.6972	26.0218	18.5564	30.4284	63.5301	35.8687
Q9R182	Angiopoietin-related protein 3 OS=Mus musculus GN=Angptl3 PE=1 SV=1	0	22.434	13	4	10	4	257	4	Angptl3			82.1	122.3	123.8			197.7	151.1			97.7	103.9			92.9	70.7	82.1	123.05	174.4	100.8	81.8	#DIV/0!	1.06066	32.9512	4.38406	15.6978	#DIV/0!	1.03945	32.2922	4.96103	17.7637
P09470	Angiotensin-converting enzyme OS=Mus musculus GN=Ace PE=1 SV=3	0	57.474	16	19	32	19	484	19	Ace	123.4	145.8	93.4	85.5	90.9	107.2	66.8	85.1	90	95.2	90.8	125.9	98.1	80.6	103.2	107.3	105.5	120.867	87.6	90.275	101.533	105.333	26.2917	16.6543	4.13874	22.8443	2.05508	29.7519	16.3212	4.05596	25.8508	2.32554
P11859	Angiotensinogen OS=Mus musculus GN=Agt PE=1 SV=1	0	55.186	20	9	19	9	560	9	Agt	71.1	63.6	98.6	99.7	112.6	93.1	89.3	111.5	132.8	121.3	98.6	140.2	102.7	123.6	125.5	127.3	108.4	77.7667	98.675	116.05	122.167	120.4	18.4278	10.2295	14.5296	18.791	10.4312	20.853	10.0249	14.239	21.2641	11.804
P07146	Anionic trypsin-2 OS=Mus musculus GN=Prss2 PE=1 SV=1	0	10.513	12	2	4	2	229	2	Prss2																		#DIV/0!	#DIV/0!	#DIV/0!	#DIV/0!	#DIV/0!	#DIV/0!	#DIV/0!	#DIV/0!	#DIV/0!	#DIV/0!	#DIV/0!	#DIV/0!	#DIV/0!	#DIV/0!	#DIV/0!
P97430	Antileukoproteinase OS=Mus musculus GN=Slpi PE=1 SV=1	0	11.138	31	5	7	5	69	5	Slpi	45.6	68.3	77.9	48.3	52.7	33.2	77	105.3	86.5	96.5	72.7	62.7	264.1	95.9	264.9	52	96.4	63.9333	52.8	90.25	140.9	137.767	16.5868	18.1665	13.9956	107.978	112.317	18.7698	17.8031	13.7157	122.189	127.098
P32261	Antithrombin-III OS=Mus musculus GN=Serpinc1 PE=1 SV=1	0	119.013	39	23	103	23	1232	23	Serpinc1	111.5	138	145.1	45.6	111.2	47.5	36.3	119.4	88.9	108.4	39.2	74.1	122.2	111.9	101.1	160.4	154.9	131.533	60.15	88.975	102.733	138.8	17.7088	34.3834	35.4991	25.3263	32.7648	20.0394	33.6957	34.7892	28.6594	37.0768
Q00623	Apolipoprotein A-I OS=Mus musculus GN=Apoa1 PE=1 SV=2	0	329.366	70	35	703	35	10099	35	Apoa1	37.7	42.7	33.8	111.2	97.4	149.3	312.1	55.1	90.1	97.5	149.6	94	73	58.8	72.5	85.6	71.3	38.0667	167.5	98.075	75.2667	76.4667	4.46132	98.8671	39.0111	17.7091	7.93242	5.04845	96.8897	38.2309	20.0398	8.97638
P09813	Apolipoprotein A-II OS=Mus musculus GN=Apoa2 PE=1 SV=2	0	43.976	25	5	127	5	1981	5	Apoa2	47.4	71.6	30.9	82.7	82.7	144.9	453.1	36.3	46	56.5	115.2	92.6	68.3	54.8	63.8	94	79.8	49.9667	190.85	63.5	71.9	79.2	20.471	177.275	35.44	19.1554	15.1089	23.1652	173.73	34.7312	21.6764	17.0974
P06728	Apolipoprotein A-IV OS=Mus musculus GN=Apoa4 PE=1 SV=3	0	500.55	84	44	612	44	8569	44	Apoa4	65.1	79.9	54.4	104	86.7	145.5	260.8	49.2	58.6	93	94.7	98.7	105	73.1	93.3	102.8	104.7	66.4667	149.25	73.875	92.2667	100.267	12.8048	78.3529	23.3925	16.8951	6.10765	14.49	76.7858	22.9247	19.1186	6.91145
E9Q414	Apolipoprotein B-100 OS=Mus musculus GN=Apob PE=1 SV=1	0	444.546	22	104	257	104	4949	104	Apob	78.9	66.6	67.6	127.3	160.6	106.8	91.5	68.2	110.4	164.3	106.9	56.1	68.9	114.5	125	98.7	121.4	71.0333	121.55	112.45	79.8333	115.033	6.83106	29.8805	39.5031	30.6968	14.2591	7.73007	29.2829	38.7131	34.7367	16.1357
P34928	Apolipoprotein C-I OS=Mus musculus GN=Apoc1 PE=1 SV=1	0	39.876	41	7	43	7	471	7	Apoc1	59.8	105.3	28.1	110.7	102.9	156	69.7	117.6	144.2	135.3	62.4	71	122.8	57	165.8	82.4	97.6	64.4	109.825	114.875	83.6	115.267	38.805	35.5475	36.6887	34.6624	44.4182	43.912	34.8365	35.9549	39.2242	50.2639
Q05020	Apolipoprotein C-II OS=Mus musculus GN=Apoc2 PE=2 SV=1	0	14.108	26	4	11	4	85	4	Apoc2; Apoc4-apoc2; Gm44805	43.9	63.5	21.8	74.9	83.6	97.1	495.3	29.1	42.3	53.9	99.6	124.7	89	53.2	72.5	123.3	89.8	43.0667	187.725	56.225	88.9667	95.2	20.8625	205.253	30.6402	35.75	25.8269	23.6081	201.148	30.0274	40.4549	29.2259
P33622	Apolipoprotein C-III OS=Mus musculus GN=Apoc3 PE=1 SV=2	0	25.569	51	3	57	3	1027	3	Apoc3	51.2	61.3	27.5	96.3	96.1	138.9	399.2	40.6	62.4	65.4	108.9	150.9	108.5	45.2	75.4	130.7	113.9	46.6667	182.625	69.325	101.533	106.667	17.35	145.78	28.6046	53.1933	28.3507	19.6334	142.864	28.0325	60.1938	32.0819
Q61268	Apolipoprotein C-IV OS=Mus musculus GN=Apoc4 PE=1 SV=1	0	7.725	16	2	8	2	256	2	Apoc4	66.4	62.5	24.7	141.2	83.4	119.9	239	47.5	86	50.8	93.1	146.5	139	36.7	81.4	83.3	51.3	51.2	145.875	69.35	107.4	72	23.0324	66.513	23.5429	61.3427	17.9519	26.0636	65.1828	23.0721	69.4158	20.3145
P51910	Apolipoprotein D OS=Mus musculus GN=Apod PE=1 SV=1	0	34.576	36	7	19	7	383	7	Apod	45.7	46.6	41.1	102.9	138	133.4	399.4	46.9	72.9	74.1	183.2	182.9	63.7	51.4	44.8	77.4	60.2	44.4667	193.425	94.275	99.3333	60.8	2.95014	138.197	60.5969	72.6317	16.3083	3.3384	135.433	59.385	82.1905	18.4546
P08226	Apolipoprotein E OS=Mus musculus GN=Apoe PE=1 SV=2	0	156.328	59	27	163	27	2930	27	Apoe	56.4	78.4	54.7	134.1	130.8	56.7	173.7	72.5	91.6	147.6	75.8	70	105.1	65.9	83.6	126	161.8	63.1667	123.825	96.875	80.3333	123.8	13.2198	48.8109	34.8289	21.5463	39.1464	14.9596	47.8347	34.1323	24.3819	44.2983
Q9Z1R3	Apolipoprotein M OS=Mus musculus GN=Apom PE=1 SV=1	0	33.875	26	6	20	6	321	6	Apom	50	60.4	40.1	105.8	110.6	111.5	323.2	63.2	73.9	89.2	101	126.4	76.8	53.3	92.9	97.5	73.5	50.1667	162.775	81.825	85.5	87.9667	10.151	106.979	16.651	37.3185	12.7379	11.487	104.84	16.318	42.2299	14.4143
Q61176	Arginase-1 OS=Mus musculus GN=Arg1 PE=1 SV=1	0	29.965	31	8	12	8	230	8	Arg1	11.3	11.4	90.1	20.6	23	297.4	27.5	195.7	12	160.8	454.4	77.2	12.7	46.3	108.3	20.1	13	37.6	92.125	205.725	45.4	47.1333	45.4664	136.88	183.927	32.2594	53.0907	51.45	134.142	180.248	36.505	60.0778
Q91YI0	Argininosuccinate lyase OS=Mus musculus GN=Asl PE=1 SV=1	0	3.914	4	2	2	2	46	2	Asl	50	55.4				306.1	47.6			143.7	338.5			78.4	121.7			52.7	176.85	241.1	78.4	121.7	3.81838	182.787	137.744	#DIV/0!	#DIV/0!	4.3209	179.131	134.99	#DIV/0!	#DIV/0!
P16460	Argininosuccinate synthase OS=Mus musculus GN=Ass1 PE=1 SV=1	0	7.732	7	3	3	3	56	3	Ass1	7.4	7.4				437.4	7.1			164.5	450.8			19.4	145.7			7.4	222.25	307.65	19.4	145.7	0	304.268	202.445	#DIV/0!	#DIV/0!	0	298.183	198.396	#DIV/0!	#DIV/0!
P34927	Asialoglycoprotein receptor 1 OS=Mus musculus GN=Asgr1 PE=1 SV=4	0	8.69	4	2	4	2	124	2	Asgr1																		#DIV/0!	#DIV/0!	#DIV/0!	#DIV/0!	#DIV/0!	#DIV/0!	#DIV/0!	#DIV/0!	#DIV/0!	#DIV/0!	#DIV/0!	#DIV/0!	#DIV/0!	#DIV/0!	#DIV/0!
P05201	Aspartate aminotransferase, cytoplasmic OS=Mus musculus GN=Got1 PE=1 SV=3	0	37.988	24	9	17	9	431	9	Got1	67.5	58.9	115.8	44.9	53.3	103.5	49.4	152.6	153.3	120.4	310.4	100.6	97.8	132.3	189.5	67.5	64.3	80.7333	62.775	184.175	110.233	107.1	30.6715	27.3661	85.538	19.1615	71.3784	34.7081	26.8188	83.8272	21.6833	80.7723
P97450	ATP synthase-coupling factor 6, mitochondrial OS=Mus musculus GN=Atp5j PE=1 SV=1	0	4.497	34	2	3	2	81	2	Atp5j	82.4	123				154.6	34.8			105.8	139.8			115.1	138.6			102.7	94.7	122.8	115.1	138.6	28.7085	84.7114	24.0416	#DIV/0!	#DIV/0!	32.4868	83.0172	23.5608	#DIV/0!	#DIV/0!
P04919	Band 3 anion transport protein OS=Mus musculus GN=Slc4a1 PE=1 SV=1	0	4.949	2	2	2	2	53	2	Slc4a1						223.1	40.3			53	79.1			88	369.4			#DIV/0!	131.7	66.05	88	369.4	#DIV/0!	129.259	18.4555	#DIV/0!	#DIV/0!	#DIV/0!	126.674	18.0864	#DIV/0!	#DIV/0!
Q05793	Basement membrane-specific heparan sulfate proteoglycan core protein OS=Mus musculus GN=Hspg2 PE=1 SV=1	0	16.572	2	5	10	5	174	5	Hspg2																		#DIV/0!	#DIV/0!	#DIV/0!	#DIV/0!	#DIV/0!	#DIV/0!	#DIV/0!	#DIV/0!	#DIV/0!	#DIV/0!	#DIV/0!	#DIV/0!	#DIV/0!	#DIV/0!	#DIV/0!
Q01339	Beta-2-glycoprotein 1 OS=Mus musculus GN=Apoh PE=1 SV=1	0	233.108	66	31	244	31	3064	31	Apoh	123.1	152.4	130	54.8	89.9	66.1	37	130.9	125.7	95	51	89.9	134.1	110.8	105.9	107.2	114.9	135.167	61.95	100.65	111.6	109.333	15.3181	22.1514	36.6952	22.1109	4.8645	17.334	21.7083	35.9613	25.0208	5.5047
P01887	Beta-2-microglobulin OS=Mus musculus GN=B2m PE=1 SV=2	0	39.95	55	7	50	7	404	7	B2m	94.7	121.9	61.8	98.8	104.1	93.8	108.9	85.6	102	76.9	70.6	105.4	161.9	103.4	119	106.9	143.4	92.8	101.4	83.775	123.567	123.1	30.095	6.5335	13.6177	33.2127	18.5922	34.0557	6.40283	13.3454	37.5837	21.0391
P21550	Beta-enolase OS=Mus musculus GN=Eno3 PE=1 SV=3	0	17.985	13	4	5	1	120	4	Eno3	34					196.9	266.7			52.2	425.7			105.7	104.9			34	231.8	238.95	105.7	104.9	#DIV/0!	49.3561	264.104	#DIV/0!	#DIV/0!	#DIV/0!	48.3689	258.822	#DIV/0!	#DIV/0!
O35490	Betaine--homocysteine S-methyltransferase 1 OS=Mus musculus GN=Bhmt PE=1 SV=1	0	59.059	41	14	28	14	517	14	Bhmt	12.6	12.4	44.7	20.5	17.3	391.6	32.2	139.7	12.3	125	576.8	37.6	20.3	26.7	102.6	19.5	22.4	23.2333	115.4	213.45	28.2	48.1667	18.5909	184.245	248.829	8.747	47.1629	21.0376	180.56	243.852	9.89816	53.3699
Q8CIF4	Biotinidase OS=Mus musculus GN=Btd PE=1 SV=2	0	37.1	18	8	22	8	353	8	Btd	137.3	115.6	136.9	90.4	115.2	88.6	62.7	104	112.3	82.2	96.2	140.5	92.5	107.9	89.6	108.2	93.7	129.933	89.225	98.675	113.633	97.1667	12.4146	21.448	12.8004	24.5082	9.77258	14.0485	21.019	12.5444	27.7337	11.0587
P15327	Bisphosphoglycerate mutase OS=Mus musculus GN=Bpgm PE=1 SV=2	0	7.762	12	3	6	3	66	3	Bpgm	72.9	45.4				105.2	189.2			60.4	131.7			75.6	167.9			59.15	147.2	96.05	75.6	167.9	19.4454	59.397	50.4167	#DIV/0!	#DIV/0!	22.0046	58.209	49.4084	#DIV/0!	#DIV/0!
Q8R016	Bleomycin hydrolase OS=Mus musculus GN=Blmh PE=1 SV=1	0	7.822	10	3	6	3	44	3	Blmh	68	33.5	34	198.6	111.5	172.7	205	57.3	101.9	52	187.8	244.8	59.2	62.1	52.1	87.7	39.4	45.1667	171.95	99.75	122.033	59.7333	19.7758	42.6509	62.8211	106.329	25.0384	22.3785	41.7979	61.5647	120.323	28.3337
Q91XV3	Brain acid soluble protein 1 OS=Mus musculus GN=Basp1 PE=1 SV=3	0	20.013	22	3	6	3	200	3	Basp1			158.2	56	60.8			142.1	118.4			134.4	95.3			117	109.6	158.2	58.4	130.25	114.85	113.3	#DIV/0!	3.39411	16.7584	27.6479	5.23259	#DIV/0!	3.32623	16.4233	31.2865	5.92123
D3Z6Q9	Bridging integrator 2 OS=Mus musculus GN=Bin2 PE=1 SV=1	0	11.104	10	3	5	3	75	3	Bin2	69.8	63.7				46.7	65.7			105	128.7			148	205.6			66.75	56.2	116.85	148	205.6	4.31335	13.435	16.7584	#DIV/0!	#DIV/0!	4.88102	13.1663	16.4233	#DIV/0!	#DIV/0!
P08607	C4b-binding protein OS=Mus musculus GN=C4bpa PE=1 SV=3	0	71.683	32	14	45	14	816	14	C4bp	162.5	133.8	143.4	46.9	87.6	70.2	58.7	101.5	90.9	100.4	77.3	64.7	109.9	132.7	107.2	160	149	146.567	65.85	92.525	102.433	138.733	14.6097	17.3418	11.2102	34.6094	27.857	16.5324	16.9949	10.986	39.1643	31.5232
P09803	Cadherin-1 OS=Mus musculus GN=Cdh1 PE=1 SV=1	0	25.266	9	7	16	7	270	7	Cdh1	39.6	57.8	32.6	72	51.9	95.4	150.1	62.2	92.6	77.4	117.7	238.6	123.9	115.7	92.7	122.7	104.9	43.3333	92.35	87.475	159.4	106.767	13.0082	42.4055	23.6654	68.7116	15.0869	14.7202	41.5574	23.1921	77.7545	17.0724
P55284	Cadherin-5 OS=Mus musculus GN=Cdh5 PE=1 SV=2	0	4.728	2	2	3	2	60	2	Cdh5	96.1	104.9	107.6	84.1	107.5	94.4	99.4	94.7	79.8	73.3	55.6	159.3	112.3	92	95.1	103.9	146	102.867	96.35	75.85	121.2	115	6.0136	9.78928	16.2017	34.5214	27.205	6.80502	9.59349	15.8777	39.0647	30.7853
P14211	Calreticulin OS=Mus musculus GN=Calr PE=1 SV=1	0	6.937	5	2	2	2	51	2	Calr		49				653.1	75.4			72.7	207.3			92	28.2			49	364.25	140	92	28.2	#DIV/0!	408.496	95.1766	#DIV/0!	#DIV/0!	#DIV/0!	400.326	93.273	#DIV/0!	#DIV/0!
P13634	Carbonic anhydrase 1 OS=Mus musculus GN=Ca1 PE=1 SV=4	0	27.913	30	6	13	6	261	6	Car1	51.9	41.7	35.8	450.8	70.8	148.2	131.3	25	47.7	35.5	304.7	130	43.7	44.3	39.2	35.2	20.7	43.1333	200.275	103.225	72.6667	31.7	8.14514	170.29	134.637	49.653	9.73396	9.2171	166.884	131.944	56.1877	11.015
P00920	Carbonic anhydrase 2 OS=Mus musculus GN=Ca2 PE=1 SV=4	0	87.551	54	12	51	12	894	12	Car2	116.1	134.4	114.4	89.7	70.2	32.1	13.1	153.8	103.8	99.9	44	37.8	153.7	143.6	257.1	103.8	132	121.633	51.275	100.375	111.7	164.3	11.0889	34.9268	44.8863	64.1982	81.5947	12.5483	34.2283	43.9885	72.6471	92.3331
P16015	Carbonic anhydrase 3 OS=Mus musculus GN=Ca3 PE=1 SV=3	0	25.162	42	7	11	7	244	7	Car3	6.5	7.5	8.4	37.2	12.8	418.4	60.2	10.5	8.8	25.9	572.7	147.5	4.1	13.6	28.6	8.6	15.2	7.46667	132.15	154.475	55.0667	17.4667	0.950438	191.812	278.923	80.1904	10.1908	1.07552	187.976	273.344	90.744	11.532
P23953	Carboxylesterase 1C OS=Mus musculus GN=Ces1c PE=1 SV=4	0	289.403	45	24	393	21	8360	24	Ces1c	123	122.3	121.3	95.7	95.9	96.1	59.1	103.5	104.2	77.8	104	107.6	94	102.3	99.3	111.6	95.2	122.2	86.7	97.375	101.3	102.033	0.8544	18.4007	13.0533	6.85493	8.53483	0.966845	18.0327	12.7923	7.75708	9.65807
Q8VCT4	Carboxylesterase 1D OS=Mus musculus GN=Ces1d PE=1 SV=1	0	21.212	7	4	57	1	793	4	Ces1d	28.8					652.1	28.4			116.6	311.8			60.9	142.8			28.8	340.25	214.2	60.9	142.8	#DIV/0!	441.022	138.027	#DIV/0!	#DIV/0!	#DIV/0!	432.202	135.267	#DIV/0!	#DIV/0!
Q64176	Carboxylesterase 1E OS=Mus musculus GN=Ces1e PE=1 SV=1	0	16.587	7	3	30	2	304	3	Ces1e	180	130	68.4	70.7	77.9	112.2	103.2	72.4	106.6	97.3	109.3	228.4	80.1	119.7	102.2	119.6	76.2	126.133	91	96.4	142.733	99.3333	55.9004	19.8493	16.8054	76.7862	21.8416	63.2572	19.4523	16.4692	86.8918	24.716
Q63880	Carboxylesterase 3A OS=Mus musculus GN=Ces3a PE=1 SV=2	0	6.498	4	2	2	2	50	2	Ces3a			79.1	84.4	108			115.5	105.4			83.1	64.8			67.4	69.8	79.1	96.2	110.45	73.95	68.6	#DIV/0!	16.6877	7.14178	12.9401	1.69706	#DIV/0!	16.354	6.99894	14.643	1.9204
Q7TPZ8	Carboxypeptidase A1 OS=Mus musculus GN=Cpa1 PE=1 SV=1	0	5.849	5	2	3	2	27	2	Cpa1																		#DIV/0!	#DIV/0!	#DIV/0!	#DIV/0!	#DIV/0!	#DIV/0!	#DIV/0!	#DIV/0!	#DIV/0!	#DIV/0!	#DIV/0!	#DIV/0!	#DIV/0!	#DIV/0!	#DIV/0!
Q9JHH6	Carboxypeptidase B2 OS=Mus musculus GN=Cpb2 PE=1 SV=1	0	65.777	35	17	52	17	873	17	Cpb2	187.7	133.9	205.4	60.8	105.6	53.6	29.6	109.1	100.5	118.3	43.1	72.4	91.6	112.1	87.9	88.1	108.1	175.667	62.4	92.75	92.0333	94.7	37.2379	31.7389	33.8886	19.8535	11.6052	42.1387	31.1042	33.2108	22.4664	13.1325
Q9JJN5	Carboxypeptidase N catalytic chain OS=Mus musculus GN=Cpn1 PE=1 SV=1	0	61.973	30	13	51	13	1004	13	Cpn1	117.2	109.6	87.2	75.4	91.8	92.4	119.4	73.2	86.6	87.9	94.4	135.8	117.4	93.1	88.6	129.7	114.2	104.667	94.75	85.525	115.433	110.833	15.5966	18.2233	8.89696	21.4178	20.7558	17.6492	17.8589	8.71902	24.2366	23.4874
Q9DBB9	Carboxypeptidase N subunit 2 OS=Mus musculus GN=Cpn2 PE=1 SV=2	0	65.875	30	13	53	13	1619	13	Cpn2	118.6	105.9	114.8	70.6	82.8	94.4	95.9	76.4	86.2	86.9	103.2	149.9	108.1	117.9	106.1	135.4	110.2	113.1	85.925	88.175	125.3	117.233	6.51844	11.7749	11.1045	21.8605	15.8658	7.3763	11.5394	10.8824	24.7374	17.9538
Q9WVJ3	Carboxypeptidase Q OS=Mus musculus GN=Cpq PE=1 SV=1	0	48.694	23	9	22	9	750	9	Cpq; Pgcp	131	157.3	129.8	85.6	114.8	76.4	66.5	112.9	107.4	85.3	86.2	108.9	113.7	95	102.7	120.1	114.8	139.367	85.825	97.95	105.867	112.533	15.5423	20.8318	14.2699	9.71202	8.91871	17.5878	20.4151	13.9845	10.9902	10.0925
P31809	Carcinoembryonic antigen-related cell adhesion molecule 1 OS=Mus musculus GN=Ceacam1 PE=1 SV=1	0	30.739	11	5	14	5	237	5	Ceacam1	118.8	148.5	104.2	124.2	64.6	68.3	41.8	80.6	105	78.8	80.4	154.9	159.8	96	85.8	162.9	140	123.833	74.725	86.2	136.9	129.567	22.5748	35.003	12.5592	35.5051	39.5947	25.5458	34.3029	12.308	40.1778	44.8057
P24270	Catalase OS=Mus musculus GN=Cat PE=1 SV=4	0	66.972	42	16	29	16	546	16	Cat	62.3	70.7	84.9	131.7	53.1	295.4	54.6	171.9	69.2	75.2	145.9	30.6	79.6	80.9	179.5	49.4	77	72.6333	133.7	115.55	63.7	101.967	11.4234	113.877	51.2279	28.6728	68.5493	12.9268	111.6	50.2033	32.4463	77.5708
P51437	Cathelicidin antimicrobial peptide OS=Mus musculus GN=Camp PE=1 SV=2	0	52.629	35	6	36	6	724	6	Camp	16.4	17.4	13.6	137.1	145.2	54.9	46	220.3	160.2	140.4	64.9	140.5	147.3	48.2	111.2	47.6	83.6	15.8	95.8	146.45	112	80.8	1.96977	52.5956	64.109	55.3569	31.8923	2.22901	51.5437	62.8268	62.6423	36.0896
P10605	Cathepsin B OS=Mus musculus GN=Ctsb PE=1 SV=2	0	101.175	42	16	58	16	1156	16	Ctsb	110.9	132.8	107.4	82.9	100.5	70	47.9	143.3	114.6	94.9	56.6	96.2	107	111.2	100	93.5	103.7	117.033	75.325	102.35	104.8	99.0667	13.766	22.1483	36.403	7.73822	5.16366	15.5777	21.7054	35.6749	8.75662	5.84323
P18242	Cathepsin D OS=Mus musculus GN=Ctsd PE=1 SV=1	0	14.617	10	4	7	4	156	4	Ctsd	92.3	115.9	90.3	83.1	125.7	95.7	65.2	123.7	112.9	138.3	97.8	83.6	112.6	137.7	145.4	110.9	124.3	99.5	92.425	118.175	111.3	126.867	14.238	25.4696	17.1124	27.0734	17.3926	16.1118	24.9602	16.7702	30.6365	19.6816
P06797	Cathepsin L1 OS=Mus musculus GN=Ctsl PE=1 SV=2	0	33.908	31	8	18	8	263	8	Ctsl	129.5	96.4	125.1	78.9	108.3	68.2	42.5	161.5	119.8	103.2	85.3	83.8	84.4	147.5	132	82.5	92.9	117	74.475	117.45	105.233	102.467	17.9753	27.2365	32.571	36.6052	26.0999	20.3409	26.6918	31.9196	41.4227	29.5348
O70370	Cathepsin S OS=Mus musculus GN=Ctss PE=1 SV=2	0	19.022	14	6	8	6	124	6	Ctss	97.1	103.7	98.2	78.3	110.5	87.2	38.5	141.1	105.4	99.2	79.8	106.7	92.4	131	101.7	98.3	87.6	99.6667	78.625	106.375	110.033	95.8667	3.53601	29.9982	25.5896	19.5147	7.35822	4.00137	29.3982	25.0778	22.083	8.3266
Q9WUU7	Cathepsin Z OS=Mus musculus GN=Ctsz PE=1 SV=1	0	35.02	21	6	26	6	565	6	Ctsz	108	124	106.3	86	84.8	78.3	82.4	118.3	90.7	106.2	84.8	93.7	118	123.1	101.2	95	105.7	112.767	82.875	100	111.6	100.633	9.76542	3.39743	15.1752	15.7102	5.37246	11.0506	3.32948	14.8717	17.7778	6.07951
Q07113	Cation-independent mannose-6-phosphate receptor OS=Mus musculus GN=Igf2r PE=1 SV=1	0	5.716	1	3	3	3	33	3	Igf2r																		#DIV/0!	#DIV/0!	#DIV/0!	#DIV/0!	#DIV/0!	#DIV/0!	#DIV/0!	#DIV/0!	#DIV/0!	#DIV/0!	#DIV/0!	#DIV/0!	#DIV/0!	#DIV/0!	#DIV/0!
P10148	C-C motif chemokine 2 OS=Mus musculus GN=Ccl2 PE=1 SV=1	0	18.921	32	7	16	7	192	7	Ccl2	11.8	18.3	5.4	40.5	51.3	37.7	31.1	146	140	107.5	71.9	105.8	189.5	140.5	138	115.7	192.6	11.8333	40.15	116.35	145.267	148.767	6.45006	8.41328	34.1202	42.0531	39.5644	7.29894	8.24502	33.4378	47.5876	44.7714
Q03366	C-C motif chemokine 7 OS=Mus musculus GN=Ccl7 PE=3 SV=1	0	6.497	12	2	8	2	65	2	Ccl7	15	15	12	34.8	44.8	29.1	21.4	165	147.3	114.2	58.2	97.4	221.3	162.3	157.2	131.9	240.7	14	32.525	121.175	160.333	176.6	1.73205	9.85474	46.9668	61.9734	56.9353	1.96	9.65764	46.0275	70.1295	64.4284
Q9Z121	C-C motif chemokine 8 OS=Mus musculus GN=Ccl8 PE=3 SV=1	0	16.906	59	4	6	4	156	4	Ccl8; LOC100503254; LOC102641794; LOC105242483	127.4	122.3	125.1	70.8	118	58.1	32.8	234.3	115.6	99.2	33.2	86.1	105.4	132.8	121.4	115.1	114	124.933	69.925	120.575	108.1	116.833	2.55408	35.7308	83.7644	23.4668	3.99291	2.89022	35.0162	82.0891	26.5552	4.5184
P15379	CD44 antigen OS=Mus musculus GN=Cd44 PE=1 SV=3	0	10.685	3	2	6	2	160	2	Cd44	96.4	149.9	90.8	58.6	67.7	64.1	115.2	109	101.3	99	68.7	113.1	112.2	107.4	107.5	113.5	131.1	112.367	76.4	94.5	110.9	117.367	32.6252	26.1359	17.7236	3.06431	12.2659	36.9189	25.6132	17.3691	3.46759	13.8802
Q9QWK4	CD5 antigen-like OS=Mus musculus GN=Cd5l PE=1 SV=3	0	62.858	39	15	52	15	1212	15	Cd5l	120.4	137.6	132.5	40.8	87.1	56.1	29.8	277	92.5	101.2	44.4	60.2	161.5	99.1	42.4	67.2	111.1	130.167	53.45	128.775	106.933	73.5667	8.83421	24.891	101.925	51.1023	34.7897	9.99685	24.3932	99.8864	57.8277	39.3683
Q8R2Y2	Cell surface glycoprotein MUC18 OS=Mus musculus GN=Mcam PE=1 SV=1	0	7.917	4	4	7	4	68	4	Mcam	110.2	81.8	102.6	72	110.9	82	41.7	129.9	124.3	89.4	84.4	117.5	80.9	125.6	102.4	105.7	109.3	98.2	76.65	107	108	105.8	14.7024	28.5471	23.411	23.8162	3.45109	16.6373	27.9762	22.9427	26.9505	3.90527
Q61147	Ceruloplasmin OS=Mus musculus GN=Cp PE=1 SV=2	0	730.127	60	74	761	74	13044	74	Cp	160.8	143.9	145.6	87.9	107.3	75.4	61.4	124.7	86.2	100.2	71.9	95.6	93	103	94.5	88.8	87.2	150.1	83	95.75	97.2	90.1667	9.30537	19.4835	22.4939	5.18845	3.8371	10.53	19.0938	22.044	5.87128	4.34209
Q61362	Chitinase-3-like protein 1 OS=Mus musculus GN=Chi3l1 PE=1 SV=3	0	8.039	6	2	3	2	62	2	Chi3l1; Chil1			24.9	168.9	201.8			62.3	85.2			105.9	56.8			92.4	70.8	24.9	185.35	73.75	81.35	81.6	#DIV/0!	23.2638	16.1927	34.7189	15.2735	#DIV/0!	22.7985	15.8689	39.2882	17.2836
O35744	Chitinase-like protein 3 OS=Mus musculus GN=Chil3 PE=1 SV=2	0	76.599	41	18	46	18	855	18	Chi3l3; Chil3	48.5	26.8	21.8	148.3	176.7	142.6	78	142.5	117.8	144.2	117.6	101.4	128.5	123.6	77	58.6	130	32.3667	136.4	130.525	117.833	88.5333	14.1938	41.6921	14.8255	14.441	37.0709	16.0618	40.8583	14.529	16.3416	41.9497
Q03311	Cholinesterase OS=Mus musculus GN=Bche PE=1 SV=2	0	29.039	11	8	20	8	231	8	Bche	151	141.1	115.2	67.7	78.7	78.9	63.5	74.1	87.3	73.7	77.9	111.5	107	85	98	129	119.8	135.767	72.2	78.25	101.167	115.6	18.4863	7.81196	6.32324	14.1804	15.9211	20.9192	7.65572	6.19677	16.0466	18.0164
O55226	Chondroadherin OS=Mus musculus GN=Chad PE=2 SV=1	0	6.972	6	2	2	2	62	2	Chad																		#DIV/0!	#DIV/0!	#DIV/0!	#DIV/0!	#DIV/0!	#DIV/0!	#DIV/0!	#DIV/0!	#DIV/0!	#DIV/0!	#DIV/0!	#DIV/0!	#DIV/0!	#DIV/0!	#DIV/0!
P26339	Chromogranin-A OS=Mus musculus GN=Chga PE=1 SV=1	0	9.962	7	3	7	3	143	3	Chga	52	76.8	66.3	96	56.7	86.7	92.3	113	130.7	73.8	56	113.8	120.6	81.2	81.4	84.5	112.3	65.0333	82.925	93.375	105.2	92.7333	12.4484	17.8964	34.4401	21.0609	17.016	14.0867	17.5385	33.7513	23.8326	19.2554
Q91X79	Chymotrypsin-like elastase family member 1 OS=Mus musculus GN=Cela1 PE=1 SV=1	0	23.95	23	4	11	4	252	4	Cela1	196.7	96.1	86.6	38.2	48.4	101.3	359	374.1	91.8	39.8	56.8	30.4	73.4	99	58.6	50.4	48	126.467	136.725	140.625	67.6	52.3333	61.009	150.742	157.148	34.6658	5.55818	69.0382	147.727	154.005	39.2281	6.28967
P05208	Chymotrypsin-like elastase family member 2A OS=Mus musculus GN=Cela2a PE=1 SV=1	0	8.972	14	2	2	2	60	2	Cela2a																		#DIV/0!	#DIV/0!	#DIV/0!	#DIV/0!	#DIV/0!	#DIV/0!	#DIV/0!	#DIV/0!	#DIV/0!	#DIV/0!	#DIV/0!	#DIV/0!	#DIV/0!	#DIV/0!	#DIV/0!
Q9CR35	Chymotrypsinogen B OS=Mus musculus GN=Ctrb1 PE=1 SV=1	0	9.454	18	3	5	3	105	3	Ctrb1	92.2	61.3	92	39.4	43.2	86.8	296.5	635.3	104	34.9	52	50.7	70.9	98.5	59.3	35	33.6	81.8333	116.475	206.55	73.3667	42.6333	17.7827	121.928	287.34	23.9953	14.4507	20.123	119.49	281.593	27.1532	16.3525
Q06890	Clusterin OS=Mus musculus GN=Clu PE=1 SV=1	0	146.768	43	21	105	21	2159	21	Clu	93.3	79.3	73.2	87.5	120.6	101.1	82.4	72.5	75.1	89.5	64.8	161.9	110.9	111.8	103.7	115.8	104.5	81.9333	97.9	75.475	128.2	108	10.3055	17.0679	10.3223	29.1885	6.76683	11.6618	16.7265	10.1158	33.0299	7.65739
Q1ERP8	CMRF35-like molecule 9 OS=Mus musculus GN=Cd300lg PE=1 SV=1	0	18.635	15	4	10	4	347	4	Cd300lg	38.5	48.3	30.7	123.9	111.8	89.3	79.9	112.9	122.1	85.5	72.4	130.5	149	90.5	78.2	92	131.1	39.1667	101.225	98.225	123.333	100.433	8.81892	20.1903	23.1965	29.9012	27.4398	9.97955	19.7865	22.7325	33.8364	31.0511
Q9CQI6	Coactosin-like protein OS=Mus musculus GN=Cotl1 PE=1 SV=3	0	4.334	11	2	3	2	75	2	Cotl1		58.8				112.5	102.6			145.4	226.6			186.6	154.4			58.8	107.55	186	186.6	154.4	#DIV/0!	7.00036	57.4171	#DIV/0!	#DIV/0!	#DIV/0!	6.86035	56.2687	#DIV/0!	#DIV/0!
P16294	Coagulation factor IX OS=Mus musculus GN=F9 PE=2 SV=3	0	5.217	5	2	4	2	56	2	F9	48.8	32.4		86.5	35	161.1	713.1	20.7	26.4	53.6	232.3	205.1	44.5	100.5	41.7	33.1	40	40.6	248.925	83.25	116.7	38.2667	11.5966	313.75	100.398	81.5164	4.55448	13.1227	307.475	98.3903	92.2445	5.15388
O88783	Coagulation factor V OS=Mus musculus GN=F5 PE=1 SV=1	0	35.798	4	10	25	10	488	10	F5	52.2	96.9	58.8	50.9	61.4	88.3	103.2	71.5	41.8	51.5	126.2	200	107	89.7	146.4	151.9	141.8	69.3	75.95	72.75	132.233	146.7	24.129	24.0436	37.7179	59.3217	5.05668	27.3046	23.5628	36.9636	67.1288	5.72217
O88947	Coagulation factor X OS=Mus musculus GN=F10 PE=1 SV=1	0	15.771	13	5	10	5	239	5	F10	50.6	53.6	43.5	97.2	41.5	155.9	484.9	38.9	42	28.8	197.9	112.4	57.2	22.4	49	37.9	48.5	49.2333	194.875	76.9	64	45.1333	5.18684	198.912	80.8633	45.3837	6.26924	5.86946	194.934	79.246	51.3565	7.09431
Q91Y47	Coagulation factor XI OS=Mus musculus GN=F11 PE=2 SV=2	0	28.985	15	9	20	9	261	9	F11	88.6	78.5	94.3	69.5	141.1	103.9	58.6	147.9	83.9	158.2	86.7	69	59.3	171.8	106.5	68.9	70.4	87.1333	93.275	119.175	100.033	81.9333	8.00146	37.2725	39.3575	62.3407	21.2886	9.0545	36.5271	38.5703	70.5451	24.0903
Q80YC5	Coagulation factor XII OS=Mus musculus GN=F12 PE=1 SV=2	0	102.055	29	19	77	19	1429	19	F12	102	107.3	84.5	109	86.5	140.2	165.1	75.5	69.1	75.1	154.1	92.1	95.5	88.5	92.7	98.6	104.5	97.9333	125.2	93.45	92.0333	98.6	11.9316	34.5309	40.5392	3.50048	5.9	13.5019	33.8402	39.7284	3.96116	6.67648
Q8BH61	Coagulation factor XIII A chain OS=Mus musculus GN=F13a1 PE=1 SV=3	0	13.417	8	4	7	4	155	4	F13a1						87.2	534.4			46.8	102.7			38	60.4			#DIV/0!	310.8	74.75	38	60.4	#DIV/0!	316.218	39.5273	#DIV/0!	#DIV/0!	#DIV/0!	309.894	38.7367	#DIV/0!	#DIV/0!
Q07968	Coagulation factor XIII B chain OS=Mus musculus GN=F13b PE=1 SV=2	0	33.263	14	8	12	8	238	8	F13b	92.5	141.7	13.8	78.3	183.8	77.1	114.5	54.3	123.6	74.4	65	196.5	98.3	119	83.9	364.3	116.7	82.6667	113.425	79.325	137.933	188.3	64.5145	50.0236	30.6376	51.7655	153.3	73.0051	49.0231	30.0248	58.5781	173.476
Q62507	Cochlin OS=Mus musculus GN=Coch PE=1 SV=2	0	8.027	4	2	5	2	159	2	Coch			43.8	40.1	51.6			121.5	154.5			143.2	171.9			97.2	127.8	43.8	45.85	138	157.55	112.5	#DIV/0!	8.13173	23.3345	20.294	21.6375	#DIV/0!	7.96909	22.8678	22.9648	24.4851
P18760	Cofilin-1 OS=Mus musculus GN=Cfl1 PE=1 SV=3	0	19.337	34	6	10	6	216	6	Cfl1	39.1	56.2	57.9	92.4	82.9	119.9	75	122.5	93.3	104.7	244.3	102	94.9	116.5	137	47.5	38.7	51.0667	92.55	141.2	104.467	74.4	10.3982	19.5718	69.7757	11.0092	54.3915	11.7667	19.1804	68.3802	12.4581	61.5497
Q9CQC2	Colipase OS=Mus musculus GN=Clps PE=1 SV=1	0.003	3.325	16	2	2	2	0	2	Clps																		#DIV/0!	#DIV/0!	#DIV/0!	#DIV/0!	#DIV/0!	#DIV/0!	#DIV/0!	#DIV/0!	#DIV/0!	#DIV/0!	#DIV/0!	#DIV/0!	#DIV/0!	#DIV/0!	#DIV/0!
P11087	Collagen alpha-1(I) chain OS=Mus musculus GN=Col1a1 PE=1 SV=4	0	132.454	19	24	76	24	1834	24	Col1a1	120.2	225.7	109.4	100.9	93.8	97.3	29.3	112.8	143.1	83.3	62.4	65.7	118.9	88.3	101.7	57.1	66.4	151.767	80.325	100.4	90.9667	75.0667	64.2555	34.1399	35.1827	26.7001	23.5292	72.7119	33.4571	34.479	30.214	26.6258
P08121	Collagen alpha-1(III) chain OS=Mus musculus GN=Col3a1 PE=1 SV=4	0	79.097	10	15	42	15	799	15	Col3a1	155	231.7	142.3	122.6	130.4	104.8	84.9	108	103.7	85	66.9	58.3	69.7	61.2	57.8	41.4	43.5	176.333	110.675	90.9	63.0667	47.5667	48.3676	20.2497	18.8597	5.92481	8.92431	54.7331	19.8447	18.4825	6.70455	10.0988
O88207	Collagen alpha-1(V) chain OS=Mus musculus GN=Col5a1 PE=1 SV=2	0	4.799	1	2	4	2	41	2	Col5a1			115.5	98.1	110.7			107.6	137.8			100.2	85.1			89.6	77	115.5	104.4	122.7	92.65	83.3	#DIV/0!	8.90955	21.3546	10.6773	8.90955	#DIV/0!	8.73135	20.9275	12.0825	10.0821
Q01149	Collagen alpha-2(I) chain OS=Mus musculus GN=Col1a2 PE=1 SV=2	0	85.766	15	18	50	18	928	18	Col1a2	109	232.2	98.7	102.2	94	104	81.9	101.4	132	82.9	60.1	72.2	120.9	85.6	93.5	72.1	98.7	146.633	95.525	94.1	92.9	88.1	74.2816	10.0722	30.3927	25.1573	14.0982	84.0576	9.87075	29.7848	28.4682	15.9536
Q64739	Collagen alpha-2(XI) chain OS=Mus musculus GN=Col11a2 PE=2 SV=3	0	9.693	2	3	7	3	127	3	Col11a2	100.8	226	53.4	63.3	79.6	104.8	79.9	76.3	160.8	96.4	88.3	55	71.5	132.2	128	55.2	172.4	126.733	81.9	105.45	86.2333	118.533	89.1745	17.1237	37.8126	40.6542	59.1707	100.91	16.7812	37.0563	46.0045	66.958
P98086	Complement C1q subcomponent subunit A OS=Mus musculus GN=C1qa PE=1 SV=2	0	16.469	16	3	6	3	165	3	C1qa	129.7	73.3	75	144.9	74	177.1	62.4	78.4	93.9	113.1	153.6	47.8	105.2	66.3	62.1	74.7	85.2	92.6667	114.6	109.75	73.1	74	32.0831	55.3701	32.4966	29.298	11.5659	36.3054	54.2627	31.8467	33.1538	13.088
P14106	Complement C1q subcomponent subunit B OS=Mus musculus GN=C1qb PE=1 SV=2	0	16.371	16	4	15	4	391	4	C1qb	101.7	80.2	53.9	131.8	68.7	141.5	106.8	58.4	86.7	86.9	145.2	32.3	88.3	66.9	49.4	71.6	81.2	78.6	112.2	94.3	62.5	67.4	23.9401	32.4759	36.4789	28.2581	16.3107	27.0908	31.8264	35.7494	31.977	18.4573
Q02105	Complement C1q subcomponent subunit C OS=Mus musculus GN=C1qc PE=1 SV=2	0	22.899	20	4	8	4	219	4	C1qc	99.5	70.3	82.2	187	70	130.2	71.9	85	85.9	69.3	134.7	54.6	114.8	63.7	40.1	60	77.2	84	114.775	93.725	77.7	59.1	14.683	55.67	28.3601	32.4501	18.5664	16.6154	54.5566	27.7929	36.7208	21.0098
Q8CG16	Complement C1r-A subcomponent OS=Mus musculus GN=C1ra PE=1 SV=1	0	138.127	38	29	73	29	1423	29	C1ra	101.3	105.8	94.5	76.7	95.8	91.8	96.3	74.5	87.5	99.5	78.1	132.3	84.1	116.8	118.7	140.6	132.3	100.533	90.15	84.9	111.067	130.533	5.68888	9.19003	11.1702	24.6062	11.0564	6.43757	9.00623	10.9468	27.8445	12.5115
Q8CG14	Complement C1s-A subcomponent OS=Mus musculus GN=C1sa PE=2 SV=2	0	31.164	11	8	16	8	295	8	C1s; C1s1	54.8	47.1	61	111.5	64.7	192.7	357.5	39.8	45.5	42.4	111.7	281.6	92.6	46.7	57.5	88.4	96.4	54.3	181.6	59.85	140.3	80.7667	6.96348	128.639	34.6451	124.503	20.5427	7.87992	126.066	33.9522	140.888	23.2463
P21180	Complement C2 OS=Mus musculus GN=C2 PE=1 SV=2	0	80.191	26	20	57	20	698	20	C2	83.3	42.4	28.4	159.5	164.8	139.7	92.9	46.2	111.5	94.3	163.6	163.7	103.8	90.4	77.2	86.1	55.8	51.3667	139.225	103.9	119.3	73.0333	28.5272	32.7179	48.4538	39.0309	15.5738	32.2816	32.0636	47.4847	44.1676	17.6234
P01027	Complement C3 OS=Mus musculus GN=C3 PE=1 SV=3	0	1063.99	67	142	1333	142	22610	142	C3	113.5	86.6	129.2	123.9	137.7	100.3	76.2	125.1	109.1	121.4	116.7	38	76.6	114.9	83.5	80.7	91.3	109.767	109.525	118.075	76.5	85.1667	21.544	27.0563	6.90042	38.4501	5.49303	24.3793	26.5152	6.76241	43.5104	6.21594
P01029	Complement C4-B OS=Mus musculus GN=C4b PE=1 SV=3	0	397.074	43	80	315	80	5084	80	C4b	110.4	90.5	94.6	124.5	145	109.7	71.9	117.6	127.5	131.4	96.6	62.6	74.4	94.3	86.7	79.3	76.9	98.5	112.775	118.275	77.1	80.9667	10.5076	30.8553	15.5738	16.0215	5.10816	11.8905	30.2382	15.2623	18.1301	5.78043
P06684	Complement C5 OS=Mus musculus GN=C5 PE=1 SV=2	0	292.547	34	59	213	59	3274	59	Hc	68.1	65.4	43.4	121.6	129.2	86.5	112.4	82.9	129.4	129.3	110.3	93.4	106	103.5	98.9	112.9	95.4	58.9667	112.425	112.975	100.967	102.4	13.5486	18.5983	21.9693	6.67108	9.26013	15.3316	18.2263	21.5299	7.54904	10.4788
O89103	Complement component C1q receptor OS=Mus musculus GN=Cd93 PE=1 SV=1	0	16.715	9	6	16	6	204	6	Cd93	110.4	67.7	39	90	72.1	182.1	219.7	44	77.2	62.3	238.8	213.8	70.7	106.1	89.4	86.4	63	72.3667	140.975	105.575	130.2	79.6	35.928	71.2533	89.8485	74.5319	14.4541	40.6564	69.8283	88.0515	84.3408	16.3563
Q8K182	Complement component C8 alpha chain OS=Mus musculus GN=C8a PE=1 SV=1	0	257.792	62	43	213	43	3838	43	C8a	57.5	74.5	65.1	105.9	105.4	101.1	105.5	83.3	113.1	116.3	81.2	76.3	112.3	101	107.2	130.3	125.2	65.7	104.475	98.475	96.5333	120.9	8.51587	2.26035	18.8001	18.411	12.1355	9.63661	2.21514	18.4241	20.834	13.7326
Q8BH35	Complement component C8 beta chain OS=Mus musculus GN=C8b PE=1 SV=1	0	181.035	55	32	124	32	2839	32	C8b	54.5	43.9	24.9	142.9	147	156.6	121.4	39.6	120.2	98.4	137.2	122.4	109.2	95.2	73.3	90.5	76.6	41.1	141.975	98.85	108.933	80.1333	14.9973	14.8697	42.5727	13.602	9.12816	16.9711	14.5723	41.7213	15.3921	10.3295
Q8VCG4	Complement component C8 gamma chain OS=Mus musculus GN=C8g PE=1 SV=1	0	89.207	63	14	55	14	1485	14	C8g	61.1	77.6	71.2	131.1	111.7	107.2	68.1	99.1	112.7	131.3	97.5	74.6	124.9	104.2	130	131.6	134.8	69.9667	104.525	110.15	101.233	132.133	8.31885	26.4048	15.6626	25.2809	2.44404	9.41367	25.8767	15.3493	28.608	2.76569
P06683	Complement component C9 OS=Mus musculus GN=C9 PE=1 SV=2	0	173.587	51	33	127	33	2028	33	C9	41.6	39.8	31.2	136.2	130.9	129.1	123.5	57.9	112.7	126.8	110.8	127.6	85	82.9	98.8	130.4	103.3	37.5333	129.925	102.05	98.5	110.833	5.55818	5.23729	30.2862	25.2232	17.094	6.28967	5.13254	29.6805	28.5427	19.3436
P04186	Complement factor B OS=Mus musculus GN=Cfb PE=1 SV=2	0	341.405	57	56	317	56	4313	56	Cfb	89.7	68.5	49.7	97.9	132.4	99.9	102.9	81.3	108.9	114.4	102.6	101.2	92.8	106.5	105.6	102	92.4	69.3	108.275	101.8	100.167	100	20.012	16.2141	14.4921	6.90821	6.82349	22.6457	15.8898	14.2022	7.81737	7.7215
P03953	Complement factor D OS=Mus musculus GN=Cfd PE=1 SV=1	0	73.898	34	9	44	9	1189	9	Cfd	40.2	41.3	26.3	142.2	39	246.9	379.4	26.6	26.4	35.1	259.1	150.8	34.3	27.7	34.7	29.3	30.1	35.9333	201.875	86.8	70.9333	31.3667	8.36082	145.639	114.938	69.2452	2.91433	9.46116	142.726	112.639	78.3584	3.29788
P06909	Complement factor H OS=Mus musculus GN=Cfh PE=1 SV=2	0	548.269	59	71	358	71	6703	71	Cfh	180.9	139.7	120.3	70	92.3	68.1	112.7	96.9	97.9	114.5	93.1	42.1	98.2	100.5	97.1	82.1	106	146.967	85.775	100.6	80.2667	95.0667	30.9466	21.0459	9.49456	33.0733	12.079	35.0194	20.625	9.30467	37.426	13.6687
Q61129	Complement factor I OS=Mus musculus GN=Cfi PE=1 SV=3	0	308.518	63	42	252	42	5494	42	Cfi	135.1	142.4	144.4	67.5	95.4	74.4	63.4	124.2	118.7	94.3	62.3	94.3	101.4	109.7	103.9	101.7	100.8	140.633	75.175	99.875	101.8	102.133	4.89524	14.2268	28.2197	7.70779	1.59478	5.53948	13.9423	27.6553	8.72218	1.80467
P29268	Connective tissue growth factor OS=Mus musculus GN=Ctgf PE=2 SV=3	0	7.626	5	2	4	2	138	2	Ctgf	93.1	129.6	104.9	49.1	86.3	61.1	28.3	86.3	115.6	89	67.6	88.8	127.9	99.5	105.3	101.3	117.1	109.2	56.2	89.625	105.4	107.9	18.6261	24.2132	19.7589	20.2067	8.21462	21.0774	23.729	19.3638	22.866	9.29572
O08997	Copper transport protein ATOX1 OS=Mus musculus GN=Atox1 PE=1 SV=1	0	12.17	32	2	5	2	82	2	Atox1	51.3	92.9	129.9	58.5	47.9	104.1	66.2	158.4	86.9	102.7	165	82.7	98.6	120.1	144	62.3	69.5	91.3667	69.175	128.25	100.467	91.9333	39.3224	24.4621	39.2522	18.7697	45.2345	44.4975	23.9729	38.4672	21.24	51.1877
Q06770	Corticosteroid-binding globulin OS=Mus musculus GN=Serpina6 PE=1 SV=1	0	38.672	24	9	31	9	261	9	Serpina6	98.7	75.2	79.2	103.7	103.1	137.1	60.7	68	82.8	57.1	173.2	170.2	87.7	78	72	80	54.4	84.3667	101.15	95.275	111.967	68.8	12.5731	31.2991	53.0069	50.6642	13.0966	14.2278	30.6732	51.9467	57.332	14.8202
P14847	C-reactive protein OS=Mus musculus GN=Crp PE=1 SV=2	0	85.023	44	13	44	13	912	13	Crp	104.7	93.2	120.2	64.5	102.8	59.2	36.4	127.9	104.8	92.9	74.2	89.8	117.2	113.6	129.2	112.7	184.4	106.033	65.725	99.95	106.867	142.1	13.5493	27.5596	22.4907	14.8894	37.5504	15.3325	27.0084	22.0409	16.8489	42.4922
P70194	C-type lectin domain family 4 member F OS=Mus musculus GN=Clec4f PE=1 SV=1	0	87.438	37	21	53	21	1149	21	Clec4f	123.7	130.3	91.2	78.2	112.6	73.7	35.8	184.9	120.2	99.8	58	83.3	84.8	152	106.1	90	81.5	115.067	75.075	115.725	106.7	92.5333	20.9309	31.4235	52.8866	39.2381	12.4941	23.6856	30.795	51.8289	44.4021	14.1384
P17515	C-X-C motif chemokine 10 OS=Mus musculus GN=Cxcl10 PE=1 SV=1	0	6.812	29	2	3	2	56	2	Cxcl10	15.3	21.5	17.2	78.6	12.8	13.2	13.8	138.2	104.7	97.2	56.6	114.1	187	320.1	362.6	216.4	297.1	18	29.6	99.175	207.067	292.033	3.17648	32.6693	33.5162	104.456	73.2316	3.59452	32.0159	32.8459	118.203	82.8693
P10889	C-X-C motif chemokine 2 OS=Mus musculus GN=Cxcl2 PE=1 SV=2	0	11.807	36	2	4	2	205	2	Cxcl2				156.8	158.5	159.4	73.9	112.2	140.4	170.9	117.5	64.6	104.8	82.4	40.5	43.8	63.1	#DIV/0!	137.15	135.25	83.9333	49.1333	#DIV/0!	42.1804	26.7321	20.1438	12.2075	#DIV/0!	41.3368	26.1974	22.7949	13.8141
Q8VCN5	Cystathionine gamma-lyase OS=Mus musculus GN=Cth PE=1 SV=1	0	7.971	8	3	3	3	85	3	Cth	30.8	38.6				237.6	8.3			137.4	450.6			41.2	101.3			34.7	122.95	294	41.2	101.3	5.51543	162.14	221.466	#DIV/0!	#DIV/0!	6.2413	158.897	217.037	#DIV/0!	#DIV/0!
Q62426	Cystatin-B OS=Mus musculus GN=Cstb PE=1 SV=1	0	9.397	58	3	3	3	58	3	Cstb	48.1	144	152.4	44.7	57.4	79	47.2	152.1	75.3	76.1	109.9	104.5	112.5	147.3	127.3	83.9	104.4	114.833	57.075	103.35	121.433	105.2	57.9452	15.6148	36.2805	22.7555	21.7111	65.5711	15.3025	35.5549	25.7503	24.5684
P21460	Cystatin-C OS=Mus musculus GN=Cst3 PE=1 SV=2	0	27.296	43	5	16	5	248	5	Cst3	108.5	188.7	101.3	98.7	102.4	82.4	63.5	135.2	141.3	106	79.2	85.8	158	136.6	137.3	100.6	109.5	132.833	86.75	115.425	126.8	115.8	48.5157	17.769	28.6452	37.0842	19.1439	54.9007	17.4136	28.0723	41.9648	21.6634
P97315	Cysteine and glycine-rich protein 1 OS=Mus musculus GN=Csrp1 PE=1 SV=3	0	6.814	17	2	3	2	80	2	Csrp1	136.3	223.8	127.5	66.4	34	82	117.2	83.9	127.2	108.5	86.5	100.3	153	122.9	141.1	107.3	87.8	162.533	74.9	101.525	125.4	112.067	53.2406	34.5676	20.3654	26.4388	26.9678	60.2474	33.8763	19.9581	29.9183	30.517
P50462	Cysteine and glycine-rich protein 3 OS=Mus musculus GN=Csrp3 PE=1 SV=1	0	5.172	9	2	4	2	51	2	Csrp3		24.4				30.2	26			122.5	97.1			176.1	193.9			24.4	28.1	109.8	176.1	193.9	#DIV/0!	2.96985	17.9605	#DIV/0!	#DIV/0!	#DIV/0!	2.91045	17.6013	#DIV/0!	#DIV/0!
P63254	Cysteine-rich protein 1 OS=Mus musculus GN=Crip1 PE=1 SV=2	0.001	3.481	31	2	2	2	0	2	Crip1	99.3	206.6				31.2	80.9			92.9	52.1			113	128			152.95	56.05	72.5	113	128	75.8726	35.1432	28.85	#DIV/0!	#DIV/0!	85.8579	34.4403	28.273	#DIV/0!	#DIV/0!
P62897	Cytochrome c, somatic OS=Mus musculus GN=Cycs PE=1 SV=2	0	70.982	70	12	33	12	633	12	Cycs; Gm10053	82.3	125	97.6	46.6	54.5	72.8	61.5	117.1	125.7	96.1	79.9	87.5	122.7	119.5	160.6	118	108.3	101.633	58.85	104.7	109.9	128.967	21.6338	11.1147	20.6862	19.4648	27.8213	24.481	10.8924	20.2725	22.0265	31.4827
P34902	Cytokine receptor common subunit gamma OS=Mus musculus GN=Il2rg PE=2 SV=1	0	6.887	7	2	3	2	86	2	Il2rg	74.3	123	85.5	67.5	70.7	88.9	62.4	111.7	92.9	77.6	60.6	83.5	92.1	112.2	116.1	110.1	125.1	94.2667	72.375	85.7	95.9333	117.1	25.5061	11.5347	21.7827	14.729	7.54983	28.8629	11.304	21.3471	16.6674	8.54344
Q8R0Y6	Cytosolic 10-formyltetrahydrofolate dehydrogenase OS=Mus musculus GN=Aldh1l1 PE=1 SV=1	0	52.964	14	13	15	13	328	13	Aldh1l1	64.5	74.3				260.4	38.4			62.2	366.4			55.1	79.9			69.4	149.4	214.3	55.1	79.9	6.92965	156.978	215.102	#DIV/0!	#DIV/0!	7.84163	153.838	210.8	#DIV/0!	#DIV/0!
O35215	D-dopachrome decarboxylase OS=Mus musculus GN=Ddt PE=1 SV=3	0	20.608	63	6	9	6	116	6	Ddt	36.3	44.2	106	27.2	26.7	230.7	47	193.3	58.7	147.9	434.4	90	37.2	72.2	175.4	46.1	31.5	62.1667	82.9	208.575	66.4667	84.3333	38.1657	98.9858	160.597	26.8629	79.2032	43.1886	97.0061	157.385	30.3982	89.6268
P10518	Delta-aminolevulinic acid dehydratase OS=Mus musculus GN=Alad PE=1 SV=1	0	7.865	11	2	3	2	79	2	Alad																		#DIV/0!	#DIV/0!	#DIV/0!	#DIV/0!	#DIV/0!	#DIV/0!	#DIV/0!	#DIV/0!	#DIV/0!	#DIV/0!	#DIV/0!	#DIV/0!	#DIV/0!	#DIV/0!	#DIV/0!
P97399	Dentin sialophosphoprotein OS=Mus musculus GN=Dspp PE=1 SV=2	0	17.728	5	3	10	3	164	3	Dspp	114.6	138.3	87.9	118.8	93.1	130.2	121.8	78.9	102	70.8	85.5	146.5	86.8	79	84.4	74.7	82.5	113.6	115.975	84.3	104.1	80.5333	25.2149	15.9951	13.2431	36.926	5.14036	28.5333	15.6752	12.9782	41.7857	5.81687
Q6P253	Dermokine OS=Mus musculus GN=Dmkn PE=2 SV=2	0	5.978	4	2	2	2	41	2	Dmkn	143.2	188.9	113.4	98.7	64.7	77	79.6	121.7	141.2	114.2	50.7	70.1	113.5	115.5	137.5	49.8	64.5	148.5	80	106.95	99.7	83.9333	38.028	14.0587	39.1886	25.6538	46.9687	43.0328	13.7775	38.4049	29.0301	53.1501
P55850	Desmocollin-3 OS=Mus musculus GN=Dsc3 PE=1 SV=3	0	9.009	2	3	6	3	52	3	Dsc3	83.2	162.8	99.4	87.6	103.1	71.2	47.1	165.4	151	109.7	73.6	109.6	143.1	156.3	113.7	86	104.6	115.133	77.25	124.925	136.333	101.433	42.0677	23.9511	41.57	24.0741	14.1189	47.6041	23.4721	40.7386	27.2424	15.977
E9Q557	Desmoplakin OS=Mus musculus GN=Dsp PE=1 SV=1	0	11.624	1	6	8	6	100	6	Dsp																		#DIV/0!	#DIV/0!	#DIV/0!	#DIV/0!	#DIV/0!	#DIV/0!	#DIV/0!	#DIV/0!	#DIV/0!	#DIV/0!	#DIV/0!	#DIV/0!	#DIV/0!	#DIV/0!	#DIV/0!
O08749	Dihydrolipoyl dehydrogenase, mitochondrial OS=Mus musculus GN=Dld PE=1 SV=2	0	8.608	6	3	5	3	48	3	Dld	64.9	59.1	125.6	83.2	57.8	234.1	89.6	112.6	87.1	77.6	125.7	91.7	110.2	67.7	118.8	82.3	84.2	83.2	116.175	100.75	89.8667	95.1	36.8338	79.8071	22.2499	21.3092	20.5468	41.6814	78.211	21.8049	24.1137	23.2509
Q8BVI4	Dihydropteridine reductase OS=Mus musculus GN=Qdpr PE=1 SV=2	0	12.347	20	3	4	3	119	3	Qdpr; LOC102643271	68					208.5	63.7			200.4	584.6			148.6	208.5			68	136.1	392.5	148.6	208.5	#DIV/0!	102.389	271.67	#DIV/0!	#DIV/0!	#DIV/0!	100.341	266.237	#DIV/0!	#DIV/0!
Q8R242	Di-N-acetylchitobiase OS=Mus musculus GN=Ctbs PE=1 SV=2	0	33.797	26	8	22	8	288	8	Ctbs	132.4	161.8	144.6	61.7	92.6	64	41.2	127.7	110.7	106.1	67.4	88.1	109	113.6	99.9	81.5	97.9	146.267	64.875	102.975	103.567	93.1	14.7707	21.1347	25.4712	13.5906	10.0955	16.7146	20.712	24.9618	15.3792	11.4242
P97821	Dipeptidyl peptidase 1 OS=Mus musculus GN=Ctsc PE=1 SV=1	0	6.723	7	3	4	3	102	3	Ctsc	94.7	118.8	74.1	57.9	83.7	84.6	36.5	159.7	75.7	120	69.4	79.3	63.9	121.5	93.6	77.9	109.5	95.8667	65.675	106.2	88.2333	93.6667	22.3728	23.0556	42.1789	29.821	15.8001	25.3172	22.5945	41.3353	33.7457	17.8795
P28843	Dipeptidyl peptidase 4 OS=Mus musculus GN=Dpp4 PE=1 SV=3	0	6.707	4	3	4	3	54	3	Dpp4	75.4	114.3	90.9	54.7	42.2	52.7	46.9	63	68.6	51.2	64.2	96.6	115.6	100.2	114.8	123.9	141.3	93.5333	49.125	61.75	104.133	126.667	19.5832	5.67942	7.43393	10.0922	13.4649	22.1605	5.56583	7.28525	11.4204	15.237
Q8BPB5	EGF-containing fibulin-like extracellular matrix protein 1 OS=Mus musculus GN=Efemp1 PE=1 SV=1	0	13.938	12	3	5	3	113	3	Efemp1	102.6	116.8	95.5	178.7	144	150	163.6	107.4	82.8	84.4	115.9	165.4	109.9	104.4	98.7	96.3	97.2	104.967	159.075	97.625	126.567	97.4	10.8454	15.4405	16.5752	33.7429	1.21244	12.2728	15.1317	16.2437	38.1837	1.372
P58252	Elongation factor 2 OS=Mus musculus GN=Eef2 PE=1 SV=2	0	9.12	3	3	5	3	95	3	Eef2	26.5	26.2	64.4	68.7	55.3	115.9	70.9	114.3	47.8	91.3	154	101.3	62.6	106.4	126.7	128.9	71.1	39.0333	77.7	101.85	90.1	108.9	21.9687	26.3833	44.3747	23.9518	32.7542	24.8599	25.8557	43.4872	27.104	37.0649
Q01279	Epidermal growth factor receptor OS=Mus musculus GN=Egfr PE=1 SV=1	0	231.824	28	34	179	34	4096	34	Egfr	108.1	114.5	79.2	65.7	68.6	89.1	101.1	72	95.1	89.3	81.7	158.3	113.5	114.6	102.6	111.1	109.7	100.6	81.125	84.525	128.8	107.8	18.8072	16.9057	9.99145	25.5537	4.55741	21.2823	16.5676	9.79163	28.9167	5.1572
Q9Z0J0	Epididymal secretory protein E1 OS=Mus musculus GN=Npc2 PE=1 SV=1	0	6.612	17	2	3	2	59	2	Npc2	42.1	71.2	124.4	86.1	96.7	33.2		148.5	142.8	69.2	52.2	105.8	137.6	118.5	78.9	94.9	122.3	79.2333	72	103.175	120.633	98.7	41.734	34.0172	49.5891	16.007	21.9481	47.2264	33.3369	48.5974	18.1136	24.8366
O54782	Epididymis-specific alpha-mannosidase OS=Mus musculus GN=Man2b2 PE=1 SV=2	0	6.539	3	3	3	3	41	3	Man2b2	104.4	143.9	112.7	72.3	100.6	55.7	33.7	121.3	110.9	58.5	57	102.4	124.5	81.6	94.5	114.1	122	120.333	65.575	86.925	102.833	110.2	20.827	28.1987	33.9604	21.4533	14.1587	23.568	27.6348	33.2812	24.2767	16.0221
Q00690	E-selectin OS=Mus musculus GN=Sele PE=2 SV=1	0	15.894	6	2	4	2	132	2	Sele	134.8	139.9	147	34	54.4	48.6	48	100.4	103.5	88.6	54.8	135.2	120	125	136.9	132.6	173.4	140.567	46.25	86.825	126.733	147.633	6.12726	8.6616	22.2942	7.74683	22.4179	6.93365	8.48837	21.8483	8.76636	25.3683
Q91V76	Ester hydrolase C11orf54 homolog OS=Mus musculus PE=1 SV=1	0	3.9	3	2	2	2	22	2	4931406C07Rik	78.7	68.1				78.8	435.4			102.7	165.9			67.8	82.9			73.4	257.1	134.3	67.8	82.9	7.49533	252.154	44.6891	#DIV/0!	#DIV/0!	8.48177	247.111	43.7954	#DIV/0!	#DIV/0!
Q8BGD9	Eukaryotic translation initiation factor 4B OS=Mus musculus GN=Eif4b PE=1 SV=1	0	5.673	6	2	3	2	27	2	Eif4b																		#DIV/0!	#DIV/0!	#DIV/0!	#DIV/0!	#DIV/0!	#DIV/0!	#DIV/0!	#DIV/0!	#DIV/0!	#DIV/0!	#DIV/0!	#DIV/0!	#DIV/0!	#DIV/0!	#DIV/0!
P63242	Eukaryotic translation initiation factor 5A-1 OS=Mus musculus GN=Eif5a PE=1 SV=2	0.001	3.458	13	2	3	2	39	2	Eif5a	32.3	43.4	64.1	128.6	42.3	202.3	101.2	117.5	70.1	73	346.5	63.6	61.4	77.2	214.1	41.8	51.6	46.6	118.6	151.775	67.4	102.5	16.1397	66.4082	131.617	8.55804	96.7726	18.2638	65.08	128.984	9.68433	109.508
Q61508	Extracellular matrix protein 1 OS=Mus musculus GN=Ecm1 PE=1 SV=2	0	120.461	45	24	92	24	1795	24	Ecm1	112.6	156.9	105.6	84.9	96.4	79.5	42.6	111.4	111.7	95	56.9	53.1	147.7	107.2	96.1	87.2	109.1	125.033	75.85	93.75	102.667	97.4667	27.8184	23.2601	25.776	47.4627	11.0138	31.4795	22.7949	25.2605	53.709	12.4633
O09164	Extracellular superoxide dismutase [Cu-Zn] OS=Mus musculus GN=Sod3 PE=1 SV=1	0	38.315	32	6	16	6	424	6	Sod3	78.3	69.7	96.4	124.8	130.4	130.4	130.6	105.8	130.7	97.7	125.1	106.1	95.7	98	99.1	133.3	102.5	81.4667	129.05	114.825	99.9333	111.633	13.6288	2.8349	15.6238	5.46291	18.8407	15.4224	2.7782	15.3113	6.18186	21.3203
P26040	Ezrin OS=Mus musculus GN=Ezr PE=1 SV=3	0	9.668	6	3	4	1	71	3	Ezr	63.5	59.5				88.1	55.3			123.5	71			114.3	104.5			61.5	71.7	97.25	114.3	104.5	2.82843	23.1931	37.1231	#DIV/0!	#DIV/0!	3.20067	22.7292	36.3806	#DIV/0!	#DIV/0!
P04117	Fatty acid-binding protein, adipocyte OS=Mus musculus GN=Fabp4 PE=1 SV=3	0	48.403	62	9	22	9	669	9	Fabp4	37.3	42.4	94.7	49.6	52.9	45.3	34.8	66.1	89.2	83.3	63.7	99.2	63.3	318	220.9	139.5	224.3	58.1333	45.65	75.575	160.167	194.9	31.7702	7.87422	12.5977	137.861	48.0079	35.9513	7.71674	12.3458	156.005	54.3261
Q05816	Fatty acid-binding protein, epidermal OS=Mus musculus GN=Fabp5 PE=1 SV=3	0	30.409	70	6	11	6	227	6	Fabp5	67.1	63.9	295.2	44.1	42.1	72.8	50.1	235.4	82.6	116	90.7	96.3	75.4	128.5	134.1	60	89.8	142.067	52.275	131.175	100.067	94.6333	132.627	14.0993	70.9246	26.7496	37.2857	150.082	13.8173	69.5061	30.2701	42.1927
P11404	Fatty acid-binding protein, heart OS=Mus musculus GN=Fabp3 PE=1 SV=5	0	22.415	35	6	24	6	260	6	Fabp3	17.1	17.6	117.4	13.1	69.7	33.8	21.3	76.8	285.5	71.7	213.1	84.7	151.5	161.5	237.2	17.3	47.6	50.7	34.475	161.775	132.567	100.7	57.7644	24.9782	105.319	41.7542	119.179	65.3666	24.4786	103.213	47.2493	134.864
P12710	Fatty acid-binding protein, liver OS=Mus musculus GN=Fabp1 PE=1 SV=2	0	46.14	80	10	23	10	352	10	Fabp1	13.9	17.9	125	11.3	11.2	247.2	15.1	202.5	26	160.6	485.3	80.8	12.4	45.5	153.7	23.7	5.9	52.2667	71.2	218.6	46.2333	61.1	63.0207	117.347	193.086	34.2059	80.6863	71.3146	115	189.224	38.7076	91.3052
P09528	Ferritin heavy chain OS=Mus musculus GN=Fth1 PE=1 SV=2	0	7.651	20	2	2	2	42	2	Fth1	105.9	173.7				135.4	85.5			141	158.7			141.2	174			139.8	110.45	149.85	141.2	174	47.9418	35.2846	12.5158	#DIV/0!	#DIV/0!	54.2513	34.5789	12.2655	#DIV/0!	#DIV/0!
P29391	Ferritin light chain 1 OS=Mus musculus GN=Ftl1 PE=1 SV=2	0	30.414	42	5	12	5	422	5	Ftl1	45.9	57.7	82.3	51.9	45.9	72.8	31.3	181	165.8	174.3	219.1	102.1	57.8	126.7	123.5	46.1	58.4	61.9667	50.475	185.05	95.5333	76	18.5713	17.2148	23.5367	34.9162	41.5934	21.0154	16.8705	23.066	39.5114	47.0674
Q9QXC1	Fetuin-B OS=Mus musculus GN=Fetub PE=1 SV=1	0	127.07	54	18	125	18	2637	18	Fetub	103.4	99.8	129.1	89.6	118.8	96	95.3	118.7	106.6	96.4	77.4	104.6	93.3	110.7	98.6	81.3	91.4	110.767	99.925	99.775	102.867	90.4333	15.9788	12.9057	17.4811	8.82855	8.69042	18.0818	12.6475	17.1315	9.99045	9.83413
E9PV24	Fibrinogen alpha chain OS=Mus musculus GN=Fga PE=1 SV=1	0	206.008	40	36	175	36	2980	36	Fga	88.1	97	133.3	101.5	92.6	106.3	160.2	70.8	115.2	94.5	78.5	95.1	102.4	78.5	43.2	92.3	111.8	106.133	115.15	89.75	92	82.4333	23.9442	30.565	19.6293	12.2479	35.3483	27.0954	29.9537	19.2367	13.8598	40.0004
Q8K0E8	Fibrinogen beta chain OS=Mus musculus GN=Fgb PE=1 SV=1	0	293.838	62	37	156	37	2864	37	Fgb	94.5	84.7	78.2	117.5	109.4	119	219.4	46.2	126.4	97	97.2	116.4	81.9	83.6	30.4	91.9	99.2	85.8	141.325	91.7	93.9667	73.8333	8.20549	52.2205	33.3301	19.4464	37.791	9.28538	51.1761	32.6635	22.0057	42.7646
Q8VCM7	Fibrinogen gamma chain OS=Mus musculus GN=Fgg PE=1 SV=1	0	98.134	54	22	74	22	948	22	Fgg	98	88.1	83.9	126.4	106.8	124.9	170.3	51.4	129.6	103.4	97.2	109.4	85.3	85.8	37.3	95.6	96.3	90	132.1	95.4	93.5	76.4	7.23948	26.9794	32.5212	13.7721	33.8634	8.19224	26.4398	31.8707	15.5846	38.32
Q71KU9	Fibrinogen-like protein 1 OS=Mus musculus GN=Fgl1 PE=1 SV=2	0	26.544	19	6	19	6	388	6	Fgl1	177.4	129.6	202	72.6	98.1	75.2	37	116.1	80.8	125.1	69.1	76.3	75.1	163.4	112	76.6	113.5	169.667	70.725	97.775	104.933	100.7	36.8143	25.2343	27.0362	50.6372	20.8847	41.6593	24.7296	26.4955	57.3014	23.6332
P12804	Fibroleukin OS=Mus musculus GN=Fgl2 PE=1 SV=1	0	15.502	10	5	8	5	100	5	Fgl2	100	148.4	90	71.4	70.1	80.3	91.8	129.9	132.4	90.1	58.6	115.4	162.2	116.7	150.2	135.3	188	112.8	78.4	102.75	131.433	157.833	31.2333	10.0177	35.2396	26.6526	27.1666	35.3438	9.8173	34.5348	30.1603	30.7419
P11276	Fibronectin OS=Mus musculus GN=Fn1 PE=1 SV=4	0	188.51	21	42	79	42	1501	42	Fn1	100	102.2	108.7	88.9	110.3	110.5	319	65.1	51.9	66.6	73.5	52.3	145	69.9	53.8	66.1	117.5	103.633	157.175	64.275	89.0667	79.1333	4.52364	108.358	9.02455	49.2325	33.7909	5.11898	106.191	8.84406	55.7119	38.238
Q08879	Fibulin-1 OS=Mus musculus GN=Fbln1 PE=1 SV=2	0	17.106	8	6	8	6	117	6	Fbln1	89.6	111.9	99.1	94.2	104.4	66.4	108.6	107.6	116.5	94	53.1	111.8	139.6	79	101.7	76.9	136.6	100.2	93.4	92.8	110.133	105.067	11.1906	18.9884	28.0372	30.3344	29.9921	12.6634	18.6086	27.4765	34.3266	33.9392
O70165	Ficolin-1 OS=Mus musculus GN=Fcn1 PE=1 SV=1	0	40.501	24	9	27	9	470	9	Fcna	102.6	106.3	35	107.2	87.6	110.5	84.9	25.5	71.7	58.1	95	133.6	161.2	87.9	93.9	130.8	128.9	81.3	97.55	62.575	127.567	117.867	40.1396	13.1637	29.0358	37.0206	20.7775	45.4223	12.9004	28.4551	41.8927	23.5119
Q62356	Follistatin-related protein 1 OS=Mus musculus GN=Fstl1 PE=1 SV=2	0	24.312	27	8	18	8	205	8	Fstl1	177.4	127.2	141.7	68.4	103.5	80.1	63.7	110.9	90.8	83.5	52.3	88	76.5	129.9	121.4	97.7	132.4	148.767	78.925	84.375	98.1333	117.167	25.8353	17.7753	24.3203	28.1052	17.7331	29.2354	17.4198	23.8339	31.804	20.0669
Q9QXD6	Fructose-1,6-bisphosphatase 1 OS=Mus musculus GN=Fbp1 PE=1 SV=3	0	59.231	49	13	29	13	595	13	Fbp1	17	11.3	148.8	11.9	16.1	203.4	22.8	227.5	9.9	167.5	437	66.2	16.1	39.1	127.7	30.1	22.1	59.0333	63.55	210.475	40.4667	59.9667	77.7924	93.3413	176.711	25.0779	58.795	88.0304	91.4745	173.177	28.3784	66.5328
P05064	Fructose-bisphosphate aldolase A OS=Mus musculus GN=Aldoa PE=1 SV=2	0	121.977	53	22	77	20	2038	22	Aldoa	47.6	41.7	74.6	71.8	82.9	116.7	75.2	92.5	105.4	131.5	161.2	100.6	81.2	125	176.1	109.1	81.3	54.6333	86.65	122.65	102.267	122.167	17.5415	20.5645	30.3919	21.9475	48.7321	19.85	20.1532	29.7841	24.8359	55.1455
Q91Y97	Fructose-bisphosphate aldolase B OS=Mus musculus GN=Aldob PE=1 SV=3	0	85.191	39	16	35	16	840	16	Aldob	16.2	13	47.7	31.1	30.1	287.2	42.5	198.1	40.3	160.9	416.5	61.9	45.3	54.9	114.7	49.3	42.3	25.6333	97.725	203.95	54.0333	68.7667	19.1772	126.442	156.893	8.33387	39.9331	21.701	123.913	153.755	9.43066	45.1886
P05063	Fructose-bisphosphate aldolase C OS=Mus musculus GN=Aldoc PE=1 SV=4	0	7.897	14	3	5	1	58	3	Aldoc																		#DIV/0!	#DIV/0!	#DIV/0!	#DIV/0!	#DIV/0!	#DIV/0!	#DIV/0!	#DIV/0!	#DIV/0!	#DIV/0!	#DIV/0!	#DIV/0!	#DIV/0!	#DIV/0!	#DIV/0!
P35505	Fumarylacetoacetase OS=Mus musculus GN=Fah PE=1 SV=2	0	43.947	32	10	18	10	533	10	Fah	26	28.1	97.5	33.1	32.4	226.7	22.1	180.4	33.2	111.8	460.2	77.7	54.3	44.5	104.2	49.3	53	50.5333	78.575	196.4	58.8333	68.8333	40.6879	98.878	185.865	17.0579	30.6843	46.0427	96.9004	182.148	19.3029	34.7225
P16045	Galectin-1 OS=Mus musculus GN=Lgals1 PE=1 SV=3	0	21.224	59	6	11	6	241	6	Lgals1	53.3	62.9	155.3	66.9	71.5	83.7	90	142.6	113.2	73.5	87.5	95.3	110.4	107.3	151.4	65.3	68.1	90.5	78.025	104.2	104.333	94.9333	56.3234	10.6763	30.4244	7.97517	48.9216	63.7359	10.4627	29.816	9.02475	55.36
P16110	Galectin-3 OS=Mus musculus GN=Lgals3 PE=1 SV=3	0	5.325	8	2	3	2	59	2	Lgals3	66.9	33.1	49.3	151.1	158.6	83.8	66.2	70.7	110.3	84.7	117.2	122.9	51.1	145.3	108.5	94	64.7	49.7667	114.925	95.725	106.433	89.0667	16.9048	46.7583	21.767	49.2115	22.3129	19.1296	45.8232	21.3317	55.6881	25.2494
Q9Z0L8	Gamma-glutamyl hydrolase OS=Mus musculus GN=Ggh PE=1 SV=2	0	17.339	19	5	10	5	127	5	Ggh	95.9	121.8	95.1	79.9	82.2	74.6	55.6	124	107.4	94.3	62	84.9	123.1	95.5	81	87	88.1	104.267	73.075	96.925	101.167	85.3667	15.1896	12.0768	26.2642	19.7204	3.82143	17.1886	11.8353	25.7389	22.3157	4.32436
Q8CFX1	GDH/6PGL endoplasmic bifunctional protein OS=Mus musculus GN=H6pd PE=1 SV=2	0	4.376	2	2	2	2	30	2	H6pd			83.2	87.8	141.5			91.6	75.7			72	68.1			93.1	68.4	83.2	114.65	83.65	70.05	80.75	#DIV/0!	37.9716	11.243	2.75772	17.4655	#DIV/0!	37.2122	11.0181	3.12065	19.7641
P13020	Gelsolin OS=Mus musculus GN=Gsn PE=1 SV=3	0	201.162	48	38	169	38	3606	38	Gsn	42.7	53.7	43.2	151.4	116.6	151.6	185.6	50	98.3	90.1	138.8	115	62.5	85.6	81.9	127.2	97.2	46.5333	151.3	94.3	87.7	102.1	6.21155	28.1702	36.4069	26.3129	23.0441	7.02903	27.6068	35.6787	29.7759	26.0768
P06745	Glucose-6-phosphate isomerase OS=Mus musculus GN=Gpi PE=1 SV=4	0	5.257	6	3	5	3	51	3	Gpi1	11.7	6.6				258	154.8			27.6	514.9			57.7	39.8			9.15	206.4	271.25	57.7	39.8	3.60624	72.9734	344.573	#DIV/0!	#DIV/0!	4.08085	71.514	337.682	#DIV/0!	#DIV/0!
P15105	Glutamine synthetase OS=Mus musculus GN=Glul PE=1 SV=6	0	11.062	11	4	5	4	80	4	Glul	13.9	12.2				256.5	54.3			120	335.2			46.9	93.7			13.05	155.4	227.6	46.9	93.7	1.20208	142.977	152.169	#DIV/0!	#DIV/0!	1.36028	140.117	149.126	#DIV/0!	#DIV/0!
Q9QUH0	Glutaredoxin-1 OS=Mus musculus GN=Glrx PE=1 SV=3	0	5.987	23	2	4	2	54	2	Glrx	71.9	119.8	112.1	71.2	97	96.8	71.5	179.1	143.8	116.8	161.1	122.2	115.3	128.4	151.4	114.1	89.6	101.267	84.125	150.2	121.967	118.367	25.722	14.752	26.5238	6.55312	31.1201	29.1072	14.457	25.9933	7.41555	35.2158
P11352	Glutathione peroxidase 1 OS=Mus musculus GN=Gpx1 PE=1 SV=2	0	28.294	41	7	19	7	293	7	Gpx1	58.4	92.1	71.1	103.8	59.2	177	66.3	167.1	96.6	71.7	262	105	63.3	97.4	159.3	75.8	61.3	73.8667	101.575	149.35	88.5667	98.8	17.0195	53.9563	85.2783	22.2091	52.8938	19.2594	52.8772	83.5727	25.1319	59.8549
P46412	Glutathione peroxidase 3 OS=Mus musculus GN=Gpx3 PE=1 SV=2	0	53.597	45	11	40	11	478	11	Gpx3	67.3	69.1	37.8	176.2	79.6	184.4	143.3	68.4	78.6	73	125.8	180.3	136	77.2	90	99.1	99.8	58.0667	145.875	86.45	131.167	96.3	17.5745	47.6193	26.5628	51.7197	5.46717	19.8874	46.6669	26.0316	58.5263	6.18669
P47791	Glutathione reductase, mitochondrial OS=Mus musculus GN=Gsr PE=1 SV=3	0	30.893	20	8	18	8	333	8	Gsr	121.4	119.1	122.1	61.6	73.6	80.3	53.8	117.1	79.6	100	104.1	114.6	78.2	115.7	171.3	131.8	105.8	120.867	67.325	100.2	102.833	136.3	1.5695	11.8803	15.548	21.3402	32.9811	1.77606	11.6427	15.237	24.1487	37.3216
P30115	Glutathione S-transferase A3 OS=Mus musculus GN=Gsta3 PE=1 SV=2	0	19.769	38	8	16	8	242	8	Gsta3	24.2	25.2	10.5	8.7	4.1	487.2	42.4	27.4	4.8	57.2	530.5	54.1	7.1	26	58.7	5.8	3.3	19.9667	135.6	154.975	29.0667	22.6	8.21361	235.021	251.268	23.6496	31.2885	9.29457	230.321	246.243	26.762	35.4063
P10649	Glutathione S-transferase Mu 1 OS=Mus musculus GN=Gstm1 PE=1 SV=2	0	60.497	47	14	35	10	548	14	Gstm1	24.3	24.5	67.9	31.5	28.2	346.7	24.2	120.4	30	104.1	370.1	85.7	28.9	51.3	209.9	21.2	26.7	38.9	107.65	156.15	55.3	85.9333	25.1149	159.395	147.959	28.6105	107.393	28.4202	156.207	145	32.3758	121.527
P15626	Glutathione S-transferase Mu 2 OS=Mus musculus GN=Gstm2 PE=1 SV=2	0	24.598	26	6	17	2	270	6	Gstm2	46.6	38.3	171.8	19.5	45.9	220.3	59.6	129.8	53.4	85.6	304.1	93.6	56.7	114.3	226.7	33.3	45.3	85.5667	86.325	143.225	88.2	101.767	74.7955	90.8539	111.729	29.1772	108.362	84.639	89.0368	109.495	33.0171	122.623
O09131	Glutathione S-transferase omega-1 OS=Mus musculus GN=Gsto1 PE=1 SV=2	0	9.417	14	3	5	3	102	3	Gsto1																		#DIV/0!	#DIV/0!	#DIV/0!	#DIV/0!	#DIV/0!	#DIV/0!	#DIV/0!	#DIV/0!	#DIV/0!	#DIV/0!	#DIV/0!	#DIV/0!	#DIV/0!	#DIV/0!	#DIV/0!
P19157	Glutathione S-transferase P 1 OS=Mus musculus GN=Gstp1 PE=1 SV=2	0	53.99	34	6	27	6	481	6	Gstp1	6.2	12.5	40.5	15.2	12.6	453	11.2	136	17.7	189.9	420.7	96.9	18.9	46.9	208.7	26.7	16.8	19.7333	123	191.075	54.2333	84.0667	18.2582	220.006	169.136	39.5137	108.049	20.6611	215.606	165.753	44.714	122.269
P16858	Glyceraldehyde-3-phosphate dehydrogenase OS=Mus musculus GN=Gapdh PE=1 SV=2	0	15.934	15	4	6	4	146	4	Gapdh; Gm20899; LOC100042025; Gapdh-ps15; Gm12033	70.1	36	73.8	90.2	46.1	184.5	96.4	72.2	75.4	129.5	272.4	88.8	75.7	68.2	118.3	42.9	39.1	59.9667	104.3	137.375	77.5667	66.7667	20.838	57.9669	93.7771	10.4261	44.6696	23.5804	56.8076	91.9016	11.7982	50.5484
Q9QXF8	Glycine N-methyltransferase OS=Mus musculus GN=Gnmt PE=1 SV=3	0	30.004	27	6	9	6	252	6	Gnmt	28.1	25.3	87.9	8.9	23.1	206.3	28.3	272.2	15.8	158.1	561.8	94.6	19.6	55.6	128.7	16.3	22.6	47.1	66.65	251.975	56.6	55.8667	35.3616	93.4603	231.655	37.51	63.1541	40.0154	91.5911	227.022	42.4466	71.4656
Q91Z53	Glyoxylate reductase/hydroxypyruvate reductase OS=Mus musculus GN=Grhpr PE=1 SV=1	0	9.919	8	2	2	2	100	2	Grhpr	56.1	17.4				284.9	38.7			120.8	352.7			61.7	88.6			36.75	161.8	236.75	61.7	88.6	27.365	174.09	163.978	#DIV/0!	#DIV/0!	30.9664	170.608	160.699	#DIV/0!	#DIV/0!
Q8BXA1	Golgi integral membrane protein 4 OS=Mus musculus GN=Golim4 PE=1 SV=1	0	7.011	4	2	3	2	58	2	Golim4	64.6	73.3				138.4	74.4			100	83.6			96.9	97.6			68.95	106.4	91.8	96.9	97.6	6.15183	45.2548	11.5966	#DIV/0!	#DIV/0!	6.96145	44.3497	11.3646	#DIV/0!	#DIV/0!
Q91XA2	Golgi membrane protein 1 OS=Mus musculus GN=Golm1 PE=1 SV=2	0	16.102	13	5	8	5	129	5	Golm1	119.3	128.5	93.1	89.7	95.1	137.6	97.4	137.6	112.3	96.5	85	65.6	96.6	135.3	114.9	71.5	68	113.633	104.95	107.85	99.1667	84.8	18.3677	22.0046	22.7729	34.9208	26.126	20.785	21.5645	22.3174	39.5166	29.5644
P28798	Granulins OS=Mus musculus GN=Grn PE=1 SV=2	0	44.514	21	9	21	9	390	9	Grn	146.6	125.8	159.9	63.6	97.8	66.8	37.7	133.6	107.4	110.8	45.4	77.6	108	140.1	115.4	103.3	144.6	144.1	66.475	99.3	108.567	121.1	17.1869	24.6145	37.7693	31.2539	21.2318	19.4488	24.1223	37.0139	35.3671	24.0261
P16882	Growth hormone receptor OS=Mus musculus GN=Ghr PE=1 SV=1	0	17.74	8	5	10	5	199	5	Ghr	40	69.4	65.2	82.6	118.6	87.4	54.9	136.9	133.4	77.2	84.2	133.2	84	102.7	96	118.1	91.6	58.2	85.875	107.925	106.633	101.9	15.9009	26.0987	31.5987	24.8347	14.2011	17.9936	25.5767	30.9667	28.1031	16.07
O08689	Growth/differentiation factor 8 OS=Mus musculus GN=Mstn PE=1 SV=1	0	6.658	5	2	4	2	72	2	Mstn																		#DIV/0!	#DIV/0!	#DIV/0!	#DIV/0!	#DIV/0!	#DIV/0!	#DIV/0!	#DIV/0!	#DIV/0!	#DIV/0!	#DIV/0!	#DIV/0!	#DIV/0!	#DIV/0!	#DIV/0!
P12850	Growth-regulated alpha protein OS=Mus musculus GN=Cxcl1 PE=1 SV=1	0	14.551	27	2	6	2	102	2	Cxcl1	8.3	5.8	6.9	84.5	76	61.5	31.7	127.2	160.9	127.2	97	102.7	205.8	136.1	119.4	89.9	183	7	63.425	128.075	148.2	130.767	1.253	23.1838	26.1066	52.6043	47.5794	1.4179	22.7201	25.5845	59.5273	53.8412
Q9R111	Guanine deaminase OS=Mus musculus GN=Gda PE=1 SV=1	0	6.871	10	3	5	3	56	3	Gda	87.1	68.1	65.6	113.2	84.8	125.4	94.3	78.3	67.3	75.5	153.5	138.6	135.4	89	161.5	85.2	124.5	73.6	104.425	93.65	121	123.733	11.758	18.2994	40.1721	27.759	38.1558	13.3054	17.9334	39.3686	31.4122	43.1773
O09051	Guanylate cyclase activator 2B OS=Mus musculus GN=Guca2b PE=1 SV=2	0	12.389	26	4	10	4	66	4	Guca2b	137.9	201	141.1	87.1	93.5	63.9	58.7	98.3	98.9	77.3	73.2	95.3	113.1	150.6	120.8	86.8	104.8	160	75.8	86.925	119.667	104.133	35.5431	17.0783	13.5869	28.2288	17.0098	40.2208	16.7367	13.3151	31.9439	19.2484
P01901	H-2 class I histocompatibility antigen, K-B alpha chain OS=Mus musculus GN=H2-K1 PE=1 SV=1	0	12.032	11	4	5	2	109	4	H2-K1	63.9	91				120.9	105.4			96.9	91.9			124.9	112.9			77.45	113.15	94.4	124.9	112.9	19.1626	10.9602	3.53553	#DIV/0!	#DIV/0!	21.6845	10.741	3.46482	#DIV/0!	#DIV/0!
P01897	H-2 class I histocompatibility antigen, L-D alpha chain OS=Mus musculus GN=H2-L PE=1 SV=2	0	22.807	12	5	9	1	238	5	H2-D1	58	55.7	45.3	75.3	93.1	108.8	50.2	74.9	73.3	80.8	109.4	125.6	102.9	93.9	145.7	99.8	91.2	53	81.85	84.6	107.467	112.233	6.76683	25.1495	16.845	16.336	29.3002	7.65739	24.6465	16.5081	18.4859	33.1563
P01898	H-2 class I histocompatibility antigen, Q10 alpha chain OS=Mus musculus GN=H2-Q10 PE=1 SV=3	0	39.394	32	10	24	7	446	10	H2-Q10	52.4	50.7	42.6	115.2	79.2	171.5	288.3	47.7	54.2	61.6	160.8	151.4	99.9	55.5	100.1	66.2	76.1	48.5667	163.55	81.075	102.267	80.8	5.23673	91.4301	53.4525	47.9938	17.4319	5.92592	89.6015	52.3834	54.3101	19.726
Q61646	Haptoglobin OS=Mus musculus GN=Hp PE=1 SV=1	0	133.068	55	22	118	22	2398	22	Hp	74.9	124.1	183.4	95.8	89.4	58.7	39.9	153.2	147.1	116.7	10.7	70.3	51.4	209.5	110.8	63.3	96	127.467	70.95	106.925	110.4	90.0333	54.3283	26.2811	66.1065	86.3418	24.3056	61.4783	25.7555	64.7844	97.705	27.5044
Q61316	Heat shock 70 kDa protein 4 OS=Mus musculus GN=Hspa4 PE=1 SV=1	0	5.615	3	3	5	3	44	3	Hspa4	23.3	10.9	18.7	73	64.6	205	239.1	56	28.6	29	320.9	224.8	14.8	41.5	53.2	76.3	33.1	17.6333	145.425	108.625	93.7	54.2	6.26844	89.633	142.096	114.318	21.6174	7.09341	87.8404	139.255	129.363	24.4623
P63017	Heat shock cognate 71 kDa protein OS=Mus musculus GN=Hspa8 PE=1 SV=1	0	124.073	49	28	71	27	1485	28	Hspa8	37.3	25.8	43.8	52.8	56.1	91.9	41.5	105.7	75.7	100.6	172.9	151.5	49	142.9	204.7	207.1	93.2	35.6333	60.575	113.725	114.467	168.333	9.11501	21.799	41.5702	56.8586	65.0784	10.3146	21.363	40.7388	64.3416	73.6432
P01942	Hemoglobin subunit alpha OS=Mus musculus GN=Hba PE=1 SV=2	0	65.314	55	9	99	9	1939	9	Hba-a1; Hba-a2	9.3	32	24.5	485.2	5.9	113.4	142.4	43.3	38.6	19.4	351.5	12.4	142.1	32.9	242.5	25.2	72.1	21.9333	186.725	113.2	62.4667	113.267	11.5656	207.466	159.203	69.722	114.35	13.0877	203.317	156.019	78.8979	129.399
P02088	Hemoglobin subunit beta-1 OS=Mus musculus GN=Hbb-b1 PE=1 SV=2	0	95.786	60	9	80	9	1193	9	Hbb-b1; Beta-s; Hbb-bs; Hbb-bt	15.6	33.4	18.1	399.8	7.6	109.6	82.3	38.3	31.3	22	410.9	13.2	102	39.5	227.2	21.1	58.4	22.3667	149.825	125.625	51.5667	102.233	9.63656	172.137	190.3	45.6132	109.82	10.9048	168.694	186.494	51.6162	124.272
Q91X72	Hemopexin OS=Mus musculus GN=Hpx PE=1 SV=2	0	466.997	71	50	1007	50	17631	50	Hpx	183.8	126.3	184.6	87.5	129.8	67.5	56.9	144.5	111.7	115.3	61.9	93.3	72.7	128.7	101	81	76.9	164.9	85.425	108.35	98.2333	86.3	33.431	32.1892	34.2732	28.3241	12.8946	37.8307	31.5454	33.5877	32.0517	14.5916
P49182	Heparin cofactor 2 OS=Mus musculus GN=Serpind1 PE=1 SV=1	0	41.005	16	9	30	9	607	9	Serpind1	40.1	34.2	42.3	208.4	56.1	218.6	196.2	36.4	33.5	45	224.2	191.8	67.3	36.7	60.3	52.5	52.8	38.8667	169.825	84.775	98.6	55.2	4.18848	76.3676	93.0782	82.1509	4.41928	4.73971	74.8403	91.2166	92.9625	5.00088
Q9R098	Hepatocyte growth factor activator OS=Mus musculus GN=Hgfac PE=1 SV=1	0	80.093	30	16	52	16	1101	16	Hgfac	144.4	111.1	101.5	74.4	85.6	103.1	86.8	88.3	109.3	106.4	128.7	84	85.3	108.4	112.7	95.8	85.9	119	87.475	108.175	92.5667	98.1333	22.5147	11.819	16.5399	13.7275	13.5515	25.4777	11.5826	16.2091	15.5341	15.335
P26928	Hepatocyte growth factor-like protein OS=Mus musculus GN=Mst1 PE=2 SV=2	0	76.398	30	17	38	17	897	17	Mst1	113	114.9	134.9	89.3	116.2	78.9	91.1	111.6	118.4	84.1	74.5	103.6	123.3	94.4	108.3	149.5	114.3	120.933	93.875	97.15	107.1	124.033	12.1327	15.825	21.1636	14.7645	22.2579	13.7295	15.5085	20.7403	16.7076	25.1872
P51859	Hepatoma-derived growth factor OS=Mus musculus GN=Hdgf PE=1 SV=2	0	6.475	4	2	4	2	59	2	Hdgf	77	113.8				211.3	154			206.2	159.1			128	226.8			95.4	182.65	182.65	128	226.8	26.0215	40.5172	33.3047	#DIV/0!	#DIV/0!	29.4461	39.7069	32.6386	#DIV/0!	#DIV/0!
Q99020	Heterogeneous nuclear ribonucleoprotein A/B OS=Mus musculus GN=Hnrnpab PE=1 SV=1	0	5.052	8	2	2	2	31	2	Hnrnpab																		#DIV/0!	#DIV/0!	#DIV/0!	#DIV/0!	#DIV/0!	#DIV/0!	#DIV/0!	#DIV/0!	#DIV/0!	#DIV/0!	#DIV/0!	#DIV/0!	#DIV/0!	#DIV/0!	#DIV/0!
P63158	High mobility group protein B1 OS=Mus musculus GN=Hmgb1 PE=1 SV=2	0	4.965	9	2	2	1	0	2	Hmgb1; Gm21596; LOC100862258	37.3	61.9				172.1	51.9			136.1	32.6			142.8	213.7			49.6	112	84.35	142.8	213.7	17.3948	84.9942	73.1856	#DIV/0!	#DIV/0!	19.6841	83.2944	71.7218	#DIV/0!	#DIV/0!
P30681	High mobility group protein B2 OS=Mus musculus GN=Hmgb2 PE=1 SV=3	0	4.926	10	2	2	1	0	2	Hmgb2			92.9	33.6	55			208.1	101.7			128.3	86.2			88.5	104.7	92.9	44.3	154.9	107.25	96.6	#DIV/0!	15.1321	75.2362	29.7692	11.4551	#DIV/0!	14.8294	73.7314	33.687	12.9627
Q9ESB3	Histidine-rich glycoprotein OS=Mus musculus GN=Hrg PE=1 SV=2	0	85.815	34	20	78	20	1361	20	Hrg	66.4	32.9	62.8	80.7	125.1	127.3	67	143.3	109.6	156.7	101.3	125	70.2	149.6	133.9	85.4	39.1	54.0333	100.025	127.725	114.933	86.1333	18.3903	30.7505	26.5137	40.646	47.4043	20.8106	30.1355	25.9834	45.9952	53.643
P43275	Histone H1.1 OS=Mus musculus GN=Hist1h1a PE=1 SV=2	0	6.388	12	3	4	1	66	3	Hist1h1a																		#DIV/0!	#DIV/0!	#DIV/0!	#DIV/0!	#DIV/0!	#DIV/0!	#DIV/0!	#DIV/0!	#DIV/0!	#DIV/0!	#DIV/0!	#DIV/0!	#DIV/0!	#DIV/0!	#DIV/0!
P43277	Histone H1.3 OS=Mus musculus GN=Hist1h1d PE=1 SV=2	0	22.857	30	8	12	4	162	8	Hist1h1d	64.9	51.9	75.6	34.3	52.9	68.3	31.8	179.6	69.2	108.2	38.6	111.1	64.9	154.8	213.8	139.7	106.6	64.1333	46.825	98.9	110.267	153.367	11.8686	17.1339	60.8746	44.9558	54.8912	13.4306	16.7912	59.6571	50.8723	62.1152
P43276	Histone H1.5 OS=Mus musculus GN=Hist1h1b PE=1 SV=2	0	11.906	18	5	10	2	91	5	Hist1h1b	58.6	37.2				42.8	21.4			76.9	35.4			121.5	174.4			47.9	32.1	56.15	121.5	174.4	15.1321	15.1321	29.3449	#DIV/0!	#DIV/0!	17.1236	14.8294	28.758	#DIV/0!	#DIV/0!
P70696	Histone H2B type 1-A OS=Mus musculus GN=Hist1h2ba PE=1 SV=3	0	5.389	19	3	5	3	61	3	Hist1h2ba	17.7	36.1	44.1	34.4	42.6	30.7	44.1	93.8	44.6	60.4	40.8	275.2	35.3	84.1	291.6	435.7	75.7	32.6333	37.95	59.9	131.533	267.667	13.5371	6.44489	24.141	126.789	181.189	15.3187	6.316	23.6582	143.475	205.035
O09173	Homogentisate 1,2-dioxygenase OS=Mus musculus GN=Hgd PE=1 SV=2	0	5.252	8	2	5	2	51	2	Hgd																		#DIV/0!	#DIV/0!	#DIV/0!	#DIV/0!	#DIV/0!	#DIV/0!	#DIV/0!	#DIV/0!	#DIV/0!	#DIV/0!	#DIV/0!	#DIV/0!	#DIV/0!	#DIV/0!	#DIV/0!
Q8K0D2	Hyaluronan-binding protein 2 OS=Mus musculus GN=Habp2 PE=1 SV=2	0	29.156	16	8	19	8	158	8	Habp2	52.2	67.1	75.2	98	66	129.4	320.5	93.6	78.5	97.5	142.8	93.3	87.3	71.5	81.1	103.2	97.4	64.8333	153.475	103.1	84.0333	93.9	11.6663	114.319	27.706	11.2611	11.4582	13.2017	112.032	27.1518	12.7432	12.9662
P00493	Hypoxanthine-guanine phosphoribosyltransferase OS=Mus musculus GN=Hprt1 PE=1 SV=3	0	6.821	11	2	3	2	60	2	Hprt			52.4	32	40.5			136.9	75.4			95.5	39.2			151.5	84.7	52.4	36.25	106.15	67.35	118.1	#DIV/0!	6.01041	43.4871	39.8101	47.2347	#DIV/0!	5.8902	42.6173	45.0494	53.4511
Q9JHJ8	ICOS ligand OS=Mus musculus GN=Icoslg PE=1 SV=1	0	18.173	19	6	8	6	174	6	Icosl	84.6	111.9	99.2	81.3	93.1	124.9	307.1	136.5	133.7	89.7	140.3	99.1	107.1	98.2	82.5	89.3	105.7	98.5667	151.6	125.05	101.467	92.5	13.661	105.289	23.7214	4.89932	11.9264	15.4589	103.183	23.2469	5.5441	13.496
P01878	Ig alpha chain C region OS=Mus musculus PE=1 SV=1	0	65.905	12	5	26	5	757	5	Igh-VJ558	51	102.2	63	26.2	80.1	89	64.1	86.7	55.2	68.4	92	145.3	264.1	75.7	72.9	116.6	179.7	72.0667	64.85	75.575	161.7	123.067	26.7771	27.7499	16.9329	95.2647	53.6929	30.3011	27.1949	16.5942	107.802	60.7592
P01869	Ig gamma-1 chain C region, membrane-bound form OS=Mus musculus GN=Ighg1 PE=1 SV=2	0	23.316	21	5	10	5	174	5	Ighg1	47.7	74.7	91.2	16.2	39	35	27.3	56.9	86.5	38.5	52.7	174.7	101.1	34	42.2	74.5	594.1	71.2	29.375	58.65	103.267	236.933	21.9602	10.0361	20.1669	70.375	309.737	24.8503	9.83534	19.7635	79.6368	350.5
P01864	Ig gamma-2A chain C region secreted form OS=Mus musculus PE=1 SV=1	0	14.138	10	2	4	2	187	2	Ighg2a	98.6	120.1	130.6	18.7	64.6	45.4	41.1	70.2	127.3	86.8	43.1	241	106.4	49.9	153.1	116.7	183.8	116.433	42.45	81.85	132.433	151.2	16.3121	18.8433	35.2491	98.1738	33.5903	18.4588	18.4664	34.5441	111.094	38.011
P01867	Ig gamma-2B chain C region OS=Mus musculus GN=Igh-3 PE=1 SV=3	0	4.992	6	2	3	2	86	2	Ighg2b	70.1	122.9	128.6	38.8	53.3	54.1	29.7	43.5	102.8	53.8	52.8	258.2	128.1	47.1	107.5	157.8	261.3	107.2	43.975	63.225	144.467	175.533	32.2557	11.8325	26.7879	106.497	78.4185	36.5008	11.5959	26.2521	120.513	88.7389
P06330	Ig heavy chain V region AC38 205.12 OS=Mus musculus PE=1 SV=1	0	30.297	36	3	9	3	252	3	IghmAC38.205.12	76.3	78.8	102.7	35.6	86.9	53.6	74.3	87.2	103.2	84.9	51.7	123.6	211.5	45.6	90.6	109.9	272.4	85.9333	62.6	81.75	126.9	157.633	14.5741	22.6376	21.6235	82.9992	99.8582	16.4921	22.1848	21.1911	93.9225	113
P01807	Ig heavy chain V region X44 OS=Mus musculus PE=1 SV=1	0	6.936	30	3	3	3	47	3				141.2	47.7	75			95.6	181.3			125.6	194.6			128.8	142.3	141.2	61.35	138.45	160.1	135.55	#DIV/0!	19.304	60.5991	48.7904	9.54594	#DIV/0!	18.9179	59.3871	55.2115	10.8022
P01837	Ig kappa chain C region OS=Mus musculus PE=1 SV=1	0	30.33	57	6	22	6	245	6	Igkc	71.7	99.4	111.2	39.9	72.1	74.1	69.8	75.4	102.1	65.3	66.1	135.3	176.3	68.3	103.6	115.3	263.2	94.1	63.975	77.225	126.633	160.7	20.2763	16.1459	17.2053	54.5191	88.9602	22.9448	15.823	16.8612	61.6942	100.668
P01872	Ig mu chain C region OS=Mus musculus GN=Ighm PE=1 SV=2	0	106.71	45	19	46	19	1163	19	Ighm	69.1	107.1	180.9	44.1	88.4	58.9	79.7	92.8	142.1	70.3	74.2	79.6	117.1	62.3	92.8	117.5	163.8	119.033	67.775	94.85	86.3333	124.7	56.8473	20.0571	32.9944	28.0136	36.0434	64.3288	19.656	32.3345	31.7004	40.787
P01592	Immunoglobulin J chain OS=Mus musculus GN=Jchain PE=1 SV=4	0	5.423	18	2	3	2	98	2	Igj; Jchain																		#DIV/0!	#DIV/0!	#DIV/0!	#DIV/0!	#DIV/0!	#DIV/0!	#DIV/0!	#DIV/0!	#DIV/0!	#DIV/0!	#DIV/0!	#DIV/0!	#DIV/0!	#DIV/0!	#DIV/0!
Q9DBD0	Inhibitor of carbonic anhydrase OS=Mus musculus GN=Ica PE=1 SV=1	0	124.968	44	31	83	30	1405	31	1300017J02Rik	75.7	100.8	77	109	99.3	92.9	76.1	71.3	74.2	81.9	78	108	147.4	90.6	114.6	130.8	149.9	84.5	94.325	76.35	115.333	131.767	14.1312	13.8358	4.60616	29.1014	17.6698	15.9909	13.5591	4.51403	32.9314	19.9953
O09107	Insulin-like 3 OS=Mus musculus GN=Insl3 PE=1 SV=2	0	8.091	19	2	5	2	66	2	Insl3	69	84.7				65.6	61			79.4	54.3			95.8	141.7			76.85	63.3	66.85	95.8	141.7	11.1016	3.25269	17.7484	#DIV/0!	#DIV/0!	12.5626	3.18764	17.3934	#DIV/0!	#DIV/0!
P05017	Insulin-like growth factor I OS=Mus musculus GN=Igf1 PE=1 SV=2	0	19.273	33	5	13	5	201	5	Igf1	118.7	214.6	101.8	72.7	92.2	72.4	70.6	120	121.1	94	63.7	62.5	132.9	106.7	82.4	92.4	94.3	145.033	76.975	99.7	100.7	89.7	60.8362	10.1923	27.0711	35.5815	6.39296	68.8426	9.98843	26.5297	40.2642	7.23432
P47876	Insulin-like growth factor-binding protein 1 OS=Mus musculus GN=Igfbp1 PE=2 SV=2	0	16.224	24	6	23	6	166	6	Igfbp1	4.4	5.8	8.7	58.2	55.3	68.6	25.1	182.5	150.6	151.6	108.3	93.2	152.5	131.1	129.4	99.4	189.5	6.3	51.8	148.25	125.6	139.433	2.19317	18.6935	30.473	30.0302	45.8803	2.48181	18.3196	29.8635	33.9823	51.9185
P47877	Insulin-like growth factor-binding protein 2 OS=Mus musculus GN=Igfbp2 PE=2 SV=2	0	53.371	47	9	25	9	566	9	Igfbp2	74.1	163.4	62.5	76.6	115.6	86.2	55.9	131.1	121	84.5	70	92.5	135.9	125.3	99.5	103.5	74.4	100	83.575	101.65	117.9	92.4667	55.2115	24.813	29.0836	22.6265	15.7735	62.4777	24.3167	28.5019	25.6043	17.8494
P47878	Insulin-like growth factor-binding protein 3 OS=Mus musculus GN=Igfbp3 PE=2 SV=2	0	74.181	39	14	46	14	712	14	Igfbp3	127.6	204	107.7	70	89.3	59.1	45.2	120.1	126.2	100.9	46.2	51.6	142.9	103	96.9	84.3	101.8	146.433	65.9	98.35	99.1667	94.3333	50.8374	18.6109	36.3997	45.7706	9.02792	57.528	18.2387	35.6717	51.7943	10.2161
P47879	Insulin-like growth factor-binding protein 4 OS=Mus musculus GN=Igfbp4 PE=1 SV=2	0	31.232	30	8	34	8	330	8	Igfbp4	136.1	199.1	121.9	100.7	91.9	68	72.4	116.1	104.2	86.2	59.9	72.6	124.9	94.6	81.5	65.9	83.3	152.367	83.25	91.6	97.3667	76.9	41.0903	15.595	24.4476	26.2595	9.5687	46.4981	15.2831	23.9587	29.7155	10.828
Q07079	Insulin-like growth factor-binding protein 5 OS=Mus musculus GN=Igfbp5 PE=1 SV=1	0	15.741	24	6	12	6	188	6	Igfbp5	206.9	261.1	109.3	76.6	69.9	83.5	76.6	94.2	88.7	102.8	58	61	118.7	93.5	82.1	65.5	67	192.433	76.65	85.925	91.0667	71.5333	76.9271	5.55248	19.5	28.9269	9.18168	87.0512	5.44143	19.11	32.7338	10.3901
P47880	Insulin-like growth factor-binding protein 6 OS=Mus musculus GN=Igfbp6 PE=2 SV=2	0	23.421	28	8	17	8	191	8	Igfbp6	86	151.3	94.2	78.8	67.9	68.7	30.8	106.2	126.8	94.2	64.5	85.8	158.9	117.8	118.2	84.4	109.3	110.5	61.55	97.925	120.833	103.967	35.5709	21.0916	26.0343	36.6443	17.5198	40.2523	20.6698	25.5136	41.4669	19.8255
Q61581	Insulin-like growth factor-binding protein 7 OS=Mus musculus GN=Igfbp7 PE=1 SV=3	0	11.366	16	3	5	3	93	3	Igfbp7	100.6	123.6	67.8	58.1	83.5	78.7	68.3	98.8	65.9	83.7	60.5	67.4	113.1	126.3	153.7	82.3	92.1	97.3333	72.15	77.225	102.267	109.367	28.0431	11.313	17.4679	30.9083	38.7052	31.7337	11.0867	17.1186	34.976	43.7991
P70389	Insulin-like growth factor-binding protein complex acid labile subunit OS=Mus musculus GN=Igfals PE=1 SV=1	0	22.469	11	7	16	7	245	7	Igfals	132.4	139.3	90.2	112.3	80.5	108.1	88.4	75.8	94.1	77.6	182.5	98.8	95.6	189.8	171.4	109.5	98.4	120.633	97.325	107.5	128.067	126.433	26.5809	15.3089	50.6737	53.4866	39.3358	30.0791	15.0027	49.6602	60.5258	44.5126
P11835	Integrin beta-2 OS=Mus musculus GN=Itgb2 PE=1 SV=2	0	8.196	2	2	3	2	96	2	Itgb2																		#DIV/0!	#DIV/0!	#DIV/0!	#DIV/0!	#DIV/0!	#DIV/0!	#DIV/0!	#DIV/0!	#DIV/0!	#DIV/0!	#DIV/0!	#DIV/0!	#DIV/0!	#DIV/0!	#DIV/0!
A6X935	Inter alpha-trypsin inhibitor, heavy chain 4 OS=Mus musculus GN=Itih4 PE=1 SV=2	0	221.012	40	40	135	40	2757	40	Itih4	87.9	57.4	142.5	132.7	59.2	109	205.5	53.9	38.1	85.3	166.8	181.1	62.3	72.8	70.7	110.8	103.5	95.9333	126.6	86.025	105.4	95	43.115	60.8685	57.3119	65.768	21.3586	48.7892	59.6512	56.1656	74.4235	24.1695
Q61702	Inter-alpha-trypsin inhibitor heavy chain H1 OS=Mus musculus GN=Itih1 PE=1 SV=2	0	272.859	36	36	130	36	3084	36	Itih1	88.6	82.1	104.4	103.8	141.7	105.4	88.4	110.2	113	124.1	120.2	65.9	72	119.1	102.2	93.7	93.9	91.7	109.825	116.875	85.6667	96.6	11.4687	22.59	6.39863	29.1143	4.85077	12.978	22.1382	6.27066	32.9459	5.48917
Q61703	Inter-alpha-trypsin inhibitor heavy chain H2 OS=Mus musculus GN=Itih2 PE=1 SV=1	0	170.191	27	29	129	29	2020	29	Itih2	97.6	92.5	98.6	102.8	143.2	120.7	93.2	97.8	101.9	106	121.3	75.6	79	107.9	99.1	83.8	80.3	96.2333	114.975	106.75	87.5	87.7333	3.27159	21.9985	10.2614	17.7485	9.99817	3.70216	21.5586	10.0562	20.0843	11.314
Q61704	Inter-alpha-trypsin inhibitor heavy chain H3 OS=Mus musculus GN=Itih3 PE=1 SV=3	0	117.317	23	21	66	21	1178	21	Itih3	59.1	17.7	20.7	247.2	174.5	216.8	217.4	26.8	31.1	30.5	248.1	259.5	25	44.4	28	24.3	18.8	32.5	213.975	84.125	109.633	23.7	23.0851	29.8992	109.333	130.15	4.62925	26.1232	29.3012	107.147	147.279	5.23849
P13597	Intercellular adhesion molecule 1 OS=Mus musculus GN=Icam1 PE=1 SV=1	0	28.965	16	8	18	8	350	8	Icam1	81.5	63	40.7	58	67	63.8	48.3	66.8	88	72.7	79.8	185.5	109.5	145.7	144.6	155.4	178.2	61.7333	59.275	76.825	146.9	159.4	20.4295	8.21031	9.15146	38.0142	17.1534	23.1181	8.0461	8.96843	43.0171	19.4109
P35330	Intercellular adhesion molecule 2 OS=Mus musculus GN=Icam2 PE=1 SV=1	0.003	3.358	6	2	3	2	36	2	Icam2	99	106	61.1	107.7	85.4	145.9	100.5	85.8	98.6	69.1	116.5	125.5	112.4	92.8	82.8	90.7	96.5	88.7	109.875	92.5	110.233	90	24.1572	25.7517	20.0471	16.4573	6.87677	27.3364	25.2366	19.6462	18.6232	7.7818
O35664	Interferon alpha/beta receptor 2 OS=Mus musculus GN=Ifnar2 PE=1 SV=2	0	18.349	7	6	17	6	208	6	Ifnar2	116.7	109.5	100.8	85.8	90.5	96.7	141.7	94.1	100.9	87.7	85.3	131.3	104.5	98.3	87.2	101.2	82.5	109	103.675	92	111.367	90.3	7.96178	25.74	7	17.5389	9.7278	9.00961	25.2252	6.86	19.8471	11.008
Q61730	Interleukin-1 receptor accessory protein OS=Mus musculus GN=Il1rap PE=1 SV=1	0	94.64	29	22	100	22	1108	22	Il1rap	72.2	106	82.4	93.4	78.5	95.9	97.5	90.7	121.5	86.9	84.5	112.2	113.4	92	99.4	124.9	109.8	86.8667	91.325	95.9	105.867	111.367	17.3371	8.71488	17.2565	12.0239	12.822	19.6187	8.54058	16.9114	13.6063	14.5094
P25085	Interleukin-1 receptor antagonist protein OS=Mus musculus GN=Il1rn PE=2 SV=1	0	5.594	12	2	3	2	56	2	Il1rn		25.3			30.1			192	149.7	100.3	75.5	175.7	147	227.4	163	72.2	188	25.3	30.1	129.375	183.367	141.067	#DIV/0!	#DIV/0!	51.9065	40.7446	60.9361	#DIV/0!	#DIV/0!	50.8684	46.1069	68.9557
P27931	Interleukin-1 receptor type 2 OS=Mus musculus GN=Il1r2 PE=1 SV=1	0	8.726	8	4	8	4	156	4	Il1r2	111.2	120.3	128	94.4	115.6	88.3	37.8	133.6	140.2	94.3	66	126.5	140.4	104.8	103.7	115.3	115.6	119.833	84.025	108.525	123.9	111.533	8.40972	32.9628	34.8463	17.9419	6.78552	9.51649	32.3036	34.1493	20.3031	7.67854
Q00560	Interleukin-6 receptor subunit beta OS=Mus musculus GN=Il6st PE=1 SV=2	0	7.332	3	2	3	2	62	2	Il6st	105.2	90.5	108.5	87.6	109.1	119.1	131.1	100.6	113.3	134.9	63.7	146.9	117.5	117.8	110.2	148.9	135	101.4	111.725	103.125	127.4	131.367	9.5828	18.4272	29.8546	16.8882	19.6042	10.844	18.0587	29.2575	19.1108	22.1842
O88844	Isocitrate dehydrogenase [NADP] cytoplasmic OS=Mus musculus GN=Idh1 PE=1 SV=2	0	16.269	15	7	9	7	154	7	Idh1	81.4	73.9				249.6	260.2			103.9	392.6			69.2	80.4			77.65	254.9	248.25	69.2	80.4	5.3033	7.49533	204.142	#DIV/0!	#DIV/0!	6.00125	7.34543	200.059	#DIV/0!	#DIV/0!
Q02257	Junction plakoglobin OS=Mus musculus GN=Jup PE=1 SV=3	0	5.095	3	2	4	2	62	2	Jup	80.1	45.8	149.8	514.6	41.5	63.8	67.8	54.6	118.2	125.6	38.1	100.4	136.5	63.4	35.6	43.4	39.5	91.9	171.925	84.125	100.1	39.5	52.9946	228.743	44.2392	36.5509	3.9	59.9691	224.168	43.3544	41.3613	4.41327
P15947	Kallikrein-1 OS=Mus musculus GN=Klk1 PE=1 SV=3	0	7.644	11	3	5	3	58	3	Klk1	97.1	112.8	50.5	61	71.9	80.4	127.5	241.2	96.9	73.1	70.8	57.3	124.3	111.6	92.7	62	76.6	86.8	85.2	120.5	97.7333	77.1	32.402	29.2965	81.3271	35.5874	15.3561	36.6663	28.7106	79.7006	40.2709	17.3771
P02535	Keratin, type I cytoskeletal 10 OS=Mus musculus GN=Krt10 PE=1 SV=3	0	55.712	12	9	56	5	1038	9	Krt10	117.1	42.9	113.9	406.2	42.1	58	66.3	51.2	119.6	171.2	74.4	107.6	118.9	61.5	32.9	59.3	43.9	91.3	143.15	104.1	96	45.3667	41.9462	175.654	52.9879	30.4074	13.261	47.4665	172.141	51.9282	34.4092	15.0062
P08730	Keratin, type I cytoskeletal 13 OS=Mus musculus GN=Krt13 PE=1 SV=2	0	34.324	12	9	36	1	469	9	Krt13	108.9	48.3	177.3	314.2	49.6	88.5	69	70.8	127.4	209.6	122.8	117.7	129.2	77.4	52.6	43.1	32.9	111.5	130.325	132.65	108.1	42.8667	64.5393	123.608	57.3623	27.2017	9.85207	73.0331	121.136	56.2151	30.7816	11.1487
Q61781	Keratin, type I cytoskeletal 14 OS=Mus musculus GN=Krt14 PE=1 SV=2	0	41.736	20	8	35	1	696	8	Krt14			101.8	276.1	70.3			93.9	140.6			94	116.4			126	118.5	101.8	173.2	117.25	105.2	122.25	#DIV/0!	145.523	33.0219	15.8392	5.3033	#DIV/0!	142.612	32.3614	17.9237	6.00125
Q61414	Keratin, type I cytoskeletal 15 OS=Mus musculus GN=Krt15 PE=1 SV=2	0	22.314	9	8	35	1	507	8	Krt15			136.7	139.1	105.1			90.5	141.4			189.4	136.1			143.1	87.3	136.7	122.1	115.95	162.75	115.2	#DIV/0!	24.0416	35.9917	37.6888	39.4566	#DIV/0!	23.5608	35.2719	42.6489	44.6493
Q9Z2K1	Keratin, type I cytoskeletal 16 OS=Mus musculus GN=Krt16 PE=1 SV=3	0	35.656	18	8	33	5	656	8	Krt16	96.1	36.9	95.4	361.2	64.2	103.6	53	69.4	113.2	209.6	75.3	111.3	104.5	165	31.3	43.8	27.2	76.1333	145.5	116.875	126.933	34.1	33.9789	145.428	64.7914	33.1416	8.64696	38.4507	142.52	63.4956	37.5032	9.78496
Q9QWL7	Keratin, type I cytoskeletal 17 OS=Mus musculus GN=Krt17 PE=1 SV=3	0	34.85	16	9	27	2	441	9	Krt17	81.3	59.3	102.5	352.5	55	89.4	46.1	79.2	128.5	157.6	99	77.7	103.3	116.9	56.9	54	44.3	81.0333	135.75	116.075	99.3	51.7333	21.6012	145.701	34.3027	19.9038	6.59874	24.4441	142.787	33.6167	22.5232	7.46717
P19001	Keratin, type I cytoskeletal 19 OS=Mus musculus GN=Krt19 PE=1 SV=1	0	15.664	14	7	17	2	267	7	Krt19																		#DIV/0!	#DIV/0!	#DIV/0!	#DIV/0!	#DIV/0!	#DIV/0!	#DIV/0!	#DIV/0!	#DIV/0!	#DIV/0!	#DIV/0!	#DIV/0!	#DIV/0!	#DIV/0!	#DIV/0!
Q6IFX2	Keratin, type I cytoskeletal 42 OS=Mus musculus GN=Krt42 PE=1 SV=1	0	35.488	18	8	24	2	436	8	Krt42	70.6	43.4	91.4	277.4	41.4	91.9	96.6	66.5	135.8	155	83.2	95	87.1	83.3	54.6	62.8	45.3	68.4667	126.825	110.125	88.4667	54.2333	24.071	103.447	42.036	5.96853	8.75576	27.2389	101.378	41.1952	6.75403	9.90808
P04104	Keratin, type II cytoskeletal 1 OS=Mus musculus GN=Krt1 PE=1 SV=4	0	41.926	5	6	27	3	426	6	Krt1	95.4	38.1	146.6	297.7	41.4	91.8	74.4	68.3	128.8	165.5	76.4	96.1	104.3	75.8	50.9	70.6	57.7	93.3667	126.325	109.75	92.0667	59.7333	54.2786	116.146	45.8304	14.6719	10.0062	61.422	113.823	44.9138	16.6028	11.323
Q6IFZ6	Keratin, type II cytoskeletal 1b OS=Mus musculus GN=Krt77 PE=1 SV=1	0	41.255	10	9	27	2	553	9	Krt77	85.4	38.6	162.3	378.6	24.3	84	40.2	66.1	133.6	172.9	85.1	98.8	96.4	82	48.8	57.3	35.5	95.4333	131.775	114.425	92.4	47.2	62.4574	166.475	48.2434	9.08625	10.9877	70.6772	163.146	47.2785	10.2821	12.4338
Q3TTY5	Keratin, type II cytoskeletal 2 epidermal OS=Mus musculus GN=Krt2 PE=1 SV=1	0	39.859	9	9	31	6	523	9	Krt2	100.5	41.8	155.9	383.6	39.5	66.9	66.8	62.7	129	167.5	73.9	114.9	111.1	66.1	39.8	55.3	38.1	99.4	139.2	108.275	97.3667	44.4	57.058	163.443	48.9757	27.1443	9.47787	64.5672	160.174	47.9962	30.7167	10.7252
Q3UV17	Keratin, type II cytoskeletal 2 oral OS=Mus musculus GN=Krt76 PE=1 SV=1	0	16.393	6	5	19	1	266	5	Krt76	94.1	35.9	131.1	333.4	32.3	78.1	81.5	49.7	127.6	166.2	75.9	114.3	81.8	60.1	45.9	44	29.7	87.0333	131.325	104.85	85.4	39.8667	47.9918	136.572	52.1568	27.2787	8.85569	54.3078	133.841	51.1137	30.8688	10.0212
Q922U2	Keratin, type II cytoskeletal 5 OS=Mus musculus GN=Krt5 PE=1 SV=1	0	72.318	23	21	50	11	441	21	Krt5	92.3	38.1	124.6	370.3	42.9	82.5	71.5	67.1	126.5	175.1	86.1	102.4	95.3	85.9	47.9	65	40.4	85	141.8	113.7	94.5333	51.1	43.7096	153.245	47.8439	8.27667	12.6083	49.4621	150.18	46.887	9.36594	14.2677
P50446	Keratin, type II cytoskeletal 6A OS=Mus musculus GN=Krt6a PE=1 SV=3	0	33.992	16	11	23	3	255	11	Krt6a	121.4	91.2	94.6	254.5	73.7	76.6	83.7	93.8	120.3	68	89.4	108.4	74	98.4	67.3	105.9	51.4	102.4	122.125	92.875	93.6	74.8667	16.5421	88.3499	21.4773	17.6952	28.0268	18.7191	86.5829	21.0478	20.024	31.7153
Q8VED5	Keratin, type II cytoskeletal 79 OS=Mus musculus GN=Krt79 PE=1 SV=2	0	19.651	10	8	15	1	89	8	Krt79	121.7	36.8	123.4	383.8	28.3	61.7	67.1	58.3	138.5	199.1	84.6	125.2	95.5	80.9	31.4	66.2	30.4	93.9667	135.225	120.125	100.533	42.6667	49.5151	166.603	62.3406	22.5748	20.3866	56.0316	163.271	61.0938	25.5458	23.0696
P97328	Ketohexokinase OS=Mus musculus GN=Khk PE=1 SV=1	0	7.466	9	4	7	4	90	4	Khk	104.4	102.5				151.2	63.7			137.7	234.4			53.3	127.7			103.45	107.45	186.05	53.3	127.7	1.3435	61.8718	68.3772	#DIV/0!	#DIV/0!	1.52032	60.6344	67.0097	#DIV/0!	#DIV/0!
O08677	Kininogen-1 OS=Mus musculus GN=Kng1 PE=1 SV=1	0	399.149	46	36	523	36	10269	36	Kng1	124.8	101.3	142.6	92.9	108.3	112.3	124	89.1	58.5	76.4	105.4	117.7	84	94.6	80	86	82.9	122.9	109.375	82.35	98.7667	82.9667	20.7155	12.8456	19.8418	17.232	3.00056	23.4417	12.5887	19.445	19.4999	3.39545
Q9R097	Kunitz-type protease inhibitor 1 OS=Mus musculus GN=Spint1 PE=1 SV=2	0	12.586	8	4	7	4	130	4	Spint1	66.1	62.7	58	54.9	81.6	80	47.4	109.8	128.9	126.8	99.6	111.9	113.5	145.8	115.1	90.1	87.5	62.2667	65.975	116.275	123.733	97.5667	4.06735	17.4024	14.0255	19.127	15.2399	4.60264	17.0543	13.745	21.6443	17.2455
P08071	Lactotransferrin OS=Mus musculus GN=Ltf PE=1 SV=4	0	238.393	70	47	137	47	2674	47	Ltf	24.2	16.8	26.6	70.7	181.1	87.1	38.4	158.5	98	163.5	68	74	160	115.1	67.5	80.3	212.8	22.5333	94.325	122	116.367	120.2	5.10816	61.2858	46.7137	43.014	80.4489	5.78043	60.0601	45.7794	48.6749	91.0365
Q9CPU0	Lactoylglutathione lyase OS=Mus musculus GN=Glo1 PE=1 SV=3	0	10.933	14	2	4	2	102	2	Glo1	5.9	30.5	74.7	51	31.7	241.5	58.4	95.7	38.2	139.7	439.8	74.8	54.2	95.4	187.5	53.6	44.1	37.0333	95.65	178.35	74.8	95.0667	34.8622	97.8826	179.186	20.6	80.1904	39.4503	95.9249	175.602	23.3111	90.744
P42703	Leukemia inhibitory factor receptor OS=Mus musculus GN=Lifr PE=1 SV=1	0	129.658	24	24	108	24	1813	24	Lifr	83.5	117.1	71.4	97.2	89	115.6	91.5	64	98.5	85.1	98	147.6	115.1	105.7	101.3	136.9	115.5	90.6667	98.325	86.4	122.8	117.9	23.6779	12.017	16.1701	21.9857	17.9209	26.7941	11.7767	15.8467	24.8791	20.2794
O88803	Leukocyte cell-derived chemotaxin-2 OS=Mus musculus GN=Lect2 PE=1 SV=1	0	8.362	15	2	3	2	116	2	Lect2			106.7	75.3	106.4			140.8	139.9			86.2	127.3			101.9	104.8	106.7	90.85	140.35	106.75	103.35	#DIV/0!	21.991	0.636396	29.0621	2.05061	#DIV/0!	21.5512	0.623668	32.8868	2.32048
Q61792	LIM and SH3 domain protein 1 OS=Mus musculus GN=Lasp1 PE=1 SV=1	0	10.328	13	3	6	3	102	3	Lasp1	36.3	51.8	153.1	37.1	33.5	106.9	59.1	175.8	66	116.9	179.6	54.9	80.2	74.9	113.8	50.3	66.1	80.4	59.15	134.575	70	76.7333	63.4352	33.7846	53.9805	13.3428	33.0585	71.7837	33.1089	52.9009	15.0988	37.4092
Q61805	Lipopolysaccharide-binding protein OS=Mus musculus GN=Lbp PE=1 SV=2	0	8.852	10	4	8	4	70	4	Lbp	48.1	49	67.3	101.2	153.4	61.2	49.6	104.8	92.9	156.1	59.3	69.1	60.5	108.9	145.1	112.9	164.3	54.8	91.35	103.275	79.5	140.767	10.8347	46.9017	40.1424	25.8217	25.9725	12.2606	45.9637	39.3396	29.22	29.3907
P43137	Lithostathine-1 OS=Mus musculus GN=Reg1 PE=1 SV=1	0	13.724	27	3	10	3	224	3	Reg1			111.6	87.2	70.2			291	133.3			95.8	131.5			68.9	91.1	111.6	78.7	212.15	113.65	80	#DIV/0!	12.0208	111.511	25.2437	15.6978	#DIV/0!	11.7804	109.281	28.5659	17.7637
P06151	L-lactate dehydrogenase A chain OS=Mus musculus GN=Ldha PE=1 SV=3	0	22.522	21	5	11	4	264	5	Ldha	35.1	5.4	17.2	89.1	51.6	149.9	75	45.4	67.9	93.8	363.8	203.4	45.9	87.8	115.2	70.1	20.6	19.2333	91.4	142.725	112.367	68.6333	14.954	41.9545	148.704	81.5733	47.3171	16.9221	41.1154	145.73	92.3089	53.5443
P16125	L-lactate dehydrogenase B chain OS=Mus musculus GN=Ldhb PE=1 SV=2	0	7.24	6	2	4	1	127	2	Ldhb																		#DIV/0!	#DIV/0!	#DIV/0!	#DIV/0!	#DIV/0!	#DIV/0!	#DIV/0!	#DIV/0!	#DIV/0!	#DIV/0!	#DIV/0!	#DIV/0!	#DIV/0!	#DIV/0!	#DIV/0!
P18337	L-selectin OS=Mus musculus GN=Sell PE=1 SV=1	0	45.903	18	7	27	7	436	7	Sell	107.6	122.3	98.1	54.9	83.3	76.7	57.7	133.3	119.6	100.1	74.4	102.2	113.3	111.4	102.4	95.4	108.7	109.333	68.15	106.85	108.967	102.167	12.1928	13.9927	25.5651	5.93661	6.65307	13.7974	13.7129	25.0538	6.71791	7.52866
P51885	Lumican OS=Mus musculus GN=Lum PE=1 SV=2	0	55.959	28	11	51	11	576	11	Lum	74.5	92.8	69.6	113.9	93.2	151.7	210.3	72.5	104.9	74.2	116.1	128.9	86.2	80	76.5	76.8	68.8	78.9667	142.275	91.925	98.3667	74.0333	12.228	51.4125	21.9415	26.6237	4.53468	13.8373	50.3842	21.5027	30.1276	5.13147
Q8BHC0	Lymphatic vessel endothelial hyaluronic acid receptor 1 OS=Mus musculus GN=Lyve1 PE=1 SV=1	0	25.3	14	6	14	6	273	6	Lyve1	92.3	84.6	45	63.5	79.4	109.6	104	97.8	104.1	117.1	93.7	134.2	107.3	110.1	80.7	97.6	92.5	73.9667	89.125	103.175	117.2	90.2667	25.3796	21.5384	10.2213	14.7888	8.66853	28.7197	21.1076	10.0169	16.7352	9.80936
P19973	Lymphocyte-specific protein 1 OS=Mus musculus GN=Lsp1 PE=1 SV=2	0	7.123	8	2	3	2	142	2	Lsp1																		#DIV/0!	#DIV/0!	#DIV/0!	#DIV/0!	#DIV/0!	#DIV/0!	#DIV/0!	#DIV/0!	#DIV/0!	#DIV/0!	#DIV/0!	#DIV/0!	#DIV/0!	#DIV/0!	#DIV/0!
O09159	Lysosomal alpha-mannosidase OS=Mus musculus GN=Man2b1 PE=1 SV=4	0	52.425	19	14	25	14	504	14	Man2b1	97.2	139.1	62.3	78.5	76.9	90.1	106.9	78.8	103.7	108.4	85.6	124.7	119.8	101.6	107.1	123.5	116.6	99.5333	88.1	94.125	115.367	115.733	38.4531	13.8449	14.1773	12.1714	8.23428	43.5138	13.568	13.8938	13.7733	9.31796
P16675	Lysosomal protective protein OS=Mus musculus GN=Ctsa PE=1 SV=1	0	26.553	18	6	16	6	316	6	Ctsa	104.3	133.4	110.5	84.8	94.1	77.7	48.5	114.4	115.7	99.5	76.9	93.1	100.5	111.7	94.5	101.6	124.4	116.067	76.275	101.625	101.767	106.833	15.3279	19.6968	18.0476	9.36447	15.6219	17.3451	19.3028	17.6866	10.5969	17.6778
P11438	Lysosome-associated membrane glycoprotein 1 OS=Mus musculus GN=Lamp1 PE=1 SV=2	0	11.722	4	2	5	2	165	2	Lamp1	79.2	173.9	116.2	57.1	81.5	99.5	62	100.7	110.7	97.2	98.7	93.2	105.7	113.3	99.9	110.6	137.1	123.1	75.025	101.825	104.067	115.867	47.7256	19.4243	6.0879	10.1491	19.1511	54.0066	19.0358	5.96614	11.4847	21.6715
P17047	Lysosome-associated membrane glycoprotein 2 OS=Mus musculus GN=Lamp2 PE=1 SV=2	0	16.075	13	5	7	5	114	5	Lamp2	129.2	170.5	137.2	55.7	50.6	83.1	47.4	112.4	132.2	91.6	71.9	100.4	143.9	109.9	115.8	108	110.2	145.633	59.2	102.025	118.067	111.333	21.9035	16.2958	26.0408	22.871	4.02161	24.7861	15.9699	25.52	25.881	4.55088
P08905	Lysozyme C-2 OS=Mus musculus GN=Lyz2 PE=1 SV=2	0	47.823	41	5	28	5	669	5	Lyz2	62.5	85.6	63.1	80.7	130.2	75.6	56.9	150.5	110.1	107.1	62.1	72.6	130.1	117	99	69	88.2	70.4	85.85	107.45	106.567	85.4	13.167	31.2869	36.1343	30.1364	15.1947	14.8999	30.6612	35.4116	34.1026	17.1945
P09581	Macrophage colony-stimulating factor 1 receptor OS=Mus musculus GN=Csf1r PE=1 SV=3	0	97.826	10	14	39	14	755	14	Csf1r	95.9	112.8	94.1	73.5	101.9	76.9	90.6	117.6	114.5	88.9	83.2	114.2	85.3	110.6	95.6	125.7	104.7	100.933	85.725	101.05	103.367	108.667	10.3162	13.0732	17.5219	15.7494	15.4371	11.6738	12.8118	17.1715	17.8221	17.4687
Q61830	Macrophage mannose receptor 1 OS=Mus musculus GN=Mrc1 PE=1 SV=2	0	27.324	6	8	16	8	263	8	Mrc1	87	95.3	102	68	99.4	73.2	54.5	132.8	115.6	90	78	114.7	120.7	113	101.6	130.2	141.3	94.7667	73.775	104.1	116.133	124.367	7.51421	18.8135	24.7384	4.04516	20.4828	8.50313	18.4373	24.2436	4.57753	23.1784
P11588	Major urinary protein 1 OS=Mus musculus GN=Mup1 PE=1 SV=1	0	249.311	82	25	449	4	5569	25	Mup1; Mup12	65.3	126	35.2	95.1	65.4	60.5	35.9	91.1	145.1	101.4	59.6	110.5	200.1	119.6	148.5	113.1	131.6	75.5	64.225	99.3	143.4	131.067	46.2514	24.2956	35.3336	49.314	17.706	52.3384	23.8097	34.6269	55.804	20.0363
B5X0G2	Major urinary protein 17 OS=Mus musculus GN=Mup17 PE=2 SV=2	0	256.306	82	22	381	6	5703	22	Mup17	46.2	129.2	23.2	97.9	42.8	55.9	37.5	62.7	143	100.3	49.8	100.7	227.1	109.6	146.4	126.8	153.7	66.2	58.525	88.95	145.8	142.3	55.7584	27.3655	41.9206	70.5484	13.9108	63.0966	26.8182	41.0822	79.833	15.7415
P11589	Major urinary protein 2 OS=Mus musculus GN=Mup2 PE=1 SV=1	0	228.287	78	23	449	2	5526	23	Mup2	84.8	148.8	56.8	94.1	75	67.8	48.9	107.2	153.9	95.2	75.8	100.9	177.9	125	140.3	111.9	102.6	96.8	71.45	108.025	134.6	118.267	47.1593	18.6856	33.2071	39.3874	19.6398	53.3658	18.3118	32.5429	44.5711	22.2246
Q5FW60	Major urinary protein 20 OS=Mus musculus GN=Mup20 PE=1 SV=1	0	96.522	58	14	65	9	1295	14	Mup20; LOC100505376	60.9	129.8	47.2	97.5	89.6	69.1	22.1	103.7	154.6	94.1	74.4	117.2	229.1	112.5	147.3	112.2	130.1	79.3	69.575	106.7	152.933	129.867	44.2675	33.8374	34.1831	66.0041	17.5512	50.0934	33.1606	33.4995	74.6907	19.861
P04939	Major urinary protein 3 OS=Mus musculus GN=Mup3 PE=1 SV=1	0	82.853	59	13	70	8	1333	13	Mup3	70.1	136.9	47.2	108.7	74.9	80.5	70.4	88.4	153.2	89.4	85	121.7	181	113.2	126.1	100	96.8	84.7333	83.625	104	138.633	107.633	46.606	17.2196	32.854	36.9359	16.0724	52.7397	16.8752	32.1969	41.7969	18.1877
P14152	Malate dehydrogenase, cytoplasmic OS=Mus musculus GN=Mdh1 PE=1 SV=3	0	22.571	16	6	10	6	244	6	Mdh1	43.4	18.6	13.4	27.5	41.6	161.4	74	32.7	80.4	92.8	425.4	144.9	85.7	103.3	136.4	69.6	43.5	25.1333	76.125	157.825	111.3	83.1667	16.0316	60.0908	180.255	30.4	47.9129	18.1415	58.889	176.65	34.4008	54.2185
P98064	Mannan-binding lectin serine protease 1 OS=Mus musculus GN=Masp1 PE=1 SV=2	0	11.975	9	6	9	6	121	6	Masp1	32.3	45.6				202.3	534.8			43	195.7			33.4	59.5			38.95	368.55	119.35	33.4	59.5	9.40452	235.113	107.975	#DIV/0!	#DIV/0!	10.6422	230.411	105.816	#DIV/0!	#DIV/0!
Q91WP0	Mannan-binding lectin serine protease 2 OS=Mus musculus GN=Masp2 PE=1 SV=1	0	18.757	11	7	11	7	130	7	Masp2	90.5	83.9	57.9	94.2	74.3	142.5	187.8	59.4	77.6	63.5	146.9	141.6	111.4	67.8	72.5	102.4	91.9	77.4333	124.7	86.85	106.933	88.9333	17.2352	50.8883	40.7852	37.1022	15.1692	19.5035	49.8705	39.9695	41.9851	17.1655
P39039	Mannose-binding protein A OS=Mus musculus GN=Mbl1 PE=1 SV=1	0	61.531	39	15	75	13	1229	15	Mbl1	113.3	155.6	91.7	86.8	83.3	80	120.2	95.1	109	83.6	60.1	71.1	120.2	90.8	104.8	106.6	101.5	120.2	92.575	86.95	94.0333	104.3	32.504	18.6248	20.6944	24.7092	2.5865	36.7817	18.2523	20.2805	27.9611	2.9269
P41317	Mannose-binding protein C OS=Mus musculus GN=Mbl2 PE=1 SV=2	0	84.102	55	16	51	14	1355	16	Mbl2	132	130.2	134.2	114.1	142.3	128.9	125.7	105.6	81	58.6	81.7	122.9	71.2	84.6	68.6	90.5	55.6	132.133	127.75	81.725	92.9	71.5667	2.00333	11.5981	19.1947	26.8308	17.6381	2.26698	11.3662	18.8108	30.3619	19.9594
P45700	Mannosyl-oligosaccharide 1,2-alpha-mannosidase IA OS=Mus musculus GN=Man1a1 PE=1 SV=1	0	11.985	6	3	4	3	115	3	Man1a		38.5				176.9	191.4			63.5	207.3			45.1	46.8			38.5	184.15	135.4	45.1	46.8	#DIV/0!	10.253	101.682	#DIV/0!	#DIV/0!	#DIV/0!	10.048	99.6483	#DIV/0!	#DIV/0!
P28667	MARCKS-related protein OS=Mus musculus GN=Marcksl1 PE=1 SV=2	0	4.536	11	2	3	2	46	2	Marcksl1	109.9	72.7				69.5	108.6			103.5	73.2			110.5	118.5			91.3	89.05	88.35	110.5	118.5	26.3044	27.6479	21.4253	#DIV/0!	#DIV/0!	29.7662	27.0949	20.9968	#DIV/0!	#DIV/0!
P41245	Matrix metalloproteinase-9 OS=Mus musculus GN=Mmp9 PE=1 SV=2	0	4.59	3	2	3	2	71	2	Mmp9																		#DIV/0!	#DIV/0!	#DIV/0!	#DIV/0!	#DIV/0!	#DIV/0!	#DIV/0!	#DIV/0!	#DIV/0!	#DIV/0!	#DIV/0!	#DIV/0!	#DIV/0!	#DIV/0!	#DIV/0!
Q61468	Mesothelin OS=Mus musculus GN=Msln PE=1 SV=1	0	7.426	4	3	5	3	82	3	Msln	60	77.6	112.3	90.4	99.5	97.9	97.7	98.4	106.7	80.1	79.3	125	88.5	94.8	91.2	100.7	91	83.3	96.375	91.125	102.767	94.3	26.6118	4.06397	13.6246	19.5106	5.54346	30.1141	3.98269	13.3521	22.0783	6.27302
P02802	Metallothionein-1 OS=Mus musculus GN=Mt1 PE=1 SV=1	0	18.012	70	4	11	4	250	4	Mt1	80.6	80.8	271.8	5.7	17.3	11	38.2	137.9	98	126.5	53.3	89.5	124.9	155.7	198.8	99.4	154.4	144.4	18.05	103.925	123.367	150.867	110.332	14.2456	37.6914	33.1266	49.7941	124.852	13.9607	36.9376	37.4863	56.3473
P02798	Metallothionein-2 OS=Mus musculus GN=Mt2 PE=1 SV=2	0	13.626	34	3	10	3	237	3	Mt2	65.6	79	247.2	5.3	14.1	10	31.5	153	92.6	112.7	50.6	76.6	148.6	151.3	202.3	103.4	177.5	130.6	15.225	102.225	125.5	161.067	101.201	11.4302	42.6052	42.3702	51.4572	114.519	11.2016	41.7531	47.9463	58.2293
P26041	Moesin OS=Mus musculus GN=Msn PE=1 SV=3	0	50.603	26	17	26	14	321	17	Msn	26.1	25.2	58.2	67.3	67.5	83.8	83.2	118	89.9	103.1	196.4	119.1	56	148.1	158.1	185.1	92.8	36.5	75.45	126.85	107.733	145.333	18.7981	9.29892	47.7664	47.0904	47.4559	21.2721	9.11295	46.8111	53.2878	53.7014
P10810	Monocyte differentiation antigen CD14 OS=Mus musculus GN=Cd14 PE=1 SV=1	0	14.473	16	5	8	5	214	5	Cd14	23.7	30.5	40.6	40.2	53.5	48	36.2	103.4	101.4	80.1	69.9	175.7	65.7	173	169.3	196.6	204.4	31.6	44.475	88.7	138.133	190.1	8.50353	7.75946	16.3786	62.7436	18.4307	9.62265	7.60427	16.0511	71.0011	20.8563
Q6DIB5	Multiple epidermal growth factor-like domains protein 10 OS=Mus musculus GN=Megf10 PE=1 SV=1	0	4.989	3	2	2	2	66	2	Megf10																		#DIV/0!	#DIV/0!	#DIV/0!	#DIV/0!	#DIV/0!	#DIV/0!	#DIV/0!	#DIV/0!	#DIV/0!	#DIV/0!	#DIV/0!	#DIV/0!	#DIV/0!	#DIV/0!	#DIV/0!
P28665	Murinoglobulin-1 OS=Mus musculus GN=Mug1 PE=1 SV=3	0	567.9	46	78	426	44	7217	78	Mug1	83.9	108.1	78	83.2	87.6	107.3	115.1	67.4	80.3	83.2	109.1	173	117	96.7	98	122.3	115	90	98.3	85	128.9	111.767	15.9502	15.3378	17.4728	39.5175	12.4685	18.0494	15.031	17.1234	44.7182	14.1094
P28666	Murinoglobulin-2 OS=Mus musculus GN=Mug2 PE=1 SV=2	0	233.45	22	37	187	3	2679	37	Mug2	97.3	133.2				85.1	537.2			120.7	138.3			106.4	88.2			115.25	311.15	129.5	106.4	88.2	25.3851	319.683	12.4451	#DIV/0!	#DIV/0!	28.726	313.289	12.1962	#DIV/0!	#DIV/0!
Q99JI1	Musculoskeletal embryonic nuclear protein 1 OS=Mus musculus GN=Mustn1 PE=1 SV=1	0.001	3.527	32	2	2	2	22	2	Mustn1																		#DIV/0!	#DIV/0!	#DIV/0!	#DIV/0!	#DIV/0!	#DIV/0!	#DIV/0!	#DIV/0!	#DIV/0!	#DIV/0!	#DIV/0!	#DIV/0!	#DIV/0!	#DIV/0!	#DIV/0!
P11247	Myeloperoxidase OS=Mus musculus GN=Mpo PE=1 SV=2	0	38.864	14	10	18	10	406	10	Mpo	37.8	19.8	26.1	57.7	60.6	52.6	29.2	165.2	86.4	149.9	104.6	133.7	95.6	143.8	157.2	136.9	167.9	27.9	50.025	126.525	124.367	154	9.134	14.2717	37.1163	25.4193	15.7458	10.3361	13.9863	36.374	28.7647	17.818
P04247	Myoglobin OS=Mus musculus GN=Mb PE=1 SV=3	0	31.167	45	8	21	8	172	8	Mb	23.1	19.9	49	22.9	63.1	45.4	72.2	45.9	177.4	60.4	464.4	117.5	161	123.1	189.1	15.4	56.5	30.6667	50.9	187.025	133.867	87	15.9575	21.7315	194.062	23.6644	90.7778	18.0577	21.2969	190.18	26.7788	102.725
Q5SX39	Myosin-4 OS=Mus musculus GN=Myh4 PE=2 SV=1	0	13.749	3	5	6	5	76	5	Myh4	152.3	251.7				275.3	7.8			140.4	57.6			87.5	113.4			202	141.55	99	87.5	113.4	70.2864	189.151	58.5484	#DIV/0!	#DIV/0!	79.5366	185.368	57.3775	#DIV/0!	#DIV/0!
P26645	Myristoylated alanine-rich C-kinase substrate OS=Mus musculus GN=Marcks PE=1 SV=2	0	20.219	28	4	7	4	165	4	Marcks	95	123.2	86.2	52	95.4	63.9	25.1	149	123	130.8	65.9	112.2	113.5	137.9	202.4	131	139.7	101.467	59.1	117.175	121.2	157.7	19.3291	29.1384	35.8772	14.4772	38.955	21.8729	28.5556	35.1597	16.3825	44.0817
P70441	Na(+)/H(+) exchange regulatory cofactor NHE-RF1 OS=Mus musculus GN=Slc9a3r1 PE=1 SV=3	0	10.184	15	4	5	4	163	4	Slc9a3r1																		#DIV/0!	#DIV/0!	#DIV/0!	#DIV/0!	#DIV/0!	#DIV/0!	#DIV/0!	#DIV/0!	#DIV/0!	#DIV/0!	#DIV/0!	#DIV/0!	#DIV/0!	#DIV/0!	#DIV/0!
Q8VCS0	N-acetylmuramoyl-L-alanine amidase OS=Mus musculus GN=Pglyrp2 PE=1 SV=1	0	25.973	12	5	13	5	390	5	Pglyrp2	54	41	23.1	138.5	167.3	146.1	123.9	43.8	76.4	95.2	134.1	166.2	67.8	82.3	75.2	122.8	67.8	39.3667	143.95	87.375	105.433	88.6	15.5146	18.0882	37.6992	53.1225	29.8483	17.5564	17.7264	36.9452	60.1138	33.7765
P06801	NADP-dependent malic enzyme OS=Mus musculus GN=Me1 PE=1 SV=2	0	9.005	3	2	5	2	162	2	Me1	39.5	16				281	175.4			102	393.1			42.2	110.2			27.75	228.2	247.55	42.2	110.2	16.617	74.6705	205.839	#DIV/0!	#DIV/0!	18.8039	73.1771	201.722	#DIV/0!	#DIV/0!
O09043	Napsin-A OS=Mus musculus GN=Napsa PE=1 SV=1	0	5.788	4	2	4	2	109	2	Napsa	60.4	116.6	40.5	74	104.5	134.2	180.9	68.7	63.5	149.5	173.6	109	59.8	176.6	159	77.3	107	72.5	123.4	113.825	115.133	114.433	39.4666	45.5356	56.0197	58.6411	41.3541	44.6606	44.6248	54.8993	66.3586	46.7966
P97798	Neogenin OS=Mus musculus GN=Neo1 PE=1 SV=1	0.001	3.712	1	2	3	2	42	2	Neo1	104.5	87.2				118.5	61.6			70	97.9			148.9	100.7			95.85	90.05	83.95	148.9	100.7	12.2329	40.2344	19.7283	#DIV/0!	#DIV/0!	13.8429	39.4297	19.3337	#DIV/0!	#DIV/0!
P13595	Neural cell adhesion molecule 1 OS=Mus musculus GN=Ncam1 PE=1 SV=3	0	14.246	5	5	8	5	70	5	Ncam1	77.2	69.8	85.2	104.4	92.3	128.1	70.8	86.5	117.5	83.6	117.5	144	111.5	109.4	107.5	144	129.9	77.4	98.9	101.275	121.633	127.133	7.70195	23.9169	18.7724	19.3985	18.4066	8.71557	23.4386	18.3969	21.9515	20.829
P11627	Neural cell adhesion molecule L1 OS=Mus musculus GN=L1cam PE=1 SV=1	0	4.62	2	2	3	2	76	2	L1cam																		#DIV/0!	#DIV/0!	#DIV/0!	#DIV/0!	#DIV/0!	#DIV/0!	#DIV/0!	#DIV/0!	#DIV/0!	#DIV/0!	#DIV/0!	#DIV/0!	#DIV/0!	#DIV/0!	#DIV/0!
Q810U4	Neuronal cell adhesion molecule OS=Mus musculus GN=Nrcam PE=1 SV=2	0	4.017	2	2	2	2	29	2	Nrcam																		#DIV/0!	#DIV/0!	#DIV/0!	#DIV/0!	#DIV/0!	#DIV/0!	#DIV/0!	#DIV/0!	#DIV/0!	#DIV/0!	#DIV/0!	#DIV/0!	#DIV/0!	#DIV/0!	#DIV/0!
P97333	Neuropilin-1 OS=Mus musculus GN=Nrp1 PE=1 SV=2	0	13.831	8	5	7	5	114	5	Nrp1																		#DIV/0!	#DIV/0!	#DIV/0!	#DIV/0!	#DIV/0!	#DIV/0!	#DIV/0!	#DIV/0!	#DIV/0!	#DIV/0!	#DIV/0!	#DIV/0!	#DIV/0!	#DIV/0!	#DIV/0!
P97300	Neuroplastin OS=Mus musculus GN=Nptn PE=1 SV=3	0	20.287	9	5	13	5	145	5	Nptn	114.4	159.6	114.4	67.8	85.5	74.4	70.2	117.2	115.7	75.8	69	84.7	106.5	83.1	93.5	73.9	104.1	129.467	74.475	94.425	91.4333	90.5	26.0962	7.8398	25.5907	13.0726	15.3219	29.5307	7.68301	25.0789	14.7931	17.3383
O70138	Neutrophil collagenase OS=Mus musculus GN=Mmp8 PE=2 SV=2	0	9.934	11	4	6	4	51	4	Mmp8	24.6	30.7	24.8	197.3	341.1	171.9	129.5	72.4	110.8	99.4	154.2	156.7	55.4	77.4	40.1	56.4	46.1	26.7	209.95	109.2	96.5	47.5333	3.46554	91.7975	34.0482	53.2825	8.24399	3.92163	89.9616	33.3672	60.2949	9.32895
P11672	Neutrophil gelatinase-associated lipocalin OS=Mus musculus GN=Lcn2 PE=1 SV=1	0	39.199	34	9	20	9	217	9	Lcn2	41	22.9	93.7	77.1	140.7	79.4	44.7	130.6	77.8	116.6	79.4	82.8	81.1	168.7	237.9	130.8	135.8	52.5333	85.475	101.1	110.867	168.167	36.7821	40.0809	26.61	50.0923	60.4426	41.6229	39.2793	26.0778	56.6848	68.3972
O08692	Neutrophilic granule protein OS=Mus musculus GN=Ngp PE=1 SV=1	0	32.42	50	8	23	8	495	8	Ngp	17	8.5	14.8	119.7	135.6	178.4	70.1	210.5	118	161.1	140.8	89.7	81	125.2	94.6	65.6	103.9	13.4333	125.95	157.6	98.6333	88.0333	4.41173	44.7303	39.4168	23.415	19.9766	4.99234	43.8357	38.6285	26.4966	22.6056
P32020	Non-specific lipid-transfer protein OS=Mus musculus GN=Scp2 PE=1 SV=3	0	24.312	9	6	7	6	118	6	Scp2	25.7	15.9	277	251.8	72.8	502.6	9.5	228	118.7	114.9	142.4	121.3	381.3	63	136.1	480.3	268.2	106.2	209.175	151	188.533	294.867	147.998	220.895	52.7556	169.467	173.643	167.476	216.477	51.7005	191.77	196.495
Q02819	Nucleobindin-1 OS=Mus musculus GN=Nucb1 PE=1 SV=2	0	24.042	20	7	11	7	112	7	Nucb1	91.3	98.8	28.7	133.3	59.6	189.6	135.2	74.5	53.9	52.2	270	140.1	46.8	64.2	82.9	38.1	45.6	72.9333	129.425	112.65	83.7	55.5333	38.4903	53.3696	105.389	49.6126	23.9951	43.5559	52.3022	103.281	56.1419	27.153
P09405	Nucleolin OS=Mus musculus GN=Ncl PE=1 SV=2	0	6.985	4	3	5	3	28	3	Ncl	48.6	87.8	105	39.6	23.4	186.4	162.9	182.9	60.8	163.5	146	148.4	43.8	127.4	160.1	106.8	52.8	80.4667	103.075	138.3	106.533	106.567	28.9063	83.4651	53.8199	55.334	53.6504	32.7105	81.7958	52.7435	62.6163	60.7111
Q61937	Nucleophosmin OS=Mus musculus GN=Npm1 PE=1 SV=1	0	7.636	13	4	5	4	39	4	Npm1	32.3	15.6	41.1	54.5	43.8	104.2	20.2	190.8	68.3	112	90.1	219.8	29.6	206.7	207.6	156.6	69.8	29.6667	55.675	115.3	152.033	144.667	12.9523	35.3815	53.4016	106.232	69.6707	14.657	34.6739	52.3335	120.213	78.8399
Q01768	Nucleoside diphosphate kinase B OS=Mus musculus GN=Nme2 PE=1 SV=1	0	15.115	37	5	11	5	133	5	Nme2	36.9	31	64.7	70.6	65.3	110.7	38.2	144.4	87.2	107.1	226	66.1	59.1	142.9	224.6	119.9	58.4	44.2	71.2	141.175	89.3667	134.3	17.9969	29.9133	61.3191	46.4932	84.0305	20.3655	29.3151	60.0927	52.612	95.0895
Q9D3H2	Odorant-binding protein 1a OS=Mus musculus GN=Obp1a PE=1 SV=2	0	4.976	10	2	5	2	95	2	Obp1a	190.8	275.6	121.1	63.8	72.9	23.8	55.7	178.9	65.2	30.7	10.7	92.4	120.1	95.4	347.3	82.9	80.7	195.833	54.05	71.375	102.633	170.3	77.3729	21.3555	75.1347	15.2008	153.29	87.5557	20.9284	73.632	17.2013	173.464
A2AEP0	Odorant-binding protein 1b OS=Mus musculus GN=Obp1b PE=1 SV=1	0	4.972	11	2	2	2	34	2	Obp1b	174.4	241.9				26.7	25.8			37.5	28.4			162.5	844.6			208.15	26.25	32.95	162.5	844.6	47.7297	0.636396	6.43467	#DIV/0!	#DIV/0!	54.0112	0.623668	6.30598	#DIV/0!	#DIV/0!
P11725	Ornithine carbamoyltransferase, mitochondrial OS=Mus musculus GN=Otc PE=1 SV=1	0	9.707	7	2	2	2	64	2	Otc		29.9				1093.9				103.9	87.9			17.4	64.7			29.9	1093.9	95.9	17.4	64.7	#DIV/0!	#DIV/0!	11.3137	#DIV/0!	#DIV/0!	#DIV/0!	#DIV/0!	11.0874	#DIV/0!	#DIV/0!
P10923	Osteopontin OS=Mus musculus GN=Spp1 PE=1 SV=1	0	19.969	18	4	6	4	216	4	Spp1	56	133	54.8	77.4	77.3	104.7	18.5	93.7	127.1	72.6	55.8	144.2	149.2	122.4	137.4	76.8	109.5	81.2667	69.475	87.3	138.6	107.9	44.8064	36.3469	30.7319	14.2506	30.3317	50.7032	35.6199	30.1172	16.1261	34.3235
P00688	Pancreatic alpha-amylase OS=Mus musculus GN=Amy2 PE=1 SV=2	0	46.212	31	12	30	6	673	12	Amy2a5; Amy2a2; Amy2a3; Amy2a4	99.4	127.4	64.6	57.8	57.7	85.6	261.5	271.4	86.3	36.3	53.8	58.6	72.7	72.6	60.1	71.2	58.7	97.1333	115.65	111.95	67.9667	63.3333	31.4613	98.1157	108.3	8.11193	6.8486	35.6018	96.1533	106.134	9.17951	7.74992
Q6P8U6	Pancreatic triacylglycerol lipase OS=Mus musculus GN=Pnlip PE=1 SV=1	0	10.594	4	2	6	2	270	2	Pnlip	108.1	125	89.3	53.5	44	60.5	375.5	417.7	74.7	26	43.4	30.3	54.1	54.8	36.4	32.7	20.7	107.467	133.375	140.45	46.4	29.9333	17.8584	161.558	185.928	13.9474	8.20752	20.2087	158.327	182.21	15.783	9.28768
Q9D0J8	Parathymosin OS=Mus musculus GN=Ptms PE=1 SV=3	0	13.28	24	3	6	3	99	3	Ptms	76.5	99.3	203.7	36.4	30.1	207	33.3	219.5	83	125.2	82.2	97	41.9	74.2	175.8	48.9	46.7	126.5	76.7	127.475	71.0333	90.4667	67.8221	86.9047	64.5539	27.6862	73.909	76.748	85.1666	63.2628	31.3298	83.6359
P32848	Parvalbumin alpha OS=Mus musculus GN=Pvalb PE=1 SV=3	0.003	3.346	25	2	3	2	67	2	Pvalb																		#DIV/0!	#DIV/0!	#DIV/0!	#DIV/0!	#DIV/0!	#DIV/0!	#DIV/0!	#DIV/0!	#DIV/0!	#DIV/0!	#DIV/0!	#DIV/0!	#DIV/0!	#DIV/0!	#DIV/0!
Q9ET66	Peptidase inhibitor 16 OS=Mus musculus GN=Pi16 PE=1 SV=1	0	57.9	19	9	35	9	766	9	Pi16	134.4	117	102.7	58.9	55.6	96.8	75	65.9	91.4	67.7	102.8	203.9	103.4	99.8	76.5	88.8	85.7	118.033	71.575	81.95	135.7	83.6667	15.8752	18.8316	18.1171	59.0904	6.39713	17.9645	18.455	17.7548	66.867	7.23904
P17742	Peptidyl-prolyl cis-trans isomerase A OS=Mus musculus GN=Ppia PE=1 SV=2	0	42.048	57	9	16	9	274	9	Ppia	17.6	9.9	15.8	145.4	48.6	245.2	328.9	26.6	29.5	21.6	435.4	172.5	44.5	32.7	39.9	25	17.7	14.4333	192.025	128.275	83.2333	27.5333	4.02782	121.528	204.776	77.532	11.3147	4.55791	119.097	200.68	87.7357	12.8038
Q62009	Periostin OS=Mus musculus GN=Postn PE=1 SV=2	0	10.567	6	5	8	5	55	5	Postn	91.5	94.6	76.2	166.7	153.3	150.8	127.6	101.2	90.9	63.8	110.7	112.9	86.2	94.1	95.2	68.4	64.2	87.4333	149.6	91.65	97.7333	75.9333	9.85106	16.2434	20.2508	13.7158	16.8171	11.1475	15.9185	19.8458	15.5209	19.0303
P35700	Peroxiredoxin-1 OS=Mus musculus GN=Prdx1 PE=1 SV=1	0	44.976	36	11	19	9	307	11	Prdx1	23.6	32.5	113	63.9	38.5	237.7	38.2	212	74.1	158.2	246	68.4	38.1	92.8	153.1	46.3	36.4	56.3667	94.575	172.575	66.4333	78.6	49.2474	96.1739	74.9434	27.403	64.7085	55.7286	94.2504	73.4445	31.0094	73.2246
Q61171	Peroxiredoxin-2 OS=Mus musculus GN=Prdx2 PE=1 SV=3	0	29.101	32	8	20	8	406	8	Prdx2	32.4	54.4	80.4	245.3	59.3	96.7	95.8	123.3	92	61.8	148.4	58.2	72	102.7	205.3	49.3	78.7	55.7333	124.275	106.375	77.6333	111.1	24.0278	82.5429	37.6215	22.7786	82.8934	27.19	80.8921	36.8691	25.7764	93.8027
O08807	Peroxiredoxin-4 OS=Mus musculus GN=Prdx4 PE=1 SV=1	0	9.101	14	3	5	1	71	3	Prdx4																		#DIV/0!	#DIV/0!	#DIV/0!	#DIV/0!	#DIV/0!	#DIV/0!	#DIV/0!	#DIV/0!	#DIV/0!	#DIV/0!	#DIV/0!	#DIV/0!	#DIV/0!	#DIV/0!	#DIV/0!
P99029	Peroxiredoxin-5, mitochondrial OS=Mus musculus GN=Prdx5 PE=1 SV=2	0	37.703	41	10	16	10	297	10	Prdx5	32.1	40	132.8	37.5	45.9	175.8	48	196.3	97.2	131.4	266.6	92.8	83.6	111.3	195.2	61.9	59.7	68.3	76.8	172.875	95.9	105.6	55.9981	66.1557	74.7886	14.1078	77.6037	63.3678	64.8326	73.2928	15.9645	87.8168
O08709	Peroxiredoxin-6 OS=Mus musculus GN=Prdx6 PE=1 SV=3	0	11.8	20	4	4	4	92	4	Prdx6	10.7	15.1	52.4	71.9	43.9	219.9	56.6	205.7	69.9	48.2	338.1	82.6	24	60.9	33.6	62.8	32.3	26.0667	98.075	165.475	55.8333	42.9	22.9112	82.0194	134.543	29.6267	17.2462	25.9265	80.3791	131.852	33.5258	19.5159
Q9DCG6	Phenazine biosynthesis-like domain-containing protein 1 OS=Mus musculus GN=Pbld1 PE=1 SV=2	0	17.753	19	6	6	3	122	6	Pbld1	63.2	71.8				220.2	50.5			122.2	259.2			88	116.6			67.5	135.35	190.7	88	116.6	6.08112	119.996	96.8736	#DIV/0!	#DIV/0!	6.88143	117.596	94.9362	#DIV/0!	#DIV/0!
Q9CXN7	Phenazine biosynthesis-like domain-containing protein 2 OS=Mus musculus GN=Pbld2 PE=1 SV=1	0	14.759	19	5	7	2	93	5	Pbld2	208.2	104.2				338.8	43.3			133.7	367.9			70.9	200.3			156.2	191.05	250.8	70.9	200.3	73.5391	208.95	165.604	#DIV/0!	#DIV/0!	83.2173	204.771	162.292	#DIV/0!	#DIV/0!
P16301	Phosphatidylcholine-sterol acyltransferase OS=Mus musculus GN=Lcat PE=1 SV=2	0	23.335	18	6	14	6	285	6	Lcat	79.5	57.3	76.9	103.9	132.4	137.7	247.8	58.1	74	83	122.1	162.9	73	89.6	110.3	129.7	94.6	71.2333	155.45	84.3	108.5	111.533	12.1364	63.3306	27.2217	47.8373	17.5825	13.7337	62.064	26.6772	54.133	19.8964
P70296	Phosphatidylethanolamine-binding protein 1 OS=Mus musculus GN=Pebp1 PE=1 SV=3	0	18.106	24	3	7	3	211	3	Pebp1	28.9	37.5	115.2	66.3	43.6	109.4	25	144.8	106	100.4	177.5	70.6	89.6	106.4	159.8	46.4	63.5	60.5333	61.075	132.175	88.8667	89.9	47.5376	36.3748	36.0949	17.9113	61.136	53.7939	35.6473	35.373	20.2685	69.1819
O70362	Phosphatidylinositol-glycan-specific phospholipase D OS=Mus musculus GN=Gpld1 PE=1 SV=1	0	141.94	34	30	109	30	2079	30	Gpld1	86	84	59.3	84.9	118.6	96	109.4	61.6	85.4	96.5	104.5	140.2	106.6	88.5	109.3	124.1	110.9	76.4333	102.225	87	111.767	114.767	14.8716	14.8158	18.6567	26.2344	8.1224	16.8288	14.5195	18.2836	29.687	9.19136
Q9D0F9	Phosphoglucomutase-1 OS=Mus musculus GN=Pgm1 PE=1 SV=4	0	23.616	15	6	9	6	154	6	Pgm2	74.3	56.3	39.2	29.2	43.5	236.9	112.3	96.8	67.2	131.4	392.6	110.8	36.1	94.2	115.5	27	33.5	56.6	105.475	172	80.3667	58.6667	17.5519	94.8295	149.389	39.2243	49.3263	19.8619	92.9329	146.401	44.3864	55.818
P09411	Phosphoglycerate kinase 1 OS=Mus musculus GN=Pgk1 PE=1 SV=4	0	28.453	22	9	12	9	189	9	Pgk1	7.8	7.5	25.9	63	30.5	342	88.5	22.9	25.1	56.4	695.8	109	28.5	42.4	69.8	31.3	21.3	13.7333	131	200.05	59.9667	40.8	10.5377	142.655	330.854	43.0291	25.6076	11.9245	139.802	324.237	48.692	28.9777
Q9DBJ1	Phosphoglycerate mutase 1 OS=Mus musculus GN=Pgam1 PE=1 SV=3	0	15.757	11	4	8	2	152	4	Pgam1	27.4	17.2	28.2	57.8	74.6	147.3	109	103.9	105.4	128.1	256.8	178	49.3	97.7	113.1	99.4	45	24.2667	97.175	148.55	108.333	85.8333	6.13297	39.6332	73.011	65.0056	36.02	6.94011	38.8405	71.5508	73.5607	40.7605
O70250	Phosphoglycerate mutase 2 OS=Mus musculus GN=Pgam2 PE=1 SV=3	0	12.722	7	3	5	1	142	3	Pgam2	50.3	31.2	60	50.1	82.3	166.6	113.3	56.4	170.1	166.9	242.7	78.6	108	111.2	142.4	41.5	53.1	47.1667	103.075	159.025	99.2667	79	14.6534	49.5914	76.8507	17.9692	55.2115	16.5819	48.5996	75.3136	20.3341	62.4777
P55065	Phospholipid transfer protein OS=Mus musculus GN=Pltp PE=1 SV=1	0	7.945	8	3	4	3	126	3	Pltp	112.8	111.2	122.6	208.1	134.3	163.6	150.4	99	109.6	83.9	87	151	123.4	82.9	76.5	88.2	114.1	115.533	164.1	94.875	119.1	92.9333	6.17198	31.6859	11.78	34.253	19.2417	6.98425	31.0521	11.5444	38.761	21.774
P97298	Pigment epithelium-derived factor OS=Mus musculus GN=Serpinf1 PE=1 SV=2	0	70.432	35	15	35	15	757	15	Serpinf1	66.7	60	44	109.2	136.3	114.8	113.5	79.8	107.8	92.1	120	145.4	88.1	100.9	102.1	108.9	76.8	56.9	118.45	99.925	111.467	95.9333	11.6632	12.1382	17.6188	30.076	16.9152	13.1981	11.8955	17.2664	34.0342	19.1413
P26262	Plasma kallikrein OS=Mus musculus GN=Klkb1 PE=1 SV=2	0	186.068	55	36	161	36	3164	36	Klkb1	94.6	125.4	90.2	77.1	101.6	65.4	65.4	96.8	124.5	110.3	59.5	69.2	118.5	113.5	122.3	89.6	98.7	103.4	77.375	97.775	100.4	103.533	19.1792	17.0658	27.9107	27.1354	16.8773	21.7033	16.7245	27.3525	30.7066	19.0985
P97290	Plasma protease C1 inhibitor OS=Mus musculus GN=Serping1 PE=1 SV=3	0	93.35	33	19	60	19	959	19	Serping1	149.5	91.8	91.9	82.2	122.1	94.6	46	75	90.8	106.2	106.9	132.4	76.7	130.3	100.9	104.4	89.2	111.067	86.225	94.725	113.133	98.1667	33.2843	31.5775	15.1039	31.5697	7.96011	37.6647	30.9459	14.8019	35.7244	9.00771
Q9CY58	Plasminogen activator inhibitor 1 RNA-binding protein OS=Mus musculus GN=Serbp1 PE=1 SV=2	0	19.227	13	4	5	4	140	4	Serbp1	40.2	46.7	104.5	42	32.9	146.9	31.5	220.1	57.9	131.1	129.6	97.6	58.9	102.3	204.4	70.6	30.7	63.8	63.325	134.675	86.2667	101.9	35.3968	55.9108	66.4088	23.8165	90.9818	40.0552	54.7926	65.0806	26.9509	102.956
P20918	Plasminogen OS=Mus musculus GN=Plg PE=1 SV=3	0	426.762	76	67	227	67	4231	67	Plg	36.5	43.5	29.4	171.2	38.6	200.9	505.5	44.5	33.7	37.9	271.1	57.6	43.6	24.8	41.6	29.3	45.6	36.4667	229.05	96.8	42	38.8333	7.05006	197.345	116.285	16.4584	8.4949	7.97789	193.398	113.959	18.6245	9.61288
Q61233	Plastin-2 OS=Mus musculus GN=Lcp1 PE=1 SV=4	0	47.071	20	13	29	13	646	13	Lcp1	32.8	28	59.6	63.8	96.3	77.7	67.7	124.8	90.8	109.5	132.2	147.2	41.5	134.2	151.9	193.2	90.4	40.1333	76.375	114.325	107.633	145.167	17.0286	14.5161	18.3116	57.6408	51.7297	19.2697	14.2257	17.9454	65.2267	58.5377
Q08481	Platelet endothelial cell adhesion molecule OS=Mus musculus GN=Pecam1 PE=1 SV=1	0	7.231	3	2	2	2	62	2	Pecam1	132.6	112.9	129.8	65.8	147.1	106.4	47.1	107	137	83.3	94.7	175.9	78.9	114.2	115.6	91.9	144.3	125.1	91.6	105.5	123	117.267	10.6579	44.5166	23.1227	49.0951	26.2397	12.0605	43.6263	22.6603	55.5563	29.693
Q9Z126	Platelet factor 4 OS=Mus musculus GN=Pf4 PE=1 SV=1	0	7.983	23	3	6	3	59	3	Pf4	25.3	47.7	40.8	61.1	58.7	28.4	11.4	72.3	97.1	126.7	105.9	33.8	316.2	72.8	500.4	13.2	25.6	37.9333	39.9	100.5	140.933	179.733	11.4718	24.1342	22.527	153.033	277.775	12.9816	23.6515	22.0765	173.173	314.332
O35930	Platelet glycoprotein Ib alpha chain OS=Mus musculus GN=Gp1ba PE=1 SV=2	0	6.067	3	2	3	2	31	2	Gp1ba	162.7	70.9	54.1	43.5	34.7	60.3	128.1	41.1	61	52.6	148.2	299.9	67.6	73.7	60.1	144.8	102.6	95.9	66.65	75.725	147.067	102.5	58.4572	42.3208	49.0004	132.393	42.3501	66.1505	41.4744	48.0204	149.816	47.9236
Q60963	Platelet-activating factor acetylhydrolase OS=Mus musculus GN=Pla2g7 PE=2 SV=2	0	20.014	20	9	19	9	179	9	Pla2g7	64.1	61.3	85.8	105.5	155.4	123.2	129.9	113.2	121.6	147	81.2	103.3	74.7	82.9	98.8	128.5	92.2	70.4	128.5	115.75	86.9667	106.5	13.4101	20.6774	27.1477	14.7273	19.3362	15.1749	20.2638	26.6047	16.6655	21.881
Q9DC11	Plexin domain-containing protein 2 OS=Mus musculus GN=Plxdc2 PE=1 SV=1	0	19.521	12	6	14	6	266	6	Plxdc2	98	123.4	97.7	85.6	88	83	52.2	114	140.7	92.7	76	101.6	99.1	109.9	107.8	93.9	106.3	106.367	77.2	105.85	103.533	102.667	14.7521	16.7913	27.9576	5.65361	7.62911	16.6935	16.4554	27.3985	6.39766	8.63315
O70570	Polymeric immunoglobulin receptor OS=Mus musculus GN=Pigr PE=1 SV=1	0	17.813	7	4	5	4	168	4	Pigr	81.5	130.8	47.5	70.6	67	137.9	38.7	98.4	98.1	77.7	69.1	96.4	139.3	93.9	211.5	61.8	70.6	86.6	78.55	85.825	109.867	114.633	41.8835	42.0597	14.771	25.5206	84.0043	47.3957	41.2185	14.4756	28.8793	95.0598
Q61838	Pregnancy zone protein OS=Mus musculus GN=Pzp PE=1 SV=3	0	1118.27	56	91	1330	89	22008	91	Pzp	99.2	95.1	111.6	105.1	112.3	103.4	72.3	109.3	118.7	106.3	93.6	129.7	95.9	110.8	100.2	108.9	97.9	101.967	98.275	106.975	112.133	102.333	8.59089	17.7412	10.3638	16.9394	5.80201	9.7215	17.3863	10.1566	19.1687	6.56559
Q9CQF9	Prenylcysteine oxidase OS=Mus musculus GN=Pcyox1 PE=1 SV=1	0	4.473	2	2	3	2	32	2	Pcyox1	70	67.7	59.4	94	72.3	140.4	225.1	64.7	97.4	122.4	119.4	104.7	75.7	91.7	71.5	96.1	100.5	65.7	132.95	100.975	90.7	89.3667	5.57584	67.6822	26.6281	14.5258	15.6286	6.30966	66.3286	26.0955	16.4375	17.6854
P49935	Pro-cathepsin H OS=Mus musculus GN=Ctsh PE=1 SV=2	0	5.371	5	2	4	2	57	2	Ctsh	48.8	109.7	100.6	61.9	72.4	67.7	50.5	129	118.3	118.3	139.1	101.1	107.6	105.1	120	71.5	87.1	86.3667	63.125	126.175	104.6	92.8667	32.8503	9.44894	9.98445	3.27872	24.7589	37.1736	9.25996	9.78476	3.71022	28.0173
P62962	Profilin-1 OS=Mus musculus GN=Pfn1 PE=1 SV=2	0	19.283	56	7	12	7	185	7	Pfn1	44.2	51.2	115	52.9	83.6	93.5	67.2	184.2	115	125.8	185	81.7	68.1	120.5	186.9	59.9	64.8	70.1333	74.3	152.5	90.1	103.867	39.013	17.9211	37.3286	27.1912	71.9507	44.1474	17.5627	36.5821	30.7697	81.4199
P56812	Programmed cell death protein 5 OS=Mus musculus GN=Pdcd5 PE=1 SV=3	0	6.451	19	2	4	2	57	2	Gm3837; Pdcd5-ps; Pdcd5	73.8	127.7	161.3	107	49.6	98.6	51.6	169	127.5	84.2	134.3	81.2	108.2	121.9	210	58.4	76.1	120.933	76.7	128.75	103.767	114.833	44.1407	30.3431	34.8192	20.709	82.8906	49.9499	29.7363	34.1228	23.4345	93.7995
P50580	Proliferation-associated protein 2G4 OS=Mus musculus GN=Pa2g4 PE=1 SV=3	0	9.296	9	3	5	3	85	3	Pa2g4	18.1	38.6				218	47.1			125.9	317.1			92.3	114.9			28.35	132.55	221.5	92.3	114.9	14.4957	120.845	135.199	#DIV/0!	#DIV/0!	16.4034	118.428	132.495	#DIV/0!	#DIV/0!
Q80XD8	Proline-rich acidic protein 1 OS=Mus musculus GN=Prap1 PE=2 SV=1	0	8.918	29	4	7	4	46	4	Prap1	126.4	140.3	87.1	76.6	97	130.2	133.5	103.4	92.5	94.3	101.5	107	122.7	120.6	105.4	62.9	67.7	117.933	109.325	97.925	116.767	78.6667	27.5921	27.3437	5.33315	8.52311	23.2758	31.2234	26.7968	5.22649	9.6448	26.3391
Q91ZX7	Prolow-density lipoprotein receptor-related protein 1 OS=Mus musculus GN=Lrp1 PE=1 SV=1	0	28.22	3	11	17	11	279	11	Lrp1	144.2	108.2	61.3	87.9	106.1	113.6	87.6	71.6	107.6	85.5	82.4	164.9	80.7	112.4	74.6	106	95.2	104.567	98.8	86.775	119.333	91.9333	41.5693	13.1222	15.1077	42.526	15.9528	47.04	12.8598	14.8055	48.1227	18.0523
P97321	Prolyl endopeptidase FAP OS=Mus musculus GN=Fap PE=1 SV=1	0	7.662	4	3	4	3	47	3	Fap	75.2	155.8	71.2	74.4	63.6	106.3	61	73.3	91.7	115.5	107.8	89.3	96.2	111.2	110.2	92	123.9	100.733	76.325	97.075	98.9	108.7	47.7311	20.8086	18.6962	11.1969	16.0028	54.0128	20.3924	18.3223	12.6705	18.1089
P11680	Properdin OS=Mus musculus GN=Cfp PE=2 SV=2	0	135.969	31	13	138	13	2918	13	Cfp	129.1	189.1	110.3	75.4	71.6	72.5	74.3	108.4	104.2	78.9	56.4	70.7	127	86.3	90	97.6	115.2	142.833	73.45	86.975	94.6667	100.933	41.156	1.71756	24.1921	29.0676	12.9265	46.5724	1.68321	23.7082	32.893	14.6277
Q61207	Prosaposin OS=Mus musculus GN=Psap PE=1 SV=2	0	37.645	24	11	27	11	564	11	Psap	44.1	51.8	67.7	105.8	154.4	122	88	149.8	119.6	112.6	91.2	94.1	61.5	110.5	98.3	91.2	80	54.5333	117.55	118.3	88.7	89.8333	12.0351	28.2193	24.227	24.9423	9.22623	13.619	27.6549	23.7424	28.2249	10.4405
O09114	Prostaglandin-H2 D-isomerase OS=Mus musculus GN=Ptgds PE=1 SV=1	0	12.838	23	5	8	5	54	5	Ptgds	98.4	139.4	82.8	61.4	83.2	75.8	30.3	117.2	107.8	93	94.5	89.3	126.3	124.2	126.8	59.1	103.7	106.867	62.675	103.125	113.267	96.5333	29.2345	23.4045	11.5017	20.7823	34.4143	33.0819	22.9364	11.2717	23.5174	38.9434
Q9R1P4	Proteasome subunit alpha type-1 OS=Mus musculus GN=Psma1 PE=1 SV=1	0	43.906	39	12	22	12	370	12	Psma1	76.7	73.6	49.9	146.9	116.8	140.5	116	74.1	72.1	79.7	151.8	151.8	71.9	83.6	129	91.6	64.4	66.7333	130.05	94.425	102.433	95	14.6603	15.9801	38.385	43.1512	32.4339	16.5897	15.6605	37.6173	48.8301	36.7025
P49722	Proteasome subunit alpha type-2 OS=Mus musculus GN=Psma2 PE=1 SV=3	0	16.549	14	2	6	2	241	2	Psma2	92.7	84	82	118.3	88.9	106.4	81.4	92.4	104.5	97	140.4	144.7	87.8	88	149.8	116.3	104.8	86.2333	98.75	108.575	106.833	123.633	5.68888	16.7209	21.7949	32.7936	23.3791	6.43757	16.3865	21.359	37.1095	26.456
O70435	Proteasome subunit alpha type-3 OS=Mus musculus GN=Psma3 PE=1 SV=3	0	14.237	14	3	7	3	162	3	Psma3	117.7	91.9	53.9	109.6	102.6	227.9	144.3	84.1	70.1	118.7	167.2	126.8	65.4	103.8	178.3	58.7	69.2	87.8333	146.1	110.025	98.6667	102.067	32.0938	57.5007	43.2448	31.0202	66.2284	36.3176	56.3507	42.3799	35.1027	74.9445
Q9R1P0	Proteasome subunit alpha type-4 OS=Mus musculus GN=Psma4 PE=1 SV=1	0	22.027	21	8	16	8	137	8	Psma4	79.1	105.8	66.2	108.6	98	121.8	77.7	107.4	86.1	109.2	122	122.7	98.7	94.1	159	121.6	105	83.7	101.525	106.175	105.167	128.533	20.1968	18.6296	14.8783	15.3575	27.6596	22.8548	18.257	14.5807	17.3787	31.2998
Q9Z2U1	Proteasome subunit alpha type-5 OS=Mus musculus GN=Psma5 PE=1 SV=1	0	18.481	20	4	9	4	245	4	Psma5	111.6	109.1	70.5	124.4	102	120.4	95.1	84.5	106.3	100.4	137.8	103.6	107	97.7	178.8	117.2	84.7	97.0667	110.475	107.25	102.767	126.9	23.0413	14.1495	22.3509	4.70567	47.794	26.0737	13.8665	21.9039	5.32497	54.084
Q9QUM9	Proteasome subunit alpha type-6 OS=Mus musculus GN=Psma6 PE=1 SV=1	0	22.843	26	6	11	6	338	6	Psma6	105	138.1	88.7	103.5	99.1	107.6	107.6	94.1	81	83.8	110.4	141.8	93.6	88	131.1	128.2	100.3	110.6	104.45	92.325	107.8	119.867	25.1716	4.05668	13.3015	29.5777	17.0072	28.4844	3.97555	13.0354	33.4703	19.2454
Q9Z2U0	Proteasome subunit alpha type-7 OS=Mus musculus GN=Psma7 PE=1 SV=1	0	36.889	25	6	18	6	372	6	Psma7	91.6	110.6	82.8	86.5	90.7	99.1	79.1	106.2	79.2	99.4	93.9	100.4	96.9	110.5	156.6	137.9	96.8	95	88.85	94.675	102.6	130.433	14.2084	8.34805	11.4779	7.06187	30.5912	16.0784	8.18109	11.2484	7.99126	34.6172
O09061	Proteasome subunit beta type-1 OS=Mus musculus GN=Psmb1 PE=1 SV=1	0	12.997	23	5	5	5	50	5	Psmb1	79.6	115.9	113.8	105.5	104.4	200.3	95	130.8	98.2	90.1	197	117.3	95.6	97	134.2	118.4	74	103.1	126.3	129.025	103.3	108.867	20.3787	49.5578	48.611	12.1445	31.2117	23.0606	48.5667	47.6388	13.7428	35.3194
O35955	Proteasome subunit beta type-10 OS=Mus musculus GN=Psmb10 PE=1 SV=1	0	14.318	15	5	10	5	148	5	Psmb10	80.9	81.5	42	135.6	88.9	108.2	116.6	78.6	82.6	72.5	112	164.8	75.1	90.5	133.4	136	84.1	68.1333	112.325	86.425	110.133	117.833	22.6341	19.3713	17.5485	47.9648	29.2428	25.6129	18.9839	17.1975	54.2773	33.0914
Q9R1P3	Proteasome subunit beta type-2 OS=Mus musculus GN=Psmb2 PE=1 SV=1	0	12.592	27	5	6	5	69	5	Psmb2	116.7	102.3	78.6	102.4	102.5	44.7	52.4	87.6	90.3	107	54.8	138.4	76.9	124.8	115.2	104.7	85.1	99.2	75.5	84.925	113.367	101.667	19.2382	31.2776	21.8393	32.3048	15.2775	21.7701	30.652	21.4025	36.5564	17.2882
P99026	Proteasome subunit beta type-4 OS=Mus musculus GN=Psmb4 PE=1 SV=1	0	10.538	11	3	7	3	147	3	Psmb4	83.2	149.3	47.4	167.5	104.3	91.3	121.5	123.6	98.1	60	112.3	176.5	84.3	82	115.6	197.1	150.5	93.3	121.15	98.5	114.267	154.4	51.6954	33.2836	27.706	53.9079	40.8897	58.4988	32.6179	27.1518	61.0025	46.2711
Q60692	Proteasome subunit beta type-6 OS=Mus musculus GN=Psmb6 PE=1 SV=3	0	7.771	15	3	5	3	101	3	Psmb6	82.3	82.6	80.6	118.5	109.2	103.7	116	115.6	50.5	69.1	115.9	151.9	64.6	78.2	106.7	91.8	87.7	81.8333	111.85	87.775	98.2333	95.4	1.07858	6.70547	33.1835	46.9715	9.9985	1.22053	6.57136	32.5198	53.1533	11.3144
P70195	Proteasome subunit beta type-7 OS=Mus musculus GN=Psmb7 PE=1 SV=1	0	14.638	12	4	10	4	201	4	Psmb7	65.8	71.2	67.8	121.9	102.3	144.4	76.4	85	89.9	88.8	142.2	118	88.1	70	124.5	111.3	86.9	68.2667	111.25	101.475	92.0333	107.567	2.73008	28.9077	27.231	24.2405	19.076	3.08938	28.3296	26.6864	27.4307	21.5865
P28063	Proteasome subunit beta type-8 OS=Mus musculus GN=Psmb8 PE=1 SV=2	0	21.448	24	6	10	6	228	6	Psmb8	89.1	105.2	55.6	91.4	85.4	95	88.1	84.5	71.2	95.2	106.8	134.3	74.1	104.3	142	115.9	77.8	83.3	89.975	89.425	104.233	111.9	25.3036	4.15241	15.1838	30.1001	32.2864	28.6337	4.06936	14.8802	34.0614	36.5355
Q07456	Protein AMBP OS=Mus musculus GN=Ambp PE=1 SV=2	0	138.713	41	20	94	20	1983	20	Ambp	97.9	84.1	87.5	98.5	120.8	114.1	95.9	102.5	94.9	102	110.6	123.8	82.8	136.2	109.3	88.8	94.1	89.8333	107.325	102.5	114.267	97.4	7.18981	12.0539	6.41924	27.9473	10.641	8.13603	11.8128	6.29086	31.6254	12.0414
Q4VAA2	Protein CDV3 OS=Mus musculus GN=Cdv3 PE=1 SV=2	0	13.064	19	3	7	3	243	3	Cdv3	49.3	49.1				179.2	62.6			177.2	191.5			76.7	182.6			49.2	120.9	184.35	76.7	182.6	0.141421	82.4487	10.1116	#DIV/0!	#DIV/0!	0.160033	80.7997	9.90939	#DIV/0!	#DIV/0!
P12399	Protein CTLA-2-alpha OS=Mus musculus GN=Ctla2a PE=2 SV=2	0	9.956	20	3	9	3	196	3	Ctla2a	83	74.4	79.3	89.3	71	51.3	73	100.8	83	92	92.9	76.4	188.9	95	345.2	61.4	88.7	78.9	71.15	92.175	120.1	165.1	4.31393	15.5659	7.28303	60.304	156.567	4.88167	15.2546	7.13737	68.2404	177.173
Q99LX0	Protein deglycase DJ-1 OS=Mus musculus GN=Park7 PE=1 SV=1	0	18.726	37	6	12	6	200	6	Park7	19.4	21.5	86.1	123.2	64.7	176.4	66.2	167	109.6	123.9	277	73.7	61.5	98.2	180.8	64.7	58.9	42.3333	107.625	169.375	77.8	101.467	37.9176	53.3266	75.7844	18.6904	68.7659	42.9078	52.26	74.2687	21.1501	77.8159
P27773	Protein disulfide-isomerase A3 OS=Mus musculus GN=Pdia3 PE=1 SV=2	0	11.832	9	4	4	4	92	4	Pdia3	16.6					515	175.9			22.7	92.2			26.6	16.5			16.6	345.45	57.45	26.6	16.5	#DIV/0!	239.78	49.1439	#DIV/0!	#DIV/0!	#DIV/0!	234.984	48.161	#DIV/0!	#DIV/0!
P09103	Protein disulfide-isomerase OS=Mus musculus GN=P4hb PE=1 SV=2	0	16.896	13	6	8	6	112	6	P4hb	18.5	17.1				549.3	113.7			36	182.4			36.1	39.5			17.8	331.5	109.2	36.1	39.5	0.989949	308.016	103.52	#DIV/0!	#DIV/0!	1.12023	301.855	101.45	#DIV/0!	#DIV/0!
E9Q7X6	Protein HEG homolog 1 OS=Mus musculus GN=Heg1 PE=1 SV=1	0	7.511	2	2	3	2	120	2	Heg1	79.8	77.6				73.8	142.4			95.7	58			77.8	94.5			78.7	108.1	76.85	77.8	94.5	1.55563	48.5075	26.6579	#DIV/0!	#DIV/0!	1.76037	47.5374	26.1248	#DIV/0!	#DIV/0!
P27005	Protein S100-A8 OS=Mus musculus GN=S100a8 PE=1 SV=3	0	6.982	49	2	2	2	0	2	S100a8																		#DIV/0!	#DIV/0!	#DIV/0!	#DIV/0!	#DIV/0!	#DIV/0!	#DIV/0!	#DIV/0!	#DIV/0!	#DIV/0!	#DIV/0!	#DIV/0!	#DIV/0!	#DIV/0!	#DIV/0!
P31725	Protein S100-A9 OS=Mus musculus GN=S100a9 PE=1 SV=3	0	16.354	40	5	12	5	133	5	S100a9	80.2	65.4	84.3	46.5	71.9	49.1	30	180.7	88	89.1	80.4	81.5	130.9	115.3	270.3	91	111.6	76.6333	49.375	109.55	109.233	157.633	9.942	17.2347	47.5908	25.2526	98.1143	11.2504	16.89	46.639	28.576	111.027
Q8R121	Protein Z-dependent protease inhibitor OS=Mus musculus GN=Serpina10 PE=1 SV=1	0	57.28	25	11	39	11	959	11	Serpina10	132.9	105.5	123.6	74.2	97.4	73.2	65.6	94.2	102.9	115.6	73.1	107.4	91.8	132.5	108.3	117.3	103.3	120.667	77.6	96.45	110.567	109.633	13.9335	13.7472	17.8756	20.534	7.0946	15.7673	13.4723	17.5181	23.2364	8.02829
Q9JM99	Proteoglycan 4 OS=Mus musculus GN=Prg4 PE=1 SV=2	0	65.264	14	16	35	16	495	16	Prg4	248.9	130.7	324.4	20.5	61.7	27.3	26.6	96.8	61.3	118.3	39	88.4	57.3	142.1	92	101.4	109.8	234.667	34.025	78.85	95.9333	101.067	97.6313	18.701	35.4708	42.899	8.90468	110.48	18.327	34.7614	48.5448	10.0766
P19221	Prothrombin OS=Mus musculus GN=F2 PE=1 SV=1	0	162.581	53	34	95	34	1855	34	F2	77.8	79.3	59.8	96.6	76.5	135.3	247.9	70.9	54.3	59.1	141.7	129.8	92.3	66.1	138.6	85.3	87.2	72.3	139.075	81.5	96.0667	103.7	10.8513	76.5439	40.7349	32.0166	30.2392	12.2794	75.013	39.9202	36.2302	34.2189
Q01102	P-selectin OS=Mus musculus GN=Selp PE=1 SV=1	0	9.611	3	2	4	2	112	2	Selp	236.8	108.2	275.9	98.1	123.2	47	22.9	138.5	111.9	120.4	74.2	70.2	77.1	104.1	96.2	84.5	76.8	206.967	72.8	111.25	83.8	85.8333	87.7402	45.9561	27.0765	17.9156	9.76849	99.2874	45.037	26.535	20.2735	11.0541
P23492	Purine nucleoside phosphorylase OS=Mus musculus GN=Pnp PE=1 SV=2	0	11.02	10	3	7	3	163	3	Pnp	26.6	27.8	25.8	173.5	50.9	146.9	62.5	30.6	35	99.7	356.5	130.3	54.6	85	119	57.2	57.1	26.7333	108.45	130.45	89.9667	77.7667	1.00664	60.9188	153.975	38.0936	35.7091	1.13913	59.7004	150.895	43.107	40.4087
Q5I012	Putative sodium-coupled neutral amino acid transporter 10 OS=Mus musculus GN=Slc38a10 PE=1 SV=2	0	8.807	2	2	4	2	108	2	Slc38a10	95.1	136	90.8	98.4	77.5	66.8	30.5	127.7	182.9	97.1	54.1	137.1	163.2	94.9	109.7	96.7	153.3	107.3	68.3	115.45	131.733	119.9	24.9477	28.4121	54.1606	34.4648	29.6466	28.231	27.8438	53.0774	39.0006	33.5483
Q8BK48	Pyrethroid hydrolase Ces2e OS=Mus musculus GN=Ces2e PE=1 SV=1	0	24.854	14	6	9	5	179	6	Ces2e	67.5	87	67.9	71.9	99.7	120.1	126.7	84.6	102.8	88.2	98.6	100	95.3	91.4	95	108.2	111.7	74.1333	104.6	93.55	95.5667	104.967	11.1447	24.6439	8.5594	4.3062	8.807	12.6114	24.151	8.38821	4.87292	9.96606
P53657	Pyruvate kinase PKLR OS=Mus musculus GN=Pklr PE=1 SV=1	0	11.583	5	3	4	2	121	3	Pklr	78	67.1				183.6	122.8			112.8	289.1			64.1	94.7			72.55	153.2	200.95	64.1	94.7	7.70746	42.9921	124.663	#DIV/0!	#DIV/0!	8.72182	42.1323	122.17	#DIV/0!	#DIV/0!
P52480	Pyruvate kinase PKM OS=Mus musculus GN=Pkm PE=1 SV=4	0	139.928	58	28	66	27	1653	28	Pkm	74.2	111.3	58.6	107.1	82.5	139.6	91.9	65.9	107.1	112.1	165.6	56.3	105.1	96.2	159.4	96.8	78.9	81.3667	105.275	112.675	85.8667	111.7	27.0711	25.0275	40.9079	25.9893	42.2678	30.6338	24.527	40.0897	29.4097	47.8306
P26043	Radixin OS=Mus musculus GN=Rdx PE=1 SV=3	0	12.817	8	5	5	2	73	5	Rdx																		#DIV/0!	#DIV/0!	#DIV/0!	#DIV/0!	#DIV/0!	#DIV/0!	#DIV/0!	#DIV/0!	#DIV/0!	#DIV/0!	#DIV/0!	#DIV/0!	#DIV/0!	#DIV/0!	#DIV/0!
A2A8L5	Receptor-type tyrosine-protein phosphatase F OS=Mus musculus GN=Ptprf PE=1 SV=1	0	8.831	2	3	4	3	99	3	Ptprf																		#DIV/0!	#DIV/0!	#DIV/0!	#DIV/0!	#DIV/0!	#DIV/0!	#DIV/0!	#DIV/0!	#DIV/0!	#DIV/0!	#DIV/0!	#DIV/0!	#DIV/0!	#DIV/0!	#DIV/0!
Q05909	Receptor-type tyrosine-protein phosphatase gamma OS=Mus musculus GN=Ptprg PE=1 SV=1	0	4.747	2	2	3	2	60	2	Ptprg	94	99.2	76	66.7	79.8	75.7	29.3	89.9	111.5	82.8	77.1	121.2	98.4	122.4	99.8	113.5	119	89.7333	62.875	90.325	114	110.767	12.1743	23.0423	15.0564	13.5233	9.88753	13.7765	22.5815	14.7553	15.3031	11.1888
P28828	Receptor-type tyrosine-protein phosphatase mu OS=Mus musculus GN=Ptprm PE=1 SV=2	0	10.146	2	2	3	2	73	2	Ptprm			109.6	129.3	143.5			111.7	133.6			98.7	92.1			135.5	107.1	109.6	136.4	122.65	95.4	121.3	#DIV/0!	10.0409	15.4856	4.6669	20.0818	#DIV/0!	9.8401	15.1759	5.2811	22.7247
P35230	Regenerating islet-derived protein 3-beta OS=Mus musculus GN=Reg3b PE=1 SV=1	0	7.802	17	3	8	3	99	3	Reg3b	111.2	100.6	83.4	68.5	83.9	76.4	104	70.1	77	77	63.4	85.7	139.7	107.2	126.6	132.2	159.4	98.4	83.2	71.875	110.867	139.4	14.03	15.2256	6.51939	27.1861	17.5454	15.8764	14.9211	6.38901	30.764	19.8545
O09049	Regenerating islet-derived protein 3-gamma OS=Mus musculus GN=Reg3g PE=1 SV=1	0	30.425	29	4	15	4	265	4	Reg3g	66.4	87.1	78.5	60.9	100.3	66.7	65.9	88.8	97.2	83.9	68.3	107.4	167.1	125.1	131.8	144.9	176.9	77.3333	73.45	84.55	133.2	151.2	10.3992	18.083	12.1459	30.6632	23.2006	11.7678	17.7214	11.903	34.6986	26.254
Q64374	Regucalcin OS=Mus musculus GN=Rgn PE=1 SV=1	0	59.289	37	13	25	13	613	13	Rgn	19.6	24.8	222.5	49.2	19	223.8	18.4	186.7	40.8	134	430	109.9	96	44.4	135.8	103.9	54.3	88.9667	77.6	197.875	83.4333	98	115.672	98.5217	166.092	34.5109	41.0691	130.896	96.5513	162.77	39.0528	46.474
P24549	Retinal dehydrogenase 1 OS=Mus musculus GN=Aldh1a1 PE=1 SV=5	0	28.697	19	9	10	9	108	9	Aldh1a1	37.2	30.3	22.8	41.7	13	381.6	67.3	58.9	19.1	109.4	572.9	44	10.9	47.9	105.2	14.1	8.4	30.1	125.9	190.075	34.2667	42.5667	7.20208	171.904	257.878	20.3299	54.3169	8.14992	168.465	252.72	23.0054	61.4653
Q00724	Retinol-binding protein 4 OS=Mus musculus GN=Rbp4 PE=1 SV=2	0	53.22	42	12	62	12	850	12	Rbp4	65.2	85.1	43	139.5	105.8	130.8	93.1	89.4	134.3	74.9	107.5	125.7	137.3	88.2	117.3	139.2	109.6	64.4333	117.3	101.525	117.067	122.033	21.0605	21.5482	25.5982	25.6633	15.3572	23.8322	21.1173	25.0863	29.0407	17.3783
Q99PT1	Rho GDP-dissociation inhibitor 1 OS=Mus musculus GN=Arhgdia PE=1 SV=3	0	9.246	12	3	4	3	33	3	Arhgdia			61.4	85	59.7			119.4	84			85.3	43.7			58.4	75.2	61.4	72.35	101.7	64.5	66.8	#DIV/0!	17.8898	25.0316	29.4156	11.8794	#DIV/0!	17.532	24.5309	33.2869	13.4428
Q9JJH1	Ribonuclease 4 OS=Mus musculus GN=Rnase4 PE=1 SV=1	0	42.881	49	7	42	7	409	7	Rnase4	123.9	128.1	109.2	53.3	86.9	63.2	33.1	131.2	89.6	119	61.6	102.7	99.9	150.2	126.4	93.7	143.9	120.4	59.125	100.35	117.6	121.333	9.92421	22.3554	31.1805	28.2671	25.4806	11.2303	21.9083	30.5569	31.9873	28.8341
Q91VI7	Ribonuclease inhibitor OS=Mus musculus GN=Rnh1 PE=1 SV=1	0	8.622	5	2	4	2	73	2	Rnh1	25.9	75.5	69.8	135.6	133.9	144.1	65.4	157.5	110.5	102.1	177.4	173.6	78	101.8	154.9	159.3	65.8	57.0667	119.75	136.875	117.8	126.667	27.1412	36.507	36.3896	49.7679	52.758	30.7131	35.7769	35.6618	56.3176	59.7013
P52760	Ribonuclease UK114 OS=Mus musculus GN=Hrsp12 PE=1 SV=3	0	34.604	73	8	14	8	318	8	Hrsp12; Rida	12.3	18.7	128.2	13	16.6	222.5	14.7	214.5	23.7	156.9	387.9	46.4	22.6	38.9	162.7	29.2	21.2	53.0667	66.7	195.75	35.9667	71.0333	65.146	103.877	150.979	12.1681	79.4864	73.7197	101.8	147.959	13.7695	89.9473
Q99PL5	Ribosome-binding protein 1 OS=Mus musculus GN=Rrbp1 PE=1 SV=2	0	59.33	29	16	27	16	175	16	Rrbp1	29.5	21.7	38.1	23.7	14.4	458	21.9	199.1	36.9	238.6	195.9	46.2	39.2	47.2	116.5	21.6	17.2	29.7667	129.5	167.625	44.2	51.7667	8.20325	219.037	89.2872	4.3589	56.1039	9.28285	214.656	87.5015	4.93256	63.4875
Q91X83	S-adenosylmethionine synthase isoform type-1 OS=Mus musculus GN=Mat1a PE=1 SV=1	0	6.994	6	2	2	2	75	2	Mat1a						267	41.8			70.2	632			25.3	45.3			#DIV/0!	154.4	351.1	25.3	45.3	#DIV/0!	159.24	397.253	#DIV/0!	#DIV/0!	#DIV/0!	156.056	389.308	#DIV/0!	#DIV/0!
Q2VLH6	Scavenger receptor cysteine-rich type 1 protein M130 OS=Mus musculus GN=Cd163 PE=1 SV=2	0	20.732	6	6	8	6	184	6	Cd163			116.6	53.6	93			165.2	124			106.4	120.5			111.7	124.2	116.6	73.3	144.6	113.45	117.95	#DIV/0!	27.86	29.1328	9.97021	8.83883	#DIV/0!	27.3028	28.5501	11.2823	10.0021
Q99J08	SEC14-like protein 2 OS=Mus musculus GN=Sec14l2 PE=1 SV=1	0.001	3.477	5	2	2	2	30	2	Sec14l2																		#DIV/0!	#DIV/0!	#DIV/0!	#DIV/0!	#DIV/0!	#DIV/0!	#DIV/0!	#DIV/0!	#DIV/0!	#DIV/0!	#DIV/0!	#DIV/0!	#DIV/0!	#DIV/0!	#DIV/0!
Q8K1I3	Secreted phosphoprotein 24 OS=Mus musculus GN=Spp2 PE=1 SV=2	0	9.571	18	4	7	4	147	4	Spp2	37.7	68.8	38.9	121.6	39.6	234.5	213.3	57.6	53.2	68.6	162.4	215.3	71.1	46.5	59.2	56.6	78.7	48.4667	152.25	85.45	110.967	64.8333	17.6194	89.669	51.7072	91.1887	12.079	19.9382	87.8757	50.6731	103.19	13.6687
P16014	Secretogranin-1 OS=Mus musculus GN=Chgb PE=1 SV=2	0	6.526	5	3	6	3	56	3	Chgb	55	96.1	56	78.2	85.6	66.6	78.2	126.7	162.2	89.7	70	119.1	127.2	107.4	84.3	19.3	104.5	69.0333	77.15	112.15	117.9	69.3667	23.4458	7.8509	40.8139	9.9544	44.5198	26.5314	7.69388	39.9976	11.2645	50.3789
P17563	Selenium-binding protein 1 OS=Mus musculus GN=Selenbp1 PE=1 SV=2	0	76.992	44	16	34	1	710	16	Selenbp1																		#DIV/0!	#DIV/0!	#DIV/0!	#DIV/0!	#DIV/0!	#DIV/0!	#DIV/0!	#DIV/0!	#DIV/0!	#DIV/0!	#DIV/0!	#DIV/0!	#DIV/0!	#DIV/0!	#DIV/0!
Q63836	Selenium-binding protein 2 OS=Mus musculus GN=Selenbp2 PE=1 SV=2	0	83.611	48	18	38	3	784	18	Selenbp2	22.5	26.8	68.8	25.1	14.6	332.7	29.6	132.3	28.2	205.4	382	82.5	27.3	58.3	183.3	31.1	26.7	39.3667	100.5	186.975	56.0333	80.3667	25.5805	154.928	148.967	27.6697	89.17	28.9471	151.829	145.987	31.3112	100.905
P70274	Selenoprotein P OS=Mus musculus GN=Sepp1 PE=1 SV=3	0	56.45	26	11	53	11	963	11	Sepp1; Selenop	129.2	141	120.9	29.1	68.4	43	53.2	89.3	68.1	93.6	34.4	111.9	139.5	128.7	109.1	156.6	136.4	130.367	48.425	71.35	126.7	134.033	10.1007	16.58	27.0378	13.9083	23.8383	11.43	16.2484	26.4971	15.7387	26.9755
Q62179	Semaphorin-4B OS=Mus musculus GN=Sema4b PE=1 SV=2	0.001	3.505	2	2	3	2	42	2	Sema4b			65.6	80.2	102.4			176.9	73.4			121.2	91.1			118.2	106.4	65.6	91.3	125.15	106.15	112.3	#DIV/0!	15.6978	73.1856	21.2839	8.34386	#DIV/0!	15.3838	71.7218	24.085	9.44197
P07759	Serine protease inhibitor A3K OS=Mus musculus GN=Serpina3k PE=1 SV=2	0	194.752	41	20	263	11	5550	20	Serpina3k	41.8	43.5	31.8	137.4	94.8	157.7	208	34.5	70.9	68	136.9	224.1	98.7	74.6	58.9	133.1	86.6	39.0333	149.475	77.575	132.467	92.8667	6.32166	47.0035	42.8608	80.2665	37.4948	7.15363	46.0634	42.0036	90.83	42.4294
Q03734	Serine protease inhibitor A3M OS=Mus musculus GN=Serpina3m PE=1 SV=2	0	114.518	29	13	135	4	2031	13	Serpina3m	96.9	78.1	121.3	60.6	96.3	71.2	67.1	61.4	67.4	96.9	71	117.7	90.5	108.8	107.5	199.8	144.4	98.7667	73.8	74.175	105.667	150.567	21.6604	15.622	15.6589	13.8681	46.458	24.5111	15.3096	15.3458	15.6932	52.5721
Q91WP6	Serine protease inhibitor A3N OS=Mus musculus GN=Serpina3n PE=1 SV=1	0	166.035	39	23	184	21	2385	23	Serpina3n	102.4	50.3	101.9	66.8	96.9	75.6	92.3	67.6	63.9	101.7	79	134.8	79	135.3	149.5	137.6	130.3	84.8667	82.9	78.05	116.367	139.133	29.9367	14.1051	17.026	32.3614	9.69141	33.8765	13.823	16.6854	36.6204	10.9669
P09036	Serine protease inhibitor Kazal-type 1 OS=Mus musculus GN=Spink1 PE=1 SV=1	0	11.562	26	3	9	3	258	3	Spink3; Spink1	103.8	182.6	88.6	113	96.1	112.8	92.2	106.4	112.2	84.5	84.3	91	148.5	105.4	104.5	91.3	76.5	125	103.525	96.85	114.967	90.7667	50.4587	10.9421	14.5699	29.9199	14.0076	57.0994	10.7232	14.2785	33.8576	15.8511
Q921I1	Serotransferrin OS=Mus musculus GN=Tf PE=1 SV=1	0	647.355	73	74	642	73	10777	74	Trf	145.5	152.9	147.6	65.5	112.7	67.3	61.7	129.4	99.2	87.8	46.2	94.3	119	94.1	78.5	138.5	109.1	148.667	76.8	90.65	102.467	108.7	3.81357	24.0469	34.4412	14.3186	30.002	4.31546	23.566	33.7524	16.2031	33.9505
P07724	Serum albumin OS=Mus musculus GN=Alb PE=1 SV=3	0	329.11	77	54	361	54	5591	54	Alb	58.7	105.7	121.8	53.6	54.8	113.9	106.7	70.9	141.1	48.1	73.6	113	126.9	62.7	54.4	199.4	142.4	95.4	82.25	83.425	100.867	132.067	32.7867	32.5261	40.1151	33.7761	73.0502	37.1017	31.8756	39.3128	38.2212	82.6641
P05366	Serum amyloid A-1 protein OS=Mus musculus GN=Saa1 PE=1 SV=2	0	74.974	63	10	82	8	1273	10	Saa1	94.2	43	103.4	32.9	59	15.9	41.9	101.3	58.6	182.7	29	114.8	77.2	127.8	142.1	121.9	224.1	80.2	37.425	92.9	106.6	162.7	32.5429	17.9751	66.8189	26.2777	54.1247	36.8258	17.6156	65.4825	29.7361	61.2478
P05367	Serum amyloid A-2 protein OS=Mus musculus GN=Saa2 PE=1 SV=1	0	46.846	59	8	66	7	1342	8	Saa2	101	25.8	152.2	21.5	59.1	9.5	26.6	114.6	60	208.2	38.9	149.3	80.9	135.3	143.1	125.8	198.2	93	29.175	105.425	121.833	155.7	63.5786	21.1986	75.5775	36.1338	37.8089	71.946	20.7747	74.066	40.8893	42.7848
P04918	Serum amyloid A-3 protein OS=Mus musculus GN=Saa3 PE=1 SV=1	0	25.03	38	7	36	6	386	7	Saa3	9.7	12	8.9		6.8	5.8	7.5	42.8	42.3	39.6	11.9	132.4	217.2	107.1	192.9	222.5	520.3	10.2	6.7	34.15	152.233	311.9	1.60935	0.8544	14.8998	57.6674	181.086	1.82115	0.837312	14.6018	65.2568	204.918
P31532	Serum amyloid A-4 protein OS=Mus musculus GN=Saa4 PE=1 SV=2	0	69.391	58	9	65	9	1757	9	Saa4	62.7	51.9	45	115.7	104.7	98.9	199.3	69.8	95.6	106	137.7	113.9	64.8	74.8	96.9	90.9	100	53.2	129.65	102.275	84.5	95.9333	8.92132	46.9531	28.095	25.9474	4.62637	10.0954	46.0141	27.5331	29.3623	5.23523
P12246	Serum amyloid P-component OS=Mus musculus GN=Apcs PE=1 SV=2	0	90.978	35	12	80	12	1637	12	Apcs	312.6	96.4	340.7	37.1	138.6	23.3	18.5	186.1	66.1	155.1	26	28.7	20.9	129.7	56.5	25.3	57.2	249.9	54.375	108.325	59.7667	46.3333	133.675	56.7008	74.8269	60.6895	18.2188	151.268	55.5668	73.3304	68.6766	20.6165
P52430	Serum paraoxonase/arylesterase 1 OS=Mus musculus GN=Pon1 PE=1 SV=2	0	7.066	9	3	6	3	49	3	Pon1	44.3	66.4	40.7	64.2	67.1	197.4	212.7	39.7	74.3	57.1	174	150.5	129.6	48.4	96.2	96.8	119.9	50.4667	135.35	86.275	109.5	104.3	13.9156	80.7333	60.165	53.9362	13.5133	15.747	79.1187	58.9617	61.0345	15.2918
Q9R0P3	S-formylglutathione hydrolase OS=Mus musculus GN=Esd PE=1 SV=1	0	7.264	5	2	3	2	53	2	Esd	40	70.9	77.2	95.3	85.5	115.3	240.9	150.4	122.5	136.5	266.3	114.9	125.7	107.1	100.4	95.3	126.2	62.7	134.25	168.925	115.9	107.3	19.9095	72.1734	65.9083	9.34024	16.5653	22.5298	70.7299	64.5902	10.5695	18.7454
Q91VW3	SH3 domain-binding glutamic acid-rich-like protein 3 OS=Mus musculus GN=Sh3bgrl3 PE=1 SV=1	0	11.667	40	3	8	3	224	3	Sh3bgrl3	83.5	130.7	109.8	82.9	57.9	42.1	141.9	148.4	104.3	87	84.4	122.2	139.3	134.6	132.9	80.2	71.9	108	81.2	106.025	132.033	95	23.6514	43.8143	29.5985	8.83421	33.0837	26.7641	42.938	29.0065	9.99685	37.4377
Q04646	Sodium/potassium-transporting ATPase subunit gamma OS=Mus musculus GN=Fxyd2 PE=1 SV=2	0	6.411	43	2	2	2	62	2	Fxyd2																		#DIV/0!	#DIV/0!	#DIV/0!	#DIV/0!	#DIV/0!	#DIV/0!	#DIV/0!	#DIV/0!	#DIV/0!	#DIV/0!	#DIV/0!	#DIV/0!	#DIV/0!	#DIV/0!	#DIV/0!
Q64442	Sorbitol dehydrogenase OS=Mus musculus GN=Sord PE=1 SV=3	0	37.953	29	11	17	11	252	11	Sord	25.6	12.6	12.1	40.8	29.2	318.9	36.9	28.3	27.7	91.3	608.5	92.9	44.4	47.1	90.5	47.1	31.7	16.7667	106.45	188.95	61.4667	56.4333	7.65398	141.715	281.287	27.2555	30.4909	8.66129	138.881	275.662	30.8425	34.5037
P70663	SPARC-like protein 1 OS=Mus musculus GN=Sparcl1 PE=1 SV=3	0	28.153	12	6	14	6	301	6	Sparcl1	61	40.2	26	172.9	107.1	302.8	201.8	43.9	47.3	50	229.7	250	53.4	61.7	85.3	46.7	45	42.4	196.15	92.725	121.7	59	17.6034	81.3974	91.3508	111.189	22.7923	19.9201	79.7695	89.5238	125.822	25.7919
P54227	Stathmin OS=Mus musculus GN=Stmn1 PE=1 SV=2	0	16.232	30	5	10	5	125	5	Stmn1	60.8	82.7	102.9	91.5	74.4	60	42.9	226.9	138.3	100.1	91.1	117.2	91.7	140.2	145.5	98.1	103.6	82.1333	67.2	139.1	116.367	115.733	21.0557	20.6935	62.0067	24.2607	25.925	23.8268	20.2796	60.7665	27.4536	29.3368
Q60864	Stress-induced-phosphoprotein 1 OS=Mus musculus GN=Stip1 PE=1 SV=1	0	15.629	14	7	12	7	191	7	Stip1	39.4	64.3	99.2	90.6	40	137.9	31.3	159.5	79.7	98	183.8	43.8	88.1	92.6	160	55.1	64.9	67.6333	74.95	130.25	74.8333	93.3333	30.039	49.4451	49.3914	26.9697	57.9426	33.9924	48.4562	48.4036	30.5191	65.5682
Q8BND5	Sulfhydryl oxidase 1 OS=Mus musculus GN=Qsox1 PE=1 SV=1	0	135.313	43	29	82	29	1816	29	Qsox1	55.7	52	115	100.6	135.7	94.8	46.6	135.8	127.3	147.5	85.2	95.4	88	125	126.6	115.4	108.9	74.2333	94.425	123.95	102.8	116.967	35.3534	36.6475	27.1282	19.5786	8.9534	40.0061	35.9146	26.5856	22.1552	10.1317
P08228	Superoxide dismutase [Cu-Zn] OS=Mus musculus GN=Sod1 PE=1 SV=2	0	73.211	53	12	63	12	994	12	Sod1	38.2	64.7	156.5	62.7	33.7	139.4	24.6	215	79.2	121.3	213	70.9	73.7	85.2	171.6	40.5	49.3	86.4667	65.1	157.125	76.6	87.1333	62.0811	52.1295	67.8903	7.57826	73.2825	70.2514	51.0869	66.5325	8.57561	82.9269
Q8CIT9	Suprabasin OS=Mus musculus GN=Sbsn PE=2 SV=1	0	48.774	24	11	26	11	373	11	Sbsn	121.6	177.8	118.8	85.5	105.8	91.1	41.8	141.8	119.7	119.7	63.7	61.5	147.6	119.8	128.6	34.8	76.2	139.4	81.05	111.225	109.633	79.8667	33.2848	27.5314	33.3522	43.9411	47.0074	37.6653	26.9807	32.6852	49.7241	53.1939
P26039	Talin-1 OS=Mus musculus GN=Tln1 PE=1 SV=2	0	6.253	1	2	3	2	112	2	Tln1	52.1	27.6				88.6	110			83.4	126.2			99.6	173.9			39.85	99.3	104.8	99.6	173.9	17.3241	15.1321	30.2642	#DIV/0!	#DIV/0!	19.6041	14.8294	29.6589	#DIV/0!	#DIV/0!
P43025	Tetranectin OS=Mus musculus GN=Clec3b PE=1 SV=2	0	58.398	31	8	22	8	515	8	Clec3b	90.9	151.9	90.7	89.2	81.2	90.4	68.3	92.2	112.9	85.8	71.3	100.1	115.9	97.4	96.5	101.9	113.1	111.167	82.275	90.55	104.467	103.833	35.2762	10.1723	17.2759	9.99316	8.46719	39.9188	9.96886	16.9304	11.3083	9.58153
P10639	Thioredoxin OS=Mus musculus GN=Txn PE=1 SV=3	0	9.179	23	3	9	3	70	3	Txn1	43.3	55.4	139.3	105.4	63.1	131.8	13	164.2	96.2	99.5	176.8	92.7	84	102.6	143.7	54.9	54.2	79.3333	78.325	134.175	93.1	84.2667	52.2839	51.9352	42.2802	9.30645	51.472	59.1648	50.8965	41.4346	10.5312	58.246
Q6ZWY8	Thymosin beta-10 OS=Mus musculus GN=Tmsb10 PE=1 SV=3	0	12.494	84	5	12	3	70	5	Tmsb10	105.7	211.8	209.8	68	78	34.4	235.4	178.6	127.3	64.5	70.2	86.9	145.9	95.6	97.3	62.9	79.6	175.767	103.95	110.15	109.467	79.9333	60.6878	89.5956	53.726	31.8506	17.2024	68.6747	87.8037	52.6515	36.0424	19.4664
P20065	Thymosin beta-4 OS=Mus musculus GN=Tmsb4x PE=1 SV=1	0	30.047	50	8	25	6	94	8	Tmsb4x	91.2	125.2	188.5	50.5	64.9	44.4	9.8	160.8	127.7	88.5	80.5	75.9	179.4	112.8	145.5	49.2	68.3	134.967	42.4	114.375	122.7	87.6667	49.3798	23.3711	37.1926	52.4554	50.9875	55.8785	22.9036	36.4487	59.3589	57.6978
P61939	Thyroxine-binding globulin OS=Mus musculus GN=Serpina7 PE=2 SV=1	0	17.666	11	5	9	5	146	5	Serpina7	127.8	81	189.7	71	152.4	80.2	58.6	191.4	125.5	94.9	104.3	129	71.9	119.5	84.2	112.2	85.2	132.833	90.55	129.025	106.8	93.8667	54.5245	42.1725	43.5083	30.5953	15.885	61.7003	41.329	42.6381	34.6218	17.9756
Q93092	Transaldolase OS=Mus musculus GN=Taldo1 PE=1 SV=2	0	40.513	35	14	27	14	434	14	Taldo1	76.8	61.2	80.3	44.6	51.4	72.7	42.8	123	72.4	90.7	129.6	162.2	57.6	125.7	167.9	169.1	112.6	72.7667	52.875	103.925	115.167	149.867	10.1687	13.7257	27.0295	53.0896	32.2795	11.507	13.4512	26.4889	60.0765	36.5276
O88968	Transcobalamin-2 OS=Mus musculus GN=Tcn2 PE=1 SV=1	0	26.043	22	8	18	8	275	8	Tcn2	74.4	85.9	71.1	117.2	97	111.2	70	103.8	120.4	111.2	101.9	88.4	107.4	119.6	119.2	114.1	102.2	77.1333	98.85	109.325	105.133	111.833	7.76938	21.0158	8.40293	15.723	8.72372	8.79189	20.5955	8.23487	17.7923	9.87182
Q62351	Transferrin receptor protein 1 OS=Mus musculus GN=Tfrc PE=1 SV=1	0	11.07	6	4	6	4	121	4	Tfrc	113	131	104.8	60.9	111.8	93.1	55.6	109.1	87.3	69.8	66.1	62.2	115.8	76	91.9	122.1	129.6	116.267	80.35	83.075	84.6667	114.533	13.402	26.7241	19.6598	27.8312	19.9565	15.1658	26.1896	19.2666	31.4939	22.5829
P82198	Transforming growth factor-beta-induced protein ig-h3 OS=Mus musculus GN=Tgfbi PE=1 SV=1	0	7.891	3	2	3	2	48	2	Tgfbi	50.5	48.5				100.6	101.7			96	106.8			104.5	114.2			49.5	101.15	101.4	104.5	114.2	1.41421	0.777817	7.63675	#DIV/0!	#DIV/0!	1.60033	0.762261	7.48402	#DIV/0!	#DIV/0!
P37804	Transgelin OS=Mus musculus GN=Tagln PE=1 SV=3	0	11.842	18	3	7	3	162	3	Tagln	80.9	98.2	253.4	56.1	66.1	52.6	85.8	135.9	94.8	80.3	60.2	85.2	78.8	186.6	123.2	56.6	81.9	144.167	65.15	92.8	116.867	87.2333	94.9935	14.9078	32.0449	60.4756	33.6188	107.495	14.6097	31.404	68.4345	38.0432
Q9WVA4	Transgelin-2 OS=Mus musculus GN=Tagln2 PE=1 SV=4	0	38.957	49	10	23	10	311	10	Tagln2	71	87	162.8	53	60.9	78.6	92.6	187.8	112.8	77	99	92.3	87.8	112.8	140.3	66.6	72.3	106.933	71.275	119.15	97.6333	93.0667	49.0389	17.7954	48.0825	13.326	41.0044	55.4927	17.4395	47.1209	15.0798	46.4009
P40142	Transketolase OS=Mus musculus GN=Tkt PE=1 SV=1	0	26.101	14	7	11	7	182	7	Tkt	42.1	28.6	43.2	67.1	79.7	82.9	139.4	102.4	63.6	94.5	120.1	174.8	54.9	119.8	161	279.3	101.2	37.9667	92.275	95.15	116.5	180.5	8.1304	32.1484	23.6001	60.0181	90.6371	9.20041	31.5055	23.1281	67.9169	102.566
P07309	Transthyretin OS=Mus musculus GN=Ttr PE=1 SV=1	0	134.286	76	15	269	15	6985	15	Ttr	88	153	70.7	108.1	88.9	92.4	96.6	123	141.9	72.7	73.7	92.2	153.2	86.7	111.9	109.5	119	103.9	96.5	102.825	110.7	113.467	43.3927	8.34945	35.0698	36.9087	4.93997	49.1035	8.18246	34.3684	41.7661	5.59011
P17751	Triosephosphate isomerase OS=Mus musculus GN=Tpi1 PE=1 SV=4	0	23.924	26	6	13	6	352	6	Tpi1	37.1	69.6	37.6	58.4	21.9	198.1	217.9	33.4	23.4	39.3	392.2	92.9	35.7	44.8	62.2	15	13.3	48.1	124.075	122.075	57.8	30.1667	18.6212	98.3798	180.203	30.7361	27.7547	21.0719	96.4122	176.599	34.7812	31.4074
P58771	Tropomyosin alpha-1 chain OS=Mus musculus GN=Tpm1 PE=1 SV=1	0	25.12	26	7	10	3	126	7	Tpm1	66.8	75.8	125	74.1	51	137.3	61.7	134.1	126.9	77.5	174.6	95.7	144.2	104.4	146.6	52.2	59.8	89.2	81.025	128.275	114.767	86.2	31.3286	38.6859	39.8327	25.8585	52.4458	35.4516	37.9121	39.036	29.2617	59.348
P21107	Tropomyosin alpha-3 chain OS=Mus musculus GN=Tpm3 PE=1 SV=3	0	15.985	19	6	8	2	66	6	Tpm3	43.7	82.1				124.3	76.3			74.1	214.2			149.7	171.6			62.9	100.3	144.15	149.7	171.6	27.1529	33.9411	99.0657	#DIV/0!	#DIV/0!	30.7264	33.2623	97.0843	#DIV/0!	#DIV/0!
Q6IRU2	Tropomyosin alpha-4 chain OS=Mus musculus GN=Tpm4 PE=1 SV=3	0	10.996	17	4	6	4	68	4	Tpm4	45.4	52.3	176.6	65	39.6	97.6	47	121	81.6	58.2	174.7	148.6	120	92.1	178.4	72.2	60.7	91.4333	62.3	108.875	120.233	103.767	73.8371	25.8377	50.9635	28.2507	64.8896	83.5546	25.3209	49.9442	31.9687	73.4295
P05213	Tubulin alpha-1B chain OS=Mus musculus GN=Tuba1b PE=1 SV=2	0	5.795	8	3	3	3	53	3	Tuba1b	65.5	70.3	115	83.7	86.4	158.2	64.4	169	94.3	177.8	309.3	163.9	64.2	168.7	235.3	106.4	79.2	83.6	98.175	187.6	132.267	140.3	27.2989	41.1984	89.364	58.9963	83.3889	30.8916	40.3744	87.5767	66.7606	94.3634
Q9CRB6	Tubulin polymerization-promoting protein family member 3 OS=Mus musculus GN=Tppp3 PE=1 SV=1	0	3.819	10	2	3	2	30	2	Tppp3	105.9	184.7	139.8	41.2	30.1	71	79	151.5	89.8	86	70.5	76.5	143.8	142.7	160	48.1	96.6	143.467	55.325	99.45	121	101.567	39.5278	23.3954	35.69	38.5421	56.1151	44.7299	22.9274	34.9762	43.6144	63.5002
P48428	Tubulin-specific chaperone A OS=Mus musculus GN=Tbca PE=1 SV=3	0	7.317	20	2	3	2	76	2	Tbca	57.1	96.3				101.9	70.7			96.8	151.6			113.4	155.9			76.7	86.3	124.2	113.4	155.9	27.7186	22.0617	38.7495	#DIV/0!	#DIV/0!	31.3665	21.6205	37.9745	#DIV/0!	#DIV/0!
P25119	Tumor necrosis factor receptor superfamily member 1B OS=Mus musculus GN=Tnfrsf1b PE=2 SV=1	0	15.275	9	5	10	5	176	5	Tnfrsf1b	17	20.3	27	47.2	66.8	36.5	43.6	216.9	138.6	64.9	30.8	113.9	193	77.6	77.8	157.4	240.5	21.4333	48.525	112.8	128.167	158.567	5.09542	12.969	82.706	59.008	81.3563	5.76601	12.7097	81.0519	66.7738	92.0633
Q60805	Tyrosine-protein kinase Mer OS=Mus musculus GN=Mertk PE=1 SV=1	0	8.399	2	3	7	3	115	3	Mertk	96.8	117.5	97.6	80.2	89.8	92.6	70.3	126.7	121.9	94.8	73.4	109.6	120.9	115	110.7	113.8	119.8	103.967	83.225	104.2	115.167	114.767	11.727	10.1214	24.8766	5.65184	4.62637	13.2704	9.91896	24.3791	6.39566	5.23523
P62983	Ubiquitin-40S ribosomal protein S27a OS=Mus musculus GN=Rps27a PE=1 SV=2	0	16.348	17	3	8	3	183	3	Rps27a; Rps27a-ps2; LOC100042019	52.2	75.1	107.6	144.8	51.9	86.6	38.3	153.2	94.1	86.3	173.1	83.6	82.9	90.3	205.2	55.8	54.1	78.3	80.4	126.675	85.6	105.033	27.8383	47.506	43.0121	4.08534	86.751	31.502	46.5559	42.1519	4.623	98.168
Q91X17	Uromodulin OS=Mus musculus GN=Umod PE=1 SV=1	0	12.2	7	5	8	5	115	5	Umod	66.7	81.1	66.2	104.9	87.7	126.1	127.2	84.6	120.3	97	155.1	122.9	128.2	118	109.9	105.7	105.1	71.3333	111.475	114.25	123.033	106.9	8.46188	18.8825	30.9947	5.10131	2.61534	9.57551	18.5049	30.3748	5.77267	2.95954
Q06318	Uteroglobin OS=Mus musculus GN=Scgb1a1 PE=1 SV=1	0	6.512	11	2	6	2	143	2	Scgb1a1	65	111.9	114.6	56.7	80.9	52.2	67.7	111.9	110.3	74.6	56.1	95.2	92.5	101.1	127.9	118.4	105.4	97.1667	64.375	88.225	96.2667	117.233	27.8898	12.7967	27.4801	4.39811	11.2953	31.5603	12.5408	26.9305	4.97693	12.7818
P29533	Vascular cell adhesion protein 1 OS=Mus musculus GN=Vcam1 PE=1 SV=1	0	37.648	17	10	23	10	401	10	Vcam1	49	63.8	54.6	91.1	108.3	88	102.6	91.1	93.7	82.9	97.6	154.2	80.7	119.6	91.1	105.1	106.8	55.8	97.5	91.325	118.167	101	7.47262	9.55441	6.21953	36.771	8.61568	8.45606	9.36332	6.09514	41.6103	9.74956
P35917	Vascular endothelial growth factor receptor 3 OS=Mus musculus GN=Flt4 PE=1 SV=1	0	42.96	8	8	15	8	436	8	Flt4	89.6	102.5	82	94.9	115.8	116	146.1	81.6	111.5	74.9	95.8	145.8	94.7	107.7	83.7	112.4	101.5	91.3667	118.2	90.95	116.067	99.2	10.3636	21.0705	16.2363	26.5575	14.4876	11.7275	20.6491	15.9116	30.0527	16.3942
Q9CZT5	Vasorin OS=Mus musculus GN=Vasn PE=2 SV=2	0	17.259	9	5	9	5	233	5	Vasn	75.5	88.2	66.1	74.8	102	88.5	80	82.4	113	112.6	102.6	116.2	84.6	127.9	114.5	159.7	129.5	76.6	86.325	102.65	109.567	134.567	11.091	11.8781	14.3317	22.3992	23.022	12.5506	11.6405	14.045	25.3471	26.0519
P20152	Vimentin OS=Mus musculus GN=Vim PE=1 SV=3	0	5.039	3	2	6	1	68	2	Vim																		#DIV/0!	#DIV/0!	#DIV/0!	#DIV/0!	#DIV/0!	#DIV/0!	#DIV/0!	#DIV/0!	#DIV/0!	#DIV/0!	#DIV/0!	#DIV/0!	#DIV/0!	#DIV/0!	#DIV/0!
Q64727	Vinculin OS=Mus musculus GN=Vcl PE=1 SV=4	0	23.115	10	9	12	9	180	9	Vcl	37.2	36.5				192.5	119.6			92.4	251.7			83	133.9			36.85	156.05	172.05	83	133.9	0.494975	51.5481	112.642	#DIV/0!	#DIV/0!	0.560117	50.5171	110.389	#DIV/0!	#DIV/0!
P21614	Vitamin D-binding protein OS=Mus musculus GN=Gc PE=1 SV=2	0	858.499	81	54	867	54	17896	54	Gc	104.8	147.9	100.9	91.4	96.5	88.9	77	115.5	113.1	86.6	67.4	89.5	130.9	95.3	110.1	97.6	117	117.867	88.45	95.65	105.233	108.233	26.0826	8.26257	22.9383	22.4164	9.83379	29.5153	8.09731	22.4795	25.3665	11.128
P33587	Vitamin K-dependent protein C OS=Mus musculus GN=Proc PE=1 SV=2	0	7.772	7	3	5	3	136	3	Proc	68.9	58.1	80.1	72.2	111.9	144	175.5	67.7	97.5	86.8	97.5	156.7	75.9	100.8	109.7	152.8	121.4	69.0333	125.9	87.375	111.133	127.967	11.0006	44.2247	14.0531	41.3793	22.2877	12.4484	43.3402	13.772	46.825	25.221
Q9CQW3	Vitamin K-dependent protein Z OS=Mus musculus GN=Proz PE=1 SV=1	0	11.708	9	3	5	3	144	3	Proz	93.6	83.4	54.1	96.5	63.8	164.5	414	39.4	49.2	68	205.1	131.6	66.1	58.5	58.7	61.8	53	77.0333	184.7	90.425	85.4	57.8333	20.5052	158.517	77.3656	40.1904	4.46356	23.2038	155.346	75.8182	45.4797	5.05099
P29788	Vitronectin OS=Mus musculus GN=Vtn PE=1 SV=2	0	59.186	28	14	54	14	757	14	Vtn	62.5	42.8	32.3	126.7	59.5	212.5	392.7	27.5	47	55.6	199.4	82.4	45	70.9	53.6	33.9	38.8	45.8667	197.85	82.375	66.1	42.1	15.3318	144.204	78.8974	19.1565	10.2562	17.3495	141.32	77.3195	21.6776	11.606
Q11136	Xaa-Pro dipeptidase OS=Mus musculus GN=Pepd PE=1 SV=3	0	7.91	5	3	5	3	131	3	Pepd	76.8	62.7	27.8	159.4	86.6	178.7	110.2	49	86.4	66.6	177.1	179.5	88.7	67.1	79.1	72.2	69.9	55.7667	133.725	94.775	111.767	73.7333	25.2251	42.6464	56.97	59.6447	4.78783	28.5448	41.7935	55.8306	67.4944	5.41794
Q00519	Xanthine dehydrogenase/oxidase OS=Mus musculus GN=Xdh PE=1 SV=5	0	91.957	23	26	50	26	793	26	Xdh	98.2	124.7	102.9	96.4	93.1	93.7	63	119.7	103.7	102.9	110	102.6	96.9	98.8	126.3	105.3	89.7	108.6	86.55	109.075	99.4333	107.1	14.1397	15.7655	7.76246	2.9023	18.3663	16.0005	15.4502	7.60721	3.28426	20.7834
Q64726	Zinc-alpha-2-glycoprotein OS=Mus musculus GN=Azgp1 PE=1 SV=2	0	96.674	49	18	75	18	1164	18	Azgp1	64.8	70.7	49.4	93.9	99	109.5	107.6	69.4	93.5	89.5	95.2	118.5	107.4	96.1	108.1	127.4	97	61.6333	102.5	86.9	107.333	110.833	10.9974	7.33076	11.9088	11.2001	15.3832	12.4448	7.18414	11.6706	12.6742	17.4077
