# Supplementary material for: A Proteomics-Based Assessment of Inflammation Signatures in Endotoxemia
Source: Mol Cell Proteomics. 2021 Feb 24;20:100021. doi: 10.1074/mcp.RA120.002305 (PMC7950208; doi:10.1074/mcp.RA120.002305)
Supplement: Supplemental Table S10 [file mmc4.xlsx]

## Sheet: Proteins
	A proteomics-based assessment of inflammation signatures in endotoxemia
	SA Burnap et al
	Mouse experimental endotoxemia model, Aortic TMT analysis
	Proteome Discoverer v2.2.0.388 export																																				z=1.96
											Saline Control			1hr LPS			2hr LPS				3hr LPS			4hr LPS			Mean					StDev					Margin of error (95%)
Accession	Description	Exp. q-value: Combined	Sum PEP Score	Coverage [%]	# Peptides	# PSMs	# Unique Peptides	Score Mascot: Mascot	# Peptides (by Search Engine): Mascot	Gene Symbol	ctrl01	ctrl02	ctrl03	1hr01	1hr02	1hr03	2hr01	2hr02	2hr03	2hr04	3hr01	3hr02	3hr03	4hr01	4hr02	4hr03	Ctrl	1hr	2hr	3hr	4hr	Ctrl	1hr	2hr	3hr	4hr	Ctrl	1hr	2hr	3hr	4hr
Q8VDP3	[F-actin]-methionine sulfoxide oxidase MICAL1 OS=Mus musculus GN=Mical1 PE=1 SV=1	0	53.033	18	17	32	17	494	17	Mical1	98.8	100.1	113.3	77.5	113.1	104.3	105.5	96.3	98.8	109	105.4	117.6	104.1	99.6	97.3	99.9	104.067	98.3	102.4	109.033	98.9333	8.02268	18.5429	5.86913	7.44737	1.42244	9.07851	20.9833	5.75175	8.42749	1.60964
O70571	[Pyruvate dehydrogenase (acetyl-transferring)] kinase isozyme 4, mitochondrial OS=Mus musculus GN=Pdk4 PE=1 SV=1	0.005	3.076	5	2	2	2	26	2	Pdk4		167.7		71.4	99.8			128.5		119.5		108.4	82.3			109	167.7	85.6	124	95.35	109	#DIV/0!	20.0818	6.36396	18.4555	#DIV/0!	#DIV/0!	22.7247	6.23668	20.8843	#DIV/0!
Q3UV70	[Pyruvate dehydrogenase [acetyl-transferring]]-phosphatase 1, mitochondrial OS=Mus musculus GN=Pdp1 PE=1 SV=1	0	10.223	5	2	3	2	125	2	Pdp1	86.9	98	112.1	89.7	97.4	86.3	109	85.3	97.3	100.5	116.8	111.6	111.8	102.4	94.4	95.3	99	91.1333	98.025	113.4	97.3667	12.6297	5.68712	9.81542	2.94618	4.38216	14.2919	6.43558	9.61911	3.33392	4.95888
Q9D6Y9	1,4-alpha-glucan-branching enzyme OS=Mus musculus GN=Gbe1 PE=1 SV=1	0	25.253	11	7	13	7	142	7	Gbe1	83.4	99.7	112.9	86.8	99.4	99.3	105.3	110.6	102.7	107.8	106.2	103	90.2	124.8	91.5	112.7	98.6667	95.1667	106.6	99.8	109.667	14.7771	7.24592	3.38329	8.4664	16.856	16.7219	8.19953	3.31563	9.58064	19.0743
Q9DCT1	1,5-anhydro-D-fructose reductase OS=Mus musculus GN=Akr1e2 PE=1 SV=1	0	12.132	15	3	6	3	93	3	Akr1e1	75.1	90.1	113.2	69	96.5	92.5	126.7	84.8	94.3	117.3	145.2	129.6	78.2	139.3	90.1	95.6	92.8	86	105.775	117.667	108.333	19.193	14.8577	19.5133	35.0579	26.9585	21.7189	16.813	19.123	39.6717	30.5065
Q64433	10 kDa heat shock protein, mitochondrial OS=Mus musculus GN=Hspe1 PE=1 SV=2	0	71.029	88	15	67	15	1040	15	Hspe1	76.4	110.4	106.9	96.7	99.6	90.9	107.5	110.3	99.7	96.8	112.1	89.1	85.3	101.8	99.4	103.7	97.9	95.7333	103.575	95.5	101.633	18.7016	4.42982	6.3652	14.501	2.15484	21.1629	5.01282	6.2379	16.4095	2.43843
O08810	116 kDa U5 small nuclear ribonucleoprotein component OS=Mus musculus GN=Eftud2 PE=1 SV=1	0	14.42	5	4	15	3	305	4	Eftud2	109.4	117	125.2	67.3	103.2	111.6	125.1	92.3	85.7	94.4	112	124.2	125.4	106.6	93.7	111.7	117.2	94.0333	99.375	120.533	104	7.9019	23.5296	17.546	7.4144	9.27739	8.94184	26.6263	17.1951	8.39018	10.4984
Q9DAK9	14 kDa phosphohistidine phosphatase OS=Mus musculus GN=Phpt1 PE=1 SV=1	0	32.502	48	9	28	9	467	9	Phpt1	77.2	86.8	105.4	67	99.8	97	122.8	89.1	86.5	119	128.8	127.3	89.4	138.9	82.9	105.7	89.8	87.9333	104.35	115.167	109.167	14.3374	18.1828	19.2025	22.3272	28.1605	16.2243	20.5757	18.8185	25.2656	31.8666
Q9CQV8	14-3-3 protein beta/alpha OS=Mus musculus GN=Ywhab PE=1 SV=3	0	145.735	58	21	98	12	1602	21	Ywhab	104.9	96.6	100.4	94.3	102.3	96.6	98.9	88.8	96.7	100.2	101.9	102.1	99.6	99.8	89.5	100.1	100.633	97.7333	96.15	101.2	96.4667	4.15492	4.11866	5.10849	1.38924	6.03517	4.70173	4.6607	5.00632	1.57208	6.82944
P62259	14-3-3 protein epsilon OS=Mus musculus GN=Ywhae PE=1 SV=1	0	88.754	48	14	55	12	925	14	Ywhae	110.2	102.1	104.9	117.3	96.8	92.8	102.2	92.5	98.5	103.3	92.9	105.7	92.3	105.1	88.4	101.5	105.733	102.3	99.125	96.9667	98.3333	4.1138	13.1434	4.87057	7.56924	8.78882	4.6552	14.8732	4.77316	8.5654	9.94548
P68510	14-3-3 protein eta OS=Mus musculus GN=Ywhah PE=1 SV=2	0	74.661	48	14	49	9	1057	14	Ywhah	128.2	97.2	103.1	112.1	96.6	99.6	100.5	87.2	95.3	97.8	92.8	98.3	106.2	88.2	92.8	98.6	109.5	102.767	95.2	99.1	93.2	16.4612	8.22091	5.7405	6.73573	5.21153	18.6276	9.30283	5.62569	7.62219	5.8974
P61982	14-3-3 protein gamma OS=Mus musculus GN=Ywhag PE=1 SV=2	0	99.873	48	18	72	11	1530	18	Ywhag	112.7	107.7	97.3	110.5	103.8	107.5	88.6	90.1	95.2	94.9	84.1	92.4	107.4	82.9	79.8	101	105.9	107.267	92.2	94.6333	87.9	7.85621	3.35609	3.34963	11.8095	11.4503	8.89014	3.79777	3.28263	13.3637	12.9573
P68254	14-3-3 protein theta OS=Mus musculus GN=Ywhaq PE=1 SV=1	0	82.875	33	13	65	7	1312	13	Ywhaq; LOC102634437; Gm11226; Ywhaq-ps3; Cdk5rap2	158.7	100.3	96	173.3	91.4	88	59.4	69.7	109.9	70	52.8	67.8	100.9	55.2	85.6	71.6	118.333	117.567	77.25	73.8333	70.8	35.0246	48.2964	22.3175	24.611	15.2158	39.6341	54.6525	21.8711	27.85	17.2183
P63101	14-3-3 protein zeta/delta OS=Mus musculus GN=Ywhaz PE=1 SV=1	0	173.696	52	21	104	15	2329	21	Ywhaz	128.5	95.7	103.3	137.6	99.9	103.7	80	77.4	103.8	85.9	73.3	86.3	105.2	73.2	87.2	87.4	109.167	113.733	86.775	88.2667	82.6	17.169	20.7563	11.8941	16.0407	8.14125	19.4285	23.4879	11.6562	18.1517	9.2127
P58871	182 kDa tankyrase-1-binding protein OS=Mus musculus GN=Tnks1bp1 PE=1 SV=2	0	44.285	11	11	19	11	264	11	Tnks1bp1	88.5	98.8	107.2	74.9	109.6	110.9	116.2	109.9	102.3	103.4	120.7	110.2	93.3	114.5	104.5	105.6	98.1667	98.4667	107.95	108.067	108.2	9.36607	20.4197	6.44179	13.824	5.48361	10.5987	23.107	6.31295	15.6433	6.20529
Q9DBL9	1-acylglycerol-3-phosphate O-acyltransferase ABHD5 OS=Mus musculus GN=Abhd5 PE=1 SV=1	0	14.138	9	2	4	2	105	2	Abhd5	64.4	108.3	93.4	77.8	94.7	86.6	107.1	132.4	134.5	103.3	113.4	79.8	79.9	121.1	106.4	90.7	88.7	86.3667	119.325	91.0333	106.067	22.3242	8.45242	16.4062	19.3702	15.2027	25.2622	9.56481	16.078	21.9194	17.2035
Q9D517	1-acyl-sn-glycerol-3-phosphate acyltransferase gamma OS=Mus musculus GN=Agpat3 PE=1 SV=2	0	18.945	17	5	6	5	141	5	Agpat3	64.8	160.8	115.6	55.3	120.2	92.7	126.3	154.4	85.3	132.6	103.7	117.2	84.8	121.2	79	114.1	113.733	89.4	124.65	101.9	104.767	48.0272	32.5756	28.8641	16.2748	22.5952	54.3479	36.8628	28.2868	18.4167	25.5689
Q8R3B1	1-phosphatidylinositol 4,5-bisphosphate phosphodiesterase delta-1 OS=Mus musculus GN=Plcd1 PE=1 SV=2	0	33.145	10	7	19	7	458	7	Plcd1	120.2	99.2	99.3	115	102.3	107.5	79.3	93.5	100.9	94.7	71.4	103.9	106.5	67.5	80.4	85.3	106.233	108.267	92.1	93.9333	77.7333	12.0956	6.38462	9.12871	19.5577	9.19474	13.6875	7.22487	8.94614	22.1316	10.4048
Q62077	1-phosphatidylinositol 4,5-bisphosphate phosphodiesterase gamma-1 OS=Mus musculus GN=Plcg1 PE=1 SV=2	0.002	3.649	1	2	3	2	24	2	Plcg1	101.6	108.6	109.1	95	100.9	130	95.7	101.6	108.5	102.9	129.1	102.7	98	118.3	99.2	109.4	106.433	108.633	102.175	109.933	108.967	4.19325	18.7378	5.25317	16.7643	9.55737	4.74511	21.2038	5.14811	18.9706	10.8152
Q9CQ62	2,4-dienoyl-CoA reductase, mitochondrial OS=Mus musculus GN=Decr1 PE=1 SV=1	0	49.261	28	10	30	10	779	10	Decr1	73.2	147.1	105.8	91.2	104.6	91.4	106.5	130.7	91.2	104.8	107.8	93.5	77.5	95.7	78.8	86.4	108.7	95.7333	108.3	92.9333	86.9667	37.0353	7.67941	16.4282	15.1579	8.46424	41.9093	8.69007	16.0997	17.1528	9.57819
P62334	26S protease regulatory subunit 10B OS=Mus musculus GN=Psmc6 PE=1 SV=1	0	51.52	41	13	28	13	357	13	Psmc6	89	99.1	107.7	64.9	106.6	110	114.4	98.1	94.5	111.8	119.9	112.4	98.6	118.3	105.3	112.1	98.6	93.8333	104.7	110.3	111.9	9.36002	25.1146	9.86745	10.8042	6.50231	10.5919	28.4198	9.67011	12.2261	7.35805
P62192	26S protease regulatory subunit 4 OS=Mus musculus GN=Psmc1 PE=1 SV=1	0	31.243	15	8	18	6	328	8	Psmc1	83.9	95.8	98.7	62.6	106.6	107.9	109.9	96.9	98.7	113.3	107.9	108.7	89.9	96.3	97	105.7	92.8	92.3667	104.7	102.167	99.6667	7.84283	25.7869	8.12076	10.6308	5.23673	8.875	29.1806	7.95834	12.0299	5.92592
O88685	26S protease regulatory subunit 6A OS=Mus musculus GN=Psmc3 PE=1 SV=2	0	30.539	28	10	21	10	243	10	Psmc3	101.8	95.8	107.3	91.8	103.1	113.8	105.5	101.5	92.6	104.1	106.8	94.5	103.3	105.4	94.3	104	101.633	102.9	100.925	101.533	101.233	5.75181	11.0014	5.79216	6.33745	6.04511	6.50879	12.4492	5.67632	7.17151	6.84068
P54775	26S protease regulatory subunit 6B OS=Mus musculus GN=Psmc4 PE=1 SV=2	0	28.515	20	8	23	7	173	8	Psmc4	101.1	103.8	101.4	83	108.4	114.5	101.5	94.7	94.5	104.4	102.9	105.6	108	101.6	99	107.1	102.1	101.967	98.775	105.5	102.567	1.47986	16.7064	4.96479	2.55147	4.13562	1.67462	18.9051	4.8655	2.88726	4.67989
P46471	26S protease regulatory subunit 7 OS=Mus musculus GN=Psmc2 PE=1 SV=5	0	36.28	25	9	24	9	506	9	Psmc2	103	110.5	110.1	87.4	108.1	112.1	92.9	100.4	100.3	110.6	100.9	105.8	108.5	95.8	101.4	117.2	107.867	102.533	101.05	105.067	104.8	4.2194	13.2576	7.27118	3.8527	11.0977	4.7747	15.0024	7.12575	4.35975	12.5583
P62196	26S protease regulatory subunit 8 OS=Mus musculus GN=Psmc5 PE=1 SV=1	0	29.605	23	8	17	6	394	8	Psmc5	119.9	99.7	106	95.3	97.8	115.3	96.2	87.7	97.5	92.6	95.9	92.1	102.9	92.6	83.9	92.7	108.533	102.8	93.5	96.9667	89.7333	10.3355	10.8972	4.3871	5.47844	5.05206	11.6958	12.3314	4.29936	6.19944	5.71695
Q3TXS7	26S proteasome non-ATPase regulatory subunit 1 OS=Mus musculus GN=Psmd1 PE=1 SV=1	0	19.508	7	6	11	6	211	6	Psmd1	104.6	105	95.1	88.9	101.8	110.3	89.7	96.4	98.7	96.7	89.8	108.6	100.8	84.3	97.7	98.9	101.567	100.333	95.375	99.7333	93.6333	5.60387	10.7751	3.91865	9.44528	8.10514	6.34137	12.1932	3.84028	10.6883	9.17183
Q8BG32	26S proteasome non-ATPase regulatory subunit 11 OS=Mus musculus GN=Psmd11 PE=1 SV=3	0	29.406	19	8	12	8	192	8	Psmd11	102.8	97.5	103	72.4	112	101.7	103.3	101	84.3	112	98.7	121.4	99.9	101.1	85.8	113	101.1	95.3667	100.15	106.667	99.9667	3.11929	20.5456	11.58	12.7735	13.6354	3.52981	23.2496	11.3484	14.4546	15.4299
Q9D8W5	26S proteasome non-ATPase regulatory subunit 12 OS=Mus musculus GN=Psmd12 PE=1 SV=4	0.001	6.555	4	2	6	2	141	2	Psmd12	66.7	98.7	90.7	57.9	101.2	77.2	128.5	105.4	69.5	129.5	123.8	127.4	89	148.5	92.4	118.3	85.3667	78.7667	108.225	113.4	119.733	16.6533	21.6925	28.1147	21.2075	28.0775	18.845	24.5473	27.5524	23.9986	31.7726
Q9WVJ2	26S proteasome non-ATPase regulatory subunit 13 OS=Mus musculus GN=Psmd13 PE=1 SV=1	0.001	4.846	5	2	7	2	112	2	Psmd13	97.7	111.3	87.9	105.2	112.5	96.2	94.6	101.6	83.4	106.4	86.7	105.7	119.2	85.3	88.5	100	98.9667	104.633	96.5	103.867	91.2667	11.7513	8.16476	9.98733	16.3274	7.73067	13.2979	9.2393	9.78758	18.4762	8.74808
O35593	26S proteasome non-ATPase regulatory subunit 14 OS=Mus musculus GN=Psmd14 PE=1 SV=2	0	10.807	15	4	5	4	57	4	Psmd14	110.9	111.2	105.3	107.5	103.9	122.8	102.7	97	92.9	105.1	102.2	96	105.3	108.5	95.1	82.3	109.133	111.4	99.425	101.167	95.3	3.32315	10.0354	5.51928	4.73533	13.1011	3.7605	11.3562	5.4089	5.35853	14.8253
Q8VDM4	26S proteasome non-ATPase regulatory subunit 2 OS=Mus musculus GN=Psmd2 PE=1 SV=1	0	36.896	10	7	15	7	229	7	Psmd2	130.4	86.6	93.1	83.1	99.6	114.3	79.5	89.2	105.9	100.7	74.3	100.8	91	73.4	91.1	96.6	103.367	99	93.825	88.7	87.0333	23.6361	15.6087	11.8275	13.3989	12.1228	26.7467	17.6629	11.5909	15.1623	13.7183
P14685	26S proteasome non-ATPase regulatory subunit 3 OS=Mus musculus GN=Psmd3 PE=1 SV=3	0	17.435	12	6	10	6	108	6	Psmd3	112.1	100.2	85.7	141.1	95.5	103.6	82.2	83.4	91.6	83.3	78	79.8	104.2	85.7	75.5	80.2	99.3333	113.4	85.125	87.3333	80.4667	13.2213	24.3284	4.35077	14.6347	5.10523	14.9613	27.5302	4.26375	16.5607	5.77711
O35226	26S proteasome non-ATPase regulatory subunit 4 OS=Mus musculus GN=Psmd4 PE=1 SV=1	0	12.389	10	3	3	3	93	3	Psmd4	93.4		98.7			102.7	118		87.5		139.6			132.9	110		96.05	102.7	102.75	139.6	121.45	3.74767	#DIV/0!	21.5668	#DIV/0!	16.1927	4.24088	#DIV/0!	21.1354	#DIV/0!	18.3238
Q8BJY1	26S proteasome non-ATPase regulatory subunit 5 OS=Mus musculus GN=Psmd5 PE=1 SV=4	0	27.132	14	7	19	7	307	7	Psmd5	106	109.8	103.3	93.9	110.4	112.5	94.5	86.6	94.1	97.2	87.4	104.8	115.4	90.3	98.3	110.6	106.367	105.6	93.1	102.533	99.7333	3.26548	10.1868	4.54679	14.1369	10.2256	3.69523	11.5274	4.45586	15.9975	11.5714
Q99JI4	26S proteasome non-ATPase regulatory subunit 6 OS=Mus musculus GN=Psmd6 PE=1 SV=1	0	16.288	13	5	12	5	203	5	Psmd6	134.2	108.1	100.8	130.8	107.9	112.5	74.9	85.4	111.2	84.2	80.7	88.8	119.6	74.2	89.7	84.3	114.367	117.067	88.925	96.3667	82.7333	17.5597	12.1138	15.5738	20.5242	7.86787	19.8707	13.708	15.2623	23.2253	8.90333
P26516	26S proteasome non-ATPase regulatory subunit 7 OS=Mus musculus GN=Psmd7 PE=1 SV=2	0	12.477	19	3	5	3	73	3	Psmd7	83.8	113.5	117	71.9	111.5	133.7	101.1	114.3	119.3	126.6	123.3	112	101.1	117.9	118.7	117.2	104.767	105.7	115.325	112.133	117.933	18.2418	31.3056	10.7444	11.1006	0.750555	20.6425	35.4256	10.5295	12.5615	0.849333
Q9CX56	26S proteasome non-ATPase regulatory subunit 8 OS=Mus musculus GN=Psmd8 PE=1 SV=2	0.001	4.641	4	2	5	2	85	2	Psmd8	130.1	88.9	94.2	106.1	100	107.8	92.7	92.4	92.6	97.8	91.2	101.6	94.4	85.9	93	99.4	104.4	104.633	93.875	95.7333	92.7667	22.4141	4.10163	2.61964	5.32666	6.75302	25.3639	4.64143	2.56724	6.02769	7.64177
Q9CR00	26S proteasome non-ATPase regulatory subunit 9 OS=Mus musculus GN=Psmd9 PE=1 SV=1	0	23.285	32	6	14	6	224	6	Psmd9	80.5	96.2	108	93.8	98	101.3	116.5	90.8	97.8	108.1	117.2	109.9	95.8	121.7	112.9	110.8	94.9	97.7	103.3	107.633	115.133	13.796	3.75899	11.3105	10.8786	5.78302	15.6117	4.2537	11.0843	12.3103	6.5441
Q3UHX2	28 kDa heat- and acid-stable phosphoprotein OS=Mus musculus GN=Pdap1 PE=1 SV=1	0.002	4.093	10	2	3	2	0	2	Pdap1	95.5	93.5	97.4	114.2	110.6	97.6	88	92.9	95.7	67.9	166.3	69.7	86.6	118.9	102	80.3	95.4667	107.467	86.125	107.533	100.4	1.95021	8.73232	12.5598	51.5901	19.3497	2.20687	9.88155	12.3086	58.3797	21.8962
Q9CQX8	28S ribosomal protein S36, mitochondrial OS=Mus musculus GN=Mrps36 PE=1 SV=1	0	43.047	51	6	15	6	313	6	Mrps36	59.3	121.2	127.4	85.6	93.4	78.1	130.6	125.8	85.6	102.4	144.9	97	73.7	151.3	97.7	94.8	102.633	85.7	111.1	105.2	114.6	37.6556	7.65049	20.9943	36.3014	31.8162	42.6113	8.65734	20.5744	41.0789	36.0034
Q60597	2-oxoglutarate dehydrogenase, mitochondrial OS=Mus musculus GN=Ogdh PE=1 SV=3	0	157.236	31	34	103	34	1456	34	Ogdh	70.8	144.6	123.2	85.7	100.5	80.6	112.8	134.6	85.2	108.6	108.7	98.3	76.6	108.7	82.7	96.3	112.867	88.9333	110.3	94.5333	95.9	37.9696	10.3365	20.2455	16.3781	13.0046	42.9667	11.6969	19.8406	18.5336	14.7161
P50136	2-oxoisovalerate dehydrogenase subunit alpha, mitochondrial OS=Mus musculus GN=Bckdha PE=1 SV=1	0	28.708	14	6	8	6	138	6	Bckdha	74.7	160.2	108	102.4	116.1	78.7	109.9	125.3	78.3	121	110.8	104.6	97.7	111.3	85.3	102.4	114.3	99.0667	108.625	104.367	99.6667	43.0968	18.9215	21.2323	6.55312	13.2138	48.7686	21.4117	20.8076	7.41555	14.9528
Q9Z0S1	3'(2'),5'-bisphosphate nucleotidase 1 OS=Mus musculus GN=Bpnt1 PE=1 SV=2	0	24.44	21	7	13	7	160	7	Bpnt1	96.3	102.5	109.2	76.7	109.8	110.9	98.9	94.8	97.6	109.7	97.5	110.8	100.6	91.6	76	99.4	102.667	99.1333	100.25	102.967	89	6.45161	19.4356	6.52814	6.95869	11.9147	7.30069	21.9935	6.39758	7.8745	13.4827
O08756	3-hydroxyacyl-CoA dehydrogenase type-2 OS=Mus musculus GN=Hsd17b10 PE=1 SV=4	0	33.517	36	6	14	6	274	6	Hsd17b10	108.1	126.6	100.3	121.1	106.6	112.8	94.3	97.8	112.7	110.1	81.2	98.2	107.8	89.4	80.8	98.8	111.667	113.5	103.725	95.7333	89.6667	13.5079	7.2753	9.03931	13.4705	9.00296	15.2856	8.23278	8.85853	15.2433	10.1878
Q99L13	3-hydroxyisobutyrate dehydrogenase, mitochondrial OS=Mus musculus GN=Hibadh PE=1 SV=1	0	62.549	29	9	20	9	553	9	Hibadh	121.4	124.1	99.3	150	88	86.2	76.5	117	106.5	85.7	81.6	84.5	80.7	76.7	86.5	76.2	114.933	108.067	96.425	82.2667	79.8	13.606	36.3265	18.5909	1.98578	5.80775	15.3966	41.1073	18.2191	2.24712	6.57209
Q8QZS1	3-hydroxyisobutyryl-CoA hydrolase, mitochondrial OS=Mus musculus GN=Hibch PE=1 SV=1	0	28.271	21	8	17	8	177	8	Hibch	63.3	139.9	117	76.8	100.6	75.6	114.7	126.1	89.1	110.1	116.8	98.9	70	122.7	86.6	99.6	106.733	84.3333	110	95.2333	102.967	39.3185	14.1001	15.4717	23.6145	18.284	44.4931	15.9558	15.1623	26.7223	20.6903
Q921H8	3-ketoacyl-CoA thiolase A, peroxisomal OS=Mus musculus GN=Acaa1a PE=1 SV=1	0	71.383	33	9	20	4	780	9	Acaa1a	67.8	104.5	102.2	68	109.3	85.9	136.9	120.5	84.7	127.5	135	129.6	93.1	128.7	98.2	111.1	91.5	87.7333	117.4	119.233	112.667	20.557	20.7109	22.812	22.7926	15.3102	23.2624	23.4366	22.3557	25.7923	17.3252
Q8VCH0	3-ketoacyl-CoA thiolase B, peroxisomal OS=Mus musculus GN=Acaa1b PE=1 SV=1	0	32.701	19	6	10	1	229	6	Acaa1b	73.5		112.2			81.1	124.1		94		101.7			114.5	71.8		92.85	81.1	109.05	101.7	93.15	27.365	#DIV/0!	21.2839	#DIV/0!	30.1935	30.9664	#DIV/0!	20.8582	#DIV/0!	34.1671
Q8BWT1	3-ketoacyl-CoA thiolase, mitochondrial OS=Mus musculus GN=Acaa2 PE=1 SV=3	0	183.253	69	25	93	25	2409	25	Acaa2	87.3	137.5	110.2	128	100.8	66.1	107.9	126	98.8	103.8	100.8	80.8	67.1	105.2	84.6	77	111.667	98.3	109.125	82.9	88.9333	25.1321	31.0256	11.8494	16.9479	14.5909	28.4397	35.1088	11.6124	19.1783	16.5111
Q99J99	3-mercaptopyruvate sulfurtransferase OS=Mus musculus GN=Mpst PE=1 SV=3	0	14.192	17	4	11	4	148	4	Mpst	125.9	111.7	108.3	101.9	95.1	100.3	98.2	91.4	109.3	104.5	101.8	92.8	114.5	100.5	104.3	99.2	115.3	99.1	100.85	103.033	101.333	9.33595	3.55528	7.76853	10.9024	2.65016	10.5646	4.02318	7.61316	12.3373	2.99894
P63325	40S ribosomal protein S10 OS=Mus musculus GN=Rps10 PE=1 SV=1	0	26.806	39	7	15	6	152	7	Rps10	99.8	78.9	112.4	53.6	93.9	114.5	118.2	93.1	102.5	100.3	138.3	115	68.5	115.9	113	94.8	97.0333	87.3333	103.525	107.267	107.9	16.9205	30.9765	10.5749	35.5368	11.4372	19.1473	35.0532	10.3634	40.2137	12.9424
P62281	40S ribosomal protein S11 OS=Mus musculus GN=Rps11 PE=1 SV=3	0	18.741	27	6	10	6	37	6	Rps11	110.1	92.5	95.1	103	98.2	99.3	90.8	99.7	97.2	82.2	109.6	87.4	90.9	85.4	109.5	83.1	99.2333	100.167	92.475	95.9667	92.6667	9.50018	2.51462	7.80828	11.9358	14.6234	10.7505	2.84556	7.65211	13.5066	16.5479
P63323	40S ribosomal protein S12 OS=Mus musculus GN=Rps12 PE=1 SV=2	0	14.898	23	4	15	4	161	4	Rps12	104.3	86.6	105.7	96.3	100.7	112.5	101.1	81.2	106	84.8	109.5	87.4	91.2	100.6	99.5	89.5	98.8667	103.167	93.275	96.0333	96.5333	10.6463	8.37695	12.1214	11.8162	6.11583	12.0474	9.47941	11.879	13.3713	6.92071
P62264	40S ribosomal protein S14 OS=Mus musculus GN=Rps14 PE=1 SV=3	0	22.332	42	5	8	5	148	5	Rps14	78.6	84.7	95.2	76.3	110.4	94.8	112.4	117.7	92.7	100.3	123.3	92.2	76.8	125.7	100.2	85.9	86.1667	93.8333	105.775	97.4333	103.933	8.39663	17.0705	11.3582	23.6876	20.1609	9.50168	19.3171	11.1311	26.8051	22.8142
P62245	40S ribosomal protein S15a OS=Mus musculus GN=Rps15a PE=1 SV=2	0	19.354	25	4	8	4	223	4	Rps15a	107.1	117.7	95.1	80.1	105	107.9	91.1	115.5	86.4	110.3	101.3	99.5	113.8	85.3	101.4	90.1	106.633	97.6667	100.825	104.867	92.2667	11.3072	15.2821	14.2336	7.78867	8.26579	12.7953	17.2934	13.9489	8.81371	9.35363
P14131	40S ribosomal protein S16 OS=Mus musculus GN=Rps16 PE=1 SV=4	0	8.576	15	3	4	3	62	3	Rps16-ps2; Rps16	102.9	92.4	80.8	95.2	107.8	88.5	102.4	114	70.7	119.7	91.5	104.7	90.9	96.3	79.4	79	92.0333	97.1667	101.7	95.7	84.9	11.0546	9.79915	21.8844	7.8	9.87472	12.5094	11.0888	21.4467	8.82653	11.1743
P63276	40S ribosomal protein S17 OS=Mus musculus GN=Rps17 PE=1 SV=2	0.001	4.847	21	3	5	3	0	3	Rps17	118.3	95.6	97.5	65.3	106.4	109.7	104.5	111.8	87.8	93	102.1	93.2	100.5	104.9	94.6	105.1	103.8	93.8	99.275	98.6	101.533	12.5933	24.7368	10.8816	4.74447	6.00528	14.2506	27.9923	10.664	5.36887	6.79561
P62270	40S ribosomal protein S18 OS=Mus musculus GN=Rps18 PE=1 SV=3	0	15.589	14	3	8	3	291	3	Rps18	151.9	120.2	95.9	147.4	107.4	135.5	82.4	95.3	99.2	81.2	71.1	78.7	110.3	65.4	106.1	76.1	122.667	130.1	89.525	86.7	82.5333	28.0814	20.5395	9.07428	20.7885	21.0989	31.7771	23.2426	8.89279	23.5244	23.8756
Q9CZX8	40S ribosomal protein S19 OS=Mus musculus GN=Rps19 PE=1 SV=3	0	51.11	54	11	31	11	468	11	Rps19	109.8	107.7	95.3	62.6	107.6	108.6	109.1	94.7	84.9	109.2	115.3	120.7	109.2	103.7	101	101.5	104.267	92.9333	99.475	115.067	102.067	7.83603	26.2742	11.8666	5.75355	1.43643	8.8673	29.7321	11.6293	6.51075	1.62547
P25444	40S ribosomal protein S2 OS=Mus musculus GN=Rps2 PE=1 SV=3	0	17.761	13	4	12	4	202	4	Rps2; Rps2-ps13	103.7	108.3	98.9	73.9	102.3	120.9	113.7	104.6	78.2	110.6	97.4	111.6	98.8	105.3	92.2	103.2	103.633	99.0333	101.775	102.6	100.233	4.70035	23.6697	16.1642	7.8256	7.03586	5.31895	26.7848	15.841	8.8555	7.96183
Q9CQR2	40S ribosomal protein S21 OS=Mus musculus GN=Rps21 PE=1 SV=1	0	21.142	47	5	18	5	351	5	Rps21	63.4	95.1	112.6	77.8	101.5	111	136.6	102.3	91.6	109.1	153.4	121.9	91.9	142.8	106.8	113.1	90.3667	96.7667	109.9	122.4	120.9	24.9392	17.0986	19.2023	30.753	19.2258	28.2214	19.3489	18.8182	34.8004	21.756
P62267	40S ribosomal protein S23 OS=Mus musculus GN=Rps23 PE=1 SV=3	0	17.33	22	5	14	5	216	5	Rps23	143.9	116.1	86.3	122.9	100.2	105.9	58.8	124.7	109.7	73.5	59.4	73.1	97.8	55.8	116.2	86	115.433	109.667	91.675	76.7667	86	28.8058	11.8095	30.6955	19.4608	30.2	32.5968	13.3637	30.0816	22.022	34.1745
P62852	40S ribosomal protein S25 OS=Mus musculus GN=Rps25 PE=1 SV=1	0	10.849	18	2	8	2	275	2	Rps25	96.7	101	93.3	65.4	117.6	94.7	110.6	121.6	81.7	119.9	115.9	115.9	94.5	101.4	106.4	125.8	97	92.5667	108.45	108.767	111.2	3.85876	26.1653	18.4771	12.3553	12.8888	4.36659	29.6088	18.1076	13.9813	14.585
P62858	40S ribosomal protein S28 OS=Mus musculus GN=Rps28 PE=1 SV=1	0	40.711	57	7	25	7	519	7	Rps28	96.7	93.9	109.4	144.1	90.9	105.7	106	84.6	113.6	78.7	117.1	86.7	104.1	102	103.6	89.2	100	113.567	95.725	102.633	98.2667	8.26015	27.4586	16.7203	15.253	7.89261	9.34723	31.0723	16.3859	17.2604	8.93133
P62908	40S ribosomal protein S3 OS=Mus musculus GN=Rps3 PE=1 SV=1	0	32.166	40	11	21	11	331	11	Rps3	111	104.1	105.7	110.9	106.7	111.1	115.4	89	82.1	94.9	106.3	94.3	106	107.8	91	90.5	106.933	109.567	95.35	102.2	96.4333	3.61156	2.48462	14.3537	6.84324	9.847	4.08686	2.81161	14.0667	7.74386	11.1429
P97351	40S ribosomal protein S3a OS=Mus musculus GN=Rps3a PE=1 SV=3	0	31.539	17	8	21	8	247	8	Rps3a; Rps3a1	87.7	98.2	103.5	65.5	101.9	107.1	103.5	113.8	95.4	104.7	109.8	95.1	89.8	106.5	121.6	99.3	96.4667	91.5	104.35	98.2333	109.133	8.04135	22.6663	7.53326	10.3616	11.3808	9.09965	25.6493	7.38259	11.7253	12.8786
P62702	40S ribosomal protein S4, X isoform OS=Mus musculus GN=Rps4x PE=1 SV=2	0	11.996	16	4	7	4	61	4	Rps4x	44.6	80.7	98.7	55.3	118	88.9	175.4	119.5	73	134.5	184.1	117.5	82.8	151.3	118.9	110.2	74.6667	87.4	125.6	128.133	126.8	27.55	31.3769	42.2817	51.4803	21.6589	31.1758	35.5063	41.436	58.2555	24.5094
P97461	40S ribosomal protein S5 OS=Mus musculus GN=Rps5 PE=1 SV=3	0	17.548	14	5	18	5	253	5	Rps5	88	98.8	107	60	113.3	116.3	114.9	89.7	84.8	107.7	117.4	119.9	103.2	111.1	87.4	104.3	97.9333	96.5333	99.275	113.5	100.933	9.5296	31.6743	14.3333	9.00722	12.2034	10.7838	35.8429	14.0466	10.1926	13.8095
P62754	40S ribosomal protein S6 OS=Mus musculus GN=Rps6 PE=1 SV=1	0	28.313	33	9	15	9	84	9	Rps6-ps4; Rps6; LOC105244208	107.2	94.1	119	55.5	105.9	108	91.9	107.2	88.1	96.2	92.1	93.9	86.9	96.3	113.4	95	106.767	89.8	95.85	90.9667	101.567	12.4557	29.7232	8.25853	3.63501	10.2686	14.0949	33.635	8.09336	4.11341	11.62
P62242	40S ribosomal protein S8 OS=Mus musculus GN=Rps8 PE=1 SV=2	0	31.384	28	6	13	6	250	6	Rps8; Gm15501	98.1	113.7	107.3	124.8	97.9	113.3	88.4	114.9	92	89.1	90	87.4	104.3	87	110.5	84	106.367	112	96.1	93.9	93.8333	7.84177	13.497	12.6299	9.1	14.5115	8.8738	15.2733	12.3773	10.2976	16.4213
Q6ZWN5	40S ribosomal protein S9 OS=Mus musculus GN=Rps9 PE=1 SV=3	0	19.293	17	5	14	5	405	5	Rps9	98	112.1	96.4	101.7	101.3	109	78.7	127.8	96.4	94.8	94.2	70.9	81.9	93.7	116.8	88.9	102.167	104	99.425	82.3333	99.8	8.63964	4.33474	20.5362	11.656	14.9168	9.77667	4.90522	20.1255	13.1901	16.8799
P14206	40S ribosomal protein SA OS=Mus musculus GN=Rpsa PE=1 SV=4	0	43.904	42	8	21	8	635	8	Rpsa; LOC100045332; LOC100505031; LOC102642689	78.8	107.5	101.5	88.2	122.3	104.9	122.2	99.1	82.1	122.5	126	107	107.7	137.1	88.9	107.1	95.9333	105.133	106.475	113.567	111.033	15.1381	17.0512	19.6011	10.7733	24.3395	17.1304	19.2952	19.2091	12.1911	27.5428
P61922	4-aminobutyrate aminotransferase, mitochondrial OS=Mus musculus GN=Abat PE=1 SV=1	0	20.634	11	4	9	4	304	4	Abat	99.1	92.8	112.2	100	97.1	120.2	106.2	85.1	95.5	98	98.7	97.8	99.5	91.5	93.9	116	101.367	105.767	96.2	98.6667	100.467	9.89663	12.5835	8.69751	0.85049	13.5057	11.1991	14.2395	8.52356	0.96242	15.2831
P10852	4F2 cell-surface antigen heavy chain OS=Mus musculus GN=Slc3a2 PE=1 SV=1	0	20.255	11	5	9	5	201	5	Slc3a2	104.9	84.4	101.3	66.2	97.2	98.8	98.3	94.3	98	102.6	98.9	115.7	96.4	110.1	98.3	139	96.8667	87.4	98.3	103.667	115.8	10.9455	18.3772	3.39509	10.4959	20.9402	12.386	20.7957	3.32719	11.8772	23.696
Q9JLJ2	4-trimethylaminobutyraldehyde dehydrogenase OS=Mus musculus GN=Aldh9a1 PE=1 SV=1	0	28.719	15	8	12	8	198	8	Aldh9a1	124.1	111.5	109.8	100.1	102.4	110.8	92	91.7	109	106.1	85.3	98.6	104.4	95.1	93.9	101.5	115.133	104.433	99.7	96.1	96.8333	7.81174	5.63235	9.14221	9.79234	4.08575	8.83982	6.3736	8.95937	11.0811	4.62346
Q9JM14	5'(3')-deoxyribonucleotidase, cytosolic type OS=Mus musculus GN=Nt5c PE=1 SV=1	0	16.766	27	5	9	5	86	5	Nt5c	100.3	98.4	102.3	109.1	95.1	99.2	113.6	81.8	94.7	98.8	117.4	112.2	111.1	123.1	92.3	95.4	100.333	101.133	97.225	113.567	103.6	1.95021	7.19745	13.1012	3.36502	16.9585	2.20687	8.14469	12.8392	3.80787	19.1903
P70290	55 kDa erythrocyte membrane protein OS=Mus musculus GN=Mpp1 PE=1 SV=1	0	27.406	16	6	12	6	256	6	Mpp1	88.1	100.9	94.6	101.3	95.8	103.8	110.6	85.1	96.6	112.4	114.2	74.2	100.5	109.8	185.4	94.4	94.5333	100.3	101.175	96.3	129.867	6.40026	4.09268	12.8344	20.3281	48.7058	7.24258	4.6313	12.5777	23.0034	55.1158
Q5EG47	5'-AMP-activated protein kinase catalytic subunit alpha-1 OS=Mus musculus GN=Prkaa1 PE=1 SV=2	0	8.243	5	2	6	2	113	2	Prkaa1	76.5	91.1	91.8	75.6	98.1	96.7	82.9	96	63.1	102.5	93.6	88.7	97.8	59.8	63.7	99.4	86.4667	90.1333	86.125	93.3667	74.3	8.63848	12.6057	17.3801	4.55448	21.8245	9.77536	14.2647	17.0325	5.15388	24.6968
O54950	5'-AMP-activated protein kinase subunit gamma-1 OS=Mus musculus GN=Prkag1 PE=1 SV=2	0	8.258	6	2	2	2	63	2	Prkag1	118.5	128.8	81.7	184.5	85	110.3	84.4	52	91.2	50.4	70.3	54.7	129.4	76.5	70.1	50.2	109.667	126.6	69.5	84.8	65.6	24.7613	51.7139	21.3226	39.4044	13.7153	28.0201	58.5198	20.8961	44.5903	15.5203
P97478	5-demethoxyubiquinone hydroxylase, mitochondrial OS=Mus musculus GN=Coq7 PE=1 SV=3	0	17.216	16	4	7	4	173	4	Coq7	58	154.4	129.5	68.5	93.1	74	126.2	142.9	74.4	129	117.6	113.9	95.2	128.6	77.3	109.8	113.967	78.5333	118.125	108.9	105.233	50.042	12.9114	30.0508	12.0079	25.9531	56.6279	14.6106	29.4498	13.5882	29.3687
Q8K010	5-oxoprolinase OS=Mus musculus GN=Oplah PE=1 SV=1	0	37.278	9	11	22	11	358	11	Oplah	98.7	113.4	118	97.8	103.7	104.6	98.7	105.3	115.5	102.8	101	97.3	92.4	103.5	93.1	98.1	110.033	102.033	105.575	96.9	98.2333	10.0808	3.69369	7.15419	4.31393	5.20128	11.4075	4.1798	7.01111	4.88167	5.8858
P63038	60 kDa heat shock protein, mitochondrial OS=Mus musculus GN=Hspd1 PE=1 SV=1	0	250.703	63	46	150	46	2474	46	Hspd1	73.8	121.4	110.2	77.4	102.4	88	117.1	121.6	88.9	104.6	123.6	101.4	88.7	115.3	93	112.5	101.8	89.2667	108.05	104.567	106.933	24.8869	12.548	14.653	17.6642	12.1476	28.1622	14.1994	14.3599	19.9889	13.7463
P14869	60S acidic ribosomal protein P0 OS=Mus musculus GN=Rplp0 PE=1 SV=3	0	31.538	21	8	18	8	247	8	Rplp0	97.2	100.1	106.7	89.9	108.9	108	118.5	104.6	85.1	110.8	94.7	110.6	93.9	123	94.2	102.4	101.333	102.267	104.75	99.7333	106.533	4.86861	10.7193	14.2806	9.41931	14.8382	5.50935	12.13	13.995	10.6589	16.791
P99027	60S acidic ribosomal protein P2 OS=Mus musculus GN=Rplp2 PE=1 SV=3	0	22.798	73	5	11	5	172	5	Rplp2	139.1	90.9	102.2	172.9	91.4	112	66.4	81.1	126.8	65.6	61.9	64	93	62.7	111.7	68.1	110.733	125.433	84.975	72.9667	80.8333	25.2076	42.3781	28.7794	17.3811	26.8673	28.5251	47.9553	28.2038	19.6686	30.4032
P53026	60S ribosomal protein L10a OS=Mus musculus GN=Rpl10a PE=1 SV=3	0	40.23	31	10	25	10	401	10	Rpl10a	118.6	105.9	103.8	99.8	106.9	115.2	90.7	107.5	96.5	110.6	59.6	101.2	109.9	91.5	90.9	87.9	109.433	107.3	101.325	90.2333	90.1	8.0077	7.70779	9.31535	26.8835	1.92873	9.06157	8.72218	9.12905	30.4216	2.18256
Q9CXW4	60S ribosomal protein L11 OS=Mus musculus GN=Rpl11 PE=1 SV=4	0	25.876	40	7	13	7	139	7	Rpl11	105.7	99.3	92.2	111.9	101.9	109.7	109.8	102.4	87.1	97.5	102.8	93.1	106.8	94.5	94.9	89	99.0667	107.833	99.2	100.9	92.8	6.75302	5.25484	9.52015	7.04486	3.29697	7.64177	5.94641	9.32975	7.97201	3.73087
P35979	60S ribosomal protein L12 OS=Mus musculus GN=Rpl12 PE=1 SV=2	0	15.207	24	3	9	3	274	3	Rpl12	112.7	112.8	94.9	84.4	105.1	123.1	84.6	110.6	88.2	93.5	77.6	83	103.4	80.4	101.9	96.4	106.8	104.2	94.225	88	92.9	10.3058	19.3657	11.5124	13.6074	11.1692	11.6621	21.9143	11.2822	15.3982	12.6391
P47963	60S ribosomal protein L13 OS=Mus musculus GN=Rpl13 PE=1 SV=3	0	44.646	36	10	30	10	669	10	Rpl13	102.5	111.5	116.4	81.7	105.6	113.2	98.4	124.6	100.2	104.9	93.1	91.9	98.5	102.3	126	105.1	110.133	100.167	107.025	94.5	111.133	7.05006	16.4379	12.0328	3.51568	12.9508	7.97789	18.6012	11.7922	3.97837	14.6552
P19253	60S ribosomal protein L13a OS=Mus musculus GN=Rpl13a PE=1 SV=4	0.001	4.98	11	2	3	2	31	2	Rpl13a	186.2	99.3	90.1	78	75.1	102.1	43.7	132.1	105.5	87.2	40.7	76.5	79.5	51.7	97.2	73.3	125.2	85.0667	92.125	65.5667	74.0667	53.0274	14.8224	37.1758	21.5873	22.7597	60.0062	16.7731	36.4323	24.4284	25.755
Q9CR57	60S ribosomal protein L14 OS=Mus musculus GN=Rpl14 PE=1 SV=3	0	26.374	34	10	26	10	143	10	Rpl14	82.6	117	114.5	64.4	106.3	109.2	88.8	132.8	99.5	96	89.5	80	92.2	90	119.3	93.9	104.7	93.3	104.275	87.2333	101.067	19.1799	25.0701	19.5314	6.40807	15.9105	21.7041	28.3695	19.1408	7.25141	18.0044
Q9CZM2	60S ribosomal protein L15 OS=Mus musculus GN=Rpl15 PE=2 SV=4	0	8.239	12	2	5	2	128	2	Rpl15	108.5	114	111	81.2	105.1	126.3	108.8	117.1	90.1	101.5	90.5	103.3	101.7	110.9	113.6	101.9	111.167	104.2	104.375	98.5	108.8	2.75379	22.5635	11.4535	6.97424	6.12617	3.1162	25.533	11.2244	7.89209	6.93242
Q9CPR4	60S ribosomal protein L17 OS=Mus musculus GN=Rpl17 PE=1 SV=3	0	7.857	16	3	4	2	61	3	Rpl17		86.9		218.3	28.1			82.7		51.3		48.2	85.1			65.2	86.9	123.2	67	66.65	65.2	#DIV/0!	134.492	22.2032	26.0922	#DIV/0!	#DIV/0!	152.192	21.7591	29.5261	#DIV/0!
P35980	60S ribosomal protein L18 OS=Mus musculus GN=Rpl18 PE=1 SV=3	0	19.001	20	3	11	3	222	3	Rpl18	147.4	105.9	105.6	119.6	84.4	122.1	64.4	105	108	92.2	56.6	75.6	99	62.5	112	91.9	119.633	108.7	92.4	77.0667	88.8	24.0471	21.0815	19.8843	21.238	24.8952	27.2119	23.856	19.4866	24.0331	28.1715
P62717	60S ribosomal protein L18a OS=Mus musculus GN=Rpl18a PE=1 SV=1	0.001	6.487	13	3	6	3	62	3	Rpl18a	170.2	101	83.9	191	76.1	117	42.8	93	88.9	56.5	36.8	44.8	87.8	46.2	80.8	52.3	118.367	128.033	70.3	56.4667	59.7667	45.696	58.2392	24.5489	27.4287	18.469	51.7099	65.9038	24.0579	31.0385	20.8996
P84099	60S ribosomal protein L19 OS=Mus musculus GN=Rpl19 PE=1 SV=1	0	21.851	13	4	9	4	168	4	Rpl19; Rpl19-ps11	89.6	105.5	103.7	72.9	108.2	99.9	92.6	131	88.4	107	97.5	100.8	89.7	108.8	120.2	115.8	99.6	93.6667	104.75	96	114.933	8.70689	18.4571	19.2273	5.7	5.7492	9.85278	20.8861	18.8428	6.45016	6.50584
O09167	60S ribosomal protein L21 OS=Mus musculus GN=Rpl21 PE=1 SV=3	0	15.778	36	6	18	6	94	6	Rpl21	110.8	104.6	98.3	155	77	93.5	97.7	120.9	95.9	62.3	83.8	55.7	81.4	98.7	105.4	69.5	104.567	108.5	94.2	73.6333	91.2	6.25007	41.1066	24.1222	15.577	19.089	7.07262	46.5165	23.6397	17.627	21.6012
P62751	60S ribosomal protein L23a OS=Mus musculus GN=Rpl23a PE=1 SV=1	0	11.125	21	4	8	4	60	4	Rpl23a	126.8	101.4	94	100.8	105.1	107.5	68.3	109.1	118.7	88.6	76.7	80.3	99.4	76	120.2	84.4	107.4	104.467	96.175	85.4667	93.5333	17.2035	3.3946	22.4264	12.2001	23.4728	19.4676	3.84136	21.9779	13.8058	26.562
Q8BP67	60S ribosomal protein L24 OS=Mus musculus GN=Rpl24 PE=1 SV=2	0	11.588	29	4	7	4	59	4	Rpl24	115.9	93.4	114.8	46.7	97	108.2	95.1	106.3	111.5	157.5	108.2	105.6	82.4	105.9	126.7	144.1	108.033	83.9667	117.6	98.7333	125.567	12.6848	32.7561	27.4661	14.2047	19.1252	14.3542	37.067	26.9168	16.0741	21.6422
P61255	60S ribosomal protein L26 OS=Mus musculus GN=Rpl26 PE=1 SV=1	0	10.361	19	3	5	3	48	3	Rpl26; Gm15772	89.9	108.6	100.2	66.8	96.7	110	77.7	115.2	98.2	98.8	98.2	88.4	94.4	93.9	123.2	99.6	99.5667	91.1667	97.475	93.6667	105.567	9.36607	22.1252	15.3569	4.94099	15.5346	10.5987	25.037	15.0498	5.59125	17.579
P61358	60S ribosomal protein L27 OS=Mus musculus GN=Rpl27 PE=1 SV=2	0	8.073	29	3	6	3	64	3	Rpl27; LOC108167922	130.7	107	87.1	189.3	74.8	82.5	77.7	129.7	89	73	84.3	69.6	86	87.8	114.1	72.2	108.267	115.533	92.35	79.9667	91.3667	21.8276	63.9997	25.7895	9.01795	21.1765	24.7002	72.4225	25.2737	10.2048	23.9634
P14115	60S ribosomal protein L27a OS=Mus musculus GN=Rpl27a PE=1 SV=5	0	8.81	16	2	6	2	112	2	Rpl27a	97.5	103.7	108.2	36.2	115.5	119.1	106.7	134.3	99.1	135.1	101.5	129.2	93.5	111.7	132.2	129.7	103.133	90.2667	118.8	108.067	124.533	5.37246	46.8577	18.6229	18.734	11.1841	6.07951	53.0245	18.2505	21.1995	12.656
P41105	60S ribosomal protein L28 OS=Mus musculus GN=Rpl28 PE=1 SV=2	0	36.419	36	8	26	8	345	8	Rpl28	89.2	104.8	90.9	93.5	105.7	107.2	88	134.5	90.4	102.1	72.2	78.1	73.8	90.6	88.1	83.2	94.9667	102.133	103.75	74.7	87.3	8.55823	7.51421	21.4054	3.05123	3.76431	9.68455	8.50313	20.9773	3.45279	4.25971
P47915	60S ribosomal protein L29 OS=Mus musculus GN=Rpl29 PE=2 SV=2	0	41.453	31	9	27	9	308	9	Rpl29; Gm8210	101.9	98.9	103.6	88	100.4	108.2	88.7	125.1	106.4	100.4	88.3	84.2	79.9	96.5	127.4	96.8	101.467	98.8667	105.15	84.1333	106.9	2.37978	10.1869	15.1957	4.2004	17.7542	2.69297	11.5276	14.8918	4.7532	20.0907
P27659	60S ribosomal protein L3 OS=Mus musculus GN=Rpl3 PE=1 SV=3	0	31.344	20	9	15	9	172	9	Rpl3	99.8	93.4	105.1	90.8	107.8	121.3	86.8	112.9	95.9	106.1	83.6	92.7	87.4	84.5	107.2	94.3	99.4333	106.633	100.425	87.9	95.3333	5.85861	15.2834	11.4593	4.57056	11.3852	6.62964	17.2948	11.2301	5.17207	12.8836
P62889	60S ribosomal protein L30 OS=Mus musculus GN=Rpl30 PE=1 SV=2	0	12.24	25	3	11	3	204	3	Rpl30; Rpl30-ps8; Gm12191	91.3	107	97.3	71.2	97.2	98.5	126.1	106.4	80.9	98.6	106.2	118.4	96	122	104.3	84	98.5333	88.9667	103	106.867	103.433	7.92233	15.4001	18.7345	11.2149	19.0148	8.96496	17.4269	18.3598	12.6908	21.5173
P62900	60S ribosomal protein L31 OS=Mus musculus GN=Rpl31 PE=1 SV=1	0	9.777	22	3	6	3	74	3	Rpl31	109.4	121.2	109.2	128.3	114.8	115.4	80	129.4	106.6	103.6	91.8	83.7	105.6	74.9	120.3	100	113.267	119.5	104.9	93.7	98.4	6.8712	7.62693	20.2059	11.0729	22.7423	7.77549	8.63068	19.8018	12.5302	25.7353
Q9D1R9	60S ribosomal protein L34 OS=Mus musculus GN=Rpl34 PE=1 SV=2	0	21.816	31	6	14	6	82	6	Rpl34-ps1; Rpl34; Gm4705	112.2	127.1	102.8	68.1	102.7	99.6	91.6	125.6	93.5	108.1	72.5	117.5	94.3	90.4	109.1	97.2	114.033	90.1333	104.7	94.7667	98.9	12.2533	19.1443	15.763	22.5036	9.4652	13.8659	21.6638	15.4478	25.4653	10.7109
Q6ZWV7	60S ribosomal protein L35 OS=Mus musculus GN=Rpl35 PE=1 SV=1	0.002	3.646	20	2	2	2	14	2	Rpl35	55	106.7	105.1	100.7	81.1	98.3	118.1	116.3	88.9	103.1	127.4	107.9	69.7	131.5	125	104.8	88.9333	93.3667	106.6	101.667	120.433	29.398	10.6908	13.5632	29.3507	13.9235	33.267	12.0978	13.2919	33.2134	15.7559
O55142	60S ribosomal protein L35a OS=Mus musculus GN=Rpl35a PE=1 SV=2	0	16.57	15	4	11	4	93	4	Rpl35a-ps4; Rpl35a; Rpl35a-ps2; Gm10243; Rpl35a-ps5; LOC100862595; Gm14279; LOC100048620	145.6	98.4	92.8	154.7	96.5	113.5	63.8	112.3	109.8	72.5	47.2	59.8	98	63.3	105	88.2	112.267	121.567	89.6	68.3333	85.5	29.003	29.9268	25.0425	26.4532	20.9807	32.82	33.8654	24.5416	29.9346	23.7419
Q9D823	60S ribosomal protein L37 OS=Mus musculus GN=Rpl37 PE=3 SV=3	0.001	4.946	15	2	5	2	40	2	Gm13826; Rpl37rt; Rpl37	134.7	111.3	103	114.6	99	108.4	75	125	118.1	83.5	84.3	74	92.5	83	136.5	89.7	116.333	107.333	100.4	83.6	103.067	16.4385	7.85451	24.8275	9.26984	29.1473	18.6019	8.88822	24.331	10.4898	32.9832
Q9JJI8	60S ribosomal protein L38 OS=Mus musculus GN=Rpl38 PE=1 SV=3	0.002	3.677	17	2	3	2	30	2	Rpl38; Rpl38-ps1; Rpl38-ps2	117.6	101.1	116.7	91.6	106.3	123.6	110.3	109.3	110.4	81.3	103.6	90	95.6	87.7	103	91.9	111.8	107.167	102.825	96.4	94.2	9.27739	16.0176	14.3586	6.8352	7.90506	10.4984	18.1256	14.0714	7.73476	8.94542
Q9D8E6	60S ribosomal protein L4 OS=Mus musculus GN=Rpl4 PE=1 SV=3	0	33.061	31	12	20	12	151	12	Rpl4	139.1	116.8	104.5	101.1	99.6	126.3	76.9	115.4	119.4	95.6	69	74.5	98.8	81.8	114.8	89.8	120.133	109	101.825	80.7667	95.4667	17.5392	15.001	19.6058	15.8576	17.2143	19.8475	16.9752	19.2137	17.9446	19.4799
P47962	60S ribosomal protein L5 OS=Mus musculus GN=Rpl5 PE=1 SV=3	0	41.836	28	10	21	10	260	10	Rpl5	126.8	102.8	92.9	116.3	76.4	98.8	83.4	113.7	101.4	93.2	90.7	81.6	75.7	88.9	107.2	79	107.5	97.1667	97.925	82.6667	91.7	17.4319	20.0001	12.8352	7.55667	14.307	19.726	22.6322	12.5785	8.55118	16.1899
P47911	60S ribosomal protein L6 OS=Mus musculus GN=Rpl6 PE=1 SV=3	0	37.816	33	10	28	10	335	10	Rpl6	94.3	103.6	110.9	83.3	99.6	113.2	94.6	121.4	104.5	106.9	84.3	94.9	80.9	104.8	119.9	97.1	102.933	98.7	106.85	86.7	107.267	8.32006	14.9703	11.0648	7.30205	11.5984	9.41503	16.9405	10.8435	8.26305	13.1248
P14148	60S ribosomal protein L7 OS=Mus musculus GN=Rpl7 PE=1 SV=2	0	25.112	26	9	20	9	140	9	Rpl7	123.5	104.2	93.2	123.1	96.8	94.5	72.3	119.8	108.9	83.6	87.3	75.5	90.3	73.7	112.6	96.3	106.967	104.8	96.15	84.3667	94.2	15.3383	15.8899	21.9713	7.8239	19.5348	17.3569	17.9812	21.5318	8.85357	22.1058
P12970	60S ribosomal protein L7a OS=Mus musculus GN=Rpl7a PE=1 SV=2	0	33.323	24	9	19	9	270	9	Rpl7a	120.9	110.1	104.2	99.2	98.5	105.4	89.6	129.5	94.8	90.1	75.4	77.2	88.7	91.5	101.3	90.4	111.733	101.033	101	80.4333	94.4	8.46896	3.79781	19.1438	7.21549	6.00083	9.58353	4.29762	18.761	8.1651	6.79058
P62918	60S ribosomal protein L8 OS=Mus musculus GN=Rpl8 PE=1 SV=2	0	25.657	30	8	19	8	305	8	Rpl8	172.3	108.5	93.7	54.7	108.2	105.4	59	117	104.5	103.6	54.7	99.6	90	59.9	101.3	104.6	124.833	89.4333	96.025	81.4333	88.6	41.7681	30.1125	25.4297	23.6441	24.9096	47.265	34.0755	24.9211	26.7558	28.1879
Q9DCD0	6-phosphogluconate dehydrogenase, decarboxylating OS=Mus musculus GN=Pgd PE=1 SV=3	0	93.468	31	18	48	18	1143	18	Pgd	111.2	103.7	97.5	106.2	103.2	97.6	88	109.2	107.6	108.5	85.6	102.1	93.3	101.4	95.3	104.8	104.133	102.333	103.325	93.6667	100.5	6.86027	4.36501	10.2376	8.25611	4.81352	7.76313	4.93948	10.0329	9.34267	5.44701
Q9CQ60	6-phosphogluconolactonase OS=Mus musculus GN=Pgls PE=1 SV=1	0	37.368	33	6	21	6	306	6	Pgls	85.7	109.1	101.2	73.7	111.5	103.8	107.6	96.6	93.2	118.7	105.2	121.5	105.8	108	87.4	112.4	98.6667	96.3333	104.025	110.833	102.6	11.9039	19.9756	11.5535	9.24247	13.3462	13.4706	22.6045	11.3224	10.4588	15.1026
P20029	78 kDa glucose-regulated protein OS=Mus musculus GN=Hspa5 PE=1 SV=3	0	330.916	61	51	210	48	3841	51	Hspa5	103.7	95.7	93	109.7	95.6	108.8	89.1	103	101.1	87	94.3	89.5	100.5	86.8	105.9	98.9	97.4667	104.7	95.05	94.7667	97.2	5.56447	7.89367	8.16517	5.51483	9.66282	6.29679	8.93253	8.00187	6.24062	10.9345
Q3UFY7	7-methylguanosine phosphate-specific 5'-nucleotidase OS=Mus musculus GN=Nt5c3b PE=1 SV=3	0	11.116	13	3	6	3	96	3	Nt5c3b; Nt5c3l	125.5	118.8	127.3	87.1	110	129.6	110.6	92.6	92.2	114.6	106.1	120.8	121.8	101.6	97.6	106.8	123.867	108.9	102.5	116.233	102	4.47921	21.2713	11.7774	8.78996	4.61303	5.0687	24.0708	11.5418	9.94677	5.22013
Q9D2R0	Acetoacetyl-CoA synthetase OS=Mus musculus GN=Aacs PE=1 SV=1	0	11.806	6	4	8	4	94	4	Aacs	82.6	107.6	84.7	99.9	107.4	86.5	91.4	136.4	118.5	115.1	96.4	83.4	81.1	108.8	109.1	110.8	91.6333	97.9333	115.35	86.9667	109.567	13.8673	10.5879	18.4995	8.25005	1.07858	15.6924	11.9813	18.1295	9.33581	1.22053
Q8CAY6	Acetyl-CoA acetyltransferase, cytosolic OS=Mus musculus GN=Acat2 PE=1 SV=2	0	21.741	16	7	16	7	138	7	Acat2	81.3	110.8	104.5	69.6	109.8	101.5	104.6	117.5	113.4	124.4	115.8	112.9	82.6	137.6	100.8	120.7	98.8667	93.6333	114.975	103.767	119.7	15.5359	21.2232	8.273	18.3881	18.4204	17.5805	24.0163	8.10754	20.8081	20.8446
Q8QZT1	Acetyl-CoA acetyltransferase, mitochondrial OS=Mus musculus GN=Acat1 PE=1 SV=1	0	129.764	34	17	63	17	1401	17	Acat1	88.8	113.6	103.5	93.4	100.2	81.9	101	110.2	98.3	99.8	99	88.9	77.2	93	84.6	87.3	101.967	91.8333	102.325	88.3667	88.3	12.4709	9.25005	5.36493	10.9098	4.28836	14.1122	10.4674	5.25763	12.3456	4.85273
Q5SWU9	Acetyl-CoA carboxylase 1 OS=Mus musculus GN=Acaca PE=1 SV=1	0	124.037	15	32	69	27	1152	32	Acaca	79.8	109	85.3	90.7	93.9	94.9	96.7	168.2	110.2	118.2	102.8	95.5	65.7	122.5	94.2	110.8	91.3667	93.1667	123.325	88	109.167	15.5166	2.19393	31.2046	19.6543	14.2205	17.5586	2.48267	30.5805	22.2409	16.092
E9Q4Z2	Acetyl-CoA carboxylase 2 OS=Mus musculus GN=Acacb PE=1 SV=1	0	29.572	4	8	14	3	202	8	Acacb	130.7	162.4	89.6	114.2	156.9	103.8	58.8	211.5	158.3	127.6	52.7	129.9	93.8	70.1	102.8	130.5	127.567	124.967	139.05	92.1333	101.133	36.501	28.1397	63.7462	38.627	30.2345	41.3048	31.8431	62.4713	43.7105	34.2135
P58242	Acid sphingomyelinase-like phosphodiesterase 3b OS=Mus musculus GN=Smpdl3b PE=1 SV=1	0	16.113	14	5	8	5	89	5	Smpdl3b	73.6	104.9	124	80	112.8	105.1	133.3	104.5	85.1	116.5	128	127.8	98.9	133.9	104.5	108	100.833	99.3	109.85	118.233	115.467	25.4449	17.152	20.2921	16.7435	16.0594	28.7936	19.4093	19.8863	18.947	18.1729
Q8BP56	Acid trehalase-like protein 1 OS=Mus musculus GN=Athl1 PE=1 SV=1	0.002	3.713	5	2	2	2	35	2	Athl1; Pgghg	87.6		109.2			102.8	126.3		83.3		114.1			97.2	88.9		98.4	102.8	104.8	114.1	93.05	15.2735	#DIV/0!	30.4056	#DIV/0!	5.86899	17.2836	#DIV/0!	29.7975	#DIV/0!	6.64138
O35381	Acidic leucine-rich nuclear phosphoprotein 32 family member A OS=Mus musculus GN=Anp32a PE=1 SV=1	0	16.296	18	7	26	6	210	7	Anp32a	97.7	95.9	104.3	93.9	99.3	110.2	92.5	89.8	115.8	87.1	96.8	87	98.5	87.1	102.5	92.8	99.3	101.133	96.3	94.1	94.1333	4.42267	8.30321	13.1856	6.20725	7.7861	5.00472	9.39597	12.9219	7.02417	8.8108
Q9EST5	Acidic leucine-rich nuclear phosphoprotein 32 family member B OS=Mus musculus GN=Anp32b PE=1 SV=1	0.004	3.227	6	2	5	1	31	2	Anp32b		101.5		67.9	108			86.8		94.9		111.4	104.3			99	101.5	87.95	90.85	107.85	99	#DIV/0!	28.355	5.72756	5.02046	#DIV/0!	#DIV/0!	32.0867	5.61301	5.68118	#DIV/0!
P97822	Acidic leucine-rich nuclear phosphoprotein 32 family member E OS=Mus musculus GN=Anp32e PE=1 SV=2	0	21.646	14	5	15	5	254	5	Anp32e	90.3	98.2	123	72.6	109.1	111.5	120.5	94.7	97.8	110	116.8	122	99.5	119.8	101.1	103.1	103.833	97.7333	105.75	112.767	108	17.0623	21.7992	11.8453	11.7798	10.2679	19.3079	24.6681	11.6083	13.3301	11.6192
Q99KI0	Aconitate hydratase, mitochondrial OS=Mus musculus GN=Aco2 PE=1 SV=1	0	248.444	46	42	183	42	2951	42	Aco2	73.5	156.4	117	113.7	92.5	69.1	100.4	146.3	87	101	96.9	87.5	71.1	103	72.8	90.8	115.633	91.7667	108.675	85.1667	88.8667	41.4669	22.309	25.9026	13.0573	15.1925	46.9242	25.2451	25.3845	14.7757	17.192
P68134	Actin, alpha skeletal muscle OS=Mus musculus GN=Acta1 PE=1 SV=1	0	358.966	65	37	1383	1	24249	37	Acta1	246.2	121.1	112.9	216	88.5	137	72.3	72.6	107	80.3	62.7	76.2	170.5	72.2	102.5	97.4	160.067	147.167	83.05	103.133	90.7	74.7062	64.3551	16.3903	58.7304	16.2231	84.5381	72.8247	16.0625	66.4597	18.3582
P62737	Actin, aortic smooth muscle OS=Mus musculus GN=Acta2 PE=1 SV=1	0	418.028	66	39	1521	4	30019	39	Acta2	97.3	92.7	103.1	102.5	99.5	110	118.7	90.3	94.6	104	110	117.1	105.2	114.6	93.9	93.1	97.7	104	101.9	110.767	100.533	5.21153	5.40833	12.5764	5.98693	12.1887	5.8974	6.1201	12.3249	6.77485	13.7928
P60710	Actin, cytoplasmic 1 OS=Mus musculus GN=Actb PE=1 SV=1	0	377.368	61	34	1401	11	26590	34	Actb	134.9	92.4	91.1	139.5	96	97	93.1	74.3	93.4	88.5	91	87.9	106.4	98.6	84.5	76.6	106.133	110.833	87.325	95.1	86.5667	24.9211	24.8311	8.96823	9.90808	11.1447	28.2009	28.099	8.78887	11.212	12.6114
Q9QZB7	Actin-related protein 10 OS=Mus musculus GN=Actr10 PE=1 SV=2	0	7.026	5	3	6	3	79	3	Actr10	84	82.5	101.6	70.3	110.8	114	99.1	91.8	90.6	105.5	103.4	96.1	102.3	103	95.6	108.7	89.3667	98.3667	96.75	100.6	102.433	10.6209	24.3591	6.93806	3.93573	6.56836	12.0187	27.5649	6.7993	4.4537	7.4328
P61161	Actin-related protein 2 OS=Mus musculus GN=Actr2 PE=1 SV=1	0	58.231	31	12	41	12	522	12	Actr2	115.5	95.7	103.4	114.8	103.9	114	88.9	84.5	95.1	90.9	84.4	91.7	110.8	79.4	85.5	91	104.867	110.9	89.85	95.6333	85.3	9.98115	6.07536	4.40416	13.6324	5.80259	11.2947	6.87492	4.31608	15.4266	6.56624
Q9WV32	Actin-related protein 2/3 complex subunit 1B OS=Mus musculus GN=Arpc1b PE=1 SV=4	0	22.857	14	6	20	6	390	6	Arpc1b	100.1	91.6	109	69.7	107.3	108.5	124.3	90	97.2	112	124.8	114.3	99	109.2	99.8	101.2	100.233	95.1667	105.875	112.7	103.4	8.70077	22.0629	15.3217	12.9742	5.07149	9.84584	24.9666	15.0153	14.6817	5.73893
Q9CVB6	Actin-related protein 2/3 complex subunit 2 OS=Mus musculus GN=Arpc2 PE=1 SV=3	0	40.879	34	12	26	12	198	12	Arpc2	156.4	98	93.5	148.8	97.3	105.8	67.7	76.2	96.9	82.4	57.4	69.1	102.5	67.5	73.8	66.1	115.967	117.3	80.8	76.3333	69.1333	35.0885	27.6089	12.3091	23.4039	4.10163	39.7064	31.2424	12.0629	26.484	4.64143
Q9JM76	Actin-related protein 2/3 complex subunit 3 OS=Mus musculus GN=Arpc3 PE=1 SV=3	0	12.74	21	5	18	5	251	5	Arpc3	146.5	94.7	92.3	87.6	100.2	110.6	81.9	86.2	86.6	102	73.4	108.4	106.2	75.6	71.6	103.1	111.167	99.4667	89.175	96	83.4333	30.6231	11.5175	8.81074	19.6031	17.1489	34.6533	13.0333	8.63453	22.183	19.4058
P59999	Actin-related protein 2/3 complex subunit 4 OS=Mus musculus GN=Arpc4 PE=1 SV=3	0	34.961	51	10	23	10	466	10	Arpc4	107.3	101.6	102.7	111.4	100.4	93.2	107.4	83	90.7	100.1	96.2	96.4	104.3	107.6	92.2	93.7	103.867	101.667	95.3	98.9667	97.8333	3.02379	9.16588	10.6755	4.61988	8.49137	3.42175	10.3722	10.462	5.22789	9.60889
Q9CPW4	Actin-related protein 2/3 complex subunit 5 OS=Mus musculus GN=Arpc5 PE=1 SV=3	0	34.602	41	5	19	5	611	5	Arpc5	123.6	98.7	111.7	114.9	109.8	100.2	100.5	66.7	99.8	94.9	102.1	92.6	109.9	99.2	91	92.6	111.333	108.3	90.475	101.533	94.2667	12.454	7.46391	16.0446	8.66391	4.34665	14.0931	8.44621	15.7237	9.80414	4.91869
Q9D898	Actin-related protein 2/3 complex subunit 5-like protein OS=Mus musculus GN=Arpc5l PE=1 SV=1	0	23	42	6	14	6	371	6	Arpc5l	95.5	100.7	111.2	101.4	108.1	97.8	107.2	88.6	83.4	98.3	104.8	107.7	115.4	100.4	88.6	107	102.467	102.433	94.375	109.3	98.6667	7.99771	5.22717	10.5465	5.47814	9.32166	9.05026	5.9151	10.3356	6.1991	10.5485
Q99JY9	Actin-related protein 3 OS=Mus musculus GN=Actr3 PE=1 SV=3	0	61.873	34	13	47	13	885	13	Actr3	124.6	97	105.6	112	104	116.7	94.4	88	96.9	95.7	88.5	98.6	100.3	84.2	87.5	89.8	109.067	110.9	93.75	95.8	87.1667	14.1228	6.42106	3.96695	6.37887	2.81484	15.9814	7.26611	3.88761	7.21837	3.18529
Q8BK64	Activator of 90 kDa heat shock protein ATPase homolog 1 OS=Mus musculus GN=Ahsa1 PE=1 SV=2	0	19.11	25	7	14	7	187	7	Ahsa1	82.1	100.2	109.5	91.4	92	121.7	113.3	96.3	84.5	99.6	113.5	99.8	99.9	115.4	95	108.3	97.2667	101.7	98.425	104.4	106.233	13.9335	17.3231	11.8472	7.88099	10.3558	15.7673	19.6029	11.6102	8.91818	11.7187
Q8R146	Acylamino-acid-releasing enzyme OS=Mus musculus GN=Apeh PE=1 SV=3	0	86.828	27	19	42	19	1043	19	Apeh	83	105.3	92.8	83.7	98.5	100.6	101.5	93.3	98.2	124	96.9	101.4	107.5	116.8	130.3	113.9	93.7	94.2667	104.25	101.933	120.333	11.1772	9.21104	13.5908	5.32009	8.75233	12.6482	10.4233	13.319	6.02025	9.9042
Q91WG0	Acylcarnitine hydrolase OS=Mus musculus GN=Ces2c PE=1 SV=1	0	8.82	6	2	6	2	78	2	Ces2c	86.6	90.6	99.7	64.9	108.5	130.2	126.4	96.9	94.2	116	138.9	110.5	79.7	142.6	114.6	126.3	92.3	101.2	108.375	109.7	127.833	6.71342	33.2564	15.445	29.6081	14.0628	7.59695	37.6332	15.1361	33.5047	15.9136
Q8K370	Acyl-CoA dehydrogenase family member 10 OS=Mus musculus GN=Acad10 PE=1 SV=1	0	20.982	6	7	15	7	115	7	Acad10	91.2	164	122.6	83.4	100.9	88.6	127.3	143.7	99.1	120.1	108.5	107.9	90.8	128.4	100.1	99.7	125.933	90.9667	122.55	102.4	109.4	36.5143	8.98684	18.4913	10.0504	16.4557	41.3198	10.1696	18.1215	11.3731	18.6214
Q80XL6	Acyl-CoA dehydrogenase family member 11 OS=Mus musculus GN=Acad11 PE=1 SV=2	0.001	5.209	2	2	3	2	81	2	Acad11	83.3	149	111.1	92.5	110	86.8	132.9	137.9	94	118.6	102	99.8	88.1	107.6	116.5	80.2	114.467	96.4333	120.85	96.6333	101.433	32.9791	12.0898	19.6799	7.4715	18.9194	37.3194	13.6809	19.2863	8.4548	21.4093
Q8JZN5	Acyl-CoA dehydrogenase family member 9, mitochondrial OS=Mus musculus GN=Acad9 PE=1 SV=2	0	20.828	7	4	9	4	147	4	Acad9	83.9	113.8	112.3	90	100.6	100.4	111.9	104.8	98.7	96.7	104	99.5	96.5	95.5	93.3	92.7	103.333	97	103.025	100	93.8333	16.8465	6.063	6.84659	3.77492	1.47422	19.0636	6.86093	6.70966	4.27172	1.66824
Q8VCW8	Acyl-CoA synthetase family member 2, mitochondrial OS=Mus musculus GN=Acsf2 PE=1 SV=1	0	18.582	13	6	8	6	148	6	Acsf2	104.1	119.7	108.3	90	117.8	95.1	103.3	114.3	85.4	105.7	95.5	103	81.8	101.3	81	101.1	110.7	100.967	102.175	93.4333	94.4667	8.07217	14.7994	12.1396	10.75	11.6629	9.13453	16.7471	11.8968	12.1648	13.1978
P31786	Acyl-CoA-binding protein OS=Mus musculus GN=Dbi PE=1 SV=2	0	45.879	78	9	27	9	229	9	Dbi	110.9	114	92.9	107.9	83.7	75.2	57.9	177.6	147.2	67.8	53.8	80.7	82.8	67.1	100.2	86.3	105.933	88.9333	112.625	72.4333	84.5333	11.3931	16.9665	58.9386	16.1711	16.6206	12.8925	19.1994	57.7599	18.2993	18.8079
O55137	Acyl-coenzyme A thioesterase 1 OS=Mus musculus GN=Acot1 PE=1 SV=1	0	13.677	10	4	10	1	182	4	Acot1	77.7	88.5	78.4	56.4	103.2	84.8	106	109.8	85.2	130.1	101.2	108	99.6	108.2	89.9	91.4	81.5333	81.4667	107.775	102.933	96.5	6.04345	23.5774	18.3964	4.46019	10.1602	6.83881	26.6803	18.0285	5.04719	11.4974
Q8VHQ9	Acyl-coenzyme A thioesterase 11 OS=Mus musculus GN=Acot11 PE=1 SV=1	0.001	5.591	3	2	6	2	96	2	Acot11	107.6	131.5	120.1	106.9	104.3	100.9	93	118.6	90.4	93.9	86.3	87.6	94.1	84.9	86.9	89.4	119.733	104.033	98.975	89.3333	87.0667	11.9542	3.00888	13.1672	4.17892	2.25462	13.5275	3.40486	12.9039	4.72889	2.55135
Q9CQR4	Acyl-coenzyme A thioesterase 13 OS=Mus musculus GN=Acot13 PE=1 SV=1	0	25.479	31	4	10	4	173	4	Acot13	101.3	167.6	129.8	85.6	93.2	93.7	89.6	138.7	66.8	99.1	75.6	91.4	130.6	81.2	72.4	119.9	132.9	90.8333	98.55	99.2	91.1667	33.2585	4.53909	30.0027	28.3175	25.2698	37.6356	5.13646	29.4027	32.0443	28.5955
Q9QYR9	Acyl-coenzyme A thioesterase 2, mitochondrial OS=Mus musculus GN=Acot2 PE=1 SV=2	0	37.745	21	7	19	4	378	7	Acot2	78.4	131.5	114.8	71.4	98.1	84.4	128.6	122.8	86.7	105.5	121.1	115.9	102.8	124.7	81.8	102	108.233	84.6333	110.9	113.267	102.833	27.1522	13.3515	18.883	9.42992	21.4621	30.7256	15.1087	18.5053	10.671	24.2867
Q9R0X4	Acyl-coenzyme A thioesterase 9, mitochondrial OS=Mus musculus GN=Acot9 PE=1 SV=1	0	34.92	28	11	23	11	308	11	Acot9	85.2	104.2	102.1	76.3	106.2	100.7	125.1	107.9	90.2	120.7	125.7	116.3	96.4	134.1	93.8	107.3	97.1667	94.4	110.975	112.8	111.733	10.4165	15.9145	15.654	14.9603	20.5125	11.7874	18.0089	15.341	16.9292	23.2121
P56376	Acylphosphatase-1 OS=Mus musculus GN=Acyp1 PE=1 SV=2	0	7.98	34	2	3	2	111	2	Acyp1																	#DIV/0!	#DIV/0!	#DIV/0!	#DIV/0!	#DIV/0!	#DIV/0!	#DIV/0!	#DIV/0!	#DIV/0!	#DIV/0!	#DIV/0!	#DIV/0!	#DIV/0!	#DIV/0!	#DIV/0!
P56375	Acylphosphatase-2 OS=Mus musculus GN=Acyp2 PE=1 SV=2	0	30.63	44	7	14	7	192	7	Acyp2	110.8	104.2	92.7	130.7	91.2	82.5	75.1	144.7	116.1	84.5	66.3	85.9	99.4	73.5	109.9	76.7	102.567	101.467	105.1	83.8667	86.7	9.15988	25.6878	31.694	16.6434	20.1554	10.3654	29.0685	31.0601	18.8338	22.808
P97823	Acyl-protein thioesterase 1 OS=Mus musculus GN=Lypla1 PE=1 SV=1	0	8.84	8	2	4	2	125	2	Lypla1	125.6	120.8	100.8	132.3	100.5	110.2	81.1	87.9	94.9	92.4	75.7	90.1	116.9	78.4	78.9	84.5	115.733	114.333	89.075	94.2333	80.6	13.1535	16.298	6.05441	20.9087	3.38674	14.8845	18.4429	5.93332	23.6604	3.83246
Q64010	Adapter molecule crk OS=Mus musculus GN=Crk PE=1 SV=1	0	26.147	25	6	17	6	350	6	Crk	98.1	100.9	112.3	99.6	96.8	101.7	95.9	104.2	111.1	90	100.7	102.4	109	94.1	102.3	90.5	103.767	99.3667	100.3	104.033	95.6333	7.52152	2.45832	9.26103	4.38444	6.04759	8.51141	2.78185	9.07581	4.96146	6.84349
Q9D1J1	Adaptin ear-binding coat-associated protein 2 OS=Mus musculus GN=Necap2 PE=1 SV=1	0.002	4.101	11	2	3	2	26	2	Necap2	71.1	53.9	94	46.2	89	84.9	110.2	68.3	86.3	84.5	124.7	83	67.1	133.6	94.3	93.6	73	73.3667	87.325	91.6	107.167	20.1174	23.6162	17.2651	29.7474	22.8946	22.765	26.7242	16.9198	33.6624	25.9077
P08030	Adenine phosphoribosyltransferase OS=Mus musculus GN=Aprt PE=1 SV=2	0.001	5.234	9	2	3	2	31	2	Aprt	115.9	90.2	98.2	106.5	104.9	109.2	96.4	78	77.7	99.1	94.1	102.9	111.9	102	70.5	100.9	101.433	106.867	87.8	102.967	91.1333	13.1516	2.17332	11.5427	8.90019	17.8775	14.8824	2.45935	11.3118	10.0715	20.2302
P03958	Adenosine deaminase OS=Mus musculus GN=Ada PE=1 SV=3	0	17.193	15	4	7	4	114	4	Ada	66.7	93	106.8	64.9	111.4	108.6	108.4	94.1	93.3	114.9	114.1	116.4	83.4	111.2	84.7	94.8	88.8333	94.9667	102.675	104.633	96.9	20.3721	26.0761	10.7028	18.4245	13.3742	23.0532	29.5079	10.4887	20.8493	15.1344
P55264	Adenosine kinase OS=Mus musculus GN=Adk PE=1 SV=2	0	26.669	19	7	21	7	211	7	Adk	85.6	106.2	107.1	103.2	107.6	110.5	101.5	78.4	103.8	96.1	101.2	99.5	112.4	103.5	91	94.9	99.6333	107.1	94.95	104.367	96.4667	12.1616	3.6756	11.4957	7.0088	6.39557	13.7621	4.15933	11.2657	7.93121	7.23727
P50247	Adenosylhomocysteinase OS=Mus musculus GN=Ahcy PE=1 SV=3	0	57.318	29	13	38	12	645	13	Ahcy; Gm4737	104.5	98.6	109.8	101.2	104.7	108.8	96.9	81.4	99	97.4	87.2	97.6	106.6	97.3	90.1	98.6	104.3	104.9	93.675	97.1333	95.3333	5.60268	3.80395	8.2322	9.70842	4.57857	6.34003	4.30457	8.06756	10.9861	5.18114
P84309	Adenylate cyclase type 5 OS=Mus musculus GN=Adcy5 PE=1 SV=2	0	50.477	12	11	24	8	562	11	Adcy5	89.9	100.9	110.3	82.4	106.8	111.2	101.7	89.4	98.6	102.9	107.7	109.6	104.7	95	98.5	100.6	100.367	100.133	98.15	107.333	98.0333	10.2105	15.5143	6.10819	2.47049	2.82902	11.5542	17.5561	5.98603	2.79563	3.20133
Q01341	Adenylate cyclase type 6 OS=Mus musculus GN=Adcy6 PE=1 SV=1	0	9.879	3	4	8	1	102	4	Adcy6																	#DIV/0!	#DIV/0!	#DIV/0!	#DIV/0!	#DIV/0!	#DIV/0!	#DIV/0!	#DIV/0!	#DIV/0!	#DIV/0!	#DIV/0!	#DIV/0!	#DIV/0!	#DIV/0!	#DIV/0!
Q9WTP6	Adenylate kinase 2, mitochondrial OS=Mus musculus GN=Ak2 PE=1 SV=5	0	90.538	66	19	45	19	956	19	Ak2	83	125.1	99.4	103.2	96.7	83.3	99.5	129.3	101.7	105.4	103.1	97.6	77.9	104.8	91.6	96.8	102.5	94.4	108.975	92.8667	97.7333	21.2205	10.1474	13.767	13.25	6.64931	24.0133	11.4829	13.4916	14.9938	7.5244
Q9R0Y5	Adenylate kinase isoenzyme 1 OS=Mus musculus GN=Ak1 PE=1 SV=1	0	80.591	57	14	38	14	590	14	Ak1	97.8	92.3	99.8	80.3	122.3	105.7	95.9	85.9	114.1	102.1	99.4	97.6	103.9	101	95.9	100.6	96.6333	102.767	99.5	100.3	99.1667	3.88373	21.1531	11.8017	3.245	2.83608	4.39485	23.937	11.5657	3.67206	3.20932
P54822	Adenylosuccinate lyase OS=Mus musculus GN=Adsl PE=1 SV=2	0	42.998	15	7	21	7	678	7	Adsl	100.8	112.9	113.2	94.5	103.5	118	111.9	91	89.5	119.4	101	111.5	115	120.6	105.8	115.8	108.967	105.333	102.95	109.167	114.067	7.07413	11.8568	14.9934	7.28583	7.55072	8.00513	13.4172	14.6936	8.24469	8.54444
P28650	Adenylosuccinate synthetase isozyme 1 OS=Mus musculus GN=Adssl1 PE=1 SV=2	0	39.228	20	9	24	9	333	9	Adssl1	82.5	95.6	106.9	65.6	114.4	91.4	118.8	93.8	91.2	126.5	149.6	124	97.3	131.8	97.2	117.8	95	90.4667	107.575	123.633	115.6	12.2111	24.4134	17.7205	26.1519	17.4046	13.8181	27.6263	17.3661	29.5937	19.6952
P46664	Adenylosuccinate synthetase isozyme 2 OS=Mus musculus GN=Adss PE=1 SV=2	0	23.433	15	6	15	6	153	6	Adss	76	91.7	100.2	65.9	107.3	95.8	124.6	100.5	88.8	129.7	122	134.5	91	137.7	84.9	108.1	89.3	89.6667	110.9	115.833	110.233	12.2772	21.3706	19.4739	22.3961	26.4646	13.893	24.1831	19.0844	25.3435	29.9475
P40124	Adenylyl cyclase-associated protein 1 OS=Mus musculus GN=Cap1 PE=1 SV=4	0	132.263	49	25	78	25	1418	25	Cap1	146.1	90.1	91	143.7	99.3	106.5	72.5	79.5	99.3	80.5	71.2	75.7	106.1	65.8	80.2	80.6	109.067	116.5	82.95	84.3333	75.5333	32.075	23.8294	11.4663	18.9843	8.43169	36.2962	26.9655	11.237	21.4827	9.54135
Q9CYT6	Adenylyl cyclase-associated protein 2 OS=Mus musculus GN=Cap2 PE=1 SV=1	0	49.272	28	11	30	11	258	11	Cap2	121.7	101.9	110.3	133.7	104.1	122.4	92.5	86.8	102.3	85	86.1	84.7	112.9	86.5	93.3	92	111.3	120.067	91.65	94.5667	90.6	9.93781	14.9373	7.78653	15.8926	3.60971	11.2457	16.9032	7.6308	17.9841	4.08477
Q640N1	Adipocyte enhancer-binding protein 1 OS=Mus musculus GN=Aebp1 PE=1 SV=1	0	65.056	16	13	33	13	764	13	Aebp1	108.1	102.7	101.2	87.8	89.5	101.2	101.6	99.8	109	86.6	105.3	101	105.6	94.6	115.1	96.3	104	92.8333	99.25	103.967	102	3.62905	7.29543	9.32577	2.57358	11.3767	4.10666	8.25556	9.13926	2.91228	12.874
Q9D7N9	Adipocyte plasma membrane-associated protein OS=Mus musculus GN=Apmap PE=1 SV=1	0	36.841	12	8	19	8	424	8	Apmap	94	117.8	108.2	100.5	103.9	110.1	123.9	123	92.3	109.2	106.3	110.4	98	100.9	88.1	103.9	106.667	104.833	112.1	104.9	97.6333	11.9739	4.86758	14.8155	6.31744	8.39127	13.5497	5.50819	14.5192	7.14885	9.49561
Q60994	Adiponectin OS=Mus musculus GN=Adipoq PE=1 SV=2	0	18.89	21	6	9	6	107	6	Adipoq	133.6	84.1	98.5	102.1	95.4	103.8	77.2	87.6	102.3	92.3	70	96.4	90.4	78.4	75.6	93.3	105.4	100.433	89.85	85.6	82.4333	25.4611	4.4411	10.4258	13.8391	9.51438	28.812	5.02557	10.2173	15.6604	10.7665
P48962	ADP/ATP translocase 1 OS=Mus musculus GN=Slc25a4 PE=1 SV=4	0	59.277	38	16	54	5	772	16	Slc25a4	102.5	120.5	102.3	86	115.5	94.8	105.4	100.6	81.7	90.6	79.2	92.7	143	89.4	76.9	95.3	108.433	98.7667	94.575	104.967	87.2	10.4505	15.1447	10.568	33.6224	9.39521	11.8259	17.1379	10.3566	38.0473	10.6317
P51881	ADP/ATP translocase 2 OS=Mus musculus GN=Slc25a5 PE=1 SV=3	0	70.418	42	17	60	6	937	17	Slc25a5	103.9	119	105.6	106	104.6	106	99.5	94.9	93.4	92.8	88.4	93.2	119.4	84.7	82.8	93.1	109.5	105.533	95.15	100.333	86.8667	8.27103	0.80829	3.0315	16.6857	5.48118	9.35956	0.914667	2.97087	18.8817	6.20254
Q8BVU5	ADP-ribose pyrophosphatase, mitochondrial OS=Mus musculus GN=Nudt9 PE=1 SV=1	0	8.215	11	4	5	4	45	4	Nudt9	76.7	99.7	116.9	76.5	113.5	103.4	118.4	91.3	106.2	115.9	125.5	124.3	99.6	118.8	105.5	108.6	97.7667	97.8	107.95	116.467	110.967	20.1696	19.1251	12.284	14.6193	6.95869	22.8241	21.6421	12.0383	16.5433	7.8745
Q8BSL7	ADP-ribosylation factor 2 OS=Mus musculus GN=Arf2 PE=1 SV=2	0	17.229	33	4	11	1	128	4	Arf2	170.4	105.5	101.8	138.5	106.6	129.3	70	77.7	104.9	78.4	66.7	79	126.9	73.8	86.6	83.2	125.9	124.8	82.75	90.8667	81.2	38.5825	16.4192	15.2492	31.806	6.63023	43.6602	18.5801	14.9442	35.9919	7.50282
P61205	ADP-ribosylation factor 3 OS=Mus musculus GN=Arf3 PE=2 SV=2	0	18.35	33	4	14	1	135	4	Arf3	175	103.7	86.8	174.1	86.7	113.3	63.2	72.9	114.4	73.4	56.5	73.5	123.6	65	95.3	82.3	121.833	124.7	80.975	84.5333	80.8667	46.8126	44.8013	22.7726	34.8841	15.2008	52.9735	50.6975	22.3171	39.4751	17.2013
P61750	ADP-ribosylation factor 4 OS=Mus musculus GN=Arf4 PE=1 SV=2	0	11.982	17	2	8	1	142	2	Arf4	129.5	109.6	103.4	114.7	111.5	130.4	85.6	89.1	110.5	89.7	77.2	92.6	120.4	84.6	90.8	105.9	114.167	118.867	93.725	96.7333	93.7667	13.6361	10.1155	11.3285	21.8946	10.9555	15.4307	11.4468	11.102	24.7761	12.3973
P84084	ADP-ribosylation factor 5 OS=Mus musculus GN=Arf5 PE=1 SV=2	0	11.693	17	2	6	1	109	2	Arf5	159.5	97.5	104	138.6	99.3	131.8	51.9	74.9	124.6	72.1	55.5	62.4	102.8	54.7	99.4	90.4	120.333	123.233	80.875	73.5667	81.5	34.0747	21.0039	30.8984	25.5508	23.6417	38.5591	23.7681	30.2804	28.9135	26.7531
Q9EPJ9	ADP-ribosylation factor GTPase-activating protein 1 OS=Mus musculus GN=Arfgap1 PE=1 SV=2	0	25.448	29	7	14	7	194	7	Arfgap1	63.3	105.3	104.5	59.5	92.6	100	120.1	86.8	83.9	108.5	137.9	113.9	75.2	138.2	99.6	99.1	91.0333	84.0333	99.825	109	112.3	24.0211	21.5663	17.4125	31.6359	22.4315	27.1824	24.4045	17.0643	35.7994	25.3836
Q99K28	ADP-ribosylation factor GTPase-activating protein 2 OS=Mus musculus GN=Arfgap2 PE=1 SV=1	0	12.942	8	4	5	4	143	4	Arfgap2	64.3	107.2	98.6	102	109.8	96.2	103.2	111.3	80.9	103.7	126.4	92.2	90.8	102.9	97.2	102.8	90.0333	102.667	99.775	103.133	100.967	22.6968	6.82447	13.1178	20.1617	3.26241	25.6838	7.72261	12.8554	22.8151	3.69177
Q9D8S3	ADP-ribosylation factor GTPase-activating protein 3 OS=Mus musculus GN=Arfgap3 PE=1 SV=2	0	9.407	7	4	5	4	59	4	Arfgap3	70.2		96.8			118.7	106.7		100.3		158.7			118	108.2		83.5	118.7	103.5	158.7	113.1	18.809	#DIV/0!	4.52548	#DIV/0!	6.92965	21.2844	#DIV/0!	4.43497	#DIV/0!	7.84163
Q6P5E6	ADP-ribosylation factor-binding protein GGA2 OS=Mus musculus GN=Gga2 PE=1 SV=1	0	11.625	5	3	5	3	122	3	Gga2	81.9	98.3	98.4	55.4	114.2	91.1	97.5	103.3	98	123.5	119.6	131.5	95.2	90.9	84	123.6	92.8667	86.9	105.575	115.433	99.5	9.49754	29.6241	12.2348	18.5052	21.1544	10.7475	33.5229	11.9901	20.9406	23.9385
Q9WUL7	ADP-ribosylation factor-like protein 3 OS=Mus musculus GN=Arl3 PE=1 SV=1	0	18.572	27	6	12	6	155	6	Arl3	85.8	80.1	100	74.5	91.6	101.1	142.7	86.9	75	113.5	132	116.4	89.8	151.1	87	105.1	88.6333	89.0667	104.525	112.733	114.4	10.2481	13.4797	30.1123	21.3376	33.0465	11.5968	15.2538	29.51	24.1458	37.3956
Q9JKW0	ADP-ribosylation factor-like protein 6-interacting protein 1 OS=Mus musculus GN=Arl6ip1 PE=1 SV=1	0.001	4.924	7	2	4	2	38	2	Arl6ip1	117.4	95.9	104.1	139.8	109.6	93.4	82.8	100.6	111	100.6	80.5	80.2	117.3	84.5	92.1	91.1	105.8	114.267	98.75	92.6667	89.2333	10.8503	23.5494	11.7091	21.3336	4.12957	12.2783	26.6486	11.4749	24.1413	4.67305
Q9CQW2	ADP-ribosylation factor-like protein 8B OS=Mus musculus GN=Arl8b PE=1 SV=1	0	9.774	13	3	6	3	60	3	Arl8b	91.4	103.9	102.8	49.9	102.4	102.2	104.5	96.6	103.8	108.5	96	114.5	95.5	91.7	86.5	109.5	99.3667	84.8333	103.35	102	95.9	6.92122	30.2533	4.95345	10.8282	12.0615	7.8321	34.2349	4.85438	12.2533	13.6489
Q9JKX6	ADP-sugar pyrophosphatase OS=Mus musculus GN=Nudt5 PE=1 SV=1	0	6.679	14	3	4	3	44	3	Nudt5	84.1	105.1	112.1	99.5	96.8	95.2	111.7	98.8	102.4	109.9	122.1	108	92.8	138	91.9	103.7	100.433	97.1667	105.7	107.633	111.2	14.5717	2.17332	6.11392	14.6534	23.9477	16.4894	2.45935	5.99164	16.5819	27.0993
P46656	Adrenodoxin, mitochondrial OS=Mus musculus GN=Fdx1 PE=1 SV=1	0.002	4.548	9	2	4	2	37	2	Fdx1	67.4	129.2	120.6	94.6	101.8	101.2	104.6	122.7	102	110.6	110	118.9	100.2	126.2	117	103.6	105.733	99.2	109.975	109.7	115.6	33.475	3.995	9.21606	9.35361	11.3649	37.8805	4.52076	9.03174	10.5846	12.8605
Q9QZQ1	Afadin OS=Mus musculus GN=Afdn PE=1 SV=3	0	19.651	5	5	7	5	171	5	Mllt4; Afdn	72.3	114.3	120.4	101.9	112	115.1	115.3	128.4	111.5	99.5	151.3	93.4	79.7	118.6	119	94.8	102.333	109.667	113.675	108.133	110.8	26.1878	6.90242	11.9042	38.0058	13.8578	29.6343	7.81082	11.6661	43.0076	15.6816
Q8JZQ2	AFG3-like protein 2 OS=Mus musculus GN=Afg3l2 PE=1 SV=1	0	29.061	9	7	11	7	326	7	Afg3l2	74	118.8	108.5	77.8	106.4	93.6	109	114.3	91.1	105.8	128.9	108	95.4	107.8	93.3	109.5	100.433	92.6	105.05	110.767	103.533	23.4641	14.3262	9.93865	16.9205	8.903	26.5521	16.2116	9.73987	19.1473	10.0747
Q8CG76	Aflatoxin B1 aldehyde reductase member 2 OS=Mus musculus GN=Akr7a2 PE=1 SV=3	0	25.691	14	7	21	7	415	7	Akr7a5	77.1	98.1	103.8	78.5	101.8	103.7	117	98	93.6	110.7	133.4	109.9	93.9	118.6	109.4	109.8	93	94.6667	104.825	112.4	112.6	14.0616	14.0329	10.8831	19.8683	5.2	15.9123	15.8798	10.6655	22.4831	5.88435
Q61282	Aggrecan core protein OS=Mus musculus GN=Acan PE=1 SV=2	0	28.914	4	7	12	7	142	7	Acan	234.7	165.5	24.5	98.9	31.8	33	37.5	226.1	139.8	26.6	28.1	54.1	64.6	44.5	160.9	210.1	141.567	54.5667	107.5	48.9333	138.5	107.124	38.3985	94.0816	18.7905	85.0421	121.223	43.452	92.2	21.2635	96.2342
A2ASQ1	Agrin OS=Mus musculus GN=Agrn PE=1 SV=1	0	24.736	4	5	6	5	155	5	Agrn	95.9	108.6	109.6	91.2	111.9	124.1	102.6	100.3	94.8	112.8	110.4	122.6	115.4	89.7	93	113.9	104.7	109.067	102.625	116.133	98.8667	7.63741	16.632	7.53143	6.13297	13.1234	8.64254	18.8209	7.38081	6.94011	14.8505
O08915	AH receptor-interacting protein OS=Mus musculus GN=Aip PE=1 SV=1	0	31.471	27	7	15	7	294	7	Aip	108.1	103.2	114.3	85	107	113.9	99.3	87.2	86.8	102.4	93.1	105.8	108.4	94.4	88.5	104	108.533	101.967	93.925	102.433	95.6333	5.56267	15.0932	8.09748	8.18678	7.82326	6.29476	17.0795	7.93553	9.26421	8.85285
Q9WTQ5	A-kinase anchor protein 12 OS=Mus musculus GN=Akap12 PE=1 SV=1	0	78.558	15	23	45	23	431	23	Akap12	111	95.6	105.7	74.6	103	102.6	99.8	98.4	98.6	108.4	118.5	101.8	92.3	110.2	115.3	111.7	104.1	93.4	101.3	104.2	112.4	7.82368	16.2825	4.77354	13.2639	2.62107	8.85333	18.4254	4.67807	15.0095	2.96602
O54931	A-kinase anchor protein 2 OS=Mus musculus GN=Akap2 PE=1 SV=3	0	9.282	6	3	5	3	46	3	Akap2; Gm20459; Palm2Akap2; Pakap	66.3	109.8	113.3	62.5	104.5	97.4	110.4	114.4	97.3	150.5	141.8	100.3	97.6	139.9	124.3	143.1	96.4667	88.1333	118.15	113.233	135.767	26.1836	22.4812	22.7696	24.7763	10.0585	29.6296	25.4398	22.3143	28.037	11.3823
Q8BGQ7	Alanine--tRNA ligase, cytoplasmic OS=Mus musculus GN=Aars PE=1 SV=1	0	72.737	22	20	37	20	557	20	Aars	110.3	101.1	97.3	86.9	109.5	107.8	92.7	92.9	98.8	108.8	91.4	105.3	104.1	93.3	92.7	109	102.9	101.4	98.3	100.267	98.3333	6.68431	12.5861	7.55028	7.70216	9.24247	7.56401	14.2425	7.39927	8.71582	10.4588
Q3THG9	Alanyl-tRNA editing protein Aarsd1 OS=Mus musculus GN=Aarsd1 PE=1 SV=2	0	10.809	4	2	3	2	151	2	Aarsd1	63.4	96.7	117.9	133.5	97.4	95.1	125.5	84.3	91.7	84.8	134.4	76.8	101.7	124.6	94.4	71.7	92.6667	108.667	96.575	104.3	96.9	27.473	21.537	19.5768	28.8879	26.5385	31.0886	24.3714	19.1852	32.6897	30.0311
Q9JII6	Alcohol dehydrogenase [NADP(+)] OS=Mus musculus GN=Akr1a1 PE=1 SV=3	0	53.589	42	11	30	11	654	11	Akr1a1	78.4	94.3	100.5	69.9	110.1	101.7	114.9	94.9	85.2	117.8	113.1	124.8	92.1	122.1	85.6	110.7	91.0667	93.9	103.2	110	106.133	11.3993	21.2047	15.7368	16.5689	18.6736	12.8995	23.9954	15.4221	18.7495	21.1312
P00329	Alcohol dehydrogenase 1 OS=Mus musculus GN=Adh1 PE=1 SV=2	0	16.249	17	5	7	5	51	5	Adh1	156.4	106	99.7	123	111.9	82.3	63.7	71.5	109.4	97.8	61.7	90	119.1	108.6	87.5	91.3	120.7	105.733	85.6	90.2667	95.8	31.0772	21.0391	21.5538	28.7009	11.2468	35.1671	23.808	21.1227	32.4782	12.7269
Q64437	Alcohol dehydrogenase class 4 mu/sigma chain OS=Mus musculus GN=Adh7 PE=2 SV=2	0.001	5.679	7	2	7	1	25	2	Adh7	86.4	121	128.3	26.9	138.5	91.1	68.7	96.5	98.7	117.9	74	167.3	138	133	76.9	146	111.9	85.5	95.45	126.433	118.633	22.3833	56.0104	20.2586	47.7133	36.722	25.329	63.3817	19.8534	53.9927	41.5548
P28474	Alcohol dehydrogenase class-3 OS=Mus musculus GN=Adh5 PE=1 SV=3	0	24.123	27	9	19	8	112	9	Adh5	122.5	94.2	99.2	114.9	108.1	101.6	84.1	74.8	99.5	96.1	76.2	98.4	109.9	87	82.7	91.8	105.3	108.2	88.625	94.8333	87.1667	15.104	6.65056	11.3394	17.1308	4.55229	17.0918	7.52582	11.1126	19.3853	5.1514
Q571I9	Aldehyde dehydrogenase family 16 member A1 OS=Mus musculus GN=Aldh16a1 PE=1 SV=2	0	14.789	7	3	6	3	84	3	Aldh16a1	127.3	98.9	119.4	51.1	114	109.2	103.5	89.5	130.1	175.4	93.9	101.4	100.8	123.2	127.6	171.4	115.2	91.4333	124.625	98.7	140.733	14.6584	35.012	37.807	4.16773	26.6491	16.5876	39.6199	37.0509	4.71623	30.1563
E9Q3E1	Aldehyde dehydrogenase family 3 member B2 OS=Mus musculus GN=Aldh3b2 PE=1 SV=1	0	13.256	8	3	5	3	100	3	Aldh3b2	127.7	119.5	100.2	103.2	97.7	91	130.5	116.7	116.1	125.3	118.8	99.5	102.7	99.9	108.5	99.9	115.8	97.3	122.15	107	102.767	14.1184	6.10983	6.97496	10.3436	4.96521	15.9765	6.91392	6.83546	11.7049	5.61867
P47739	Aldehyde dehydrogenase, dimeric NADP-preferring OS=Mus musculus GN=Aldh3a1 PE=1 SV=2	0	25.159	13	7	16	7	219	7	Aldh3a1	64.2	121.1	98.9	91.9	97.8	110.4	95.3	98.5	87.5	121.4	94.2	127.4	115.5	87.7	75.1	128	94.7333	100.033	100.675	112.367	96.9333	28.6779	9.45004	14.5685	16.8203	27.6323	32.4521	10.6937	14.2772	19.034	31.2689
P47738	Aldehyde dehydrogenase, mitochondrial OS=Mus musculus GN=Aldh2 PE=1 SV=1	0	173.362	44	28	105	26	1833	28	Aldh2	115.5	98.6	97.5	113.4	103.1	107.5	103.4	95.1	86.6	104.2	92.9	103.1	106.6	100	83	94.2	103.867	108	97.325	100.867	92.4	10.0898	5.16817	8.24919	7.11782	8.64176	11.4176	5.84834	8.08421	8.05457	9.77907
P45376	Aldose reductase OS=Mus musculus GN=Akr1b1 PE=1 SV=3	0	56.871	47	14	46	14	934	14	Akr1b3	105.1	96.3	103.9	93.1	106.6	118.1	92.9	83.3	87.5	100.5	81.5	98	108.2	82.3	79.6	91.8	101.767	105.933	91.05	95.9	84.5667	4.77214	12.5133	7.42496	13.4733	6.40807	5.40019	14.1602	7.27646	15.2465	7.25141
P21300	Aldose reductase-related protein 1 OS=Mus musculus GN=Akr1b7 PE=1 SV=4	0.001	5.456	8	3	5	1	76	3	Akr1b7		114		130.9	89.6			101.2		91.3		74.3	94.1			77.2	114	110.25	96.25	84.2	77.2	#DIV/0!	29.2035	7.00036	14.0007	#DIV/0!	#DIV/0!	33.0469	6.86035	15.8433	#DIV/0!
P45377	Aldose reductase-related protein 2 OS=Mus musculus GN=Akr1b8 PE=1 SV=2	0	15.106	16	5	9	3	151	5	Akr1b8	89.6	106.3	102.7	84.9	93.1	99.8	102.6	79.4	82.8	97.7	102	101.1	112.1	111.2	80.3	98.8	99.5333	92.6	90.625	105.067	96.7667	8.78882	7.46257	11.2648	6.10765	15.55	9.94548	8.4447	11.0395	6.91145	17.5965
Q60590	Alpha-1-acid glycoprotein 1 OS=Mus musculus GN=Orm1 PE=1 SV=1	0	26.3	32	8	17	4	121	8	Orm1	194.2	39.1	97.8	103.1	106.1	40.3	45.4	62.3	298.2	50.5	27.6	36.7	140.9	73.1	141.5	48.1	110.367	83.1667	114.1	68.4	87.5667	78.3099	37.1539	122.937	62.9515	48.3514	88.616	42.0436	120.479	71.2363	54.7147
P07361	Alpha-1-acid glycoprotein 2 OS=Mus musculus GN=Orm2 PE=1 SV=1	0	18.418	20	5	12	1	80	5	Orm2	467.8		93.6			12.5	45.2		228.6		36.5			18.2	48.5		280.7	12.5	136.9	36.5	33.35	264.599	#DIV/0!	129.683	#DIV/0!	21.4253	299.422	#DIV/0!	127.09	#DIV/0!	24.245
P07758	Alpha-1-antitrypsin 1-1 OS=Mus musculus GN=Serpina1a PE=1 SV=4	0	96.514	34	17	65	5	1194	17	Serpina1a; Serpina1d	67.1	48.9	52.3	184.6	74.5	91.7	44.8	96.8	208.2	88.2	48.6	46.9	85.9	94.4	173.1	108.8	56.1	116.933	109.5	60.4667	125.433	9.67678	59.2287	69.6246	22.0423	41.9037	10.9503	67.0236	68.2321	24.9432	47.4185
P22599	Alpha-1-antitrypsin 1-2 OS=Mus musculus GN=Serpina1b PE=1 SV=2	0	105.511	40	17	53	3	1050	17	Serpina1b	55.6	53.1	58.1	82.8	94.9	97.1	56.6	143.6	161.4	136.6	65.1	62.5	94.6	133.1	189	143.5	55.6	91.6	124.55	74.0667	155.2	2.5	7.7	46.4874	17.8298	29.73	2.82902	8.71337	45.5576	20.1764	33.6426
Q00897	Alpha-1-antitrypsin 1-4 OS=Mus musculus GN=Serpina1d PE=1 SV=1	0	103.242	30	15	56	2	1071	15	Serpina1d	48.4	48.5	58.3	84.9	94.9	94.4	53.2	117.4	192.1	121.9	79.6	60	82.2	118.8	202.9	119.2	51.7333	91.4	121.15	73.9333	146.967	5.68712	5.63471	56.7619	12.1364	48.4401	6.43558	6.37628	55.6266	13.7337	54.8151
Q00898	Alpha-1-antitrypsin 1-5 OS=Mus musculus GN=Serpina1e PE=1 SV=1	0	99.011	34	17	59	6	898	17	Serpina1e	28	49.9	47.8	166.6	74.4	115.8	43.4	137.9	227.9	80.3	59.9	55.7	77.3	118.2	200.3	113.2	41.9	118.933	122.375	64.3	143.9	12.0835	46.1798	80.3822	11.4525	48.9078	13.6737	52.2574	78.7746	12.9597	55.3444
Q61234	Alpha-1-syntrophin OS=Mus musculus GN=Snta1 PE=1 SV=1	0	42.735	26	14	33	12	323	14	Snta1	88.9	97.5	107.6	76.2	103	105.9	104.2	97.8	94.4	104.2	102	114.4	103.9	99.8	86.8	100.2	98	95.0333	100.15	106.767	95.6	9.36002	16.3745	4.87818	6.67857	7.62365	10.5919	18.5295	4.78062	7.55752	8.62697
Q61247	Alpha-2-antiplasmin OS=Mus musculus GN=Serpinf2 PE=1 SV=1	0	16.316	11	4	6	4	126	4	Serpinf2	109.5	75.9	109.2	122.6	92.1	115.4	106.4	106.6	194	90.4	98.8	71.7	108.3	118.9	192	99.7	98.2	110.033	124.35	92.9333	136.867	19.3129	15.9425	47.0496	18.9922	48.7024	21.8547	18.0406	46.1086	21.4917	55.1119
P29699	Alpha-2-HS-glycoprotein OS=Mus musculus GN=Ahsg PE=1 SV=1	0	29.389	19	6	19	6	295	6	Ahsg	135.9	49.4	65.8	297.1	51.6	69.1	56.4	87.8	143.5	57.6	60.4	48.8	75.6	83.5	199.3	60.9	83.7	139.267	86.325	61.6	114.567	45.9442	136.967	40.7913	13.4402	74.2462	51.9908	154.993	39.9755	15.2091	84.0174
P55302	Alpha-2-macroglobulin receptor-associated protein OS=Mus musculus GN=Lrpap1 PE=1 SV=1	0	12.891	8	4	6	4	77	4	Lrpap1	95.3	123.7	82.3	75.8	90.7	97.3	99.4	154.9	92.8	102.1	112.2	103.6	92.1	120	135.1	101.4	100.433	87.9333	112.3	102.633	118.833	21.172	11.0138	28.6674	10.0848	16.8803	23.9584	12.4633	28.0941	11.412	19.1018
Q7TPR4	Alpha-actinin-1 OS=Mus musculus GN=Actn1 PE=1 SV=1	0	332.716	53	59	242	39	3981	59	Actn1	114.9	82.4	101.8	132.3	92	94.2	92.3	118.8	108.8	78	85.2	100.9	96.9	79.3	98.4	70.6	99.7	106.167	99.475	94.3333	82.7667	16.3515	22.6588	18.0099	8.15864	14.2205	18.5034	25.6409	17.6497	9.23237	16.092
Q9JI91	Alpha-actinin-2 OS=Mus musculus GN=Actn2 PE=1 SV=2	0	42.619	11	9	26	1	462	9	Actn2		212.8		49.6	70.2			64.4		63.3		95.2	326.8			84.2	212.8	59.9	63.85	211	84.2	#DIV/0!	14.5664	0.777817	163.766	#DIV/0!	#DIV/0!	16.4834	0.762261	185.319	#DIV/0!
P57780	Alpha-actinin-4 OS=Mus musculus GN=Actn4 PE=1 SV=1	0	293.326	47	50	173	32	3008	50	Actn4	146.8	88.9	93.6	143.2	86.3	97.1	78.1	105.5	112.6	75.1	74	87.3	101.9	73.8	94.6	68	109.767	108.867	92.825	87.7333	78.8	32.1578	30.2199	18.9974	13.955	13.9871	36.39	34.1971	18.6175	15.7916	15.8279
Q9QYC0	Alpha-adducin OS=Mus musculus GN=Add1 PE=1 SV=2	0	16.286	9	4	6	4	162	4	Add1	112.8	125.7	94.6	113.4	124.3	102.4	86.5	119.7	117.4	127.4	103	126.5	121.6	94.1	136.7	146.7	111.033	113.367	112.75	117.033	125.833	15.6251	10.95	18.0149	12.3977	27.933	17.6815	12.3911	17.6546	14.0293	31.6092
Q9DBF1	Alpha-aminoadipic semialdehyde dehydrogenase OS=Mus musculus GN=Aldh7a1 PE=1 SV=4	0	57.827	26	15	31	15	417	15	Aldh7a1	94.9	93.2	96.5	70.2	108.8	104.7	98	83.3	88.3	114.5	90.1	121	97	86.7	80.9	108.7	94.8667	94.5667	96.025	102.7	92.1	1.65025	21.2015	13.7456	16.2194	14.6656	1.86744	23.9917	13.4707	18.354	16.5957
O88327	Alpha-catulin OS=Mus musculus GN=Ctnnal1 PE=1 SV=1	0	24.631	10	7	11	7	199	7	Ctnnal1	98	114.4	121.7	79.4	113.7	109.6	116.5	103.4	68.6	116.1	90.4	127.4	124.4	92.3	74.9	104.3	111.367	100.9	101.15	114.067	90.5	12.1377	18.7321	22.5366	20.5508	14.7824	13.7351	21.1973	22.0858	23.2554	16.7279
P61164	Alpha-centractin OS=Mus musculus GN=Actr1a PE=1 SV=1	0	46.878	38	13	26	6	348	13	Actr1a	101.2	96.6	106.6	72.8	103.6	109.6	108.1	94.6	91.1	110.2	108.5	120	96.5	110.5	90	113.5	101.467	95.3333	101	108.333	104.667	5.00533	19.7437	9.5572	11.7509	12.79	5.66406	22.3421	9.36605	13.2974	14.4732
P23927	Alpha-crystallin B chain OS=Mus musculus GN=Cryab PE=1 SV=2	0	18.565	29	6	13	6	48	6	Cryab	96.3	116.3	90.9	71.9	95.5	100.1	96.8	103.6	106.8	113.9	91.7	98.6	131	95.4	108.8	96.5	101.167	89.1667	105.275	107.1	100.233	13.3811	15.1292	7.10276	20.9836	7.43931	15.1421	17.1203	6.9607	23.7451	8.41837
P60840	Alpha-endosulfine OS=Mus musculus GN=Ensa PE=1 SV=1	0	6.985	30	3	6	2	77	3	Ensa	71.2	93.9	86.8	61.5	94.6	89.4	99.9	100.9	85.5	118.5	131.7	150.8	89.2	104.4	91.4	142.1	83.9667	81.8333	101.2	123.9	112.633	11.6122	17.8001	13.51	31.532	26.3337	13.1404	20.1427	13.2398	35.6819	29.7994
P17182	Alpha-enolase OS=Mus musculus GN=Eno1 PE=1 SV=3	0	284.016	73	40	151	37	3113	40	Eno1; Gm5506; Eno1b	92	101	98	88.4	104.1	93.4	101.6	106.9	101.3	108.7	106.1	99	82.4	120	87.8	105.3	97	95.3	104.625	95.8333	104.367	4.58258	8.0206	3.7411	12.1632	16.1203	5.18567	9.07616	3.66628	13.764	18.2418
P46660	Alpha-internexin OS=Mus musculus GN=Ina PE=1 SV=3	0	17.767	6	4	15	2	210	4	Ina	133.9	128.4	82.9	88.2	116.2	71.7	120.9	122.2	94.6	85.7	93.1	144.9	110.9	67.1	164.9	199.8	115.067	92.0333	105.85	116.3	143.933	27.9926	22.4963	18.4969	26.3188	68.7897	31.6766	25.457	18.127	29.7825	77.8429
Q91W89	Alpha-mannosidase 2C1 OS=Mus musculus GN=Man2c1 PE=1 SV=1	0	8.711	3	2	3	2	47	2	Man2c1	74.2	93.2	108.4	31.5	112.8	93.7	127.6	99.7	113.1	117.1	128.9	148.4	88	132.9	131.2	95	91.9333	79.3333	114.375	121.767	119.7	17.1351	42.5114	11.537	30.8254	21.4077	19.3902	48.1062	11.3063	34.8822	24.2251
Q9EPC1	Alpha-parvin OS=Mus musculus GN=Parva PE=1 SV=1	0	59.501	26	11	26	11	354	11	Parva	86.2	83.3	104.8	127.9	96.5	92.6	126.9	80.8	77.9	96.3	125.8	97.7	98.6	118.5	91.7	85.3	91.4333	105.667	95.475	107.367	98.5	11.6663	19.3531	22.4533	15.9701	17.6136	13.2017	21.9001	22.0042	18.0718	19.9317
Q9DB05	Alpha-soluble NSF attachment protein OS=Mus musculus GN=Napa PE=1 SV=1	0	20.407	21	4	11	4	286	4	Napa	99.6	96.8	108	96	108.4	112.2	106.4	96.3	97.6	91.9	100.8	96.6	103.2	103.3	95.6	109	101.467	105.533	98.05	100.2	102.633	5.82866	8.47191	6.07755	3.34066	6.72483	6.59576	9.58687	5.956	3.78031	7.60986
Q64133	Amine oxidase [flavin-containing] A OS=Mus musculus GN=Maoa PE=1 SV=3	0	26.021	18	9	20	8	252	9	Maoa	101.1	105.9	105	112.1	111.5	100	105.3	97.3	89	103	105.5	103.4	116.7	108.5	89.9	118.8	104	107.867	98.65	108.533	105.733	2.55147	6.81934	7.25925	7.15006	14.6473	2.88726	7.7168	7.11406	8.09105	16.575
Q8BW75	Amine oxidase [flavin-containing] B OS=Mus musculus GN=Maob PE=1 SV=4	0	45.723	25	13	27	12	325	13	Maob	95.3	106.9	98.5	118.7	102.4	105.5	98.2	102.7	90.4	92.1	81.2	95.7	102.7	83.2	72	98.6	100.233	108.867	95.85	93.2	84.6	5.9911	8.65583	5.66304	10.9659	13.3551	6.77957	9.79499	5.54978	12.409	15.1128
P31230	Aminoacyl tRNA synthase complex-interacting multifunctional protein 1 OS=Mus musculus GN=Aimp1 PE=1 SV=2	0	26.594	22	6	17	6	274	6	Aimp1	85.7	107.3	102.3	76.5	110.5	103.8	100.8	106.6	97.2	108.8	120.4	104.6	97.6	93.9	111.6	112	98.4333	96.9333	103.35	107.533	105.833	11.3072	18.0101	5.31005	11.6796	10.3365	12.7953	20.3803	5.20385	13.2167	11.6969
Q8R010	Aminoacyl tRNA synthase complex-interacting multifunctional protein 2 OS=Mus musculus GN=Aimp2 PE=1 SV=2	0	14.347	13	3	6	3	123	3	Aimp2	87.8	93.9	104.4	72.7	104.8	109.4	117.9	92.8	87.9	109.4	123.2	115.2	97.8	110.6	101.3	112.7	95.3667	95.6333	102	112.067	108.2	8.39663	19.9936	14.0359	12.9867	6.06712	9.50168	22.6249	13.7552	14.6958	6.8656
Q99JW2	Aminoacylase-1 OS=Mus musculus GN=Acy1 PE=1 SV=1	0	11.874	8	3	5	3	76	3	Acy1	99	99.6	112.2	65.3	107.6	114.3	117.9	96.2	100.5	125	104.3	133.3	102.2	115.3	92.2	108.7	103.6	95.7333	109.9	113.267	105.4	7.45386	26.5681	13.7606	17.3811	11.8983	8.43483	30.0646	13.4854	19.6686	13.4642
Q8VCT3	Aminopeptidase B OS=Mus musculus GN=Rnpep PE=1 SV=2	0	42.413	17	9	18	9	445	9	Rnpep	111	97.1	109.9	94.5	98.1	112.5	104.2	102.4	98.1	110.7	94.3	112.9	102.8	106.3	93	103	106	101.7	103.85	103.333	100.767	7.72722	9.5247	5.23482	9.31146	6.92556	8.74418	10.7782	5.13012	10.5369	7.837
P97449	Aminopeptidase N OS=Mus musculus GN=Anpep PE=1 SV=4	0	98.337	18	19	59	19	1318	19	Anpep	146.5	91.4	94.6	129.2	99.6	109.8	83.4	86.2	98.4	82.1	84.3	89.8	105	80	85	85.5	110.833	112.867	87.525	93.0333	83.5	30.9297	15.0364	7.44911	10.7221	3.04138	35.0002	17.0153	7.30012	12.1332	3.44165
Q9DBT5	AMP deaminase 2 OS=Mus musculus GN=Ampd2 PE=1 SV=1	0	15.203	6	5	9	5	113	5	Ampd2	113.9	88.7	106.1	86.9	85.6	124	112.9	81	94.1	94.2	116.7	105.4	98.2	99.5	95.2	83.9	102.9	98.8333	95.55	106.767	92.8667	12.9012	21.8047	13.1231	9.32541	8.0575	14.599	24.6743	12.8607	10.5527	9.11792
P12023	Amyloid beta A4 protein OS=Mus musculus GN=App PE=1 SV=3	0	26.699	9	5	13	5	242	5	App	86.2	95.7	94.8	91.6	91.9	102.3	90.4	100.7	117.8	108.8	113.8	116.1	119.1	116.2	134.8	103.4	92.2333	95.2667	104.425	116.333	118.133	5.24436	6.09289	11.6706	2.65769	15.789	5.93455	6.89476	11.4372	3.00746	17.867
P70295	Ancient ubiquitous protein 1 OS=Mus musculus GN=Aup1 PE=1 SV=1	0	10.143	6	3	6	3	149	3	Aup1	128.8	108.3	148.3	102.8	91.3	137.2	90.6	100.5	118.8	86.1	108	87.5	111.9	78.8	105.7	93.4	128.467	110.433	99	102.467	92.6333	20.0021	23.8831	14.5059	13.1074	13.4664	22.6345	27.0263	14.2157	14.8324	15.2386
P09470	Angiotensin-converting enzyme OS=Mus musculus GN=Ace PE=1 SV=3	0	74.783	14	16	37	16	686	16	Ace	122.7	92.6	97.7	163.3	98	102.4	74.3	71.8	111.3	77.4	78.8	81.1	107.1	69.6	88.8	84.2	104.333	121.233	83.7	89	80.8667	16.1091	36.4972	18.542	15.7172	10.0246	18.2292	41.3004	18.1712	17.7857	11.3439
Q02357	Ankyrin-1 OS=Mus musculus GN=Ank1 PE=1 SV=2	0	110.821	18	27	54	25	821	27	Ank1	67.2	102.7	81.4	79.9	99.4	81.3	117.1	87.2	93.8	151.1	94.9	86.8	101.6	136.4	208.6	124.8	83.7667	86.8667	112.3	94.4333	156.6	17.8679	10.8767	28.8718	7.41103	45.4053	20.2195	12.3082	28.2943	8.38637	51.3809
Q8C8R3	Ankyrin-2 OS=Mus musculus GN=Ank2 PE=1 SV=2	0	18.543	1	6	9	4	101	6	Ank2	48.6	111.9	51.2	80.7	101.7	62.1	127.2	116.9	55.1	107.1	52.2	98.9	92.3	54.2	51.9	157.3	70.5667	81.5	101.575	81.1333	87.8	35.8193	19.8121	32.0518	25.2734	60.1998	40.5334	22.4195	31.4107	28.5995	68.1224
P10107	Annexin A1 OS=Mus musculus GN=Anxa1 PE=1 SV=2	0	156.75	69	32	121	31	1600	32	Anxa1	121.8	89.4	98.1	87.8	102.1	104.7	102.2	78.7	96.4	107.4	103.2	97.5	104.6	99	85.8	94.1	103.1	98.2	96.175	101.767	92.9667	16.7687	9.1	12.4864	3.76076	6.67258	18.9756	10.2976	12.2366	4.2557	7.55074
P97384	Annexin A11 OS=Mus musculus GN=Anxa11 PE=1 SV=2	0	87.036	36	21	74	18	1594	21	Anxa11	110.6	100	101.5	98.9	105.6	115.3	99.4	88.4	90.7	111.2	91.1	104.4	117.5	94.4	91.1	96.1	104.033	106.6	97.425	104.333	93.8667	5.73614	8.2456	10.3332	13.2001	2.54231	6.49106	9.33078	10.1266	14.9373	2.87689
P07356	Annexin A2 OS=Mus musculus GN=Anxa2 PE=1 SV=2	0	213.103	69	39	156	39	2799	39	Anxa2	121	91.9	90.3	113.8	101.3	104.1	86.6	90.9	94.8	98.8	93.9	92.6	106.1	85.7	84.2	95.7	101.067	106.4	92.775	97.5333	88.5333	17.2813	6.55973	5.22964	7.44737	6.25167	19.5556	7.42303	5.12505	8.42749	7.07443
O35639	Annexin A3 OS=Mus musculus GN=Anxa3 PE=1 SV=4	0	136.541	57	26	96	23	2026	26	Anxa3	121.5	95.2	96.6	111.1	104.9	112.3	91.6	87.8	88.7	101.5	88.1	102.2	110.3	96.9	77.7	97.3	104.433	109.433	92.4	100.2	90.6333	14.7967	3.97157	6.2796	11.2343	11.2024	16.7441	4.49425	6.154	12.7128	12.6767
P97429	Annexin A4 OS=Mus musculus GN=Anxa4 PE=1 SV=4	0	81.142	54	21	69	20	1429	21	Anxa4	110.4	97.9	103	99.4	102.9	100.5	109.6	89	88.8	101.8	96.9	106.3	107.5	104.2	82.3	96.4	103.767	100.933	97.3	103.567	94.3	6.28517	1.78979	10.2091	5.8046	11.1	7.11234	2.02533	10.005	6.56852	12.5608
P48036	Annexin A5 OS=Mus musculus GN=Anxa5 PE=1 SV=1	0	186.198	71	37	159	36	2447	37	Anxa5	127.2	92.6	96.3	126.9	96.2	100.9	86.2	95.3	98.8	87.6	80.9	90.3	103.3	80.3	86.1	85.5	105.367	108	91.975	91.5	83.9667	18.9985	16.5357	6.05881	11.2481	3.18957	21.4988	18.7119	5.93763	12.7284	3.60933
P14824	Annexin A6 OS=Mus musculus GN=Anxa6 PE=1 SV=3	0	308.264	63	62	243	60	3839	62	Anxa6	114.6	93.6	96.6	139.4	93.7	105.6	101.4	90.9	82.8	91.4	91.2	94.7	104.8	92.4	77.9	84.2	101.6	112.9	91.625	96.9	84.8333	11.3578	23.7084	7.61594	7.06187	7.27072	12.8526	26.8286	7.46362	7.99126	8.22759
Q07076	Annexin A7 OS=Mus musculus GN=Anxa7 PE=1 SV=2	0	121.113	34	19	97	18	2297	19	Anxa7	91.8	96	107.2	70.1	102.3	105.7	111	107.3	85.6	114	106.9	120.9	103.9	109.7	91.4	111.8	98.3333	92.7	104.475	110.567	104.3	7.96074	19.6459	12.8782	9.07377	11.221	9.00842	22.2314	12.6207	10.2679	12.6977
Q8BH79	Anoctamin-10 OS=Mus musculus GN=Ano10 PE=1 SV=1	0	12.756	7	4	10	4	67	4	Ano10	81.7	77.2	108.9	96.2	99.9	95.6	124.4	107.6	89.2	112.5	126.9	96.2	94.2	113.7	85	111.3	89.2667	97.2333	108.425	105.767	103.333	17.1512	2.32881	14.6297	18.3293	15.9224	19.4084	2.63529	14.3371	20.7416	18.0179
Q6P9J9	Anoctamin-6 OS=Mus musculus GN=Ano6 PE=1 SV=1	0.001	4.569	3	2	2	2	25	2	Ano6	73	119.4	108.1	126.7	105.6	105	141.5	106.6	107.7	110.1	152.4	99.3	126.1	137.9	109.7	118.7	100.167	112.433	116.475	125.933	122.1	24.1959	12.3589	16.7472	26.5504	14.4042	27.3803	13.9855	16.4123	30.0446	16.2998
P32261	Antithrombin-III OS=Mus musculus GN=Serpinc1 PE=1 SV=1	0	45.182	26	12	37	12	413	12	Serpinc1	123.2	84.7	91.9	102.9	106	100.8	81.3	86.5	128.7	103.1	72.8	72.7	123.1	89.9	116.3	96.1	99.9333	103.233	99.9	89.5333	100.767	20.4686	2.61598	21.3323	29.0696	13.8048	23.1624	2.96026	20.9056	32.8954	15.6216
O35643	AP-1 complex subunit beta-1 OS=Mus musculus GN=Ap1b1 PE=1 SV=2	0	28.01	11	8	15	4	210	8	Ap1b1	121.9	110.4	146.5	78.3	114.7	130.9	157.2	89.9	110.4	121.6	127.4	111.1	102.2	160.1	124.9	111.1	126.267	107.967	119.775	113.567	132.033	18.4419	26.9387	28.192	12.7798	25.2668	20.869	30.484	27.6282	14.4617	28.5921
P22892	AP-1 complex subunit gamma-1 OS=Mus musculus GN=Ap1g1 PE=1 SV=3	0	9.347	4	3	8	3	165	3	Ap1g1	111.6	118.2	102.8	112.2	118.6	102.3	83	84.2	90.7	111.6	92.7	108.9	109.7	87.7	82.4	114.4	110.867	111.033	92.375	103.767	94.8333	7.72615	8.21239	13.2555	9.59236	17.1512	8.74296	9.29319	12.9904	10.8548	19.4084
P17426	AP-2 complex subunit alpha-1 OS=Mus musculus GN=Ap2a1 PE=1 SV=1	0	52.532	17	15	32	10	667	15	Ap2a1	115.4	102.1	107.3	86.4	105.7	109.2	96.2	84.1	90.7	91.5	93.7	97	111.8	91.5	88.5	101.3	108.267	100.433	90.625	100.833	93.7667	6.70249	12.2786	4.98088	9.63967	6.69428	7.58458	13.8945	4.88126	10.9083	7.57529
P17427	AP-2 complex subunit alpha-2 OS=Mus musculus GN=Ap2a2 PE=1 SV=2	0	30.783	10	10	22	5	225	10	Ap2a2	103.7	99.5	92.6	74.6	111.4	108.4	108.7	92.1	82.4	105.1	104.9	108.9	111.9	93.8	91.6	110.1	98.6	98.1333	97.075	108.567	98.5	5.60446	20.4356	12.1057	3.51188	10.1059	6.34205	23.125	11.8636	3.97407	11.4359
Q9DBG3	AP-2 complex subunit beta OS=Mus musculus GN=Ap2b1 PE=1 SV=1	0	43.952	10	10	26	6	498	10	Ap2b1	122.8	100.5	92.5	95.8	110.4	108.1	92.1	92	92.9	114.7	80.7	109.2	109.1	89.4	82.6	111.9	105.267	104.767	97.925	99.6667	94.6333	15.7023	7.85005	11.1906	16.4257	15.335	17.7689	8.88317	10.9668	18.5874	17.3532
P84091	AP-2 complex subunit mu OS=Mus musculus GN=Ap2m1 PE=1 SV=1	0	14.368	9	5	8	5	97	5	Ap2m1	134.1	95.8	109.8	128.9	94.6	107.8	95.8	80.4	100.7	76.3	91.2	72.7	121.1	77.3	97	85.9	113.233	110.433	88.3	95	86.7333	19.3795	17.301	11.7816	24.4227	9.8764	21.9299	19.5779	11.546	27.6369	11.1762
Q3UHJ0	AP2-associated protein kinase 1 OS=Mus musculus GN=Aak1 PE=1 SV=2	0	10.011	4	3	5	3	119	3	Aak1	143.5	91.1	111.5	98.4	80.2	129.5	69.6	66.6	108.6	81.5	69.7	68.5	83.6	60.1	88	87.8	115.367	102.7	81.575	73.9333	78.6333	26.4131	24.9297	19.1312	8.39305	16.0506	29.8893	28.2106	18.7486	9.49763	18.163
Q9Z1T1	AP-3 complex subunit beta-1 OS=Mus musculus GN=Ap3b1 PE=1 SV=2	0	13.655	5	4	7	4	54	4	Ap3b1	131	99.4	104.9	72.1	103.8	112	109	103.8	103.9	98.6	102.5	118.5	105.3	98.2	103.5	108.2	111.767	95.9667	103.825	108.767	103.3	16.882	21.0719	4.24608	8.54478	5.003	19.1038	23.8451	4.16116	9.66933	5.66143
O54774	AP-3 complex subunit delta-1 OS=Mus musculus GN=Ap3d1 PE=1 SV=1	0	23.073	4	6	11	6	100	6	Ap3d1	100.8	89.6	106.8	85.4	109.7	94.2	110.2	95.7	100.2	108.8	123.7	105.3	87.5	105.1	103.9	105.6	99.0667	96.4333	103.725	105.5	104.867	8.73002	12.303	6.9404	18.1008	0.873689	9.87895	13.9221	6.80159	20.483	0.988673
Q9DCR2	AP-3 complex subunit sigma-1 OS=Mus musculus GN=Ap3s1 PE=1 SV=2	0.001	6.239	12	2	3	2	72	2	Ap3s1	104.1	102.3	123.9	110.5	106.8	122.6	111.1	82	106.5	77.3	121.8	80.5	111.6	110.4	120.1	95.5	110.1	113.3	94.225	104.633	108.667	11.985	8.26378	17.0426	21.5133	12.3913	13.5623	9.35134	16.7017	24.3446	14.022
Q00623	Apolipoprotein A-I OS=Mus musculus GN=Apoa1 PE=1 SV=2	0	169.307	73	33	181	33	2566	33	Apoa1	55.5	50.9	57.9	122.3	108.1	94.8	67.6	89.3	183.6	130.8	73.6	56.1	93.8	137.9	198	118	54.7667	108.4	117.825	74.5	151.3	3.55715	13.7525	51.0912	18.8661	41.6494	4.0253	15.5624	50.0694	21.349	47.1307
P09813	Apolipoprotein A-II OS=Mus musculus GN=Apoa2 PE=1 SV=2	0	20.638	25	4	42	4	786	4	Apoa2	40.8	53.1	69	57.3	106.9	96.4	93.3	111.4	139.1	163.9	105.4	76.9	91.1	178.2	197.3	148.3	54.3	86.8667	126.925	91.1333	174.6	14.1382	26.1382	31.0218	14.25	24.6976	15.9989	29.5781	30.4013	16.1254	27.9479
P06728	Apolipoprotein A-IV OS=Mus musculus GN=Apoa4 PE=1 SV=3	0	156.382	68	27	88	27	1691	27	Apoa4	72.9	64.7	73.6	98.6	105.8	112.9	69.2	94.6	178.8	125.8	79.8	69.9	96.1	120.4	172.5	113.4	70.4	105.767	117.1	81.9333	135.433	4.94874	7.15006	47.199	13.2296	32.2909	5.60002	8.09105	46.255	14.9707	36.5406
E9Q414	Apolipoprotein B-100 OS=Mus musculus GN=Apob PE=1 SV=1	0	19.252	1	4	6	4	139	4	Apob	106.2	87.6	102.7	91.6	114.4	95.4	87	94	130.8	112	93	96.5	133.3	103.3	112.8	111.4	98.8333	100.467	105.95	107.6	109.167	9.8845	12.2153	19.6302	22.3255	5.12868	11.1854	13.8229	19.2376	25.2637	5.80364
P34928	Apolipoprotein C-I OS=Mus musculus GN=Apoc1 PE=1 SV=1	0	10.635	39	4	14	4	94	4	Apoc1	46.7	57.9	75.1	61.8	108.8	80.6	133.7	120.3	122.8	127.3	130.2	93.5	95.1	144.3	178.1	129.4	59.9	83.7333	126.025	106.267	150.6	14.3052	23.6561	5.87955	20.7423	24.9538	16.1879	26.7695	5.76196	23.4721	28.2378
Q05020	Apolipoprotein C-II OS=Mus musculus GN=Apoc2 PE=2 SV=1	0	7.358	11	2	4	2	81	2	Apoc2; Apoc4-apoc2; Gm44805	67.2	53.5	68.5	134.1	95.1	107.9	64.8	73.9	160.7	99.9	72.3	57.8	104.7	96.1	191.8	97.3	63.0667	112.367	99.825	78.2667	128.4	8.31044	19.88	43.2228	24.0126	54.9093	9.40414	22.4963	42.3583	27.1728	62.1357
P33622	Apolipoprotein C-III OS=Mus musculus GN=Apoc3 PE=1 SV=2	0	27.747	51	3	11	3	370	3	Apoc3	57.2	59.8	76.2	59.8	113.7	86.1	100.7	110.8	136.4	142.3	113.3	76.5	102.1	163.5	206.1	153.9	64.4	86.5333	122.55	97.3	174.5	10.3015	26.9526	19.9781	18.8637	27.7842	11.6572	30.4998	19.5785	21.3463	31.4407
P08226	Apolipoprotein E OS=Mus musculus GN=Apoe PE=1 SV=2	0	117.041	60	25	93	25	1444	25	Apoe	78.1	75.6	76.4	79.9	125.6	84	97	113	156.3	120.5	80.7	96	133.5	109	125.1	136.9	76.7	96.5	121.7	103.4	123.667	1.27671	25.2846	25.0625	27.1667	14.0051	1.44474	28.6122	24.5612	30.742	15.8483
O35841	Apoptosis inhibitor 5 OS=Mus musculus GN=Api5 PE=1 SV=2	0	31.175	14	7	13	7	291	7	Api5	72.4	92.1	108.5	57.8	107.6	115.4	128.1	100.3	97.4	125.9	126.4	113.3	93.9	104.1	113.5	130.3	91	93.6	112.925	111.2	115.967	18.0751	31.248	16.3202	16.3515	13.273	20.4539	35.3605	15.9938	18.5034	15.0198
Q07813	Apoptosis regulator BAX OS=Mus musculus GN=Bax PE=1 SV=1	0	15.685	18	3	9	3	211	3	Bax	80.9	88.6	111.4	68.3	101.6	102.9	118.4	82.8	92	118	117.6	115.8	91.2	125.2	100.1	104.7	93.6333	90.9333	102.8	108.2	110	15.8607	19.6118	18.1754	14.7499	13.363	17.9481	22.1929	17.8119	16.6911	15.1217
Q9Z0X1	Apoptosis-inducing factor 1, mitochondrial OS=Mus musculus GN=Aifm1 PE=1 SV=1	0	99.938	27	14	40	14	1019	14	Aifm1	96.9	135	111.3	101.9	103.8	97.9	99	113.6	97.3	95.7	103.8	90.8	92.5	89.2	88.8	89.9	114.4	101.2	101.4	95.7	89.3	19.2382	3.01164	8.24419	7.06612	0.556776	21.7701	3.408	8.07931	7.99606	0.630052
Q9JIX8	Apoptotic chromatin condensation inducer in the nucleus OS=Mus musculus GN=Acin1 PE=1 SV=3	0	23.605	3	3	5	3	243	3	Acin1	62.4		88.7			89.6	76.9		65.7		79.5			59.7	67.5		75.55	89.6	71.3	79.5	63.6	18.5969	#DIV/0!	7.9196	#DIV/0!	5.51543	21.0444	#DIV/0!	7.7612	#DIV/0!	6.2413
Q02013	Aquaporin-1 OS=Mus musculus GN=Aqp1 PE=1 SV=3	0	55.407	16	6	24	6	603	6	Aqp1	83.1	109.4	100.6	93.8	109	105	105	90	91.4	117.8	98	110.7	108.2	99.9	110.4	102.9	97.7	102.6	101.05	105.633	104.4	13.3877	7.87909	13.0562	6.7278	5.40833	15.1496	8.91603	12.795	7.61323	6.1201
Q68FF6	ARF GTPase-activating protein GIT1 OS=Mus musculus GN=Git1 PE=1 SV=1	0	8.431	4	3	3	3	89	3	Git1	85		107.6			112	124.6		100		113.5			115.2	107.9		96.3	112	112.3	113.5	111.55	15.9806	#DIV/0!	17.3948	#DIV/0!	5.16188	18.0838	#DIV/0!	17.0469	#DIV/0!	5.84122
Q9JLQ2	ARF GTPase-activating protein GIT2 OS=Mus musculus GN=Git2 PE=1 SV=2	0.001	5.186	2	2	3	2	17	2	Git2	81	98.1	116	57.4	127.5	116	114.8	106.6	98.3	126.4	135.3	124	108.2	118.6	109.6	116.4	98.3667	100.3	111.525	122.5	114.867	17.5015	37.5948	11.9882	13.6121	4.69184	19.8048	42.5425	11.7484	15.4036	5.30931
Q8K2K6	Arf-GAP domain and FG repeat-containing protein 1 OS=Mus musculus GN=Agfg1 PE=1 SV=2	0.001	5.1	4	2	4	2	80	2	Agfg1	102.1	86.8	116.7	104	102.1	126.2	118	96.7	109.7	85.1	124.7	97.2	96.5	103.5	92.3	79.3	101.867	110.767	102.375	106.133	91.7	14.9514	13.3994	14.4733	16.083	12.1112	16.9191	15.1628	14.1838	18.1996	13.7051
Q80WC7	Arf-GAP domain and FG repeat-containing protein 2 OS=Mus musculus GN=Agfg2 PE=1 SV=1	0	8.981	12	3	5	3	52	3	Agfg2	76.4	79.2	118.8	50	85.7	74.2	102.3	61.9	89.7	76.3	108.3	86	81.8	125.9	119.2	91.5	91.4667	69.9667	82.55	92.0333	112.2	23.7127	18.2226	17.3846	14.243	18.2371	26.8335	20.6208	17.0369	16.1175	20.6372
Q6ZQK5	Arf-GAP with coiled-coil, ANK repeat and PH domain-containing protein 2 OS=Mus musculus GN=Acap2 PE=1 SV=2	0	12.347	5	3	6	3	92	3	Acap2	92.4	96.7	135	95	102.5	122.6	145.8	89.1	106.3	102.2	142.5	96.1	96.2	159	117.1	88.1	108.033	106.7	110.85	111.6	121.4	23.4526	14.2713	24.4274	26.7602	35.6451	26.5391	16.1495	23.9388	30.2821	40.3362
Q9QWY8	Arf-GAP with SH3 domain, ANK repeat and PH domain-containing protein 1 OS=Mus musculus GN=Asap1 PE=1 SV=2	0	13.354	2	2	5	2	153	2	Asap1	94.2	101.1	112.8	76.4	116.4	95	124.9	110.8	96.3	121.8	149.7	114.6	95.6	115.3	115.1	129.5	102.7	95.9333	113.45	119.967	119.967	9.40266	20.0163	12.9354	27.4464	8.25671	10.6401	22.6506	12.6766	31.0585	9.34335
Q7SIG6	Arf-GAP with SH3 domain, ANK repeat and PH domain-containing protein 2 OS=Mus musculus GN=Asap2 PE=1 SV=3	0	13.913	5	3	6	3	124	3	Asap2	120.5	106.1	111.3	93	96.1	113.1	93.6	98.3	114.9	90.3	121.8	94.8	110.2	106.9	121.1	96.1	112.633	100.733	99.275	108.933	108.033	7.292	10.8214	10.9217	13.5445	12.5385	8.25168	12.2456	10.7032	15.327	14.1886
Q9D0I9	Arginine--tRNA ligase, cytoplasmic OS=Mus musculus GN=Rars PE=1 SV=2	0	46.692	19	12	22	12	280	12	Rars	107.7	101.5	101.2	108.7	102.5	111.6	97.6	96.1	91.8	97.3	96.8	91	111.3	96.1	97	91.5	103.467	107.6	95.7	99.7	94.8667	3.66924	4.64866	2.67955	10.4561	2.95014	4.15214	5.26045	2.62596	11.8322	3.3384
Q91YI0	Argininosuccinate lyase OS=Mus musculus GN=Asl PE=1 SV=1	0	21.771	14	7	13	7	157	7	Asl	101	104.7	108.9	83.3	108.1	115.1	105.4	90.9	102.2	104.4	97.4	106.5	111.9	119.1	100.8	103	104.867	102.167	100.725	105.267	107.633	3.95264	16.7097	6.685	7.32826	9.99116	4.47283	18.9088	6.5513	8.2927	11.3061
P16460	Argininosuccinate synthase OS=Mus musculus GN=Ass1 PE=1 SV=1	0	9.814	13	4	6	4	48	4	Ass1	108.1	80.7	97.2	50.8	135.7	110.9	74	87.9	125.6	104.5	89.2	87.7	111.4	131.4	86.1	117.4	95.3333	99.1333	98	96.1	111.633	13.795	43.656	22.2263	13.2714	23.194	15.6106	49.4014	21.7817	15.018	26.2465
Q9D0L7	Armadillo repeat-containing protein 10 OS=Mus musculus GN=Armc10 PE=1 SV=1	0	12.696	13	3	3	3	83	3	Armc10		126.5		108.9	116.6			135.7		159.2		145.1	300.1			223	126.5	112.75	147.45	222.6	223	#DIV/0!	5.44472	16.617	109.602	#DIV/0!	#DIV/0!	6.16128	16.2847	124.026	#DIV/0!
Q9D0A3	Arpin OS=Mus musculus GN=Arpin PE=1 SV=1	0	39.313	39	9	18	9	434	9	2610034B18Rik; Arpin	87.2	89.3	109.7	68.4	107	104.8	110	89.6	98.5	114.7	116.3	122.6	99.4	117.2	100.5	111.3	95.4	93.4	103.2	112.767	109.667	12.4286	21.6786	11.3364	11.9968	8.46896	14.0643	24.5316	11.1096	13.5757	9.58353
P50295	Arylamine N-acetyltransferase 2 OS=Mus musculus GN=Nat2 PE=1 SV=1	0	9.141	8	2	3	2	125	2	Nat2	157.6		154.3			185.5	83.9		125.1		100.2			53.6	143.9		155.95	185.5	104.5	100.2	98.75	2.33345	#DIV/0!	29.1328	#DIV/0!	63.8517	2.64055	#DIV/0!	28.5501	#DIV/0!	72.255
Q8BP47	Asparagine--tRNA ligase, cytoplasmic OS=Mus musculus GN=Nars PE=1 SV=2	0	6.728	5	2	4	2	34	2	Nars	86.7	84.9	118.2	58.8	110.7	105.4	134.3	80.1	107.7	104.6	139.6	117.4	90.8	123.7	119.1	100.4	96.6	91.6333	106.675	115.933	114.4	18.7278	28.5577	22.1715	24.433	12.3406	21.1925	32.3161	21.7281	27.6486	13.9647
P05201	Aspartate aminotransferase, cytoplasmic OS=Mus musculus GN=Got1 PE=1 SV=3	0	20.356	12	4	11	4	391	4	Got1	88.4	118.1	95	72.2	107.5	89.5	94	75.2	104.5	145.8	85.4	96.9	144.2	108.9	88.4	146.8	100.5	89.7333	104.875	108.833	114.7	15.5952	17.6512	29.8545	31.1635	29.6289	17.6476	19.9742	29.2574	35.2648	33.5282
P05202	Aspartate aminotransferase, mitochondrial OS=Mus musculus GN=Got2 PE=1 SV=1	0	83.993	37	17	46	17	833	17	Got2	104.7	99.7	96.9	90.4	96.5	102.1	104.6	89.9	92.4	97.6	90.8	99.8	127.3	89.5	77.8	102.9	100.433	96.3333	96.125	105.967	90.0667	3.95137	5.85178	6.49686	19.0153	12.5596	4.4714	6.62191	6.36692	21.5179	14.2125
Q922B2	Aspartate--tRNA ligase, cytoplasmic OS=Mus musculus GN=Dars PE=1 SV=2	0	76.62	39	17	33	17	518	17	Dars	98.6	105.8	91.9	116.8	103.2	101.5	100.6	94.3	95.5	106.6	102.2	93.2	107.6	106.6	117.4	103.1	98.7667	107.167	99.25	101	109.033	6.9515	8.3859	5.60981	7.27461	7.45408	7.86636	9.48954	5.49762	8.232	8.43509
Q9Z2W0	Aspartyl aminopeptidase OS=Mus musculus GN=Dnpep PE=1 SV=2	0	22.876	15	6	12	6	159	6	Dnpep	90.5	96.6	97.2	69.4	121.7	100.8	100.6	94.8	89.8	111.5	102.4	103.5	94.7	99.5	91.3	127.9	94.7667	97.3	99.175	100.2	106.233	3.7072	26.3251	9.3268	4.79479	19.2066	4.19509	29.7896	9.14026	5.42581	21.7343
Q8BSY0	Aspartyl/asparaginyl beta-hydroxylase OS=Mus musculus GN=Asph PE=1 SV=1	0	72.577	18	13	39	13	1232	13	Asph	79.9	103.7	95.1	72.9	109.4	111.6	115.1	112.3	84.4	120.2	137.6	112.3	96.5	122.2	101	108.8	92.9	97.9667	108	115.467	110.667	12.0516	21.7362	16.0696	20.7322	10.7226	13.6376	24.5969	15.7482	23.4607	12.1337
Q99MQ4	Asporin OS=Mus musculus GN=Aspn PE=1 SV=1	0	12.952	16	5	16	5	104	5	Aspn	97.2	80.5	96.4	71.4	107.9	92.5	120.3	91.9	87.6	105	136.2	124	106.8	105.7	99.1	101	91.3667	90.6	101.2	122.333	101.933	9.41931	18.324	14.7275	14.7707	3.39755	10.6589	20.7356	14.433	16.7146	3.84469
Q62048	Astrocytic phosphoprotein PEA-15 OS=Mus musculus GN=Pea15 PE=1 SV=1	0	23.369	33	6	16	6	294	6	Pea15a	117.7	91.2	111.6	112.5	102.1	112.7	91	84.3	116.9	88.2	93.9	94.4	99	102.2	109	106.2	106.833	109.1	95.1	95.7667	105.8	13.8782	6.063	14.7908	2.81129	3.4176	15.7046	6.86093	14.4949	3.18127	3.86738
P28658	Ataxin-10 OS=Mus musculus GN=Atxn10 PE=1 SV=2	0	7.118	5	2	2	2	42	2	Atxn10	106.3		124.5			103.5	92.5		104.2		102.1			95.3	103.1		115.4	103.5	98.35	102.1	99.2	12.8693	#DIV/0!	8.27315	#DIV/0!	5.51543	14.563	#DIV/0!	8.10769	#DIV/0!	6.2413
O70305	Ataxin-2 OS=Mus musculus GN=Atxn2 PE=1 SV=1	0.001	5.8	2	2	3	1	29	2	Atxn2	90.2		112.2			105.3	118		112.1		121			100.6	90.2		101.2	105.3	115.05	121	95.4	15.5563	#DIV/0!	4.17193	#DIV/0!	7.35391	17.6037	#DIV/0!	4.08849	#DIV/0!	8.32173
Q7TQH0	Ataxin-2-like protein OS=Mus musculus GN=Atxn2l PE=1 SV=1	0	18.436	5	6	12	5	166	6	Atxn2l	95.1	97	109.6	75.3	113.4	128.3	100.5	102.3	102.7	110.6	124.5	93.7	89.6	108.2	113.6	108.9	100.567	105.667	104.025	102.6	110.233	7.88057	27.3332	4.48655	19.0764	2.93655	8.9177	30.9304	4.39682	21.587	3.32302
Q9CVD2	Ataxin-3 OS=Mus musculus GN=Atxn3 PE=1 SV=2	0.001	4.668	8	2	3	2	83	2	Atxn3	66.2	63.5	77.9	78.4	87.1	85.1	105.9	60.7	65.8	92.8	70.8	82.9	100.1	86.3	91.1	100.7	69.2	83.5333	81.3	84.6	92.7	7.65441	4.55668	21.618	14.7238	7.33212	8.66178	5.15637	21.1857	16.6615	8.29708
Q6PA06	Atlastin-2 OS=Mus musculus GN=Atl2 PE=1 SV=1	0	20.039	10	6	15	6	177	6	Atl2	91.5	119.3	123.3	80.2	110.8	119.4	126.1	108.4	98	105.2	120.8	115.6	107.5	113	99.7	132	111.367	103.467	109.425	114.633	114.9	17.3209	20.6032	11.9372	6.70249	16.2336	19.6004	23.3148	11.6984	7.58458	18.3701
Q91YH5	Atlastin-3 OS=Mus musculus GN=Atl3 PE=1 SV=1	0	40.746	16	10	36	10	358	10	Atl3	103.3	98.1	110.1	90.8	108.2	111.3	102.7	88.7	97.9	103.7	94.9	112	106.9	92.5	92.4	95.4	103.833	103.433	98.25	104.6	93.4333	6.01775	11.05	6.85152	8.77895	1.70392	6.80973	12.5043	6.71449	9.93432	1.92816
Q9CQQ7	ATP synthase F(0) complex subunit B1, mitochondrial OS=Mus musculus GN=Atp5f1 PE=1 SV=1	0	55.656	29	12	43	12	652	12	Atp5f1	108.3	105.6	96.1	127.8	97.2	103.7	105.7	87.2	88.2	94	93.9	94.9	140.5	91.8	74.7	93.4	103.333	109.567	93.775	109.767	86.6333	6.40807	16.1215	8.49642	26.6205	10.3655	7.25141	18.2432	8.32649	30.124	11.7297
Q811I0	ATP synthase mitochondrial F1 complex assembly factor 1 OS=Mus musculus GN=Atpaf1 PE=1 SV=1	0.002	4.29	6	2	2	2	0	2	Atpaf1	88.5		110.4			80.8	110.7		98.6		112.2			97	96.2		99.45	80.8	104.65	112.2	96.6	15.4856	#DIV/0!	8.55599	#DIV/0!	0.565685	17.5236	#DIV/0!	8.38487	#DIV/0!	0.640133
P03930	ATP synthase protein 8 OS=Mus musculus GN=Mtatp8 PE=1 SV=1	0.002	3.958	31	2	3	2	22	2	ATP8	23.6	95.9	116	8.8	112	73.3	223.6	107.9	68	155.7	182.1	190.8	81.7	219.4	90.4	147.2	78.5	64.7	138.8	151.533	152.333	48.5954	52.1347	66.943	60.6337	64.653	54.9908	58.996	65.6042	68.6135	73.1618
Q03265	ATP synthase subunit alpha, mitochondrial OS=Mus musculus GN=Atp5a1 PE=1 SV=1	0	262.134	54	49	226	49	4265	49	Atp5a1	114.3	102.3	92.4	122	96.9	102.1	93.2	87.5	93.8	90	83.3	88.6	136.4	81.4	78	91.1	103	107	91.125	102.767	83.5	10.9668	13.248	2.93641	29.2476	6.79779	12.4101	14.9915	2.87768	33.0968	7.69243
P56480	ATP synthase subunit beta, mitochondrial OS=Mus musculus GN=Atp5b PE=1 SV=2	0	313.174	72	30	177	30	4631	30	Atp5b	79.5	97.8	97.3	71.1	104.9	97	126.4	98.3	82.6	118.6	118.7	122.9	116.6	121.4	82	110.8	91.5333	91	106.475	119.4	104.733	10.4242	17.6808	19.8399	3.2078	20.3886	11.7961	20.0077	19.4431	3.62997	23.0718
Q9DCX2	ATP synthase subunit d, mitochondrial OS=Mus musculus GN=Atp5h PE=1 SV=3	0	38.324	53	9	44	9	385	9	Atp5h	81.5	99.3	99.9	65.7	107.4	96.2	118.4	93.9	95.8	115.4	116.6	123.6	116.9	116.4	91.4	107.6	93.5667	89.7667	105.875	119.033	105.133	10.4543	21.5816	12.8129	3.95769	12.6812	11.8302	24.4218	12.5566	4.47855	14.3502
Q9D3D9	ATP synthase subunit delta, mitochondrial OS=Mus musculus GN=Atp5d PE=1 SV=1	0	44.878	20	5	30	5	1119	5	Atp5d	91.1	107.4	104.3	96.4	105.1	100.6	113	93.3	99.3	103.6	121.5	109	130	104.1	97.6	109.3	100.933	100.7	102.3	120.167	103.667	8.65583	4.35086	8.29015	10.5633	5.86202	9.79499	4.92346	8.12435	11.9535	6.63351
Q06185	ATP synthase subunit e, mitochondrial OS=Mus musculus GN=Atp5i PE=1 SV=2	0	44.303	77	9	26	9	310	9	Atp5k	97.9	123.3	108.2	87.1	110.4	108.5	95.6	100.2	112.1	96.6	94.9	102.8	137.2	84.5	97.6	102.4	109.8	102	101.125	111.633	94.8333	12.7754	12.9387	7.57864	22.491	9.26517	14.4567	14.6415	7.42707	25.4509	10.4845
P56382	ATP synthase subunit epsilon, mitochondrial OS=Mus musculus GN=Atp5e PE=1 SV=2	0	21.99	65	7	20	7	139	7	Atp5e	76.5	104.5	89.3	81.6	107.5	87.8	114.2	107.9	69.8	102.3	111.5	102.5	126.7	107.2	75.1	105.5	90.1	92.3	98.55	113.567	95.9333	14.0171	13.5237	19.7735	12.2317	18.0622	15.8619	15.3035	19.378	13.8414	20.4393
P56135	ATP synthase subunit f, mitochondrial OS=Mus musculus GN=Atp5j2 PE=1 SV=3	0	13.297	15	2	4	2	98	2	Atp5j2	164.1	102.8	123.8	57.3	115.6	105.5	109.4	104.8	127.6	103.8	87.9	125.2	99.5	117.8	76.4	115.8	130.233	92.8	111.4	104.2	103.333	31.1523	31.1559	11.0719	19.089	23.3464	35.2521	35.2562	10.8504	21.6012	26.4189
Q9CPQ8	ATP synthase subunit g, mitochondrial OS=Mus musculus GN=Atp5l PE=1 SV=1	0	24.49	60	6	13	6	239	6	Atp5l	76.8	110.8	72.2	84.1	110	100	104	97.9	76.7	106.5	78.1	96.2	132.1	76.1	58.1	100.7	86.6	98.0333	96.275	102.133	78.3	21.0836	13.0615	13.5406	27.4846	21.385	23.8584	14.7805	13.2698	31.1018	24.1995
Q91VR2	ATP synthase subunit gamma, mitochondrial OS=Mus musculus GN=Atp5c1 PE=1 SV=1	0	31.275	23	7	16	7	277	7	Atp5c1	146.4	110.5	85.7	126.8	88.6	95.1	72.4	87.1	92.4	82.4	71.6	81.4	142.9	64.7	70.4	87.2	114.2	103.5	83.575	98.6333	74.1	30.5187	20.4384	8.49642	38.6479	11.6974	34.5351	23.1283	8.32649	43.7343	13.2369
Q9DB20	ATP synthase subunit O, mitochondrial OS=Mus musculus GN=Atp5o PE=1 SV=1	0	53.625	49	14	41	14	607	14	Atp5o; LOC100047429; LOC102641678	93.2	106.6	92	73.3	99.6	95.9	106.5	98.8	84	104.5	110.3	103.2	136.4	101	84.3	101.1	97.2667	89.6	98.45	116.633	95.4667	8.10514	14.2369	10.1707	17.4827	9.67075	9.17183	16.1106	9.9673	19.7835	10.9435
P97450	ATP synthase-coupling factor 6, mitochondrial OS=Mus musculus GN=Atp5j PE=1 SV=1	0	34.768	51	5	21	5	615	5	Atp5j	109.2	89.8	95.5	98.3	92.9	93.9	89.4	89.6	122.8	97.3	92.2	100.7	104.8	85.8	93.9	88.9	98.1667	95.0333	99.775	99.2333	89.5333	9.97112	2.87286	15.7845	6.42677	4.08697	11.2834	3.25095	15.4688	7.27257	4.62484
O54984	ATPase Asna1 OS=Mus musculus GN=Asna1 PE=1 SV=2	0	10.004	11	3	9	3	147	3	Asna1	144.2	95.2	103.7	107.5	87.3	114.8	79.3	85.2	108.5	83.8	70.8	93.3	100.4	69.3	87.3	89.1	114.367	103.2	89.2	88.1667	81.9	26.1836	14.2454	13.1106	15.4533	10.949	29.6296	16.1201	12.8483	17.487	12.3899
Q925I1	ATPase family AAA domain-containing protein 3 OS=Mus musculus GN=Atad3 PE=1 SV=1	0	22.429	13	7	10	7	101	7	Atad3a	96.3	119.3	121.2	77.9	112.8	98.1	105.8	116.1	95.6	110	120	104.6	88	98.2	101.1	95.6	112.267	96.2667	106.875	104.2	98.3	13.8601	17.5221	8.62453	16.0037	2.75136	15.6842	19.8281	8.45204	18.1099	3.11346
O35143	ATPase inhibitor, mitochondrial OS=Mus musculus GN=Atpif1 PE=1 SV=2	0.002	4.176	8	2	4	2	29	2	Atpif1	107.4	108.9	91.3	100	107.3	113.8	98	105.5	96	97.1	98.9	81.2	110.3	86.1	102.8	109.1	102.533	107.033	99.15	96.8	99.3333	9.75722	6.90386	4.31161	14.6632	11.8854	11.0413	7.81246	4.22538	16.593	13.4496
Q8K440	ATP-binding cassette sub-family A member 8-B OS=Mus musculus GN=Abca8b PE=1 SV=2	0	12.866	3	3	4	3	92	3	Abca8b	100.3		114.4			113.2	106.3		85.4		117.4			93.2	108.9		107.35	113.2	95.85	117.4	101.05	9.97021	#DIV/0!	14.7785	#DIV/0!	11.1016	11.2823	#DIV/0!	14.483	#DIV/0!	12.5626
Q61102	ATP-binding cassette sub-family B member 7, mitochondrial OS=Mus musculus GN=Abcb7 PE=1 SV=3	0	9.736	3	2	5	2	136	2	Abcb7	75.9	123.4	99	109	112.7	106.9	100.6	94.3	91.7	99.8	100.6	98.7	122.9	145.9	114.5	106.4	99.4333	109.533	96.6	107.4	122.267	23.753	2.93655	4.30271	13.457	20.8639	26.879	3.32302	4.21666	15.228	23.6098
Q9CXJ4	ATP-binding cassette sub-family B member 8, mitochondrial OS=Mus musculus GN=Abcb8 PE=1 SV=1	0	11.821	5	3	5	3	118	3	Abcb8	83	166.6	126.4	129.3	96.9	82.4	100.5	143.8	112.7	90.2	102.8	101.1	175.1	79.8	78.5	159.1	125.333	102.867	111.8	126.333	105.8	41.8102	24.0126	23.2312	42.2417	46.1637	47.3127	27.1728	22.7665	47.801	52.2392
P70170	ATP-binding cassette sub-family C member 9 OS=Mus musculus GN=Abcc9 PE=1 SV=2	0	7.634	2	3	6	3	68	3	Abcc9	117.3	92	123.5	77	104.4	97.9	104.3	91.6	139.5	109.1	107.9	111.1	98.4	109.2	157.4	88.3	110.933	93.1	111.125	105.8	118.3	16.6872	14.3168	20.3064	6.6053	35.4374	18.8834	16.201	19.9003	7.4746	40.1012
P61222	ATP-binding cassette sub-family E member 1 OS=Mus musculus GN=Abce1 PE=1 SV=1	0	12.468	9	4	6	4	50	4	Abce1	108.6	106.5	100	127.9	116.4	117.2	77.3	99.1	87.3	102.3	80.3	87.7	116.4	92.2	111.4	97.8	105.033	120.5	91.5	94.8	100.467	4.48367	6.42106	11.4554	19.0686	9.87387	5.07375	7.26611	11.2263	21.5781	11.1733
Q91V92	ATP-citrate synthase OS=Mus musculus GN=Acly PE=1 SV=1	0	119.117	33	31	67	31	984	31	Acly	75.6	101.2	89.2	73.6	110.1	95.7	101.7	153.7	98.2	139.6	99.9	102.7	69.4	138.2	91.3	108.4	88.6667	93.1333	123.3	90.6667	112.633	12.8083	18.3849	27.6069	18.4706	23.7349	14.494	20.8044	27.0547	20.9015	26.8585
Q9CZ42	ATP-dependent (S)-NAD(P)H-hydrate dehydratase OS=Mus musculus GN=Naxd PE=1 SV=1	0	16.926	18	5	10	5	109	5	Carkd; Naxd	80.5	103.7	107.6	69.6	98.7	92.3	127.3	90.7	89	104.2	116.7	125.6	105.6	122.4	86.8	114.7	97.2667	86.8667	102.8	115.967	107.967	14.6507	15.2919	17.6924	10.0201	18.7308	16.5788	17.3045	17.3385	11.3389	21.1959
P12382	ATP-dependent 6-phosphofructokinase, liver type OS=Mus musculus GN=Pfkl PE=1 SV=4	0	44.992	15	10	19	6	506	10	Pfkl	111.4	117.8	103.1	73.5	102	100.2	80.4	117.1	103.1	108.3	89.8	107.1	88.8	101.7	91.1	112.4	110.767	91.9	102.225	95.2333	101.733	7.37044	15.9603	15.6553	10.289	10.65	8.34043	18.0607	15.3422	11.6431	12.0517
P47857	ATP-dependent 6-phosphofructokinase, muscle type OS=Mus musculus GN=Pfkm PE=1 SV=3	0	53.757	25	15	28	13	436	15	Pfkm	82.8	107.1	113	84.1	101.9	114.8	106	89.8	98.9	106.8	108.3	102.7	113.2	111.3	92.6	111.7	100.967	100.267	100.375	108.067	105.2	16.007	15.415	7.89362	5.25389	10.9138	18.1136	17.4438	7.73574	5.94533	12.3501
Q9WUA3	ATP-dependent 6-phosphofructokinase, platelet type OS=Mus musculus GN=Pfkp PE=1 SV=1	0	80.519	23	20	51	16	774	20	Pfkp	106.1	100.8	109.6	100.3	103.4	112.4	95.5	84	93.3	97.9	91.3	103.9	107.5	87.1	83.5	98.1	105.5	105.367	92.675	100.9	89.5667	4.43058	6.28517	6.08078	8.50647	7.60614	5.01367	7.11234	5.95916	9.62597	8.60716
O88696	ATP-dependent Clp protease proteolytic subunit, mitochondrial OS=Mus musculus GN=Clpp PE=1 SV=1	0	18.622	28	6	16	6	267	6	Clpp	90.2	106.6	102.7	93.5	102.8	88.3	99	112.5	95.6	99	102.1	104.4	84.6	90.5	79.4	88.7	99.8333	94.8667	101.525	97.0333	86.2	8.56757	7.34597	7.49016	10.8288	5.95735	9.69512	8.31275	7.34036	12.254	6.74137
O70133	ATP-dependent RNA helicase A OS=Mus musculus GN=Dhx9 PE=1 SV=2	0	25.257	6	7	9	7	124	7	Dhx9	93.1	102	114.3	65.9	109	115.5	114.4	94.4	91	105.4	111.5	116.7	93.8	115.2	108.3	101.7	103.133	96.8	101.3	107.333	108.4	10.6453	26.9568	10.679	12.0051	6.75056	12.0463	30.5045	10.4654	13.5851	7.63897
Q91VR5	ATP-dependent RNA helicase DDX1 OS=Mus musculus GN=Ddx1 PE=1 SV=1	0	12.522	5	4	11	4	210	4	Ddx1	93.9	114.3	111.8	71.4	118.8	122.4	105.1	115.7	106.4	121.1	117.5	119.6	105.1	107.4	115.9	104.4	106.667	104.2	112.075	114.067	109.233	11.1267	28.4626	7.64739	7.83603	5.96518	12.591	32.2085	7.49444	8.8673	6.75023
Q61655	ATP-dependent RNA helicase DDX19A OS=Mus musculus GN=Ddx19a PE=1 SV=2	0	21.708	12	5	10	5	239	5	Ddx19a	138.8	102.4	105.6	72.7	100.7	115.4	87.4	89.9	91.3	107.5	83.2	115.5	93.1	80.5	85.1	102.3	115.6	96.2667	94.025	97.2667	89.3	20.1554	21.6925	9.12702	16.5482	11.4909	22.808	24.5473	8.94448	18.7261	13.0031
Q62167	ATP-dependent RNA helicase DDX3X OS=Mus musculus GN=Ddx3x PE=1 SV=3	0	66.986	24	16	43	5	936	16	Ddx3x	98.6	98.6	102.9	83.8	116.3	125.9	102.4	96.6	98.4	105.1	101.9	99.4	99	93.4	95	96.2	100.033	108.667	100.625	100.1	94.8667	2.48261	22.0636	3.84393	1.57162	1.40475	2.80933	24.9673	3.76706	1.77846	1.58963
Q62095	ATP-dependent RNA helicase DDX3Y OS=Mus musculus GN=Ddx3y PE=1 SV=2	0	49.946	20	14	32	3	653	14	Ddx3y																	#DIV/0!	#DIV/0!	#DIV/0!	#DIV/0!	#DIV/0!	#DIV/0!	#DIV/0!	#DIV/0!	#DIV/0!	#DIV/0!	#DIV/0!	#DIV/0!	#DIV/0!	#DIV/0!	#DIV/0!
P18293	Atrial natriuretic peptide receptor 1 OS=Mus musculus GN=Npr1 PE=1 SV=2	0.002	4.377	2	2	3	2	36	2	Npr1	72.6	96.9	121.4	88	84.9	105.7	142.5	78.1	90.9	88.5	142.8	105.9	101.5	119	101.4	96.8	96.9667	92.8667	100	116.733	105.733	24.4001	11.2216	28.8728	22.6813	11.7172	27.6113	12.6984	28.2954	25.6664	13.2593
Q60936	Atypical kinase COQ8A, mitochondrial OS=Mus musculus GN=Coq8a PE=1 SV=2	0	15.946	8	6	8	6	53	6	Adck3; Coq8a	92.2	129.6	167.8	132.1	89.5	77.3	109	80.8	98.7	113.9	103.2	68.4	104.1	108.3	74	98.4	129.867	99.6333	100.6	91.9	93.5667	37.8007	28.7711	14.6413	20.3566	17.6534	42.7755	32.5575	14.3484	23.0356	19.9767
Q60739	BAG family molecular chaperone regulator 1 OS=Mus musculus GN=Bag1 PE=1 SV=3	0	7.593	7	3	4	3	42	3	Bag1	109.9	102.5	106	64	103.9	111.3	88.2	114.7	107.7	112.8	96.8	121	100.3	116.4	115.4	116	106.133	93.0667	105.85	106.033	115.933	3.7018	25.4429	12.1322	13.0791	0.503322	4.18898	28.7914	11.8895	14.8004	0.569563
Q91YN9	BAG family molecular chaperone regulator 2 OS=Mus musculus GN=Bag2 PE=1 SV=1	0.001	5.984	16	3	4	3	33	3	Bag2	83	91.2	121	198.3	94.8	99.3	120.8	98.6	91.4	112.4	126	125	108.5	135.7	122.8	107.7	98.4	130.8	105.8	119.833	122.067	19.997	58.5	13.2635	9.82768	14.0144	22.6287	66.199	12.9982	11.1211	15.8588
Q9JLV1	BAG family molecular chaperone regulator 3 OS=Mus musculus GN=Bag3 PE=1 SV=2	0	74.896	32	17	44	17	853	17	Bag3	86.2	94.9	108	96.9	100.8	104	107.3	87.6	106.9	86.7	115	96.4	98.4	101.8	105.5	94.3	96.3667	100.567	97.125	103.267	100.533	10.9738	3.55575	11.5252	10.2105	5.70643	12.418	4.02371	11.2947	11.5542	6.45743
Q8CI32	BAG family molecular chaperone regulator 5 OS=Mus musculus GN=Bag5 PE=1 SV=1	0	17.542	13	4	7	4	72	4	Bag5	70.4	101.6	111.6	40.8	113.8	99.3	113.6	115.9	80.6	117.1	112.1	131.9	91.2	112.7	85.4	110.5	94.5333	84.6333	106.8	111.733	102.867	21.4898	38.6469	17.5269	20.3525	15.1665	24.318	43.7331	17.1764	23.031	17.1625
P04919	Band 3 anion transport protein OS=Mus musculus GN=Slc4a1 PE=1 SV=1	0	45.355	10	9	36	9	525	9	Slc4a1	66.7	99.6	84.8	72.9	101.8	83.8	130.8	89.9	89.4	152.9	101.8	98.9	104.1	155.5	207.3	129.4	83.7	86.1667	115.75	101.6	164.067	16.4776	14.5946	31.4599	2.60576	39.6503	18.6461	16.5154	30.8307	2.9487	44.8685
Q9Z2H5	Band 4.1-like protein 1 OS=Mus musculus GN=Epb41l1 PE=1 SV=2	0.001	6.11	3	3	4	3	39	3	Epb4.1l1; Epb41l1	76.1	118.8	94.7	106.3	110.6	94.5	120.1	110	101.3	104.4	136.4	105.4	94.7	108.5	99.2	171.2	96.5333	103.8	108.95	112.167	126.3	21.409	8.33607	8.25934	21.6579	39.1616	24.2265	9.43315	8.09415	24.5082	44.3155
O70318	Band 4.1-like protein 2 OS=Mus musculus GN=Epb41l2 PE=1 SV=2	0	127.746	30	30	76	29	1096	30	Epb4.1l2; Epb41l2	87.8	97.3	102.3	75.6	110.5	105.5	116.3	104	94.8	123.3	130	112	90.5	126.6	108.5	118.9	95.8	97.2	109.6	110.833	118	7.36546	18.8725	12.6883	19.7758	9.0835	8.3348	21.3562	12.4345	22.3785	10.2789
Q9WV92	Band 4.1-like protein 3 OS=Mus musculus GN=Epb41l3 PE=1 SV=1	0.002	4.021	2	2	5	1	0	2	Epb4.1l3; Epb41l3	106.5	99.3	100.7	123.6	92	107.2	103.4	107.8	109.8	96.5	98.5	84.7	113.4	111.7	124.2	219.7	102.167	107.6	104.375	98.8667	151.867	3.8175	15.8038	5.89145	14.3535	59.0769	4.31991	17.8837	5.77362	16.2425	66.8518
O54962	Barrier-to-autointegration factor OS=Mus musculus GN=Banf1 PE=1 SV=1	0	8.382	57	3	3	3	25	3	Banf1	98.3	90.2	132.9	155.6	86.2	106	130.8	77.1	107.2	82.3	162.5	87.2	108.7	136.8	161.8	73.9	107.133	115.933	99.35	119.467	124.167	22.6791	35.7504	24.7419	38.7874	45.2913	25.6639	40.4554	24.2471	43.8921	51.2519
Q9R069	Basal cell adhesion molecule OS=Mus musculus GN=Bcam PE=1 SV=1	0	101.701	38	20	60	20	1542	20	Bcam	136.8	93	93.9	136.6	86	111.1	87.6	106	95.8	81.6	82.1	89.7	103.7	86.2	91	89.4	107.9	111.233	92.75	91.8333	88.8667	25.0322	25.3003	10.5784	10.9569	2.44404	28.3266	28.6299	10.3669	12.3989	2.76569
Q05793	Basement membrane-specific heparan sulfate proteoglycan core protein OS=Mus musculus GN=Hspg2 PE=1 SV=1	0	395.097	23	79	301	79	5541	79	Hspg2	124.4	116.1	79.3	146.3	72.7	84.8	72.7	120	106.7	71.4	74.8	83.7	97	72.1	114.3	103.9	106.6	101.267	92.7	85.1667	96.7667	24.004	39.4665	24.4607	11.1724	21.9858	27.163	44.6605	23.9715	12.6428	24.8792
Q9CQC6	Basic leucine zipper and W2 domain-containing protein 1 OS=Mus musculus GN=Bzw1 PE=1 SV=1	0	12.055	6	4	13	4	106	4	Bzw1	114	100.7	107.4	81.3	104.3	111	83	86.7	102.6	88.7	89.3	90.7	106.1	83.2	102.8	107.2	107.367	98.8667	90.25	95.3667	97.7333	6.65006	15.5777	8.56524	9.32166	12.7771	7.52525	17.6278	8.39394	10.5485	14.4586
P18572	Basigin OS=Mus musculus GN=Bsg PE=1 SV=2	0	16.243	10	5	8	5	147	5	Bsg	76.7	144.8	98.2	155.5	77.5	79.3	76.6	142.2	112.8	59.4	83.5	48.8	84.1	82.1	168.8	103.6	106.567	104.1	97.75	72.1333	118.167	34.8124	44.5228	37.0601	20.2095	45.1482	39.3939	50.3823	36.3189	22.8692	51.09
Q61334	B-cell receptor-associated protein 29 OS=Mus musculus GN=Bcap29 PE=1 SV=1	0	8.896	15	3	6	3	126	3	Bcap29	93.8	112.4	110.9	83.7	108.6	110	100.5	106.2	105.3	108.1	101.7	95.7	104.2	96.7	135.5	95.4	105.7	100.767	105.025	100.533	109.2	10.333	14.7967	3.23458	4.36845	22.7857	11.6928	16.7441	3.16989	4.94336	25.7845
Q61335	B-cell receptor-associated protein 31 OS=Mus musculus GN=Bcap31 PE=1 SV=4	0	64.805	27	16	43	16	495	16	Bcap31	104.6	97.6	100.6	119.5	104.4	106.7	91.3	93.3	110	85.9	91.3	88.4	95.8	78.9	95.5	83.9	100.933	110.2	95.125	91.8333	86.1	3.51188	8.13572	10.3976	3.72872	8.51587	3.97407	9.20644	10.1896	4.21944	9.63661
Q61337	Bcl2-associated agonist of cell death OS=Mus musculus GN=Bad PE=1 SV=1	0	11.747	17	3	6	3	99	3	Bad	82.2		119.5			110.8	118.8		81.1		155.5			149.1	99.9		100.85	110.8	99.95	155.5	124.5	26.3751	#DIV/0!	26.6579	#DIV/0!	34.7897	29.8462	#DIV/0!	26.1248	#DIV/0!	39.3682
Q99L88	Beta-1-syntrophin OS=Mus musculus GN=Sntb1 PE=1 SV=4	0	77.929	36	23	53	18	639	23	Sntb1	87.7	102	102.9	85.3	99.1	103.9	117.7	97.3	88.9	107.4	113.5	109.9	108.1	104.4	89.7	104.9	97.5333	96.1	102.825	110.5	99.6667	8.5278	9.65609	12.4717	2.74955	8.63501	9.65011	10.9269	12.2222	3.1114	9.77143
Q01339	Beta-2-glycoprotein 1 OS=Mus musculus GN=Apoh PE=1 SV=1	0.001	6.131	5	2	3	2	39	2	Apoh	135	131.7	14.2	134.1	31.4	29.2	16.8	144.9	211.4	33.7	30.3	34.5	112	18.9	240	144.3	93.6333	64.9	101.7	58.9333	134.4	68.8111	59.9391	92.6145	46.005	110.882	77.8671	67.8274	90.7622	52.0596	125.475
P01887	Beta-2-microglobulin OS=Mus musculus GN=B2m PE=1 SV=2	0	12.084	24	4	9	4	117	4	B2m	97.2	77	64.2	104.5	94.4	65.8	63.1	138.7	110.1	76	152.6	82.5	71.5	88.6	173.8	187.4	79.4667	88.2333	96.975	102.2	149.933	16.6377	20.0734	34.16	43.9928	53.5497	18.8273	22.7152	33.4768	49.7826	60.5972
Q61235	Beta-2-syntrophin OS=Mus musculus GN=Sntb2 PE=1 SV=2	0	67.137	34	20	44	16	629	20	Sntb2	109.5	101.2	113.6	89.4	100.5	113.4	101.4	89.2	94.3	103.6	99	104.9	113.2	95.7	101	99.4	108.1	101.1	97.125	105.7	98.7	6.31744	12.0112	6.60776	7.13372	2.71846	7.14885	13.592	6.47561	8.07257	3.07622
Q8BFZ3	Beta-actin-like protein 2 OS=Mus musculus GN=Actbl2 PE=1 SV=1	0	101.118	38	14	602	3	11817	14	Actbl2	81.5		61.8			55.2	68.5		41.4		44.7			59.3	48.4		71.65	55.2	54.95	44.7	53.85	13.93	#DIV/0!	19.1626	#DIV/0!	7.70746	15.7633	#DIV/0!	18.7793	#DIV/0!	8.72182
Q99MK8	Beta-adrenergic receptor kinase 1 OS=Mus musculus GN=Grk2 PE=1 SV=2	0.001	6.271	3	2	2	2	55	2	Adrbk1; Grk2	93.2	91.7	106.2	68.5	78.2	119.4	126.7	90.6	92.5	116.4	129.1	133.9	128.6	80.5	103.1	131.1	97.0333	88.7	106.55	130.533	104.9	7.97392	27.0257	17.8405	2.92632	25.348	9.02334	30.5825	17.4837	3.31144	28.6839
Q8R5C5	Beta-centractin OS=Mus musculus GN=Actr1b PE=1 SV=1	0	39.758	30	11	24	4	367	11	Actr1b	121.2	98.3	118.8	76.2	104.7	119.1	110	97.4	105.7	116.7	93.3	105.5	100	104.6	101	113.1	112.767	100	107.45	99.6	106.233	12.5858	21.8328	8.08558	6.10983	6.21316	14.2422	24.7061	7.92387	6.91392	7.03085
P21550	Beta-enolase OS=Mus musculus GN=Eno3 PE=1 SV=3	0	45.651	24	12	22	10	240	12	Eno3	147.9	91	42	88.1	132.4	91.7	58.1	72.8	211.2	116.9	51.4	39.6	148.8	109.6	105.6	79.3	93.6333	104.067	114.75	79.9333	98.1667	52.9991	24.6033	68.9837	59.9314	16.461	59.9741	27.8413	67.604	67.8188	18.6273
P82349	Beta-sarcoglycan OS=Mus musculus GN=Sgcb PE=1 SV=1	0	42.385	29	7	19	7	451	7	Sgcb	87.8	97.1	105.2	72.5	107.6	109.2	103.2	87.5	103.4	115.6	110.1	103.3	105.5	95.3	97.3	98.8	96.7	96.4333	102.425	106.3	97.1333	8.70689	20.7423	11.5165	3.46987	1.75594	9.85278	23.4721	11.2861	3.92653	1.98704
Q91ZZ3	Beta-synuclein OS=Mus musculus GN=Sncb PE=1 SV=1	0	18.731	17	5	12	1	189	5	Sncb				13.8	25.7			28		24.6		77.9	37.1			1129.8	#DIV/0!	19.75	26.3	57.5	1129.8	#DIV/0!	8.41457	2.40416	28.85	#DIV/0!	#DIV/0!	9.52198	2.35608	32.6468	#DIV/0!
Q9DBL7	Bifunctional coenzyme A synthase OS=Mus musculus GN=Coasy PE=1 SV=2	0	12.548	5	3	4	3	81	3	Coasy	97.1	144.9	105.7	172.9	79.6	83.4	95.1	95.4	90	61.5	105.1	81.7	82.6	96	81.4	92.5	115.9	111.967	85.5	89.8	89.9667	25.4802	52.804	16.1907	13.2578	7.62255	28.8335	59.7534	15.8669	15.0026	8.62573
P34914	Bifunctional epoxide hydrolase 2 OS=Mus musculus GN=Ephx2 PE=1 SV=2	0	27.771	13	5	11	5	186	5	Ephx2	106.1	140.4	99	92	120.4	84.9	84.9	121.9	103.8	118.8	73.8	100.3	108.5	95.2	87	104.1	115.167	99.1	107.35	94.2	95.4333	22.1392	18.7848	16.9254	18.1364	8.55239	25.0528	21.257	16.5869	20.5233	9.67794
Q8CGC7	Bifunctional glutamate/proline--tRNA ligase OS=Mus musculus GN=Eprs PE=1 SV=4	0	51.997	10	13	22	13	289	13	Eprs	110.1	101.4	96.8	81.6	107.1	112	92.4	102.7	96	112.5	94.9	93.9	106.2	82.4	100.7	113	102.767	100.233	100.9	98.3333	98.7	6.7545	16.3219	8.83289	6.83106	15.3977	7.64344	18.4699	8.65624	7.73007	17.4242
Q9CWJ9	Bifunctional purine biosynthesis protein PURH OS=Mus musculus GN=Atic PE=1 SV=2	0	87.234	39	22	49	22	686	22	Atic	105.8	97.1	98.1	92.1	101.1	108.8	98.4	89.6	94.2	107.7	90	104	106	99.7	97.1	108.7	100.333	100.667	97.475	100	101.833	4.7606	8.35843	7.706	8.7178	6.08714	5.38713	9.45845	7.55188	9.86512	6.88825
P28653	Biglycan OS=Mus musculus GN=Bgn PE=1 SV=1	0	193.952	56	31	124	30	2048	31	Bgn	108.5	88.6	95.4	125.9	91.6	111.2	97.7	93	93.9	89.7	84	96.7	106.4	88.6	85.2	81	97.5	109.567	93.575	95.7	84.9333	10.1148	17.2082	3.28976	11.2334	3.80701	11.446	19.473	3.22396	12.7118	4.30804
Q9CY64	Biliverdin reductase A OS=Mus musculus GN=Blvra PE=1 SV=1	0	26.297	24	7	12	7	167	7	Blvra	92.7	99.6	104.1	46.2	102.8	103.2	120.9	103.4	90.1	158.7	113.7	159.8	78.4	133.1	101.9	114.7	98.8	84.0667	118.275	117.3	116.567	5.74195	32.7941	29.7555	40.8192	15.6835	6.49763	37.11	29.1604	46.1913	17.7476
Q8BTJ4	Bis(5'-adenosyl)-triphosphatase enpp4 OS=Mus musculus GN=Enpp4 PE=1 SV=1	0.001	5.46	5	2	3	2	35	2	Enpp4		110.8		84.9	116.2			109.8		114.9		138	122.1			115.9	110.8	100.55	112.35	130.05	115.9	#DIV/0!	22.1324	3.60624	11.243	#DIV/0!	#DIV/0!	25.0452	3.53412	12.7226	#DIV/0!
P56380	Bis(5'-nucleosyl)-tetraphosphatase [asymmetrical] OS=Mus musculus GN=Nudt2 PE=1 SV=3	0.002	4.421	11	2	2	2	44	2	Nudt2		131.4		93	109.6			112.7		121.6		120	112.8			120.2	131.4	101.3	117.15	116.4	120.2	#DIV/0!	11.738	6.29325	5.09117	#DIV/0!	#DIV/0!	13.2828	6.16739	5.7612	#DIV/0!
P15327	Bisphosphoglycerate mutase OS=Mus musculus GN=Bpgm PE=1 SV=2	0	47.39	38	11	34	11	664	11	Bpgm	64.6	103.7	69.6	77.8	99.8	81.8	95.4	71.3	115.7	152.6	78.7	75	111.1	145.8	217.7	143.2	79.3	86.4667	108.75	88.2667	168.9	21.2784	11.7189	34.4086	19.8606	42.282	24.0788	13.2612	33.7204	22.4744	47.8466
Q8R016	Bleomycin hydrolase OS=Mus musculus GN=Blmh PE=1 SV=1	0	16.139	12	5	8	5	91	5	Blmh	115.8	105.6	102.6	106.8	102.4	113.9	97.1	96.2	91	100.8	85.6	99.5	107.6	96.5	84.7	97.5	108	107.7	96.275	97.5667	92.9	6.91954	5.80259	4.04094	11.1267	7.11899	7.83019	6.56624	3.96012	12.591	8.05589
Q9D8S9	BolA-like protein 1 OS=Mus musculus GN=Bola1 PE=1 SV=1	0	18.624	35	3	4	3	140	3	Bola1	76.6	101.6	109.6	128.3	90.9	95.3	115.7	91.5	90.4	86	112	88.2	104.5	102.8	86.3	76.7	95.9333	104.833	95.9	101.567	88.6	17.2143	20.4415	13.4122	12.1681	13.2011	19.4799	23.1317	13.1439	13.7695	14.9385
Q8BGS2	BolA-like protein 2 OS=Mus musculus GN=Bola2 PE=1 SV=1	0	6.598	30	2	4	2	64	2	Bola2	100	99.1	111.5	71.9	101.6	104.5	114.6	91.1	102.2	100.6	111.4	110.8	109.7	111.7	107.3	117	103.533	92.6667	102.125	110.633	112	6.914	18.0428	9.65242	0.862168	4.85695	7.82392	20.4174	9.45937	0.975635	5.49616
Q8R2Q8	Bone marrow stromal antigen 2 OS=Mus musculus GN=Bst2 PE=1 SV=1	0	6.74	6	2	2	2	47	2	Bst2	105.5		109.5			105.9	124.2		107.9		126.8			105.3	145		107.5	105.9	116.05	126.8	125.15	2.82843	#DIV/0!	11.5258	#DIV/0!	28.0721	3.20067	#DIV/0!	11.2953	#DIV/0!	31.7666
P98063	Bone morphogenetic protein 1 OS=Mus musculus GN=Bmp1 PE=1 SV=2	0.002	3.542	2	2	3	2	19	2	Bmp1	95.2	109.5	108.8	116.6	96	110.5	97.6	97.1	99.6	95.6	125.5	108.5	116.9	104.1	100.3	98.2	104.5	107.7	97.475	116.967	100.867	8.06164	10.5816	1.65202	8.5002	2.99054	9.1226	11.9742	1.61898	9.61888	3.38412
O35855	Branched-chain-amino-acid aminotransferase, mitochondrial OS=Mus musculus GN=Bcat2 PE=1 SV=2	0	34.455	28	9	22	9	255	9	Bcat2	98.6	114.6	107.8	78.6	110.3	93.9	106	112.4	94.7	101.1	99.8	105.2	107.5	87.5	87.6	98.7	107	94.2667	103.55	104.167	91.2667	8.02994	15.8532	7.49778	3.95264	6.43765	9.08674	17.9396	7.34782	4.47283	7.28489
Q6PAJ1	Breakpoint cluster region protein OS=Mus musculus GN=Bcr PE=1 SV=3	0.001	5.629	2	2	4	2	54	2	Bcr	70.8		108.6			78.3	112.3		69.2		106.4			105.9	71.3		89.7	78.3	90.75	106.4	88.6	26.7286	#DIV/0!	30.4763	#DIV/0!	24.4659	30.2463	#DIV/0!	29.8668	#DIV/0!	27.6858
Q61140	Breast cancer anti-estrogen resistance protein 1 OS=Mus musculus GN=Bcar1 PE=1 SV=2	0	8.413	4	2	2	2	72	2	Bcar1		70.4		38.9	79.6			78.3		98.8		152.3	57			94	70.4	59.25	88.55	104.65	94	#DIV/0!	28.7792	14.4957	67.3873	#DIV/0!	#DIV/0!	32.5668	14.2058	76.2559	#DIV/0!
D3Z6Q9	Bridging integrator 2 OS=Mus musculus GN=Bin2 PE=1 SV=1	0	26.015	12	7	17	5	349	7	Bin2	95.3	110.8	109.2	76.1	100.3	95.1	115.5	74.2	90.9	143.2	120.7	103.2	91.7	112.9	105.1	109.8	105.1	90.5	105.95	105.2	109.267	8.52467	12.7389	30.074	14.6031	3.92726	9.64657	14.4154	29.4725	16.5249	4.44411
Q3UI43	BRISC and BRCA1-A complex member 1 OS=Mus musculus GN=Babam1 PE=1 SV=1	0	20.851	11	4	9	4	293	4	Babam1	104.8	96.6	98.4	111.6	95.6	104.4	94.5	93	98	85.8	99.5	97.7	103.8	95.1	99.6	115.5	99.9333	103.867	92.825	100.333	103.4	4.30968	8.01332	5.13055	3.13422	10.7177	4.87686	9.06793	5.02793	3.5467	12.1283
Q3TCJ1	BRISC complex subunit Abro1 OS=Mus musculus GN=Fam175b PE=1 SV=1	0	9.302	7	3	4	3	70	3	Fam175b; Abraxas2	73.5	99.2	98.9	77.3	103.8	101	100.6	100.8	96.6	110.3	146.5	106	99.9	100	86.5	104.4	90.5333	94.0333	102.075	117.467	96.9667	14.7521	14.559	5.81457	25.3279	9.32756	16.6935	16.475	5.69827	28.6612	10.5551
Q8K2Q7	BRO1 domain-containing protein BROX OS=Mus musculus GN=Brox PE=1 SV=1	0.001	4.588	6	2	2	2	24	2	Brox	137.5	115.3	107.5	89.3	112.8	120.5	71.8	100.3	123.6	85.8	77.1	89.5	98.6	76.6	106.1	103.6	120.1	107.533	95.375	88.4	95.4333	15.5653	16.2531	22.1236	10.7921	16.358	17.6138	18.3921	21.6812	12.2124	18.5108
Q6WVG3	BTB/POZ domain-containing protein KCTD12 OS=Mus musculus GN=Kctd12 PE=1 SV=1	0	34.904	20	6	20	6	488	6	Kctd12	88.1	108.8	112.7	67	120.3	114.3	99.8	108.5	96.1	110.4	102	124.8	95.8	136.3	97.6	123.6	103.2	100.533	103.7	107.533	119.167	13.2216	29.1953	6.85322	15.2713	19.7272	14.9616	33.0375	6.71616	17.2811	22.3235
Q922D8	C-1-tetrahydrofolate synthase, cytoplasmic OS=Mus musculus GN=Mthfd1 PE=1 SV=4	0	79.719	23	21	38	20	384	21	Mthfd1	91.7	106.4	104	104.7	101.8	104.8	112	86.6	95.5	111.4	99.9	108	110.6	112.5	105.2	109.7	100.7	103.767	101.375	106.167	109.133	7.88606	1.70392	12.4661	5.58062	3.68284	8.92392	1.92816	12.2167	6.31507	4.16753
P08607	C4b-binding protein OS=Mus musculus GN=C4bpa PE=1 SV=3	0.001	6.314	4	2	4	2	56	2	C4bp	66.8	68.9	107.6	80.1	146.4	98.4	109.3	69.8	108.6	121.2	91.3	100.1	143.2	91.3	83.9	75	81.1	108.3	102.225	111.533	83.4	22.9737	34.2408	22.3765	27.7749	8.16149	25.9972	38.7471	21.929	31.4302	9.2356
Q80W54	CAAX prenyl protease 1 homolog OS=Mus musculus GN=Zmpste24 PE=1 SV=2	0	19.55	8	5	9	5	196	5	Zmpste24	90.6	96.3	101.3	94.7	106.6	109.3	128.2	97.4	87.5	104.6	113	116.6	110.9	123.4	84.6	98.8	96.0667	103.533	104.425	113.5	102.267	5.35381	7.7681	17.331	2.88271	19.6309	6.05841	8.79043	16.9844	3.26209	22.2145
B2RQC6	CAD protein OS=Mus musculus GN=Cad PE=1 SV=1	0	24.774	4	5	9	5	389	5	Cad	86.1	105.6	112.4	77.8	113.9	107.1	134.2	103	96.1	93.5	122.4	132.7	101.9	117	120	95	101.367	99.6	106.7	119	110.667	13.6515	19.1831	18.7665	15.679	13.6504	15.4481	21.7077	18.3911	17.7424	15.4469
Q9WTR5	Cadherin-13 OS=Mus musculus GN=Cdh13 PE=1 SV=2	0	62.286	23	14	55	14	1047	14	Cdh13	110	85.2	102.5	137.8	90.7	95.7	96.8	88.9	100	78.4	100.2	92.3	98.1	90.4	89.3	84	99.2333	108.067	91.025	96.8667	87.9	12.7186	25.8709	9.62302	4.09186	3.42199	14.3925	29.2757	9.43056	4.63038	3.87234
Q3UMR5	Calcium uniporter protein, mitochondrial OS=Mus musculus GN=Mcu PE=1 SV=2	0	9.897	9	3	6	3	60	3	Ccdc109a; Mcu	106	112.3	117.9	90.3	99.1	117.9	103.9	96.4	112.3	99.8	102.8	98.9	102	98.7	103.3	100.6	112.067	102.433	103.1	101.233	100.867	5.95343	14.0987	6.85711	2.05994	2.31157	6.73694	15.9542	6.71997	2.33104	2.61578
Q91YS8	Calcium/calmodulin-dependent protein kinase type 1 OS=Mus musculus GN=Camk1 PE=1 SV=1	0	6.952	6	2	3	2	93	2	Camk1	96.9	93.6	116.8	87.6	121.6	105.3	114.3	100.2	97.9	142.3	118.6	129.8	117.8	113.1	98.2	131.7	102.433	104.833	113.675	122.067	114.333	12.5508	17.0048	20.4141	6.7092	16.784	14.2026	19.2427	20.0058	7.59217	18.9929
Q6PHZ2	Calcium/calmodulin-dependent protein kinase type II subunit delta OS=Mus musculus GN=Camk2d PE=1 SV=1	0	33.679	22	10	23	7	383	10	Camk2d	91	91.4	106	74.6	109	117.7	120.3	92.9	91.9	104.5	120.2	109.3	102.7	108.9	95.8	102.7	96.1333	100.433	102.4	110.733	102.467	8.54712	22.7913	13.2328	8.83761	6.55312	9.67198	25.7908	12.9681	10.0007	7.41555
Q923T9	Calcium/calmodulin-dependent protein kinase type II subunit gamma OS=Mus musculus GN=Camk2g PE=1 SV=1	0	23.585	12	6	15	3	236	6	Camk2g	81.9	81.8	107.2	61.1	112.6	100.2	127.2	103.5	74.2	110.3	124.1	127.7	91.9	135	78.6	100.3	90.3	91.3	103.8	114.567	104.633	14.6359	26.8788	22.1063	19.7123	28.4486	16.5621	30.4162	21.6641	22.3065	32.1926
Q8CAE3	Calcium-activated potassium channel subunit beta-1 OS=Mus musculus GN=Kcnmb1 PE=2 SV=3	0	7.923	7	2	2	2	32	2	Kcnmb1	94.3	120.1	98.6	86.5	120.7	89.9	113.9	118.6	90.5	132	123.5	183.8	101.1	102.8	76.2	145.1	104.333	99.0333	113.75	136.133	108.033	13.8226	18.8407	17.2933	42.7729	34.7468	15.6417	21.3203	16.9474	48.4021	39.3198
Q8CGU1	Calcium-binding and coiled-coil domain-containing protein 1 OS=Mus musculus GN=Calcoco1 PE=1 SV=2	0	12.701	3	2	3	2	142	2	Calcoco1		130.1		72.5	106.8			115.7		153.3		131.6	138.5			127.7	130.1	89.65	134.5	135.05	127.7	#DIV/0!	24.2538	26.5872	4.87904	#DIV/0!	#DIV/0!	27.4457	26.0555	5.52115	#DIV/0!
Q8BH59	Calcium-binding mitochondrial carrier protein Aralar1 OS=Mus musculus GN=Slc25a12 PE=1 SV=1	0	37.832	16	8	15	8	314	8	Slc25a12	95.1	104.7	104.5	81.1	107.3	110.9	122.2	95.1	90.1	104.9	125.8	116	123.4	125.1	122.2	130.8	101.433	99.7667	103.075	121.733	126.033	5.48574	16.2657	14.1545	5.10816	4.37531	6.2077	18.4064	13.8714	5.78043	4.95113
Q8BMD8	Calcium-binding mitochondrial carrier protein SCaMC-1 OS=Mus musculus GN=Slc25a24 PE=1 SV=1	0	12.824	11	5	8	5	151	5	Slc25a24	98.3	93.4	94.9	88.9	110.5	98.1	105.6	91.5	88.2	101.4	89.5	110.6	102	84.2	69.9	91.6	95.5333	99.1667	96.675	100.7	81.9	2.51064	10.8394	8.17695	10.6099	11.0313	2.84106	12.266	8.01341	12.0062	12.4831
Q6GQS1	Calcium-binding mitochondrial carrier protein SCaMC-3 OS=Mus musculus GN=Slc25a23 PE=1 SV=1	0	12.048	11	2	3	2	36	2	Slc25a23	64.1	111.8	114.9	61.4	111.7	116.1	114	102.6	92.9	116.9	122.2	119	83.9	126.7	108.4	113.3	96.9333	96.4	106.6	108.367	116.133	28.4767	30.3906	11.0233	21.2491	9.4733	32.2244	34.3902	10.8028	24.0456	10.72
Q9CR86	Calcium-regulated heat stable protein 1 OS=Mus musculus GN=Carhsp1 PE=1 SV=1	0	8.142	16	2	5	2	77	2	Carhsp1	100.2	98.7	95.4	119.8	93.6	90.5	74.4	84.5	128.3	78.7	78.4	70.8	85.1	79.7	121.3	87	98.1	101.3	91.475	78.1	96	2.45561	16.0963	24.8964	7.15472	22.2124	2.77878	18.2146	24.3984	8.09633	25.1357
Q9CXW3	Calcyclin-binding protein OS=Mus musculus GN=Cacybp PE=1 SV=1	0	9.053	10	2	3	2	29	2	Cacybp	83	89.3	89	41.9	97.6	112.7	98.6	99	95.6	119.9	109.6	117	77.9	119.4	89	122.6	87.1	84.0667	103.275	101.5	110.333	3.55387	37.2897	11.1867	20.7704	18.5444	4.02158	42.1973	10.963	23.5039	20.9849
P62204	Calmodulin OS=Mus musculus GN=Calm1 PE=1 SV=2	0	39.196	77	11	28	11	382	11	Calm3; Calm1; Calm2	90.7	91.5	114.4	130.3	95.1	105.1	104.5	90.2	104.5	80.6	106.3	87.2	101	91.3	106	87.3	98.8667	110.167	94.95	98.1667	94.8667	13.4582	18.1387	11.7031	9.86019	9.847	15.2294	20.5259	11.4691	11.1579	11.1429
P35564	Calnexin OS=Mus musculus GN=Canx PE=1 SV=1	0	90.134	29	22	61	22	831	22	Canx	107.1	91.8	93.6	106.1	103	104.1	96	96.2	100.8	103.3	93.6	102.9	93.7	90.4	89.9	100	97.5	104.4	99.075	96.7333	93.4333	8.36242	1.57162	3.58457	5.34072	5.69239	9.46296	1.77846	3.51288	6.0436	6.44155
O88456	Calpain small subunit 1 OS=Mus musculus GN=Capns1 PE=1 SV=1	0	28.939	18	7	21	7	517	7	Capns1	121.4	104.9	112.1	154.6	88.4	118	91.6	84.3	96.9	83.2	82.6	86.7	118.2	90.9	94.5	84.5	112.8	120.333	89	95.8333	89.9667	8.27224	33.1616	6.45239	19.4783	5.06491	9.36092	37.5259	6.32334	22.0417	5.73149
O35350	Calpain-1 catalytic subunit OS=Mus musculus GN=Capn1 PE=1 SV=1	0	36.844	14	11	23	11	341	11	Capn1	97.3	91.8	94.5	78.9	105.6	107.6	101.5	88.7	93.1	119.1	98.2	110	93.8	110.2	96.7	109	94.5333	97.3667	100.6	100.667	105.3	2.75015	16.0238	13.4278	8.37695	7.47195	3.11209	18.1327	13.1593	9.47941	8.4553
O08529	Calpain-2 catalytic subunit OS=Mus musculus GN=Capn2 PE=1 SV=4	0	110.073	34	24	64	24	1118	24	Capn2	97.5	93.9	110.7	98.6	97.1	99.3	112.2	84.2	95.3	96.1	112.4	107.3	97.9	121.3	96.7	92.7	100.7	98.3333	96.95	105.867	103.567	8.84534	1.12398	11.5263	7.3555	15.4872	10.0094	1.2719	11.2958	8.32353	17.5254
O08688	Calpain-5 OS=Mus musculus GN=Capn5 PE=1 SV=1	0	8.887	4	2	2	2	51	2	Capn5	83.4		118			93.5	135.8		84.2		133.6			125	120		100.7	93.5	110	133.6	122.5	24.4659	#DIV/0!	36.4867	#DIV/0!	3.53553	27.6858	#DIV/0!	35.757	#DIV/0!	4.00083
P51125	Calpastatin OS=Mus musculus GN=Cast PE=1 SV=2	0	62.019	18	13	32	13	412	13	Cast	99.4	107.1	94.1	113.1	105.1	111	91.6	95.5	111.4	85.9	107.6	78.4	86	88.2	129.8	86.1	100.2	109.733	96.1	90.6667	101.367	6.53682	4.14769	10.9353	15.149	24.6464	7.39711	4.69355	10.7166	17.1427	27.89
Q08091	Calponin-1 OS=Mus musculus GN=Cnn1 PE=1 SV=1	0	321.808	57	36	288	32	5928	36	Cnn1	102	84.5	103.6	102.8	104.5	110.5	105	83.1	99.1	95.8	106.8	101.3	103.6	89.6	92.5	87.5	96.7	105.933	95.75	103.9	89.8667	10.5958	4.04516	9.25221	2.76225	2.51064	11.9902	4.57753	9.06716	3.12577	2.84106
Q08093	Calponin-2 OS=Mus musculus GN=Cnn2 PE=1 SV=1	0	60.28	27	12	72	9	894	12	Cnn2	112.1	86.8	107.8	81.7	101.2	103.4	109.7	81	91.7	97.5	106.2	108	98.8	104	90.4	91.3	102.233	95.4333	94.975	104.333	95.2333	13.5375	11.9442	11.9614	4.87579	7.60548	15.3191	13.5161	11.7222	5.51748	8.60641
Q9DAW9	Calponin-3 OS=Mus musculus GN=Cnn3 PE=1 SV=1	0	213.521	51	25	131	20	2900	25	Cnn3	103.9	88.2	108.5	117.6	99.9	113.9	101.5	84.5	95.9	91.8	105.5	95.6	97.4	96.9	96.6	90.2	100.2	110.467	93.425	99.5	94.5667	10.6438	9.33613	7.15606	5.27352	3.78462	12.0446	10.5648	7.01294	5.96755	4.2827
P14211	Calreticulin OS=Mus musculus GN=Calr PE=1 SV=1	0	121.647	55	27	83	27	1093	27	Calr	140.9	83.8	85.7	186.6	89.4	102.6	66.5	79.9	110.6	62.7	70	66.4	98.2	61.6	96.6	72.8	103.467	126.2	79.925	78.2	77	32.4321	52.7227	21.74	17.4138	17.874	36.7004	59.6613	21.3052	19.7056	20.2263
Q9EPL2	Calsyntenin-1 OS=Mus musculus GN=Clstn1 PE=1 SV=1	0.001	5.432	2	2	4	2	85	2	Clstn1	90.8	114.4	127.7	79.4	97.6	116.5	105.2	109.3	98.9	105	122.5	127.2	113	114.1	114.8	111.6	110.967	97.8333	104.6	120.9	113.5	18.6881	18.5511	4.28563	7.23395	1.68226	21.1475	20.9925	4.19992	8.18598	1.90366
O35887	Calumenin OS=Mus musculus GN=Calu PE=1 SV=1	0	49.072	29	13	33	13	368	13	Calu	124.2	91.7	99.4	125.9	94.6	110.1	78.7	82.9	121.4	74.6	84.6	79.9	99.9	76.9	100.4	74.7	105.1	110.2	89.4	88.1333	84	16.9832	15.6502	21.6008	10.4577	14.2454	19.2183	17.7099	21.1688	11.834	16.1201
P05132	cAMP-dependent protein kinase catalytic subunit alpha OS=Mus musculus GN=Prkaca PE=1 SV=3	0	29.692	17	6	17	3	215	6	Prkaca	81.8	110.4	105.8	97.8	110.6	105.1	113.1	118.3	103.1	117.8	108.4	106	97.5	111	91.9	116	99.3333	104.5	113.075	103.967	106.3	15.3575	6.42106	7.05047	5.72742	12.7189	17.3787	7.26611	6.90946	6.48119	14.3928
P68181	cAMP-dependent protein kinase catalytic subunit beta OS=Mus musculus GN=Prkacb PE=1 SV=2	0	26.737	20	6	14	3	122	6	Prkacb	83.1	114.5	104.2	81.2	134	108.9	117.2	92.8	94.4	128.6	124.4	122.3	109.2	107.6	87	126.3	100.6	108.033	108.25	118.633	106.967	16.0066	26.4107	17.557	8.23671	19.6577	18.1131	29.8865	17.2059	9.32071	22.2447
Q9DBC7	cAMP-dependent protein kinase type I-alpha regulatory subunit OS=Mus musculus GN=Prkar1a PE=1 SV=3	0	29.092	18	8	14	8	215	8	Prkar1a	84.7	103.6	105.7	81.9	106	113.8	132	99.8	83.8	119.2	121.6	121.1	108.4	119.2	83.9	124.3	98	100.567	108.7	117.033	109.133	11.5659	16.6296	21.2317	7.48086	22.001	13.088	18.8182	20.8071	8.4654	24.8965
P12367	cAMP-dependent protein kinase type II-alpha regulatory subunit OS=Mus musculus GN=Prkar2a PE=1 SV=2	0	60.319	24	10	30	8	678	10	Prkar2a	81.9	95.8	108	79.9	109.9	111.6	114.8	96.9	87.9	109.5	112	116.2	99.6	103	82.8	106.6	95.2333	100.467	102.275	109.267	97.4667	13.0592	17.8315	12.1738	8.63095	12.8286	14.7779	20.1783	11.9304	9.76684	14.5169
P31324	cAMP-dependent protein kinase type II-beta regulatory subunit OS=Mus musculus GN=Prkar2b PE=1 SV=3	0	53.43	26	8	18	6	538	8	Prkar2b	80.3	167.4	108.1	116.7	105.4	75.1	91	138.1	111.2	131.3	100.6	82.2	70.7	108.8	95.1	116.7	118.6	99.0667	117.9	84.5	106.867	44.4892	21.511	21.2611	15.0821	10.929	50.3443	24.342	20.8359	17.067	12.3673
P56212	cAMP-regulated phosphoprotein 19 OS=Mus musculus GN=Arpp19 PE=1 SV=2	0.002	4.069	23	2	2	1	0	2	Arpp19																	#DIV/0!	#DIV/0!	#DIV/0!	#DIV/0!	#DIV/0!	#DIV/0!	#DIV/0!	#DIV/0!	#DIV/0!	#DIV/0!	#DIV/0!	#DIV/0!	#DIV/0!	#DIV/0!	#DIV/0!
Q922J3	CAP-Gly domain-containing linker protein 1 OS=Mus musculus GN=Clip1 PE=1 SV=1	0	43.406	10	10	16	10	296	10	Clip1	66.1	113	109.3	84.2	101.9	102.2	122.2	100.4	87.5	97.5	140.8	101.4	104.9	132.2	122.8	118.8	96.1333	96.1	101.9	115.7	124.6	26.0753	10.3068	14.618	21.8076	6.87895	29.507	11.6632	14.3257	24.6776	7.78427
Q60865	Caprin-1 OS=Mus musculus GN=Caprin1 PE=1 SV=2	0	16.348	6	5	14	5	223	5	Caprin1	104.6	85.4	104.8	86.4	100.3	104.5	110.2	89.6	105.7	90.2	118	94.9	84.5	107.3	113.5	104.5	98.2667	97.0667	98.925	99.1333	108.433	11.1433	9.4733	10.5847	17.1465	4.60579	12.6098	10.72	10.373	19.4031	5.21195
Q3UZA1	CapZ-interacting protein OS=Mus musculus GN=Rcsd1 PE=1 SV=1	0	27.199	16	4	8	4	254	4	Rcsd1	104.9	145.2	116.3	91.4	138.8	128.2	87.4	106.8	112.3	117.4	102.3	84.9	99.4	97	137.3	114.5	122.133	119.467	105.975	95.5333	116.267	20.7736	24.8776	13.118	9.3222	20.208	23.5076	28.1516	12.8557	10.5491	22.8675
P13634	Carbonic anhydrase 1 OS=Mus musculus GN=Ca1 PE=1 SV=4	0	23.337	26	6	19	6	463	6	Car1	111.7	115.8	57.9	147.6	87.7	61.5	59.1	54.7	128.5	113.1	47.8	59.9	122.2	69.3	177	109	95.1333	98.9333	88.85	76.6333	118.433	32.3101	44.1355	37.4676	39.923	54.4662	36.5623	49.944	36.7183	45.1771	61.6343
P00920	Carbonic anhydrase 2 OS=Mus musculus GN=Ca2 PE=1 SV=4	0	114.177	63	15	62	15	1372	15	Car2	95.6	111.1	57.4	140	89.6	74.9	69.1	72	124.9	123.1	45.5	60.6	130	95	196.3	124.6	88.0333	101.5	97.275	78.7	138.633	27.6381	34.1425	30.8908	45.0641	52.0877	31.2754	38.6359	30.273	50.9948	58.9427
P16015	Carbonic anhydrase 3 OS=Mus musculus GN=Ca3 PE=1 SV=3	0	90.504	58	15	62	15	1047	15	Car3	97.8	102.1	84	168.7	90.3	68.3	66.7	83.9	174	96.9	77.1	55	85.6	94.7	105.3	87.3	94.6333	109.1	105.375	72.5667	95.7667	9.45639	52.7742	47.3925	15.7957	9.04728	10.7009	59.7197	46.4447	17.8745	10.238
P48758	Carbonyl reductase [NADPH] 1 OS=Mus musculus GN=Cbr1 PE=1 SV=3	0	43.494	47	11	22	10	283	11	Cbr1	118.8	115	105.9	120.2	102.3	103.5	81.5	90	106.1	92.4	101.3	93.4	118.1	89.8	97.6	105.4	113.233	108.667	92.5	104.267	97.6	6.62898	10.0062	10.2016	12.6144	7.8	7.50139	11.323	9.9976	14.2745	8.82653
P08074	Carbonyl reductase [NADPH] 2 OS=Mus musculus GN=Cbr2 PE=1 SV=1	0	85.578	58	18	72	16	1248	18	Cbr2	91.6	92.1	105	92.5	104.2	115	109.8	91	82.8	99.2	97.2	111.3	108.1	92.4	81.9	93.7	96.2333	103.9	95.7	105.533	89.3333	7.59627	11.253	11.5407	7.39211	6.47019	8.59599	12.734	11.3098	8.36496	7.32171
Q8K354	Carbonyl reductase [NADPH] 3 OS=Mus musculus GN=Cbr3 PE=1 SV=1	0	35.25	36	7	14	6	275	7	Cbr3	97.4	95.3	107.8	75.7	100.7	110.5	100.7	91.9	95	107.3	117.1	129.4	109.8	111.7	99	120	100.167	95.6333	98.725	118.767	110.233	6.69353	17.9447	6.77956	9.90572	10.5765	7.57444	20.3064	6.64397	11.2094	11.9685
Q91VT4	Carbonyl reductase family member 4 OS=Mus musculus GN=Cbr4 PE=1 SV=2	0	10.336	9	2	3	2	111	2	Cbr4	57.7	159.6	113.5	87.2	107.9	66.4	113.7	134.6	52.7	106.9	145.5	117.3	89.2	149.5	74.5	88.4	110.267	87.1667	101.975	117.333	104.133	51.0269	20.75	34.9006	28.15	39.8987	57.7424	23.4809	34.2025	31.8547	45.1496
P23953	Carboxylesterase 1C OS=Mus musculus GN=Ces1c PE=1 SV=4	0	71.731	27	13	34	10	901	13	Ces1c	94.7	70.5	80.6	97.5	123.5	102.2	58	95.6	170.6	140.9	62.3	70.4	107.4	98.3	194.8	115.5	81.9333	107.733	116.275	80.0333	136.2	12.155	13.8551	49.6018	24.0438	51.4726	13.7546	15.6785	48.6098	27.2081	58.2467
Q8VCT4	Carboxylesterase 1D OS=Mus musculus GN=Ces1d PE=1 SV=1	0	58.364	32	14	40	11	753	14	Ces1d	102.5	138.1	86	174	86.5	81.4	80.5	121.2	111.8	85.1	78.1	66.3	77.1	78.7	84.6	77.1	108.867	113.967	99.65	73.8333	80.1333	26.6271	52.0529	19.9203	6.54319	3.95011	30.1314	58.9034	19.5219	7.40432	4.46997
Q91WU0	Carboxylesterase 1F OS=Mus musculus GN=Ces1f PE=1 SV=1	0	13.775	8	4	4	3	46	4	Ces1f		108.2		154.3	99.3			108.5		96		82	119.7			66.8	108.2	126.8	102.25	100.85	66.8	#DIV/0!	38.8909	8.83883	26.6579	#DIV/0!	#DIV/0!	44.0092	8.66206	30.1663	#DIV/0!
Q00493	Carboxypeptidase E OS=Mus musculus GN=Cpe PE=1 SV=2	0	35.384	22	10	17	10	209	10	Cpe	83.6	102.4	108.7	82.5	102	115.1	112	99.2	102.3	110.4	116.5	124.6	109.2	100.4	94.4	104.8	98.2333	99.8667	105.975	116.767	99.8667	13.0585	16.4044	6.19913	7.70346	5.22047	14.777	18.5633	6.07514	8.71729	5.90752
Q9DBB9	Carboxypeptidase N subunit 2 OS=Mus musculus GN=Cpn2 PE=1 SV=2	0	7.283	6	2	3	2	54	2	Cpn2	67.7	58.8	76.9	67.4	104.9	87.1	74.6	96.6	130.4	136.1	92.6	69.9	98.5	122.3	160.9	134	67.8	86.4667	109.425	87	139.067	9.05041	18.758	29.0331	15.1	19.7925	10.2415	21.2267	28.4525	17.0873	22.3973
Q9WVJ3	Carboxypeptidase Q OS=Mus musculus GN=Cpq PE=1 SV=1	0	19.994	12	5	13	5	258	5	Cpq; Pgcp	72.7	99.5	95.5	58.4	100.1	98.5	125	106.5	85	126.8	119.4	124.6	93	145.2	85.7	108.6	89.2333	85.6667	110.825	112.333	113.167	14.4573	23.6272	19.5087	16.9438	30.0117	16.36	26.7367	19.1185	19.1737	33.9615
P47934	Carnitine O-acetyltransferase OS=Mus musculus GN=Crat PE=1 SV=3	0	63.095	29	19	39	19	478	19	Crat	79.2	151.9	107.5	133.5	99	80.7	104.9	132.7	95.8	90.7	98.3	79.2	80.9	95.8	79.2	81.6	112.867	104.4	106.025	86.1333	85.5333	36.6459	26.811	18.7281	10.5709	8.97181	41.4688	30.3395	18.3536	11.9621	10.1526
P97742	Carnitine O-palmitoyltransferase 1, liver isoform OS=Mus musculus GN=Cpt1a PE=1 SV=4	0	19.753	8	6	13	6	117	6	Cpt1a	105.6	85.7	102.9	57.9	115.4	108.6	112.4	99.3	86.9	120.2	110	130.1	104.1	104.8	89	114.1	98.0667	93.9667	104.7	114.733	102.633	10.7946	31.4192	14.669	13.631	12.6895	12.2152	35.5541	14.3756	15.4249	14.3595
Q924X2	Carnitine O-palmitoyltransferase 1, muscle isoform OS=Mus musculus GN=Cpt1b PE=1 SV=1	0	14.729	9	6	9	6	152	6	Cpt1b	226.6	197.6	94.2	125.5	100.9	60.1	51.9	152.4	159.2	85.5	47.2	62.6	69.1	67	130.2	75.7	172.8	95.5	112.25	59.6333	90.9667	69.5968	33.0327	52.1984	11.2474	34.2544	78.7562	37.38	51.1544	12.7276	38.7625
P52825	Carnitine O-palmitoyltransferase 2, mitochondrial OS=Mus musculus GN=Cpt2 PE=1 SV=2	0	76.736	26	14	31	14	779	14	Cpt2	105.7	159.4	107.8	125.6	101.3	83	83.9	131	89.5	93	74.7	79.3	93.8	79.9	90.7	82.3	124.3	103.3	99.35	82.6	84.3	30.4156	21.3703	21.4303	9.96845	5.67098	34.4185	24.1828	21.0017	11.2804	6.41732
P67871	Casein kinase II subunit beta OS=Mus musculus GN=Csnk2b PE=1 SV=1	0	6.982	12	2	3	2	64	2	Csnk2b	94.9	126.4	118.7	118.6	100.5	134.8	105.2	95.4	99.2	95.4	104.9	124.5	121.5	109.1	78.7	89.6	113.333	117.967	98.8	116.967	92.4667	16.4214	17.1588	4.62745	10.5571	15.4014	18.5826	19.417	4.53491	11.9465	17.4283
O89110	Caspase-8 OS=Mus musculus GN=Casp8 PE=1 SV=1	0.001	6.305	4	2	2	2	56	2	Casp8	82.2		96.6			110.9	124.7		100.6		121			119.3	107.4		89.4	110.9	112.65	121	113.35	10.1823	#DIV/0!	17.0413	#DIV/0!	8.41457	11.5224	#DIV/0!	16.7004	#DIV/0!	9.52198
P24270	Catalase OS=Mus musculus GN=Cat PE=1 SV=4	0	70.519	40	17	46	17	878	17	Cat	73.1	108.8	79.9	105.1	99.2	86.2	104.6	94.9	102.9	124.8	95.7	85.5	105.4	124	151.4	113.6	87.2667	96.8333	106.8	95.5333	129.667	18.9558	9.66971	12.7235	9.95105	19.5267	21.4505	10.9423	12.469	11.2607	22.0966
O88587	Catechol O-methyltransferase OS=Mus musculus GN=Comt PE=1 SV=2	0	10.674	11	3	8	3	123	3	Comt	117.4	103.5	107.5	117	98.9	108.8	91.5	91.3	91.2	88.5	79.8	83.9	111.5	89	76.6	92	109.467	108.233	90.625	91.7333	85.8667	7.15565	9.0633	1.42215	17.2407	8.16415	8.09738	10.2561	1.3937	19.5097	9.2386
P26231	Catenin alpha-1 OS=Mus musculus GN=Ctnna1 PE=1 SV=1	0	18.89	9	7	11	7	62	7	Ctnna1	74.7	110.5	127.2	51.5	109.2	86.3	114.1	113.3	94.6	120	168.2	110.7	97.5	151.1	101.8	119.6	104.133	82.3333	110.5	125.467	124.167	26.8228	29.0538	11.013	37.5921	24.9652	30.3529	32.8775	10.7928	42.5394	28.2508
Q02248	Catenin beta-1 OS=Mus musculus GN=Ctnnb1 PE=1 SV=1	0	28.732	9	6	12	6	262	6	Ctnnb1	110.3	116.6	114.8	94.9	111.5	121.9	104.5	107	103.5	111	108.8	117.3	115	106	101.8	121.4	113.9	109.433	106.5	113.7	109.733	3.245	13.6181	3.34166	4.39659	10.3196	3.67206	15.4104	3.27482	4.97521	11.6777
P30999	Catenin delta-1 OS=Mus musculus GN=Ctnnd1 PE=1 SV=2	0	46.675	16	13	25	13	331	13	Ctnnd1	102.7	101.9	113.8	87.9	102.2	113.2	110.2	91.3	112.8	96.6	116.6	109.6	103.4	117.2	111	105.7	106.133	101.1	102.725	109.867	111.3	6.65157	12.6858	10.4152	6.60404	5.75587	7.52696	14.3554	10.2069	7.47317	6.51338
P51437	Cathelicidin antimicrobial peptide OS=Mus musculus GN=Camp PE=1 SV=2	0	19.608	22	2	10	2	293	2	Camp	15.6	27.7	41.5	11.3	154.2	65.9	177.8	121.7	84.2	281.2	240.1	141.4	116.1	158	118.5	157.4	28.2667	77.1333	166.225	165.867	144.633	12.9593	72.1092	85.759	65.5207	22.6341	14.6648	81.5993	84.0438	74.1437	25.6129
P10605	Cathepsin B OS=Mus musculus GN=Ctsb PE=1 SV=2	0	17.042	11	4	7	4	97	4	Ctsb	138.3	94.5	98.3	124.5	105.5	96.8	71.2	80.7	102.4	93.4	80.2	92.8	91	65.1	72.1	77.2	110.367	108.933	86.925	88	71.4667	24.2655	14.1656	13.7529	6.81469	6.07481	27.459	16.0298	13.4779	7.71155	6.8743
P18242	Cathepsin D OS=Mus musculus GN=Ctsd PE=1 SV=1	0	21.809	14	5	10	5	224	5	Ctsd	214	57.4	59.3	293.7	51.6	52.8	44.3	112.1	59.9	41	46.7	45.8	54.3	48.1	108.9	55.1	110.233	132.7	64.325	48.9333	70.7	89.8696	139.431	32.8993	4.6694	33.2668	101.697	157.781	32.2413	5.28393	37.6449
Q9WUU7	Cathepsin Z OS=Mus musculus GN=Ctsz PE=1 SV=1	0	14.009	11	4	9	4	98	4	Ctsz	74.1	89.9	110	69.1	99.4	98	120.6	98.4	83.6	98.9	124.9	121.4	79.7	133.9	98.5	106	91.3333	88.8333	100.375	108.667	112.8	17.9929	17.1039	15.2373	25.1468	18.654	20.3608	19.3549	14.9326	28.4563	21.1089
P24668	Cation-dependent mannose-6-phosphate receptor OS=Mus musculus GN=M6pr PE=1 SV=1	0	17.714	14	2	5	2	96	2	M6pr	151	95.5	103.7	159.6	100.1	113.8	83.6	106.6	117	94.2	70.9	79.5	111.5	75.5	94.1	76.8	116.733	124.5	100.35	87.3	82.1333	29.9577	31.1597	14.545	21.3944	10.3838	33.9003	35.2606	14.2541	24.21	11.7504
P49817	Caveolin-1 OS=Mus musculus GN=Cav1 PE=1 SV=1	0	47.914	46	10	50	10	362	10	Cav1	120.7	85.9	85.4	220.3	89.5	109	71.7	75.8	116.5	69.4	68.8	66.4	97.7	62.8	87.4	65.1	97.3333	139.6	83.35	77.6333	71.7667	20.2377	70.5651	22.258	17.4196	13.5876	22.9011	79.8519	21.8128	19.7122	15.3758
Q8K1J6	CCA tRNA nucleotidyltransferase 1, mitochondrial OS=Mus musculus GN=Trnt1 PE=1 SV=1	0	9.863	6	2	4	2	66	2	Trnt1	81.3	94.1	111.3	35.2	104.5	111.8	120.2	103.8	90.6	132.9	128.3	129.4	87.3	135	92	127.3	95.5667	83.8333	111.875	115	118.1	15.0537	42.2756	18.5219	23.9952	22.9288	17.0348	47.8393	18.1515	27.1531	25.9464
Q8R422	CD109 antigen OS=Mus musculus GN=Cd109 PE=1 SV=1	0	22.217	4	6	11	6	174	6	Cd109	122.1	108.4	113.2	79.4	100.3	95.4	117.1	98.7	101.3	108.8	130.2	109.8	117.3	112.5	100	95.5	114.567	91.7	106.475	119.1	102.667	6.9515	10.9302	8.27703	10.3184	8.80814	7.86636	12.3687	8.11149	11.6764	9.96735
Q61490	CD166 antigen OS=Mus musculus GN=Alcam PE=1 SV=3	0	10.499	6	3	5	3	40	3	Alcam		122		156.4	60.3			148.2		49.5		68.6	75.8			143.7	122	108.35	98.85	72.2	143.7	#DIV/0!	67.953	69.7914	5.09117	#DIV/0!	#DIV/0!	76.896	68.3956	5.7612	#DIV/0!
Q9JLQ0	CD2-associated protein OS=Mus musculus GN=Cd2ap PE=1 SV=3	0	13.264	7	3	5	3	116	3	Cd2ap	96.4	94.7	116.1	74.5	101.3	108.6	100.6	120.3	114.3	115.6	128.6	104.5	103.9	115.2	130.1	128.1	102.4	94.8	112.7	112.333	124.467	11.895	17.9552	8.46837	14.0905	8.08723	13.4604	20.3182	8.29901	15.9449	9.15157
P15379	CD44 antigen OS=Mus musculus GN=Cd44 PE=1 SV=3	0.001	6.469	3	2	4	2	81	2	Cd44	172.9	104.9	66.8	116.4	78.7	62	60.4	111.2	115.6	72.5	55	88.9	97	58	185.1	115.6	114.867	85.7	89.925	80.3	119.567	53.7476	27.8674	27.6115	22.2816	63.6428	60.8211	31.5349	27.0593	25.214	72.0186
P40240	CD9 antigen OS=Mus musculus GN=Cd9 PE=1 SV=2	0.001	6.07	10	2	8	2	0	2	Cd9	146	103.3	93.2	148.3	88.9	98.6	85.7	122.4	92.6	83.4	63.5	87.4	114.1	68.3	112.7	102.6	114.167	111.933	96.025	88.3333	94.5333	28.0272	31.8657	18.0127	25.3129	23.2732	31.7158	36.0594	17.6524	28.6443	26.3361
Q9Z0M6	CD97 antigen OS=Mus musculus GN=Cd97 PE=1 SV=2	0.001	5.092	4	2	2	2	45	2	Cd97; Adgre5	80.8		89.1			109.8	103.5		120.6		79.2			106.9	134.5		84.95	109.8	112.05	79.2	120.7	5.86899	#DIV/0!	12.0915	#DIV/0!	19.5161	6.64138	#DIV/0!	11.8497	#DIV/0!	22.0846
Q9JM96	Cdc42 effector protein 4 OS=Mus musculus GN=Cdc42ep4 PE=1 SV=1	0	24.047	15	4	6	4	177	4	Cdc42ep4	87.5	103.2	124.5	67.4	119.5	126.3	129.4	100.4	96.2	107.4	135.1	109.5	100.6	105.8	120.1	114	105.067	104.4	108.35	115.067	113.3	18.5705	32.2228	14.7742	17.911	7.17565	21.0145	36.4636	14.4787	20.2682	8.12002
Q8CJ53	Cdc42-interacting protein 4 OS=Mus musculus GN=Trip10 PE=1 SV=2	0	8.886	6	3	5	3	43	3	Trip10	88	106.2	110.3	71.9	101.5	102.3	130.4	99.3	85.8	114.8	137.1	122.4	93.5	141.5	95.7	117.8	101.5	91.9	107.575	117.667	118.333	11.8697	17.3251	19.2856	22.182	22.9047	13.4318	19.6052	18.8999	25.1014	25.9191
Q91WS0	CDGSH iron-sulfur domain-containing protein 1 OS=Mus musculus GN=Cisd1 PE=1 SV=1	0	9.535	26	2	4	2	51	2	Cisd1	88.6	129.4	104.1	101.8	113.2	96.8	96.3	112.4	99.8	94.6	93.3	90.1	102.9	88.6	83.8	103.7	107.367	103.933	100.775	95.4333	92.0333	20.5952	8.40555	8.04669	6.66133	10.3848	23.3057	9.51178	7.88575	7.53801	11.7515
Q99LM2	CDK5 regulatory subunit-associated protein 3 OS=Mus musculus GN=Cdk5rap3 PE=1 SV=1	0	12.479	6	3	7	3	78	3	Cdk5rap3	101.6	99	110.7	84	113.2	101.8	96.9	101	76.7	105.1	96.6	119.7	103.3	95.9	96.7	97.2	103.767	99.6667	94.925	106.533	96.6	6.14356	14.7164	12.6027	11.8846	0.655744	6.95209	16.6532	12.3507	13.4487	0.742044
Q8VDP4	Cell cycle and apoptosis regulator protein 2 OS=Mus musculus GN=Ccar2 PE=1 SV=2	0.001	5.889	2	2	3	2	48	2	2610301G19Rik; Ccar2	136.6	68.8	90.4	64.8	73.9	114.6	71.6	76.3	102.3	71.6	68.5	88.4	76.9	70.2	82	78	98.6	84.4333	80.45	77.9333	76.7333	34.6358	26.5184	14.7342	9.99016	6.00111	39.1941	30.0083	14.4395	11.3049	6.7909
Q9JKC6	Cell cycle exit and neuronal differentiation protein 1 OS=Mus musculus GN=Cend1 PE=1 SV=1	0	13.938	28	3	7	3	68	3	Cend1	71	82.8	73.7	56.6	105.9	63.7	150.3	91.3	75.1	101.1	126.3	123.4	97.2	99.5	76	305.4	75.8333	75.4	104.45	115.633	160.3	6.1825	26.6513	32.3923	16.0295	126.208	6.99616	30.1587	31.7445	18.139	142.818
P60766	Cell division control protein 42 homolog OS=Mus musculus GN=Cdc42 PE=1 SV=2	0	29.076	30	8	22	8	112	8	Cdc42	79.5	95	99	91.6	105.1	94.2	135.4	100.4	79.5	113	135.6	124.4	93.5	139.2	92.6	119.2	91.1667	96.9667	107.075	117.833	117	10.2997	7.16263	23.3976	21.8047	23.3778	11.6552	8.10528	22.9297	24.6743	26.4544
Q8CH18	Cell division cycle and apoptosis regulator protein 1 OS=Mus musculus GN=Ccar1 PE=1 SV=1	0	7.788	2	2	3	2	25	2	Ccar1	74		111.8			109.2	134		89.6		162.3			110.1	110.1		92.9	109.2	111.8	162.3	110.1	26.7286	#DIV/0!	31.3955	#DIV/0!	0	30.2463	#DIV/0!	30.7676	#DIV/0!	0
Q8BGZ4	Cell division cycle protein 23 homolog OS=Mus musculus GN=Cdc23 PE=1 SV=2	0.002	3.766	3	2	2	2	24	2	Cdc23		104.6		92.3	111.5			105.7		95.9		134.9	109.8			118.6	104.6	101.9	100.8	122.35	118.6	#DIV/0!	13.5765	6.92965	17.7484	#DIV/0!	#DIV/0!	15.3632	6.79105	20.0842	#DIV/0!
Q8R2Y2	Cell surface glycoprotein MUC18 OS=Mus musculus GN=Mcam PE=1 SV=1	0	101.938	31	23	50	23	623	23	Mcam	126.2	108.3	89	156.1	79.5	94.2	77	109	107.1	71.3	70.9	75.8	102.5	72.4	92.3	85.5	107.833	109.933	91.1	83.0667	83.4	18.6044	40.6515	19.7253	17.0072	10.1148	21.0528	46.0015	19.3308	19.2454	11.446
Q6A065	Centrosomal protein of 170 kDa OS=Mus musculus GN=Cep170 PE=1 SV=2	0.002	4.171	1	2	2	2	28	2	Cep170																	#DIV/0!	#DIV/0!	#DIV/0!	#DIV/0!	#DIV/0!	#DIV/0!	#DIV/0!	#DIV/0!	#DIV/0!	#DIV/0!	#DIV/0!	#DIV/0!	#DIV/0!	#DIV/0!	#DIV/0!
Q61147	Ceruloplasmin OS=Mus musculus GN=Cp PE=1 SV=2	0	80.446	21	19	38	19	657	19	Cp	106.2	67.4	92.6	87.8	116.5	83.2	81.4	86	152.1	101.9	83.5	82.4	125.2	110.4	138.3	107.2	88.7333	95.8333	105.35	97.0333	118.633	19.6869	18.045	32.3805	24.3992	17.1068	22.2778	20.4199	31.7329	27.6103	19.3582
P0C605	cGMP-dependent protein kinase 1 OS=Mus musculus GN=Prkg1 PE=1 SV=1	0	24.512	13	8	15	8	192	8	Prkg1	109.6	98.1	104.5	106.6	113.7	120.1	104.2	79	94.6	91.7	105.5	98.2	109.8	90.9	92.4	88.9	104.067	113.467	92.375	104.5	90.7333	5.76223	6.75302	10.3943	5.8643	1.75594	6.52058	7.64177	10.1865	6.63608	1.98704
Q8CG03	cGMP-specific 3',5'-cyclic phosphodiesterase OS=Mus musculus GN=Pde5a PE=1 SV=2	0	11.168	3	2	3	2	58	2	Pde5a	70	95.5	98	49.5	108.4	81.2	123.5	72.1	84.7	114.9	107.4	91.3	101.1	116.1	92	98.8	87.8333	79.7	98.8	99.9333	102.3	15.4946	29.4786	24.3653	8.11316	12.4254	17.5338	33.3582	23.878	9.1809	14.0606
Q921W0	Charged multivesicular body protein 1a OS=Mus musculus GN=Chmp1a PE=1 SV=1	0	12.801	15	4	7	4	105	4	Chmp1a	77.5	97.1	120.1	68.8	105.4	106.7	138.8	93.2	90.1	112.9	139.6	127.2	96.2	125.6	103.1	118.1	98.2333	93.6333	108.75	121	115.6	21.3226	21.5161	22.434	22.3544	11.4564	24.1288	24.3478	21.9853	25.2964	12.9642
Q99LU0	Charged multivesicular body protein 1b-1 OS=Mus musculus GN=Chmp1b1 PE=1 SV=1	0	13.512	19	5	12	5	160	5	Chmp1b	91.8	98.9	110.9	75	92.1	95.4	120.5	102.3	81.5	108.9	126	121.5	105.6	114.4	101.7	108.9	100.533	87.5	103.3	117.7	108.333	9.65419	10.9503	16.365	10.7177	6.36894	10.9247	12.3915	16.0377	12.1283	7.20713
Q9DB34	Charged multivesicular body protein 2a OS=Mus musculus GN=Chmp2a PE=1 SV=1	0	46.886	29	9	14	9	485	9	Chmp2a	95.9	93.6	115.6	94	103.8	102.7	119.8	92	103.4	91.8	126.4	100.9	104.6	112.3	117.9	95.4	101.7	100.167	101.75	110.633	108.533	12.0926	5.36874	13.1984	13.7791	11.7134	13.684	6.0753	12.9344	15.5925	13.2549
Q8BJF9	Charged multivesicular body protein 2b OS=Mus musculus GN=Chmp2b PE=1 SV=1	0	24.953	28	7	19	7	447	7	Chmp2b	94.6	102.9	109	83.3	106.1	114.5	109.7	102.2	89.4	94.5	120.3	91.9	98.1	95	112.6	107.2	102.167	101.3	98.95	103.433	104.933	7.22795	16.1443	8.89063	14.9323	9.01628	8.1792	18.2691	8.71282	16.8975	10.2029
Q9CQ10	Charged multivesicular body protein 3 OS=Mus musculus GN=Chmp3 PE=1 SV=3	0	9.274	13	3	7	3	58	3	Chmp3	94	101.6	105.8	72.6	100.5	104.7	127.1	107.4	81.5	105.9	130.1	115	109.8	125.9	100.9	110.4	100.467	92.6	105.475	118.3	112.4	5.98108	17.4473	18.6755	10.5447	12.6194	6.76823	19.7435	18.302	11.9324	14.2802
Q9D8B3	Charged multivesicular body protein 4b OS=Mus musculus GN=Chmp4b PE=1 SV=2	0	48.816	35	9	25	9	330	9	Chmp4b	90.4	101.1	108.8	85.9	100.7	96.8	104.7	99.8	99.8	103.4	119.3	111.3	101.9	107.5	117.1	112.2	100.1	94.4667	101.925	110.833	112.267	9.24067	7.67094	2.51048	8.70938	4.80035	10.4568	8.68049	2.46027	9.85559	5.4321
Q9D7S9	Charged multivesicular body protein 5 OS=Mus musculus GN=Chmp5 PE=1 SV=1	0.002	3.956	8	2	3	2	61	2	Chmp5	95.5	110.3	115.2	66.9	103.6	101.1	115.6	104.9	92.9	109.6	140.7	112.3	98.9	124.4	121.2	113.7	107	90.5333	105.75	117.3	119.767	10.2562	20.5052	9.62098	21.3439	5.49212	11.606	23.2038	9.42856	24.1528	6.21491
Q99LI2	Chloride channel CLIC-like protein 1 OS=Mus musculus GN=Clcc1 PE=1 SV=1	0	8.825	6	2	4	2	89	2	Clcc1	112.8	135.2	124.7	127.2	100	119.8	91.6	88.6	116.1	100.2	99	118	119.7	76.9	101.9	105.2	124.233	115.667	99.125	112.233	94.6667	11.2073	14.0632	12.3384	11.4919	15.4746	12.6822	15.914	12.0916	13.0043	17.5112
Q9Z1Q5	Chloride intracellular channel protein 1 OS=Mus musculus GN=Clic1 PE=1 SV=3	0	48.346	37	8	23	8	678	8	Clic1	139.2	98.7	111.1	103.2	106.2	122.4	85.7	85.5	98.7	99.2	78.3	102.7	114.6	78	87.5	104.3	116.333	110.6	92.275	98.5333	89.9333	20.751	10.3286	7.71076	18.5052	13.3178	23.4819	11.6879	7.55655	20.9406	15.0705
Q9QYB1	Chloride intracellular channel protein 4 OS=Mus musculus GN=Clic4 PE=1 SV=3	0	40.361	35	6	26	6	525	6	Clic4	95.3	92.9	107	71.7	103.5	106.1	109.9	92	93.5	116	111.2	121.1	99.4	122.5	97.5	112.9	98.4	93.7667	102.85	110.567	110.967	7.54387	19.1545	11.9411	10.8639	12.6116	8.53669	21.6753	11.7023	12.2936	14.2714
P49586	Choline-phosphate cytidylyltransferase A OS=Mus musculus GN=Pcyt1a PE=1 SV=1	0	9.345	8	3	6	3	109	3	Pcyt1a	112.2	101.8	126.5	66.4	102.7	124	133.6	90.8	110.5	106.4	164.2	96.3	93	127.3	116.9	107.7	113.5	97.7	110.325	117.833	117.3	12.4012	29.1237	17.686	40.1886	9.80612	14.0333	32.9566	17.3323	45.4777	11.0967
Q8VHY0	Chondroitin sulfate proteoglycan 4 OS=Mus musculus GN=Cspg4 PE=1 SV=3	0	325.481	28	54	164	54	4272	54	Cspg4	92.9	99.4	106.1	80.6	100	109	110.4	100	92.3	107	112.1	116.3	100.2	106.4	95.2	99.2	99.4667	96.5333	102.425	109.533	100.267	6.60025	14.5139	8.0193	8.35125	5.67568	7.46889	16.424	7.85891	9.45033	6.42264
Q9CY57	Chromatin target of PRMT1 protein OS=Mus musculus GN=Chtop PE=1 SV=2	0	23.991	24	4	9	4	227	4	Chtop	88.4	113.1	117.9	64.4	111.5	119.3	127.8	115.1	86.3	114.1	115.9	119	93.7	143.6	118.3	136.3	106.467	98.4	110.825	109.533	132.733	15.8292	29.702	17.4988	13.7994	13.0216	17.9124	33.611	17.1489	15.6155	14.7354
P83917	Chromobox protein homolog 1 OS=Mus musculus GN=Cbx1 PE=1 SV=1	0.002	4.469	13	2	4	1	23	2	Cbx1	96.4	100	107	97.2	114	106.2	95.6	127.4	110.3	97.6	106.7	86.5	77.2	101.1	111.3	91.2	101.133	105.8	107.725	90.1333	101.2	5.39011	8.40714	14.6432	15.0819	10.0504	6.09949	9.51357	14.3503	17.0668	11.3731
P23198	Chromobox protein homolog 3 OS=Mus musculus GN=Cbx3 PE=1 SV=2	0	27.411	31	6	9	5	112	6	Cbx3	88.9	118.8	115.2	84.2	100.9	104.5	104.9	103.1	84.8	104.6	139.2	91.2	90.1	121.7	115.6	105.4	107.633	96.5333	99.35	106.833	114.233	16.3231	10.8316	9.73191	28.0358	8.23549	18.4713	12.2571	9.53727	31.7254	9.31934
Q6PDQ2	Chromodomain-helicase-DNA-binding protein 4 OS=Mus musculus GN=Chd4 PE=1 SV=1	0	9.845	2	3	5	2	111	3	Chd4	82.6	99.5	112.2	62.5	104.3	115.9	127.5	109.9	86.1	106.3	150.7	95.7	93.4	124.6	116	119.9	98.1	94.2333	107.45	113.267	120.167	14.8496	28.0872	16.9819	32.4386	4.3062	16.8039	31.7837	16.6422	36.7077	4.87292
A2A8L1	Chromodomain-helicase-DNA-binding protein 5 OS=Mus musculus GN=Chd5 PE=1 SV=1	0	9.732	2	3	6	2	108	3	Chd5	112.9	117	70.9	84.3	93.1	145.2	43.9	75.6	254.2	119.3		98.5	81.6	75.3	194.2	62.8	100.267	107.533	123.25	90.05	110.767	25.5148	32.9157	92.6111	11.9501	72.5252	28.8727	37.2476	90.7589	13.5228	82.07
Q8R4N0	Citrate lyase subunit beta-like protein, mitochondrial OS=Mus musculus GN=Clybl PE=1 SV=2	0	41.281	36	9	20	9	443	9	Clybl	87.2	137.8	114	99.5	107.2	92	94.4	125.7	92.3	108.9	105.8	91	91.2	95.8	85.6	95.3	113	99.5667	105.325	96	92.2333	25.3148	7.60022	15.4588	8.48764	5.75007	28.6464	8.60046	15.1497	9.60467	6.50682
Q9CZU6	Citrate synthase, mitochondrial OS=Mus musculus GN=Cs PE=1 SV=1	0	113.023	29	17	74	17	1685	17	Cs	82.3	149.7	109.9	98.7	95.8	80.5	103.8	127.6	81.1	102.8	88.2	89.8	88	103.8	76.3	93.8	113.967	91.6667	103.825	88.6667	91.3	33.8835	9.77872	18.9976	0.986577	13.9194	38.3428	11.0657	18.6177	1.11642	15.7513
Q9ESN9	C-Jun-amino-terminal kinase-interacting protein 3 OS=Mus musculus GN=Mapk8ip3 PE=1 SV=1	0	12.445	3	3	4	1	93	3	Mapk8ip3		118.9		22.8	193			145.9		174.1		200.5	129.1			242.8	118.9	107.9	160	164.8	242.8	#DIV/0!	120.35	19.9404	50.4874	#DIV/0!	#DIV/0!	136.188	19.5416	57.1319	#DIV/0!
Q58A65	C-Jun-amino-terminal kinase-interacting protein 4 OS=Mus musculus GN=Spag9 PE=1 SV=2	0	34.611	8	9	17	7	294	9	Spag9	125.6	112.4	96.9	81.4	118.7	108.9	76.5	111.7	121.8	121	81.9	122.4	115.7	87.1	114.4	112.8	111.633	103	107.75	106.667	104.767	14.3654	19.3373	21.3317	21.7086	15.3207	16.2559	21.8822	20.9051	24.5656	17.337
Q68FD5	Clathrin heavy chain 1 OS=Mus musculus GN=Cltc PE=1 SV=3	0	221.066	32	53	162	53	2828	53	Cltc	127.1	95.6	98.6	107.9	97	107.7	95.1	83.3	92.9	93.9	88.2	94.4	104.4	99	96.9	98.5	107.1	104.2	91.3	95.6667	98.1333	17.3853	6.23618	5.40864	8.17394	1.09697	19.6734	7.05691	5.30046	9.24969	1.24133
Q99KN9	Clathrin interactor 1 OS=Mus musculus GN=Clint1 PE=1 SV=2	0	19.346	9	5	9	5	156	5	Clint1	134.5	90.4	104.8	95.6	100.4	115.2	87.6	101.7	96.4	91.4	86.6	104	109.1	83.4	93.8	94.6	109.9	103.733	94.275	99.9	90.6	22.488	10.2163	6.12284	11.797	6.2482	25.4476	11.5609	6.00038	13.3496	7.0705
O08585	Clathrin light chain A OS=Mus musculus GN=Clta PE=1 SV=2	0	30.126	22	10	27	9	270	10	Clta	109.6	89.7	99.2	131.4	96.3	104.5	89.2	79.8	113.7	79.5	91.5	83.7	97.9	80.3	100.7	88.3	99.5	110.733	90.55	91.0333	89.7667	9.95339	18.3615	16.077	7.11149	10.2788	11.2633	20.778	15.7555	8.04741	11.6315
Q6IRU5	Clathrin light chain B OS=Mus musculus GN=Cltb PE=1 SV=1	0	35.087	26	11	26	11	312	11	Cltb	110.7	89.1	110.8	93.6	102.1	105.9	86.2	90.7	113.6	97.7	96.8	106.8	96.3	86.4	104.8	110.2	103.533	100.533	97.05	99.9667	100.467	12.4997	6.29788	12.0051	5.92312	12.4777	14.1448	7.12673	11.765	6.70264	14.1199
Q8BIQ5	Cleavage stimulation factor subunit 2 OS=Mus musculus GN=Cstf2 PE=1 SV=2	0.001	6.552	6	2	3	2	64	2	Cstf2	107.1		107.4			109.6	100		120.5		73.3			84.3	141.5		107.25	109.6	110.25	73.3	112.9	0.212132	#DIV/0!	14.4957	#DIV/0!	40.4465	0.24005	#DIV/0!	14.2058	#DIV/0!	45.7695
Q80TV8	CLIP-associating protein 1 OS=Mus musculus GN=Clasp1 PE=1 SV=2	0	20.452	3	5	8	4	205	5	Clasp1	114.7	111.6	103.6	92	112.1	132.4	118.3	86.5	110.3	108.9	88.4	119.2	106	76.5	99.1	103.3	109.967	112.167	106	104.533	92.9667	5.72742	20.2001	13.6436	15.4523	14.4143	6.48119	22.8585	13.3707	17.4859	16.3114
Q8BRT1	CLIP-associating protein 2 OS=Mus musculus GN=Clasp2 PE=1 SV=1	0	26.107	6	7	13	6	258	7	Clasp2	102.9	109.9	116.1	83.4	115.7	108.1	108.1	102.3	105.5	96.9	121.4	113.5	108.6	103.1	98.3	119.8	109.633	102.4	103.2	114.5	107.067	6.60404	16.8876	4.82355	6.45833	11.2855	7.47317	19.1101	4.72708	7.30829	12.7708
Q5SW19	Clustered mitochondria protein homolog OS=Mus musculus GN=Cluh PE=1 SV=2	0	12.757	3	4	4	4	69	4	1300001I01Rik; Cluh		170.4		119.1	113.6			143.6		118.4		97.8	96.2			96	170.4	116.35	131	97	96	#DIV/0!	3.88909	17.8191	1.13137	#DIV/0!	#DIV/0!	4.40092	17.4627	1.28027	#DIV/0!
Q06890	Clusterin OS=Mus musculus GN=Clu PE=1 SV=1	0	57.815	27	13	29	13	458	13	Clu	87.6	81	100.7	84.2	100.8	85.7	99.2	91.9	144.1	100.9	102.2	84.3	106	119.8	157.5	103.1	89.7667	90.2333	109.025	97.5	126.8	10.0271	9.18168	23.707	11.5884	27.8674	11.3468	10.3901	23.2329	13.1135	31.5349
Q9CQI6	Coactosin-like protein OS=Mus musculus GN=Cotl1 PE=1 SV=3	0	7.37	20	3	4	3	57	3	Cotl1	175.7	80.9	99.5	63.6	94.7	97.3	69.9	76	157.1	139.3	73.2	97.3	91.1	82.5	105.1	138.3	118.7	85.2	110.575	87.2	108.633	50.2319	18.7513	44.1195	12.5144	28.0673	56.8427	21.2191	43.2371	14.1614	31.7611
P16294	Coagulation factor IX OS=Mus musculus GN=F9 PE=2 SV=3	0	10.501	4	3	4	3	107	3	F9	51.9	71.2	101.5	54.8	101	85.6	116.1	89.8	92.6	110.1	132.1	121.3	103.8	122	96.1	103.6	74.8667	80.4667	102.15	119.067	107.233	25.0025	23.5239	12.9297	14.2816	13.3268	28.293	26.6198	12.6711	16.1611	15.0807
Q8BH61	Coagulation factor XIII A chain OS=Mus musculus GN=F13a1 PE=1 SV=3	0	74.726	21	15	30	15	763	15	F13a1	108.2	92.9	105.9	93.4	103	108.1	124.1	90.1	95	110.9	117.1	101.2	111.8	124.8	102.8	97.9	102.333	101.5	105.025	110.033	108.5	8.25005	7.46391	15.5094	8.09588	14.3272	9.33581	8.44621	15.1992	9.16135	16.2128
Q8CIE6	Coatomer subunit alpha OS=Mus musculus GN=Copa PE=1 SV=2	0	39.763	9	10	20	10	337	10	Copa	115.1	107.5	100.4	98.6	110.9	124.4	101.1	86.5	101.8	94.5	113.1	97.4	107.8	108	103.9	95.2	107.667	111.3	95.975	106.1	102.367	7.35142	12.9047	7.1215	7.98686	6.53631	8.31891	14.603	6.97907	9.03799	7.39653
Q9JIF7	Coatomer subunit beta OS=Mus musculus GN=Copb1 PE=1 SV=1	0	35.617	13	10	17	10	191	10	Copb1	162.5	106.5	101.7	133.1	96.8	110.6	75.6	78.9	94.4	77.7	69.6	80.6	113.6	77	88.2	84.1	123.567	113.5	81.65	87.9333	83.1	33.8026	18.3229	8.60872	22.8983	5.66657	38.2512	20.7344	8.43654	25.9119	6.41233
O55029	Coatomer subunit beta' OS=Mus musculus GN=Copb2 PE=1 SV=2	0	59.215	18	14	34	14	631	14	Copb2	102.1	97.8	99	94	106	119.2	103.8	92.3	88.7	96.7	103.6	104.2	104.9	101.3	83.7	97.1	99.6333	106.4	95.375	104.233	94.0333	2.21886	12.6048	6.49994	0.650641	9.19203	2.51087	14.2636	6.36994	0.736269	10.4018
Q5XJY5	Coatomer subunit delta OS=Mus musculus GN=Arcn1 PE=1 SV=2	0	41.367	27	12	22	12	337	12	Arcn1	93	103.5	94.6	92.9	112.5	118.5	98.2	110.4	83.7	106.8	104.9	98	102	101.2	89	106.7	97.0333	107.967	99.775	101.633	98.9667	5.65715	13.3886	11.8761	3.46458	9.05888	6.40167	15.1506	11.6386	3.92054	10.2511
O89079	Coatomer subunit epsilon OS=Mus musculus GN=Cope PE=1 SV=3	0	30.449	29	8	23	8	292	8	Cope	98.2	109.7	112.1	64.8	108.8	117.2	98.4	99.1	93.1	106.8	104	114	104.6	104.1	90.1	108.4	106.667	96.9333	99.35	107.533	100.867	7.42989	28.1434	5.64299	5.60833	9.56887	8.40772	31.8473	5.53013	6.34642	10.8282
Q9QZE5	Coatomer subunit gamma-1 OS=Mus musculus GN=Copg1 PE=1 SV=1	0	49.181	14	10	21	10	309	10	Copg; Copg1	102.7	112.1	106.4	96.6	105.7	106.4	91.8	99.4	89.5	93.6	95.9	117	113.7	94.4	90.9	108.9	107.067	102.9	93.575	108.867	98.0667	4.73533	5.46717	4.23035	11.35	9.54376	5.35853	6.18669	4.14574	12.8438	10.7998
Q9QXK3	Coatomer subunit gamma-2 OS=Mus musculus GN=Copg2 PE=1 SV=1	0.001	6.058	4	3	4	3	37	3	Copg2	158.2	154.6	96.5	160	124.4	111	63.7	115.3	94.7	110.2	56.5	78.7	116.3	63.2	69.9	105.4	136.433	131.8	95.975	83.8333	79.5	34.6301	25.3243	23.2315	30.2287	22.6788	39.1876	28.6571	22.7669	34.207	25.6635
P61924	Coatomer subunit zeta-1 OS=Mus musculus GN=Copz1 PE=1 SV=1	0	16.823	20	3	5	3	171	3	Copz1	107.9	78.2	93.4	140.8	75.5	117.8	83.8	66	105.3	48.6	90.3	54.9	83.7	76.8	79.9	47.6	93.1667	111.367	75.925	76.3	68.1	14.8514	33.1219	24.2904	18.8245	17.8211	16.8059	37.481	23.8046	21.3019	20.1664
Q9JHH9	Coatomer subunit zeta-2 OS=Mus musculus GN=Copz2 PE=1 SV=1	0	14.608	29	4	9	4	141	4	Copz2	79.5	104.5	98.1	69.6	109.3	109.9	101.1	98.5	93.2	111.4	101.6	109.9	95.7	117.8	109.8	105.5	94.0333	96.2667	101.05	102.4	111.033	12.9867	23.096	7.64308	7.13372	6.24206	14.6958	26.1355	7.49022	8.07257	7.06356
P18760	Cofilin-1 OS=Mus musculus GN=Cfl1 PE=1 SV=3	0	73.222	66	18	63	11	537	18	Cfl1	102.2	87.9	92.4	72.3	103.3	105	91.5	94.7	89.4	104.3	100.9	106.8	92.4	85.8	87.5	97.2	94.1667	93.5333	94.975	100.033	90.1667	7.31186	18.4082	6.58755	7.23901	6.15007	8.27415	20.8309	6.4558	8.19172	6.95946
P45591	Cofilin-2 OS=Mus musculus GN=Cfl2 PE=1 SV=1	0	69.266	70	15	48	8	499	15	Cfl2	124.9	93.1	96	111.6	101.1	113.3	85.3	93.7	99.8	93.7	92.4	105.5	107.3	84.6	82.9	94.6	104.667	108.667	93.125	101.733	87.3667	17.5825	6.60782	5.95672	8.13286	6.32166	19.8964	7.47746	5.83758	9.20319	7.15363
O35638	Cohesin subunit SA-2 OS=Mus musculus GN=Stag2 PE=1 SV=3	0.002	3.425	2	2	3	1	29	2	Stag2	113.3		148.2			145	164.6		134.8		153.9			231.7	206		130.75	145	149.7	153.9	218.85	24.678	#DIV/0!	21.0718	#DIV/0!	18.1726	27.9258	#DIV/0!	20.6503	#DIV/0!	20.5643
Q3TMW1	Coiled-coil domain-containing protein 102A OS=Mus musculus GN=Ccdc102a PE=1 SV=2	0	18.372	8	4	6	4	115	4	Ccdc102a	84.7	125.1	101.1	93.6	122.3	110.3	92.2	110.7	109.4	120.1	108.2	112.7	117.2	99	99.7	114.4	103.633	108.733	108.1	112.7	104.367	20.3188	14.414	11.6227	4.5	8.69617	22.9929	16.311	11.3902	5.09223	9.84064
Q3TC33	Coiled-coil domain-containing protein 127 OS=Mus musculus GN=Ccdc127 PE=1 SV=2	0	8.045	8	2	3	2	116	2	Ccdc127	107.3	142.5	114.6	106.2	143.1	125.4	92.5	109.4	99.5	135.4	106.5	136.4	164.6	110.2	89.6	160.3	121.467	124.9	109.2	135.833	120.033	18.5775	18.4551	18.7924	29.0541	36.3613	21.0224	20.8839	18.4165	32.8779	41.1467
Q9JIG7	Coiled-coil domain-containing protein 22 OS=Mus musculus GN=Ccdc22 PE=1 SV=1	0	8.223	7	4	5	4	77	4	Ccdc22	95.9	86.9	111.4	66	96.5	110	122.2	81.2	89.8	123.4	122	113.4	95.2	115.6	91	124.1	98.0667	90.8333	104.15	110.2	110.233	12.3929	22.5407	21.825	13.6836	17.1902	14.0239	25.5072	21.3885	15.4844	19.4526
Q9D6Y1	Coiled-coil domain-containing protein 3 OS=Mus musculus GN=Ccdc3 PE=1 SV=1	0	11.103	18	4	4	4	18	4	Ccdc3	63.2	140.6	95.9	160.9	97.9	107	74.1	112.9	117	52.9	85.5	69.9	138.6	108.3	138.7	83.2	99.9	121.933	89.225	98	110.067	38.8547	34.0515	30.9851	36.0154	27.7921	43.9683	38.5329	30.3654	40.7553	31.4498
Q810U5	Coiled-coil domain-containing protein 50 OS=Mus musculus GN=Ccdc50 PE=1 SV=1	0	8.114	9	2	2	2	64	2	Ccdc50	93.3		82.3			108.4	125.9		97.8		132.3			132.1	103.5		87.8	108.4	111.85	132.3	117.8	7.77817	#DIV/0!	19.8697	#DIV/0!	20.2233	8.80183	#DIV/0!	19.4723	#DIV/0!	22.8848
Q3URS9	Coiled-coil domain-containing protein 51 OS=Mus musculus GN=Ccdc51 PE=1 SV=1	0	12.823	12	3	7	3	158	3	Ccdc51	75.9	109.1	122	68	106.5	92.9	115.4	127.6	85.6	107.6	128.3	114.5	98.6	119.7	91.5	117.6	102.333	89.1333	109.05	113.8	109.6	23.7833	19.5244	17.6676	14.8624	15.7102	26.9133	22.094	17.3142	16.8184	17.7778
D3YZP9	Coiled-coil domain-containing protein 6 OS=Mus musculus GN=Ccdc6 PE=1 SV=1	0	8.21	7	2	5	2	35	2	Ccdc6	70.7	93.8	103	83.4	119	126.8	103.3	96.8	117.2	115.5	138.1	108.8	89	112.3	137	115.8	89.1667	109.733	108.2	111.967	121.7	16.641	23.1364	9.80238	24.7027	13.3653	18.8311	26.1813	9.60633	27.9537	15.1242
Q3TCJ8	Coiled-coil domain-containing protein 69 OS=Mus musculus GN=Ccdc69 PE=1 SV=1	0	7.171	12	2	3	2	38	2	Ccdc69	89.1	127.8	94.2	86.3	99.6	108.2	74.1	104.6	232	115.6	79.6	124.2	103.3	104.4	88.8	99.9	103.7	98.0333	131.575	102.367	97.7	21.0264	11.0337	69.2132	22.3146	8.02932	23.7936	12.4858	67.829	25.2514	9.08603
Q8C3X2	Coiled-coil domain-containing protein 90B, mitochondrial OS=Mus musculus GN=Ccdc90b PE=1 SV=1	0	8.087	13	3	6	3	135	3	Ccdc90b	92.5	131.2	120.4	119.3	116.4	103.3	113.9	109.3	98.5	94.9	121.7	112.1	130.1	116.3	101.6	113.8	114.7	113	104.15	121.3	110.567	19.9697	8.52467	8.92693	9.00666	7.86532	22.5979	9.64657	8.74839	10.192	8.90045
Q91W50	Cold shock domain-containing protein E1 OS=Mus musculus GN=Csde1 PE=1 SV=1	0	26.138	9	8	16	8	223	8	Csde1	77.4	107.9	97.6	84	109.9	111	100.7	110.6	95.7	115.7	112.6	98	90	108.7	108.8	122.4	94.3	101.633	105.675	100.2	113.3	15.5155	15.2808	9.11057	11.4595	7.88099	17.5574	17.2919	8.92836	12.9676	8.91818
P60824	Cold-inducible RNA-binding protein OS=Mus musculus GN=Cirbp PE=1 SV=1	0	10.415	23	3	6	3	82	3	Cirbp	54.6	80.5	118.2	38.4	113.3	79.2	138.8	94.5	90.6	132.9	122.1	137.3	84.8	128.2	76.9	83	84.4333	76.9667	114.2	114.733	96.0333	31.9819	37.4999	25.1655	27.0141	28.0236	36.191	42.4351	24.6621	30.5694	31.7117
P11087	Collagen alpha-1(I) chain OS=Mus musculus GN=Col1a1 PE=1 SV=4	0	73.133	13	17	61	17	1592	17	Col1a1	150.5	84.4	90	173.9	81.2	170.1	77.7	76.2	123	69.3	83.1	77.4	91.7	77.7	95.1	74.5	108.3	141.733	86.55	84.0667	82.4333	36.6534	52.4578	24.5738	7.19884	11.0857	41.4772	59.3616	24.0823	8.14626	12.5447
P08121	Collagen alpha-1(III) chain OS=Mus musculus GN=Col3a1 PE=1 SV=4	0	12.458	4	4	5	4	48	4	Col3a1	122.9	113.2	90	137.9	74.8	136.7	75	103.8	114.1	47.8	84.6	39.3	76.5	83.4	102.8	58.6	108.7	116.467	85.175	66.8	81.6	16.9053	36.0894	29.9108	24.1576	22.1549	19.1302	40.839	29.3126	27.3369	25.0706
O88207	Collagen alpha-1(V) chain OS=Mus musculus GN=Col5a1 PE=1 SV=2	0.002	4.273	1	2	3	2	37	2	Col5a1	111.3		107.7			118.9	104.6		120.1		109.9			98.4	107.4		109.5	118.9	112.35	109.9	102.9	2.54558	#DIV/0!	10.9602	#DIV/0!	6.36396	2.8806	#DIV/0!	10.741	#DIV/0!	7.2015
Q04857	Collagen alpha-1(VI) chain OS=Mus musculus GN=Col6a1 PE=1 SV=1	0	173.307	30	38	137	38	2219	38	Col6a1	175.9	106.2	65.9	110.6	66.7	70.5	75	110.3	98	73.7	71.3	84.5	92.5	79.3	112.6	112.5	116	82.6	89.25	82.7667	101.467	55.651	24.323	17.9307	10.7058	19.197	62.975	27.5241	17.5721	12.1147	21.7234
Q80X19	Collagen alpha-1(XIV) chain OS=Mus musculus GN=Col14a1 PE=1 SV=2	0	43.71	6	11	24	11	392	11	Col14a1	126.8	124	85	95.2	102.2	115.2	93.2	105.2	74.8	94.5	119.3	79.2	82.5	87.4	102.4	104	111.933	104.2	91.925	93.6667	97.9333	23.3669	10.1489	12.6194	22.2604	9.15715	26.4422	11.4846	12.367	25.19	10.3623
O35206	Collagen alpha-1(XV) chain OS=Mus musculus GN=Col15a1 PE=1 SV=2	0	85.555	12	13	38	13	831	13	Col15a1	165	110.3	99.8	138.6	86.5	109.1	71.4	78.7	103.4	80.8	71.9	80.7	126.6	67	87.5	72.7	125.033	111.4	83.575	93.0667	75.7333	35.008	26.126	13.817	29.3722	10.5813	39.6153	29.5644	13.5406	33.2377	11.9738
P39061	Collagen alpha-1(XVIII) chain OS=Mus musculus GN=Col18a1 PE=1 SV=4	0	88.501	9	18	62	18	1460	18	Col18a1	114.3	100	100.2	118.9	95.7	112.1	88.3	88.8	102.4	90.5	93.5	94.9	129.3	83.4	95.3	86.7	104.833	108.9	92.5	105.9	88.4667	8.19898	11.9264	6.66683	20.2771	6.14356	9.27802	13.496	6.5335	22.9457	6.95209
Q01149	Collagen alpha-2(I) chain OS=Mus musculus GN=Col1a2 PE=1 SV=2	0	72.662	11	16	58	16	1473	16	Col1a2	109.2	86.9	94.8	96.1	96.3	102.7	109.7	80.5	97.8	89.2	105	107.7	92	97.2	93.9	94.2	96.9667	98.3667	94.3	101.567	95.1	11.3068	3.75411	12.4614	8.39424	1.82483	12.7948	4.24817	12.2122	9.49898	2.06499
P08122	Collagen alpha-2(IV) chain OS=Mus musculus GN=Col4a2 PE=1 SV=4	0	11.952	1	2	7	2	237	2	Col4a2	102.8	93.4	93.3	113.8	94.3	89.3	89.8	80.4	95.4	82.1	94.9	100.7	114	74.4	96.5	88.8	96.5	99.1333	86.925	103.2	86.5667	5.45619	12.9454	6.9749	9.79234	11.218	6.17426	14.6491	6.8354	11.0811	12.6944
Q02788	Collagen alpha-2(VI) chain OS=Mus musculus GN=Col6a2 PE=1 SV=3	0	170.464	26	35	132	35	2030	35	Col6a2	160.2	108.4	83.8	117.7	72.2	84.2	75.1	112.4	101.9	81.5	78.7	94.4	96.3	78.9	116.1	127.6	117.467	91.3667	92.725	89.8	107.533	38.9986	23.5814	17.3966	9.65971	25.4551	44.1311	26.6849	17.0487	10.931	28.8052
A6H584	Collagen alpha-5(VI) chain OS=Mus musculus GN=Col6a5 PE=1 SV=4	0	17.574	2	6	12	2	169	6	Col6a5	99.2	135.9	82	70.6	99.9	138.8	130	78.8	98.6	133.2	134.2	143	83.8	103.7	78.6	88.3	105.7	103.1	110.15	120.333	90.2	27.5316	34.2124	26.0867	31.9433	12.6574	31.155	38.715	25.565	36.1472	14.3232
Q8C6K9	Collagen alpha-6(VI) chain OS=Mus musculus GN=Col6a6 PE=1 SV=2	0	70.766	8	18	40	14	568	18	Col6a6	108.2	98.8	113.9	84.9	93.5	122.5	106.9	96.9	87.4	108.6	112.4	107.7	101.7	96.2	95.1	98.3	106.967	100.3	99.95	107.267	96.5333	7.62518	19.7008	9.83073	5.36315	1.62583	8.6287	22.2935	9.63412	6.06897	1.8398
Q8K4Q8	Collectin-12 OS=Mus musculus GN=Colec12 PE=1 SV=1	0	10.021	4	4	6	4	99	4	Colec12	89.6	97.7	126.9	79.9	111.5	125.2	125.5	103.6	97.2	109.9	131	115.9	97.6	111.7	105.2	109.4	104.733	105.533	109.05	114.833	108.767	19.6195	23.2319	12.1305	16.7255	3.29596	22.2015	26.2894	11.8879	18.9267	3.72973
Q8K4M5	COMM domain-containing protein 1 OS=Mus musculus GN=Commd1 PE=1 SV=2	0	10.467	14	2	3	2	52	2	Commd1	61.1	98.6	84.5	118.9	105.7	91.5	112.4	98.8	94.8	73	117.8	90.1	119.1	115.7	140.7	73.6	81.4	105.367	94.75	109	110	18.9412	13.703	16.34	16.3808	33.9112	21.434	15.5065	16.0132	18.5366	38.3741
Q63829	COMM domain-containing protein 3 OS=Mus musculus GN=Commd3 PE=1 SV=1	0.001	5.937	11	2	3	2	25	2	Commd3	118.8	105.4	103.4	112.6	121.6	121.1	86.6	87.1	100	82.6	89.5	99.6	119	78.6	90.6	84.4	109.2	118.433	89.075	102.7	84.5333	8.37377	5.058	7.55662	14.9923	6.00111	9.47581	5.72366	7.40549	16.9654	6.7909
Q3V4B5	COMM domain-containing protein 6 OS=Mus musculus GN=Commd6 PE=1 SV=1	0.001	6.312	26	2	6	2	68	2	Commd6	77.8	86.9	102	56.1	96.5	100.6	115.1	78.1	80.5	118.2	126.8	122.1	95.4	128.2	84.2	100.3	88.9	84.4	97.975	114.767	104.233	12.2233	24.5941	21.6233	16.9359	22.2622	13.832	27.8308	21.1909	19.1647	25.192
P01027	Complement C3 OS=Mus musculus GN=C3 PE=1 SV=3	0	280.021	32	61	170	61	3052	61	C3	121.8	67	103.9	100.4	106.7	78.2	72.6	91.9	149.1	111.2	62.4	67.3	139.1	86.3	119.2	91.6	97.5667	95.1	106.2	89.6	99.0333	27.9436	14.971	32.654	42.9382	17.6647	31.6211	16.9412	32.001	48.5892	19.9895
P01029	Complement C4-B OS=Mus musculus GN=C4b PE=1 SV=3	0	72.394	11	18	36	18	501	18	C4b	109.2	77.2	102.7	99.6	114.3	90.5	84.6	94.2	142.7	99.5	68.1	79.5	119.5	88.5	110.7	91.7	96.3667	101.467	105.25	89.0333	96.9667	16.914	12.0093	25.717	26.9936	12.0006	19.14	13.5898	25.2026	30.5461	13.5799
P06684	Complement C5 OS=Mus musculus GN=C5 PE=1 SV=2	0	11.253	3	4	6	4	51	4	Hc	64.5	73.7	91.2	83.9	111.6	88.1	97.3	118.2	154.5	111.8	98.3	92.7	110.6	130.6	152.3	120.8	76.4667	94.5333	120.45	100.533	134.567	13.5633	14.9286	24.3256	9.1566	16.1203	15.3483	16.8933	23.8391	10.3617	18.2418
Q8K182	Complement component C8 alpha chain OS=Mus musculus GN=C8a PE=1 SV=1	0	15.277	6	5	9	5	59	5	C8a	69.7	68.9	74.9	111.2	97.5	90.3	62.4	113.7	153.1	105	75	65.8	103.7	108.1	174	128.8	71.1667	99.6667	108.55	81.5	136.967	3.25781	10.6171	37.2095	19.7684	33.7005	3.68656	12.0144	36.4654	22.3701	38.1357
Q8BH35	Complement component C8 beta chain OS=Mus musculus GN=C8b PE=1 SV=1	0	11.762	5	3	7	3	86	3	C8b	87.9	73	82.5	154.4	95.3	104.6	67.9	103.4	138.5	97.3	82.8	70.9	116.1	103.5	130.4	105.3	81.1333	118.1	101.775	89.9333	113.067	7.54343	31.7788	28.9765	23.4291	15.0381	8.53619	35.9611	28.3969	26.5125	17.0172
P06683	Complement component C9 OS=Mus musculus GN=C9 PE=1 SV=2	0.001	5.666	5	3	5	3	0	3	C9	85.5	71.9	123.7	31.9	113.4	131.5	84	119	136.3	146.3	134.9	117.3	85.2	145.8	140.8	166.7	93.7	92.2667	121.4	112.467	151.1	26.8559	53.0566	27.3651	25.2001	13.7394	30.3903	60.0392	26.8178	28.5166	15.5475
P04186	Complement factor B OS=Mus musculus GN=Cfb PE=1 SV=2	0	60.727	24	16	36	16	388	16	Cfb	87	83.6	95.5	67.5	104	78.1	76	117.8	148.3	112.8	88.4	82.1	104.5	121.7	146.5	130.9	88.7	83.2	113.725	91.6667	133.033	6.12944	18.7768	29.6427	11.5518	12.5369	6.93611	21.248	29.0498	13.0721	14.1868
P06909	Complement factor H OS=Mus musculus GN=Cfh PE=1 SV=2	0	28.084	7	8	28	8	319	8	Cfh	132.4	97.7	65.8	117.8	66.5	42.7	44.2	134	191.9	57	23	57.4	114.9	56.1	164.2	104.6	98.6333	75.6667	106.775	65.1	108.3	33.3098	38.38	69.2355	46.4313	54.1449	37.6936	43.431	67.8508	52.542	61.2707
Q61129	Complement factor I OS=Mus musculus GN=Cfi PE=1 SV=3	0	16.921	7	3	12	3	183	3	Cfi	83.9	85	80.4	100	80.6	59.9	52.3	137	172.3	70.9	65.3	51.7	97.9	96.2	214.3	147.5	83.1	80.1667	108.125	71.6333	152.667	2.40208	20.0535	56.1377	23.7422	59.2193	2.71821	22.6927	55.015	26.8669	67.0129
Q6A0A9	Constitutive coactivator of PPAR-gamma-like protein 1 OS=Mus musculus GN=FAM120A PE=1 SV=2	0	28.986	8	8	20	8	296	8	Fam120a	103.3	95	110.8	96.5	105.3	114.3	99.5	89.9	100.2	89.8	111.5	93.8	101.1	104.9	108.8	96.5	103.033	105.367	94.85	102.133	103.4	7.90337	8.90019	5.78072	8.89513	6.2857	8.94351	10.0715	5.6651	10.0658	7.11294
Q99LD4	COP9 signalosome complex subunit 1 OS=Mus musculus GN=Gps1 PE=1 SV=1	0	28.691	10	6	13	6	244	6	Gps1	101.9	94.9	106.8	105	102.3	113.1	112.4	86.7	90.6	97	110.2	110.8	98.8	111.4	75.6	100.3	101.2	106.8	96.675	106.6	95.7667	5.9808	5.6205	11.3106	6.76166	18.3255	6.76792	6.36019	11.0844	7.65153	20.7372
P61202	COP9 signalosome complex subunit 2 OS=Mus musculus GN=Cops2 PE=1 SV=1	0	10.922	9	3	6	3	58	3	Cops2	101.5	101.4	87.6	44.7	119.4	93.1	109.7	104.1	80.4	150.8	84.4	140.1	97	149.5	113.8	136.6	96.8333	85.7333	111.25	107.167	133.3	7.99646	37.8909	29.2657	29.2086	18.0773	9.04884	42.8776	28.6804	33.0527	20.4564
O88543	COP9 signalosome complex subunit 3 OS=Mus musculus GN=Cops3 PE=1 SV=3	0	12.444	11	4	8	4	70	4	Cops3	88	89.6	103.7	83.4	91.4	96.8	115.4	90.9	94.8	109.6	123	108.8	92	125.8	94.4	101.2	93.7667	90.5333	102.675	107.933	107.133	8.63964	6.74191	11.6983	15.5182	16.5195	9.77667	7.62919	11.4643	17.5605	18.6936
O88544	COP9 signalosome complex subunit 4 OS=Mus musculus GN=Cops4 PE=1 SV=1	0	26.29	15	5	13	5	239	5	Cops4	104.1	104.9	102.7	74.8	108.3	99.6	110.2	92.3	71.4	126.2	95.9	128.1	102.4	120.9	78.6	117.3	103.9	94.2333	100.025	108.8	105.6	1.11355	17.3828	23.5777	17.0273	23.4519	1.2601	19.6705	23.1062	19.2682	26.5383
O35864	COP9 signalosome complex subunit 5 OS=Mus musculus GN=Cops5 PE=1 SV=3	0	16.945	14	3	4	3	98	3	Cops5	91.3	110.3	110	112	105.3	108.8	87.8	87.1	100	95.1	100.1	95.4	123.8	89.6	89.6	100	103.867	108.7	92.5	106.433	93.0667	10.8841	3.35112	6.17144	15.2225	6.00444	12.3165	3.79215	6.04801	17.2258	6.79467
O88545	COP9 signalosome complex subunit 6 OS=Mus musculus GN=Cops6 PE=1 SV=1	0.002	4.134	7	2	2	2	14	2	Cops6	103.3		119			109.2	100.5		101.8		99.9			140	132		111.15	109.2	101.15	99.9	136	11.1016	#DIV/0!	0.919239	#DIV/0!	5.65685	12.5626	#DIV/0!	0.900854	#DIV/0!	6.40133
Q9CZ04	COP9 signalosome complex subunit 7a OS=Mus musculus GN=Cops7a PE=1 SV=2	0	11.289	13	3	3	3	67	3	Cops7a		132.1		112.1	111.7			96.4		99.5		84.6	127.5			101.9	132.1	111.9	97.95	106.05	101.9	#DIV/0!	0.282843	2.19203	30.3349	#DIV/0!	#DIV/0!	0.320067	2.14819	34.3271	#DIV/0!
Q8VBV7	COP9 signalosome complex subunit 8 OS=Mus musculus GN=Cops8 PE=1 SV=1	0	20.744	20	3	10	3	327	3	Cops8	70.6	89.9	96.9	83.2	107.1	97.3	117.5	92	90.4	102.3	124.1	109.4	101.8	115.7	107.6	100.8	85.8	95.8667	100.55	111.767	108.033	13.6209	12.0143	12.4698	11.3368	7.45945	15.4135	13.5955	12.2204	12.8288	8.44116
Q8C166	Copine-1 OS=Mus musculus GN=Cpne1 PE=1 SV=1	0	24.81	14	7	16	7	208	7	Cpne1	98.2	99.2	112.7	81.9	101.9	114	124.1	97	81.8	101.6	110.7	114	101.6	115.9	91.5	107.5	103.367	99.2667	101.125	108.767	104.967	8.09835	16.2112	17.4981	6.4221	12.3957	9.16415	18.3447	17.1481	7.26729	14.0271
Q8BT60	Copine-3 OS=Mus musculus GN=Cpne3 PE=1 SV=2	0	18.841	16	8	13	8	78	8	Cpne3	116.1	95.5	100.7	124.2	94.7	107.6	100.9	97.3	91.4	87.3	92.1	89.1	109.6	87.2	89.8	77.7	104.1	108.833	94.225	96.9333	84.9	10.7126	14.7886	6.05386	11.0717	6.36946	12.1225	16.7349	5.93278	12.5288	7.20772
Q9WU84	Copper chaperone for superoxide dismutase OS=Mus musculus GN=Ccs PE=1 SV=1	0	6.721	11	3	5	3	57	3	Ccs	97.3	79	112.6	119.9	81.9	110.9	123.5	68.7	102.8	119.5	118.2	74.1	94.1	131.5	101.4	97.7	96.3	104.233	103.625	95.4667	110.2	16.8223	19.8578	24.9497	22.0817	18.5389	19.0362	22.4712	24.4507	24.9878	20.9787
O08997	Copper transport protein ATOX1 OS=Mus musculus GN=Atox1 PE=1 SV=1	0	23.647	43	4	15	4	170	4	Atox1	98.6	93	103.9	68.8	93.2	101.3	105	99.6	116	113.3	92.7	117	86.8	105.5	104.6	112.1	98.5	87.7667	108.475	98.8333	107.4	5.45069	16.9175	7.54426	16.007	4.09512	6.16803	19.144	7.39337	18.1136	4.63406
Q3UMF0	Cordon-bleu protein-like 1 OS=Mus musculus GN=Cobll1 PE=1 SV=2	0	15.919	5	4	7	4	104	4	Cobll1	83.3	87.2	99	73.1	124.5	104.9	129	102.4	100.1	113.3	142.1	107.2	90.8	128.9	113.4	102.6	89.8333	100.833	111.2	113.367	114.967	8.17455	25.9402	13.1896	26.2001	13.2198	9.25038	29.3541	12.9258	29.6482	14.9596
O89053	Coronin-1A OS=Mus musculus GN=Coro1a PE=1 SV=5	0.005	3.113	4	2	5	1	25	2	Coro1a		114.4		89.6	107.9			101		104.2		100.3	102.3			122.4	114.4	98.75	102.6	101.3	122.4	#DIV/0!	12.9401	2.26274	1.41421	#DIV/0!	#DIV/0!	14.643	2.21749	1.60033	#DIV/0!
Q9WUM3	Coronin-1B OS=Mus musculus GN=Coro1b PE=1 SV=1	0	11.49	14	6	12	6	96	6	Coro1b	94.8	104.2	107	74.3	107.9	109.7	112.4	108.9	95.6	119.4	124.8	120.3	103.9	107.4	104.6	106.4	102	97.3	109.075	116.333	106.133	6.39062	19.9389	9.98778	11.0002	1.41892	7.23167	22.563	9.78803	12.4478	1.60566
Q9WUM4	Coronin-1C OS=Mus musculus GN=Coro1c PE=1 SV=2	0	37.665	27	13	27	12	125	13	Coro1c	94.6	83.8	91.5	90.7	106.1	99.4	119.4	97.6	85.1	104.2	123.8	102.9	93.4	106.8	92.4	87	89.9667	98.7333	101.575	106.7	95.4	5.56088	7.72161	14.2811	15.5522	10.2352	6.29272	8.73783	13.9955	17.5989	11.5823
Q9D2V7	Coronin-7 OS=Mus musculus GN=Coro7 PE=1 SV=2	0	13.112	5	3	13	3	161	3	Coro7	87.3	95.9	98	69	107.8	95.1	111.8	103.7	103.2	120.5	122.1	108.5	98.5	145.9	64.6	122.4	93.7333	90.6333	109.8	109.7	110.967	5.66951	19.7819	8.14985	11.8457	41.8385	6.41565	22.3853	7.98685	13.4046	47.3448
P50172	Corticosteroid 11-beta-dehydrogenase isozyme 1 OS=Mus musculus GN=Hsd11b1 PE=1 SV=3	0.001	5.193	7	2	3	2	48	2	Hsd11b1	95.9	84.1	103.1	77.2	97.3	84.2	81.5	91.1	102.7	98.2	86.3	99.5	89.5	109	69.4	83.2	94.3667	86.2333	93.375	91.7667	87.2	9.59236	10.2031	9.24531	6.88573	20.1007	10.8548	11.5459	9.06041	7.79194	22.7461
Q04447	Creatine kinase B-type OS=Mus musculus GN=Ckb PE=1 SV=1	0	143.868	59	21	74	20	1568	21	Ckb	113.2	92.2	114.9	110.5	102.2	103.2	97.5	94.1	89.9	96.5	91.5	102.2	106.4	93.9	98	102	106.767	105.3	94.5	100.033	97.9667	12.6437	4.531	3.38231	7.68266	4.0501	14.3077	5.12731	3.31466	8.69375	4.58312
P07310	Creatine kinase M-type OS=Mus musculus GN=Ckm PE=1 SV=1	0	118.332	63	26	65	25	931	26	Ckm	185.2	53	31.1	105.1	144.1	90.4	45	73.6	190.9	99.7	41.9	39.1	94.2	92.8	117.5	67.8	89.7667	113.2	102.3	58.4	92.7	83.3699	27.7512	63.1498	31.0353	24.8502	94.3419	31.4035	61.8868	35.1198	28.1206
Q6P8J7	Creatine kinase S-type, mitochondrial OS=Mus musculus GN=Ckmt2 PE=1 SV=1	0	18.339	10	4	7	4	229	4	Ckmt2	42.5	182.8	28	30.3	75.3	34.8	38.3	31.8	231.7	60.7	51	31.3	751.9	78.8	59.9	39.6	84.4333	46.8	90.625	278.067	59.4333	85.496	24.7841	94.8612	410.47	19.6042	96.7478	28.0458	92.964	464.49	22.1842
Q91X84	CREB-regulated transcription coactivator 3 OS=Mus musculus GN=Crtc3 PE=1 SV=2	0	7.453	3	2	4	2	94	2	Crtc3	96.4		134.9			123.2	155.8		104.9		179.5			144	114.3		115.65	123.2	130.35	179.5	129.15	27.2236	#DIV/0!	35.9917	#DIV/0!	21.0011	30.8064	#DIV/0!	35.2719	#DIV/0!	23.7649
P47941	Crk-like protein OS=Mus musculus GN=Crkl PE=1 SV=2	0	8.107	7	3	6	3	65	3	Crkl	83	97.9	110.4	71.1	105.9	101.9	121	104	102.9	114.9	121.8	121.1	98.4	123.5	107	112.2	97.1	92.9667	110.7	113.767	114.233	13.7175	19.0424	8.74567	13.3125	8.43584	15.5228	21.5485	8.57075	15.0645	9.54605
Q91YT8	CSC1-like protein 1 OS=Mus musculus GN=Tmem63a PE=1 SV=1	0	14.353	6	3	3	3	101	3	Tmem63a	46.5	91.9	87.4	61.2	108.2	47.6	117.5	99.5	56.3	137.2	132.7	160.5	89.6	142.3	63.7	114.1	75.2667	72.3333	102.625	127.6	106.7	25.0141	31.7971	34.5083	35.7241	39.8191	28.3061	35.9818	33.8181	40.4256	45.0595
P56546	C-terminal-binding protein 2 OS=Mus musculus GN=Ctbp2 PE=1 SV=2	0.001	4.622	4	2	3	2	52	2	Ctbp2	98.3	96	121.6	75	102.1	113.1	127.6	88.7	90.3	111	131.9	122.5	104.1	121.3	93.5	103.9	105.3	96.7333	104.4	119.5	106.233	14.163	19.6088	18.5032	14.1407	14.0461	16.0269	22.1894	18.1331	16.0017	15.8947
P70698	CTP synthase 1 OS=Mus musculus GN=Ctps1 PE=1 SV=2	0	12.583	8	5	10	5	33	5	Ctps	71.9	85.9	102	63.2	95.5	106.7	111.9	93.3	99	103.7	117.9	115.2	93.6	137.5	114.9	114	86.6	88.4667	101.975	108.9	122.133	15.0622	22.5868	7.86527	13.3188	13.3155	17.0445	25.5594	7.70797	15.0716	15.0679
Q99LJ0	CTTNBP2 N-terminal-like protein OS=Mus musculus GN=Cttnbp2nl PE=1 SV=1	0	9.063	6	3	6	3	59	3	Cttnbp2nl	82	102.5	91.8	71.7	106.8	87.4	90.7	110.3	84.4	94.8	118.6	92.6	79.7	107.8	91.3	103.8	92.1	88.6333	95.05	96.9667	100.967	10.2533	17.5825	11.0298	19.8142	8.60717	11.6027	19.8964	10.8092	22.4219	9.73993
O88200	C-type lectin domain family 11 member A OS=Mus musculus GN=Clec11a PE=2 SV=1	0	9.843	10	3	5	3	77	3	Clec11a	88.5	104.6	98.9	91.1	88.7	120.8	113.6	104	93.3	94.3	114	104	84.5	123.3	97.3	100	97.3333	100.2	101.3	100.833	106.867	8.16354	17.8804	9.51455	15.0028	14.2956	9.23791	20.2336	9.32426	16.9772	16.177
Q64449	C-type mannose receptor 2 OS=Mus musculus GN=Mrc2 PE=1 SV=3	0	10.325	3	3	6	3	78	3	Mrc2	117.3	86.8	92.4	79.1	125.9	99.2	76.4	85.8	97.6	100.1	88.9	118.9	92.7	76	88.4	76.2	98.8333	101.4	89.975	100.167	80.2	16.2359	23.4774	10.9904	16.3344	7.10211	18.3726	26.5672	10.7706	18.4841	8.0368
Q9Z0H4	CUGBP Elav-like family member 2 OS=Mus musculus GN=Celf2 PE=1 SV=1	0	18.551	8	5	15	5	231	5	Celf2	103.4	99.6	103.5	88.5	100.2	115.9	117.4	99.1	86.3	109.3	116	106.1	105.4	112.9	89.7	111.5	102.167	101.533	103.025	109.167	104.7	2.22336	13.7486	13.4307	5.92818	13.0092	2.51597	15.558	13.162	6.70837	14.7213
Q9WTX6	Cullin-1 OS=Mus musculus GN=Cul1 PE=1 SV=1	0	8.969	4	3	5	3	78	3	Cul1	62.1	102.5	122.5	52.5	110.1	98.1	149.1	94.9	85.3	144.1	139.6	143.4	100	151.9	114.9	130	95.7	86.9	118.35	127.667	132.267	30.7688	30.3895	32.9182	24.0353	18.6039	34.8182	34.3889	32.2599	27.1984	21.0522
Q9D4H8	Cullin-2 OS=Mus musculus GN=Cul2 PE=1 SV=2	0.001	5.905	4	3	3	3	43	3	Cul2		134.6		192.5	114.1			113.3		92.3		80.3	131.6			92.2	134.6	153.3	102.8	105.95	92.2	#DIV/0!	55.4372	14.8492	36.2746	#DIV/0!	#DIV/0!	62.7331	14.5523	41.0485	#DIV/0!
Q9JLV5	Cullin-3 OS=Mus musculus GN=Cul3 PE=1 SV=1	0	10.566	4	4	6	3	52	4	Cul3	111.3	102.3	95.9	59	109.6	102.9	88.9	102.2	86	130.3	107.3	127.4	93.8	108.7	99.3	125.6	103.167	90.5	101.85	109.5	111.2	7.73649	27.4847	20.2357	16.9077	13.327	8.75467	31.1019	19.831	19.1329	15.081
Q3TCH7	Cullin-4A OS=Mus musculus GN=Cul4a PE=1 SV=1	0.001	5.438	2	3	7	2	51	3	Cul4a	88.3	100.2	107.1	82.1	105.2	108.1	124.3	93.1	84.9	123.3	123.2	123.1	106.3	120.5	93.7	108.2	98.5333	98.4667	106.4	117.533	107.467	9.51017	14.2479	20.3729	9.72848	13.415	10.7618	16.123	19.9654	11.0088	15.1805
Q9D5V5	Cullin-5 OS=Mus musculus GN=Cul5 PE=1 SV=3	0	14.035	7	5	11	4	87	5	Cul5	118.5	125.9	114.4	82	110.5	112.1	107	91.4	94	126.9	95.4	110.8	113.4	117.3	93.4	109.2	119.6	101.533	104.825	106.533	106.633	5.82838	16.9353	16.2219	9.72899	12.155	6.59543	19.1641	15.8974	11.0094	13.7546
Q6ZQ38	Cullin-associated NEDD8-dissociated protein 1 OS=Mus musculus GN=Cand1 PE=1 SV=2	0	57.076	13	17	36	17	530	17	Cand1	119.9	105.3	111.3	107.3	98.3	103.3	93	91.6	93.9	88.2	81.9	95	113.3	87.9	90.1	96.8	112.167	102.967	91.675	96.7333	91.6	7.33848	4.50925	2.5025	15.7716	4.63573	8.30428	5.1027	2.45245	17.8472	5.24582
Q99J95	Cyclin-dependent kinase 9 OS=Mus musculus GN=Cdk9 PE=1 SV=1	0.001	5.272	6	2	8	1	74	2	Cdk9																	#DIV/0!	#DIV/0!	#DIV/0!	#DIV/0!	#DIV/0!	#DIV/0!	#DIV/0!	#DIV/0!	#DIV/0!	#DIV/0!	#DIV/0!	#DIV/0!	#DIV/0!	#DIV/0!	#DIV/0!
P46414	Cyclin-dependent kinase inhibitor 1B OS=Mus musculus GN=Cdkn1b PE=1 SV=2	0	27.903	29	5	15	5	397	5	Cdkn1b	104.5	98.7	124	89.1	123.2	112.8	92.8	99.4	138.9	118.5	105	122.2	104	91.5	105.4	114.4	109.067	108.367	112.4	110.4	103.767	13.2538	17.4769	20.7575	10.2313	11.537	14.9981	19.777	20.3423	11.5778	13.0554
P49615	Cyclin-dependent-like kinase 5 OS=Mus musculus GN=Cdk5 PE=1 SV=1	0	8.987	12	3	9	2	92	3	Cdk5	87.5	97.8	111.3	62.8	115.5	95.6	115.2	101.4	83.2	107.9	125.6	132.5	94.2	123.3	93.4	137.7	98.8667	91.3	101.925	117.433	118.133	11.9358	26.6118	13.697	20.4143	22.5974	13.5066	30.1141	13.4231	23.1009	25.5714
Q99KY4	Cyclin-G-associated kinase OS=Mus musculus GN=Gak PE=1 SV=2	0	10.789	2	3	4	3	74	3	Gak	136.5	110.1	112.4	105.1	103.6	93.6	62.2	73.6	129.8	88.5	89.1	98.5	108.1	81.6	89.1	102.3	119.667	100.767	88.525	98.5667	91	14.6234	6.25167	29.5488	9.50018	10.48	16.5479	7.07443	28.9578	10.7505	11.8592
Q62426	Cystatin-B OS=Mus musculus GN=Cstb PE=1 SV=1	0	14.363	35	3	5	3	45	3	Cstb	121.7	93.5	106.5	102.2	102	111.7	84.4	98.4	125.2	89.4	85.2	92.1	105.9	90.5	104.8	89.6	107.233	105.3	99.35	94.4	94.9667	14.1143	5.54346	18.1809	10.5399	8.5278	15.9718	6.27302	17.8172	11.927	9.65011
P21460	Cystatin-C OS=Mus musculus GN=Cst3 PE=1 SV=2	0	15.742	20	3	5	3	140	3	Cst3	162	134.9	57.5	217.9	41.9	38.6	36.1	132.8	153.5	35.2	54.5	43.7	67.2	66.4	161.1	123.1	118.133	99.4667	89.4	55.1333	116.867	54.2301	102.58	62.6389	11.7628	47.6567	61.3671	116.08	61.3861	13.3109	53.9287
P97315	Cysteine and glycine-rich protein 1 OS=Mus musculus GN=Csrp1 PE=1 SV=3	0	47.197	41	7	31	7	790	7	Csrp1	114.3	75.9	94.8	127.8	97.5	83.9	101.9	97.6	104.1	100.2	108.2	92.2	80	103.1	84.4	82.3	95	103.067	100.95	93.4667	89.9333	19.2008	22.4732	2.7453	14.1426	11.4509	21.7277	25.4308	2.69039	16.0039	12.9579
P97314	Cysteine and glycine-rich protein 2 OS=Mus musculus GN=Csrp2 PE=1 SV=3	0	60.567	34	8	42	8	1502	8	Csrp2	101.9	85.6	95.3	83.6	107.6	96.7	105.5	97.7	89.9	110.9	124.5	99.4	86.5	107.3	90.2	98.7	94.2667	95.9667	101	103.467	98.7333	8.19898	12.0168	9.1717	19.3236	8.55005	9.27802	13.5983	8.98826	21.8668	9.67529
P50462	Cysteine and glycine-rich protein 3 OS=Mus musculus GN=Csrp3 PE=1 SV=1	0	7.967	7	2	3	2	38	2	Csrp3		383.5		34.8	82.9			62.5		135.9		83.5	518.8			61.3	383.5	58.85	99.2	301.15	61.3	#DIV/0!	34.0118	51.9016	307.804	#DIV/0!	#DIV/0!	38.488	50.8636	348.313	#DIV/0!
Q9DBE0	Cysteine sulfinic acid decarboxylase OS=Mus musculus GN=Csad PE=1 SV=1	0	30.24	14	10	21	10	433	10	Csad	107.9	114.9	103.2	99.9	94.1	103.3	99.8	95.2	103.1	113.8	90.4	96.8	99.8	107.5	105.4	107.1	108.667	99.1	102.975	95.6667	106.667	5.88756	4.65188	7.91049	4.80139	1.11505	6.6624	5.2641	7.75228	5.43328	1.2618
P63254	Cysteine-rich protein 1 OS=Mus musculus GN=Crip1 PE=1 SV=2	0.001	5.516	17	2	7	2	29	2	Crip1	87.9	86.1	101	54.9	112.9	99	111.1	94.1	69.1	116.4	135.2	123.6	76.1	125.5	86	119.3	91.6667	88.9333	97.675	111.633	110.267	8.13286	30.2821	21.2929	31.3146	21.243	9.20319	34.2674	20.8671	35.4358	24.0387
Q9DCT8	Cysteine-rich protein 2 OS=Mus musculus GN=Crip2 PE=1 SV=1	0	26.517	38	6	14	6	323	6	Crip2	90.3	90.8	114.1	61.5	117.1	100.4	113.1	92.2	113.5	115.3	118.3	124.5	110.9	94	103.5	108.1	98.4	93	108.525	117.9	101.867	13.5989	28.5291	10.9253	6.80882	7.1905	15.3886	32.2837	10.7068	7.7049	8.13682
Q9CYA0	Cysteine-rich with EGF-like domain protein 2 OS=Mus musculus GN=Creld2 PE=1 SV=1	0	9.743	8	3	5	3	68	3	Creld2	93.6	119.1	135.8	118.7	101.9	105.3	122.6	157.8	106.9	111.9	166.9	129.3	96.9	150	104.1	159.1	116.167	108.633	124.8	131.033	137.733	21.2524	8.88219	22.954	35.0322	29.4806	24.0493	10.0511	22.4949	39.6426	33.3604
P56395	Cytochrome b5 OS=Mus musculus GN=Cyb5a PE=1 SV=2	0	34.732	49	7	22	7	341	7	Cyb5; Cyb5a	99.1	91.7	96	99.5	94.4	94.1	92.6	104.5	106.3	81.1	93.2	89.9	97.2	77.4	99.5	97	95.6	96	96.125	93.4333	91.3	3.71618	3.0348	11.7168	3.65559	12.1025	4.20525	3.4342	11.4824	4.13669	13.6952
Q9CQX2	Cytochrome b5 type B OS=Mus musculus GN=Cyb5b PE=1 SV=1	0	10.752	32	2	4	2	96	2	Cyb5b	186.5	73.8	85.3	145.8	53.9	54.5	97.1	178.3	71.2	59.5	96.3	70	55.7	98.2	147.8	85.5	115.2	84.7333	101.525	74	110.5	62.0148	52.8861	53.5403	20.5934	32.921	70.1763	59.8463	52.4695	23.3037	37.2536
Q9CZ13	Cytochrome b-c1 complex subunit 1, mitochondrial OS=Mus musculus GN=Uqcrc1 PE=1 SV=2	0	74.739	29	14	53	14	918	14	Uqcrc1	69.6	143.1	114.9	91.9	103	81.7	110.2	133	87	106.7	107.7	97.4	84.5	106.6	78.3	97.5	109.2	92.2	109.225	96.5333	94.1333	37.08	10.6532	18.855	11.6243	14.4473	41.96	12.0552	18.4779	13.1541	16.3486
Q9DB77	Cytochrome b-c1 complex subunit 2, mitochondrial OS=Mus musculus GN=Uqcrc2 PE=1 SV=1	0	131.65	43	23	78	23	1863	23	Uqcrc2	93.4	153.8	109.5	98.7	101.2	84.5	96.1	108.7	89.6	102.1	93.4	83.1	93.3	98.1	76.4	95.6	118.9	94.8	99.125	89.9333	90.0333	31.2779	9.00722	8.17328	5.91805	11.8728	35.3943	10.1926	8.00981	6.69691	13.4353
Q9D855	Cytochrome b-c1 complex subunit 7 OS=Mus musculus GN=Uqcrb PE=1 SV=3	0	51.095	88	13	48	13	495	13	Uqcrb	67.1	138.5	111.4	89.2	95.9	74.6	108.4	132.4	92.2	98	107.2	88.1	80.1	106.5	85.1	89.9	105.667	86.5667	107.75	91.8	93.8333	36.0436	10.8914	17.7474	13.9237	11.2291	40.7872	12.3248	17.3924	15.7562	12.707
Q9CQ69	Cytochrome b-c1 complex subunit 8 OS=Mus musculus GN=Uqcrq PE=1 SV=3	0	24.724	50	6	22	6	268	6	Uqcrq	65.1	146.4	106.5	78.8	97.2	81.9	95.3	146.7	92.5	98.4	98.5	88.5	73.6	108	80.3	95.7	106	85.9667	108.225	86.8667	94.6667	40.6523	9.85106	25.7629	12.5301	13.8789	46.0024	11.1475	25.2477	14.1791	15.7054
Q8R1I1	Cytochrome b-c1 complex subunit 9 OS=Mus musculus GN=Uqcr10 PE=1 SV=1	0	10.489	31	2	2	2	56	2	Uqcr10	53.5	186.7	103.3	251.8	98.8	55.3	134	87.5	61.5	57.4	126.9	39.1	79.4	179.3	87	65.4	114.5	135.3	85.1	81.8	110.567	67.3026	103.21	35.2194	43.9492	60.4966	76.1601	116.793	34.515	49.7332	68.4584
Q9CR68	Cytochrome b-c1 complex subunit Rieske, mitochondrial OS=Mus musculus GN=Uqcrfs1 PE=1 SV=1	0	47.408	37	11	31	11	477	11	Uqcrfs1	90	155.2	120	105.5	100.6	79.7	92.5	119.1	99.8	87.2	90.2	76.3	92	83.2	84.3	84.4	121.733	95.2667	99.65	86.1667	83.9667	32.6345	13.7019	13.9577	8.59205	0.665833	36.9295	15.5052	13.6785	9.72282	0.753461
Q9D2R6	Cytochrome c oxidase assembly factor 3 homolog, mitochondrial OS=Mus musculus GN=Coa3 PE=1 SV=1	0	8.703	18	2	5	2	152	2	Coa3	91.8	121.9	107.2	179.4	92.4	85.8	102.5	73.1	100.7	67.4	100.6	65.1	108	87.4	95.3	74.4	106.967	119.2	85.925	91.2333	85.7	15.0514	52.2391	18.2637	22.9326	10.5532	17.0322	59.1141	17.8984	25.9507	11.9421
P00405	Cytochrome c oxidase subunit 2 OS=Mus musculus GN=Mtco2 PE=1 SV=1	0	22.274	19	5	19	5	328	5	COX2	99.7	158	111.9	126.5	93.6	89.9	82.1	137.7	91.5	95.1	72	82.1	96.5	74.1	71.7	89.9	123.2	103.333	101.6	83.5333	78.5667	30.7488	20.148	24.6828	12.3127	9.88804	34.7956	22.7996	24.1891	13.9332	11.1894
P19783	Cytochrome c oxidase subunit 4 isoform 1, mitochondrial OS=Mus musculus GN=Cox4i1 PE=1 SV=2	0	58.888	56	13	46	13	778	13	Cox4i1	74.9	138.7	108.5	94	98.8	84.8	95.4	128.4	95.3	94.5	91.4	89.8	85.9	85.5	76.8	86.2	107.367	92.5333	103.4	89.0333	82.8333	31.9151	7.1143	16.6715	2.82902	5.23673	36.1153	8.05059	16.3381	3.20133	5.92592
Q91W29	Cytochrome c oxidase subunit 4 isoform 2, mitochondrial OS=Mus musculus GN=Cox4i2 PE=1 SV=1	0.003	3.329	13	2	3	2	28	2	Cox4i2	105.8	87.4	129.1	72.4	115.1	104.9	124.9	101.9	98.5	116.9	137.3	129.2	94.5	120.1	102.7	102.1	107.433	97.4667	110.55	120.333	108.3	20.8979	22.2994	12.4669	22.7359	10.2235	23.6482	25.2341	12.2176	25.7281	11.569
P12787	Cytochrome c oxidase subunit 5A, mitochondrial OS=Mus musculus GN=Cox5a PE=1 SV=2	0	47.639	63	9	38	9	761	9	Cox5a	62.5	133	112.5	80.9	91.7	78.4	113.8	138.1	88.6	100	114.5	94.7	79.1	112.2	81.9	102.9	102.667	83.6667	110.125	96.1	99	36.2641	7.06847	21.3069	17.7415	15.5219	41.0367	7.99873	20.8807	20.0764	17.5647
P19536	Cytochrome c oxidase subunit 5B, mitochondrial OS=Mus musculus GN=Cox5b PE=1 SV=1	0	30.799	36	6	34	6	422	6	Cox5b	81.1	139.3	109.6	114.5	96.8	79.8	90.8	122.5	101.4	87.1	87.8	82.2	84.7	85.6	79.5	81.4	110	97.0333	100.45	84.9	82.1667	29.1021	17.3512	15.9002	2.80535	3.12143	32.9321	19.6347	15.5822	3.17455	3.53223
P43024	Cytochrome c oxidase subunit 6A1, mitochondrial OS=Mus musculus GN=Cox6a1 PE=1 SV=2	0	13.173	42	3	7	3	42	3	Cox6a1	72.5	131.4	127.8	62	102.3	86.3	130.7	111	80.5	116	122.7	112.1	78.5	131.5	78.8	108.3	110.567	83.5333	109.55	104.433	106.2	33.0158	20.292	21.0945	23.0758	26.4127	37.3609	22.9625	20.6726	26.1127	29.8888
P56391	Cytochrome c oxidase subunit 6B1 OS=Mus musculus GN=Cox6b1 PE=1 SV=2	0	14.702	30	3	10	3	120	3	Cox6b1	134.3	156.1	94.8	130.8	85.2	72	56.6	171.8	127.4	68.1	55.6	63.8	80.8	57.7	99.7	103.9	128.4	96	105.975	66.7333	87.1	31.073	30.8519	53.7413	12.8535	25.5476	35.1624	34.9122	52.6664	14.5451	28.9098
Q9CPQ1	Cytochrome c oxidase subunit 6C OS=Mus musculus GN=Cox6c PE=1 SV=3	0	16.243	54	6	19	6	227	6	Cox6c	68.7	146.6	113.5	79.5	105.5	79.6	108.1	124	95.2	108.3	103.7	97.6	84.4	101.7	82.4	95.5	109.6	88.2	108.9	95.2333	93.2	39.0962	14.9823	11.7856	9.86526	9.85343	44.2415	16.9541	11.5499	11.1636	11.1502
P56392	Cytochrome c oxidase subunit 7A1, mitochondrial OS=Mus musculus GN=Cox7a1 PE=1 SV=1	0	16.389	31	3	8	3	89	3	Cox7a1	81.4	196.5	135.7	132.3	92.9	59.3	78	128.1	103.9	79.2	78.8	59.9	90.4	80.5	71.4	63.7	137.867	94.8333	97.3	76.3667	71.8667	57.5806	36.5384	23.7508	15.3949	8.40972	65.1586	41.3471	23.2758	17.421	9.51649
P48771	Cytochrome c oxidase subunit 7A2, mitochondrial OS=Mus musculus GN=Cox7a2 PE=1 SV=2	0	7.018	28	2	3	2	78	2	Cox7a2	162.8	121.9	105.2	192	95.2	63.9	59.8	64.8	113.8	61	63.7	70.8	85.5	44.7	84.2	65.3	129.967	117.033	74.85	73.3333	64.7333	29.6352	66.7827	26.054	11.1186	19.7561	33.5354	75.5717	25.5329	12.5819	22.3561
Q62425	Cytochrome c oxidase subunit NDUFA4 OS=Mus musculus GN=Ndufa4 PE=1 SV=2	0	47.306	56	10	49	10	629	10	Ndufa4	109.4	152.6	104.9	121.3	98.5	85.2	73.5	108.4	92.9	78	66.5	68.4	96.9	65.3	70.6	75.1	122.3	101.667	88.2	77.2667	70.3333	26.3369	18.2571	15.8141	17.0295	4.90544	29.803	20.6599	15.4978	19.2707	5.55103
P62897	Cytochrome c, somatic OS=Mus musculus GN=Cycs PE=1 SV=2	0	52.155	47	9	26	9	463	9	Cycs; Gm10053	80.4	157.1	82.4	70.4	65.6	45.1	77.1	181.9	142.8	58.2	81.7	76.1	64.1	87.5	148	125.8	106.633	60.3667	115	73.9667	120.433	43.7169	13.4374	57.4778	8.99185	30.605	49.4703	15.2058	56.3283	10.1752	34.6328
Q9D0M3	Cytochrome c1, heme protein, mitochondrial OS=Mus musculus GN=Cyc1 PE=1 SV=1	0	19.857	25	7	18	7	172	7	Cyc1	82.5	125.9	119.2	90.8	108.6	99.2	97.5	80.6	105.4	95.3	84	78.1	103	83.8	68.6	66.8	109.2	99.5333	94.7	88.3667	73.0667	23.3643	8.90468	10.3521	13.0117	9.33881	26.4392	10.0766	10.1451	14.7241	10.5679
Q9CX80	Cytoglobin OS=Mus musculus GN=Cygb PE=1 SV=1	0	35.41	24	8	18	8	358	8	Cygb	158.4	76	93.2	126.4	100.3	111.6	56.1	66.9	137.2	77.6	86.1	77.7	101.6	70.8	100.6	113.4	109.2	112.767	84.45	88.4667	94.9333	43.4677	13.0891	36.2455	12.1245	21.858	49.1883	14.8117	35.5206	13.7202	24.7347
P28271	Cytoplasmic aconitate hydratase OS=Mus musculus GN=Aco1 PE=1 SV=3	0	64.112	25	18	40	18	532	18	Aco1	91.8	110.8	101.4	98	102	114.9	107	100.4	93.2	106.2	95.8	101	98	105.8	91.8	97.4	101.333	104.967	101.7	98.2667	98.3333	9.50018	8.83195	6.38436	2.61024	7.04651	10.7505	9.99429	6.25667	2.95376	7.97388
Q9JHU4	Cytoplasmic dynein 1 heavy chain 1 OS=Mus musculus GN=Dync1h1 PE=1 SV=2	0	431.487	21	95	225	95	3433	95	Dync1h1	113	97.8	103.3	98.4	104.1	108.3	97.8	87.3	95.3	96.2	98.7	99.8	108.2	96.2	96.8	99.9	104.7	103.6	94.15	102.233	97.6333	7.6961	4.9689	4.68224	5.19647	1.98578	8.70896	5.62284	4.58859	5.88036	2.24712
O88487	Cytoplasmic dynein 1 intermediate chain 2 OS=Mus musculus GN=Dync1i2 PE=1 SV=1	0	46.008	14	5	10	5	427	5	Dync1i2	66.8	115.2	101.6	76.5	123.4	92.2	109.2	125	86.4	115	142.7	100.5	96.3	120.9	111.2	126	94.5333	97.3667	108.9	113.167	119.367	24.9618	23.8731	16.3581	25.6627	7.5182	28.247	27.0149	16.0309	29.0401	8.50764
Q8R1Q8	Cytoplasmic dynein 1 light intermediate chain 1 OS=Mus musculus GN=Dync1li1 PE=1 SV=1	0	71.306	41	16	42	16	479	16	Dync1li1	85.5	104.4	116.2	76.2	111	109.1	110.3	93.1	100.6	109.1	116	111.7	103.9	110.1	101.4	113.6	102.033	98.7667	103.275	110.533	108.367	15.4862	19.5664	8.04089	6.13379	6.28198	17.5243	22.1414	7.88007	6.94103	7.10874
Q6PDL0	Cytoplasmic dynein 1 light intermediate chain 2 OS=Mus musculus GN=Dync1li2 PE=1 SV=2	0	53.345	24	11	29	11	846	11	Dync1li2	82.6	93.3	100.1	59.7	107.4	101	111.9	98.1	94.5	116.1	129.8	122.8	95.9	119	100.9	125.2	92	89.3667	105.15	116.167	115.033	8.82213	25.8906	10.4657	17.897	12.6263	9.98318	29.298	10.2563	20.2524	14.288
Q7TMB8	Cytoplasmic FMR1-interacting protein 1 OS=Mus musculus GN=Cyfip1 PE=1 SV=1	0	46.014	11	12	26	12	525	12	Cyfip1	99.7	98.7	115.8	78.3	104.2	108.6	110	84.7	94.7	104.5	109	109.5	103	108.6	97.3	104.2	104.733	97.0333	98.475	107.167	103.367	9.59705	16.372	11.1524	3.61709	5.6959	10.8601	18.5267	10.9293	4.09312	6.44552
Q99M51	Cytoplasmic protein NCK1 OS=Mus musculus GN=Nck1 PE=1 SV=1	0	8.646	5	2	3	2	70	2	Nck1	66	92.6	102.9	90.8	117.1	75.4	136.6	127.4	121.9	107	127.8	99.9	89.6	143.9	119.3	105.4	87.1667	94.4333	123.225	105.767	122.867	19.0406	21.0861	12.4006	19.7642	19.4962	21.5464	23.8612	12.1526	22.3653	22.0621
Q8BMK4	Cytoskeleton-associated protein 4 OS=Mus musculus GN=Ckap4 PE=1 SV=2	0	106.018	49	24	59	24	1102	24	Ckap4	96.5	125.9	89.8	106.9	98.2	119.5	94.4	113.2	92.9	89.1	113.1	85	100.3	94.2	120.9	91.7	104.067	108.2	97.4	99.4667	102.267	19.2027	10.7093	10.7669	14.0685	16.1853	21.7299	12.1188	10.5516	15.92	18.3154
A2AGT5	Cytoskeleton-associated protein 5 OS=Mus musculus GN=Ckap5 PE=1 SV=1	0	33.04	4	8	14	8	227	8	Ckap5	87.8	101.1	103	83.5	104	106.7	111.4	104.6	92.4	111.8	123.6	104.5	89	108	111.2	118.7	97.3	98.0667	105.05	105.7	112.633	8.28191	12.6871	9.05741	17.3312	5.49212	9.37186	14.3568	8.87626	19.6121	6.21491
Q9CPY7	Cytosol aminopeptidase OS=Mus musculus GN=Lap3 PE=1 SV=3	0	55.086	28	14	30	14	593	14	Lap3	81.2	104.3	108.2	82.9	101.7	98.5	110.8	103.9	90.1	104.9	119	108.1	100.2	116.1	95.5	106.5	97.9	94.3667	102.425	109.1	106.033	14.5935	10.0585	8.76256	9.43981	10.3079	16.5141	11.3823	8.58731	10.6821	11.6645
Q8R0Y6	Cytosolic 10-formyltetrahydrofolate dehydrogenase OS=Mus musculus GN=Aldh1l1 PE=1 SV=1	0	20.069	7	6	12	6	335	6	Aldh1l1	89	106.6	100	82.6	110.2	109.9	116	114.5	117.1	126.5	117.5	100.8	97.5	154.6	101.8	113.6	98.5333	100.9	118.525	105.267	123.333	8.89119	15.849	5.42241	10.7221	27.7131	10.0613	17.9348	5.31396	12.1332	31.3603
Q9D1A2	Cytosolic non-specific dipeptidase OS=Mus musculus GN=Cndp2 PE=1 SV=1	0	48.281	29	12	24	12	374	12	Cndp2	94.5	95.4	106.5	80.4	102	107.1	113.2	89.6	96.1	108	110.7	110.7	100.5	119.4	100.2	106.7	98.8	96.5	101.725	107.3	108.767	6.68356	14.1743	10.7967	5.88897	9.76542	7.56316	16.0397	10.5808	6.664	11.0506
Q5SXY1	Cytospin-B OS=Mus musculus GN=Specc1 PE=1 SV=2	0	13.243	3	3	5	3	93	3	Specc1	91.5	108.5	129.2	93.4	124.8	131.3	101.5	113.6	113.2	97.5	115.5	104.1	108.8	100.8	133	93.8	109.733	116.5	106.45	109.467	109.2	18.8802	20.2675	8.19126	5.72917	20.9065	21.365	22.9348	8.02743	6.48316	23.6579
Q61753	D-3-phosphoglycerate dehydrogenase OS=Mus musculus GN=Phgdh PE=1 SV=3	0	40.593	14	7	14	7	569	7	Phgdh	85.3	91	105	77.8	101.9	106.9	110.2	99.3	92.2	127.8	120.9	118.6	99.9	125	99.6	146.2	93.7667	95.5333	107.375	113.133	123.6	10.1372	15.5597	15.4989	11.518	23.3315	11.4714	17.6074	15.1889	13.0338	26.4021
Q9JII5	DAZ-associated protein 1 OS=Mus musculus GN=Dazap1 PE=1 SV=2	0	18.967	11	2	9	2	264	2	Dazap1	65.3	91.2	112.6	42.2	114.4	106.8	132.5	92.6	96.2	114.4	143.1	124.2	87	131.4	107.5	108	89.7	87.8	108.925	118.1	115.633	23.6856	39.6732	18.3865	28.5431	13.6566	26.8028	44.8944	18.0187	32.2996	15.4539
Q8K3H0	DCC-interacting protein 13-alpha OS=Mus musculus GN=Appl1 PE=1 SV=1	0	36.857	15	6	10	6	302	6	Appl1	116.1	100.1	97.8	93	110.5	115.6	103.1	103.2	100.3	95.5	99.3	97.5	107.7	115.6	117.7	145.2	104.667	106.367	100.525	101.5	126.167	9.96812	11.8534	3.60959	5.44426	16.5168	11.28	13.4134	3.5374	6.16076	18.6905
O35215	D-dopachrome decarboxylase OS=Mus musculus GN=Ddt PE=1 SV=3	0	15.578	33	4	12	4	309	4	Ddt	116.6	110.4	115.7	112.6	103.3	116.2	89.2	99.4	110	104.2	87.3	106.2	109.7	89.4	88.6	100.5	114.233	110.7	100.7	101.067	92.8333	3.35012	6.65658	8.80682	12.05	6.65157	3.79102	7.53262	8.63068	13.6359	7.52696
Q80WW9	DDRGK domain-containing protein 1 OS=Mus musculus GN=Ddrgk1 PE=1 SV=2	0	9.515	11	3	7	3	155	3	Ddrgk1	89.4	105.4	99	64.6	85.2	116.2	95.5	85.8	93	100.9	111.9	100.4	94.3	78.8	100.2	94.8	97.9333	88.6667	93.8	102.2	91.2667	8.05316	25.9741	6.27003	8.937	11.1289	9.113	29.3924	6.14463	10.1132	12.5936
Q91XC8	Death-associated protein 1 OS=Mus musculus GN=Dap PE=1 SV=3	0	7.77	17	3	17	3	137	3	Dap	61.1	83.1	106.5	51.4	104.3	99.3	124.6	100.7	89.5	133.7	166.3	127.3	70.7	170.2	101.1	127.4	83.5667	85	112.125	121.433	132.9	22.7036	29.2057	20.5226	48.0693	34.8768	25.6915	33.0493	20.1121	54.3955	39.4668
O54784	Death-associated protein kinase 3 OS=Mus musculus GN=Dapk3 PE=1 SV=1	0	18.967	11	5	8	5	226	5	Dapk3	94.4	110	110.2	68.1	93.6	126.6	116.9	108.7	86.3	102.9	113.3	111.9	94.6	120.7	107.7	106.8	104.867	96.1	103.7	106.6	111.733	9.06495	29.33	12.944	10.4159	7.77839	10.258	33.19	12.6851	11.7866	8.80208
P28654	Decorin OS=Mus musculus GN=Dcn PE=1 SV=1	0	102.174	41	25	94	24	1295	25	Dcn	71.6	84.2	109.4	81.4	103.9	119.8	116.9	100.4	88.1	100.6	116.4	121.8	92.7	123.9	97.3	90.4	88.4	101.7	101.5	110.3	103.867	19.2468	19.2943	11.8144	15.4793	17.6891	21.7798	21.8336	11.5781	17.5165	20.0171
Q8R1A4	Dedicator of cytokinesis protein 7 OS=Mus musculus GN=Dock7 PE=1 SV=3	0	18.71	2	3	4	3	157	3	Dock7	67.6	87.5	89.9	57.9	110.1	94.6	124.2	88	82.7	134.4	144	140.1	87.2	117.7	64.6	93.4	81.6667	87.5333	107.325	123.767	91.9	12.2411	26.8079	25.8048	31.7276	26.5818	13.8521	30.336	25.2887	35.9032	30.0801
Q99L04	Dehydrogenase/reductase SDR family member 1 OS=Mus musculus GN=Dhrs1 PE=1 SV=1	0	20.729	16	4	13	4	380	4	Dhrs1	119	112.3	112.9	101.7	111.1	112.4	96.4	99.7	93	100.1	94.9	105.2	107.7	92.4	86.9	96.2	114.733	108.4	97.3	102.6	91.8333	3.7072	5.83866	3.3116	6.78454	4.67582	4.19509	6.60707	3.24536	7.67743	5.29119
Q3U0B3	Dehydrogenase/reductase SDR family member 11 OS=Mus musculus GN=Dhrs11 PE=1 SV=1	0	12.102	20	4	10	4	137	4	Dhrs11	66	118.6	66	79	104	76.5	97.7	94.6	103	161.4	71.1	98.3	122.7	131.5	170.8	135	83.5333	86.5	114.175	97.3667	145.767	30.3686	15.2069	31.6738	25.8127	21.75	34.3653	17.2082	31.0403	29.2098	24.6125
Q9CXR1	Dehydrogenase/reductase SDR family member 7 OS=Mus musculus GN=Dhrs7 PE=1 SV=2	0	10.974	8	3	9	3	170	3	Dhrs7	78.5	106.1	112.6	62.9	114.2	108.5	112.3	121.6	102.6	134.1	105.1	134.3	83.9	96.1	98.9	106.7	99.0667	95.2	117.65	107.767	100.567	18.1053	28.1174	13.4329	25.3056	5.49303	20.4881	31.8179	13.1643	28.636	6.21594
Q99J47	Dehydrogenase/reductase SDR family member 7B OS=Mus musculus GN=Dhrs7b PE=1 SV=1	0	9.856	11	3	5	3	69	3	Dhrs7b	60.1	118.5	90.7	70.3	108.3	94.9	121.6	129.3	95.1	122.7	136.8	107.6	74.1	125.1	93.1	112.1	89.7667	91.1667	117.175	106.167	110.1	29.2112	19.2731	15.1044	31.3746	16.0935	33.0556	21.8096	14.8023	35.5037	18.2115
O35459	Delta(3,5)-Delta(2,4)-dienoyl-CoA isomerase, mitochondrial OS=Mus musculus GN=Ech1 PE=1 SV=1	0	65.651	31	10	33	10	984	10	Ech1	71.8	131.3	101.9	88.6	100.8	81	111.7	134.8	75.2	110.1	107.1	104.9	88.9	112.6	72.6	91	101.667	90.1333	107.95	100.3	92.0667	29.7507	9.98866	24.5776	9.93378	20.0213	33.6661	11.3032	24.086	11.2411	22.6563
Q8CHT0	Delta-1-pyrroline-5-carboxylate dehydrogenase, mitochondrial OS=Mus musculus GN=Aldh4a1 PE=1 SV=3	0	64.345	27	15	40	15	746	15	Aldh4a1	92.9	119.1	95.8	102.9	91.4	86.3	103.1	110.5	99.7	103	102.8	94.2	90.7	98.3	87.5	95.6	102.6	93.5333	104.075	95.9	93.8	14.3628	8.50314	4.56536	6.22656	5.6205	16.253	9.6222	4.47405	7.04601	6.36019
Q9Z110	Delta-1-pyrroline-5-carboxylate synthase OS=Mus musculus GN=Aldh18a1 PE=1 SV=2	0	11.862	6	3	4	3	109	3	Aldh18a1	84.3	78.9	91.9	143.5	68.2	119.8	93.4	62.3	70	60.9	105.3	43.1	99.7	108.7	88.3	80	85.0333	110.5	71.65	82.7	92.3333	6.53095	38.5018	15.0418	34.4087	14.769	7.39047	43.5689	14.741	38.9371	16.7127
P10518	Delta-aminolevulinic acid dehydratase OS=Mus musculus GN=Alad PE=1 SV=1	0	21.896	16	4	11	4	248	4	Alad	93.1	109.3	91	92.5	118.4	92.5	111.2	101	97.5	129.8	86	110.3	108.2	110.7	103.5	105.5	97.8	101.133	109.875	101.5	106.567	10.0145	14.9534	14.4991	13.4644	3.71663	11.3325	16.9213	14.2091	15.2364	4.20576
P82347	Delta-sarcoglycan OS=Mus musculus GN=Sgcd PE=1 SV=1	0	52.199	35	10	36	10	532	10	Sgcd	86.8	93.2	100.5	82	104.2	106.8	109	94.9	98.1	108.5	113.8	104.4	107.3	98.7	99	101.9	93.5	97.6667	102.625	108.5	99.8667	6.85493	13.6299	7.19508	4.81352	1.7673	7.75708	15.4236	7.05118	5.44701	1.99988
Q9WV69	Dematin OS=Mus musculus GN=Dmtn PE=1 SV=1	0	14.354	9	3	5	3	189	3	Dmtn; Epb4.9	69.8	104.9	93.5	35.3	100.7	94.6	113.9	102.9	112.6	134.2	111.4	119.7	83.3	127.6	203.4	114.2	89.4	76.8667	115.9	104.8	148.4	17.9056	36.1268	13.1502	19.0764	48.1003	20.2621	40.8813	12.8872	21.587	54.4306
Q60710	Deoxynucleoside triphosphate triphosphohydrolase SAMHD1 OS=Mus musculus GN=Samhd1 PE=1 SV=2	0.001	4.804	4	2	5	2	0	2	Samhd1	101.1	104.5	91.4	87.2	102.6	80.8	104.9	89	87.3	92.1	97.1	93.4	110.7	119.8	103.6	96.1	99	90.2	93.325	100.4	106.5	6.79779	11.2054	7.96843	9.10988	12.1132	7.69243	12.6801	7.80906	10.3088	13.7074
Q8BHC4	Dephospho-CoA kinase domain-containing protein OS=Mus musculus GN=Dcakd PE=1 SV=1	0	10.43	15	4	8	4	117	4	Dcakd	86.5	101.5	108.6	72.9	115.1	113.9	116.2	101.5	98	109.5	123.3	125.5	95.9	115.5	101.4	115.7	98.8667	100.633	106.3	114.9	110.867	11.2829	24.0253	8.16864	16.4912	8.19898	12.7678	27.1871	8.00527	18.6616	9.27802
Q9QZZ6	Dermatopontin OS=Mus musculus GN=Dpt PE=1 SV=1	0	8.474	6	2	4	2	96	2	Dpt	177.2	147.4	66.8	187.6	42.5	72.5	44.9	150.9	121.4	46.7	36.2	53.6	124.2	44.8	161.5	215.8	130.467	100.867	90.975	71.3333	140.7	57.1147	76.5964	53.5408	46.6031	87.3769	64.6314	86.6769	52.47	52.7364	98.8763
P31001	Desmin OS=Mus musculus GN=Des PE=1 SV=3	0	149.044	57	32	118	25	1856	32	Des	64	113.7	110.5	59.4	109.6	105.4	101.9	126.2	112.4	109.3	118.4	131.3	114.4	91.9	101.6	108.1	96.0667	91.4667	112.45	121.367	100.533	27.8166	27.8498	10.1701	8.83195	8.1525	31.4774	31.5151	9.96665	9.99429	9.22543
E9Q557	Desmoplakin OS=Mus musculus GN=Dsp PE=1 SV=1	0	34.251	4	12	18	12	158	12	Dsp	63.9	108.5	125.6	74.6	104.8	121.2	121.1	96.1	84.7	125.1	127.7	126.1	103.7	112.1	111.2	128.1	99.3333	100.2	106.75	119.167	117.133	31.855	23.6381	19.513	13.4184	9.50807	36.0474	26.749	19.1227	15.1843	10.7594
Q9R0P5	Destrin OS=Mus musculus GN=Dstn PE=1 SV=3	0	91.757	59	17	71	12	821	17	Dstn	79.7	92	97.8	83	111.8	116.6	114.3	99.7	74.8	121.2	118.5	117.6	99	114.3	77.8	106.8	89.8333	103.8	102.5	111.7	99.6333	9.24247	18.1725	20.5269	11.0077	19.2765	10.4588	20.5641	20.1164	12.4564	21.8134
Q9JIQ3	Diablo homolog, mitochondrial OS=Mus musculus GN=Diablo PE=1 SV=2	0	21.777	23	5	12	5	205	5	Diablo	88.9	92	103	95.9	98.7	125.9	127.8	129.1	93.2	90.2	119	112.9	114.9	98.8	83.9	91.8	94.6333	106.833	110.075	115.6	91.5	7.40968	16.5715	21.2596	3.10966	7.45453	8.38484	18.7524	20.8344	3.51891	8.43559
O08749	Dihydrolipoyl dehydrogenase, mitochondrial OS=Mus musculus GN=Dld PE=1 SV=2	0	93.822	28	17	75	17	1180	17	Dld	85.7	141	113.6	98	103.5	84.1	99	125.6	93.6	103.8	102	90.6	82	93.5	85.2	96.1	113.433	95.2	105.5	91.5333	91.6	27.6504	9.9985	14.0328	10.0326	5.69298	31.2893	11.3144	13.7522	11.353	6.44221
Q8BMF4	Dihydrolipoyllysine-residue acetyltransferase component of pyruvate dehydrogenase complex, mitochondrial OS=Mus musculus GN=Dlat PE=1 SV=2	0	70.853	18	13	34	13	605	13	Dlat	76.6	141.3	117.6	79.2	102.4	83.3	104.2	143.2	88.9	106.8	101.6	100.9	78.5	104.5	91.2	99.2	111.833	88.3	110.775	93.6667	98.3	32.7332	12.3818	23.014	13.1394	6.69552	37.0411	14.0114	22.5537	14.8686	7.5767
Q9D2G2	Dihydrolipoyllysine-residue succinyltransferase component of 2-oxoglutarate dehydrogenase complex, mitochondrial OS=Mus musculus GN=Dlst PE=1 SV=1	0	63.54	29	15	58	15	958	15	Dlst	78.8	142.7	115.1	80.3	96.7	76.4	113.1	142.4	83.7	104.5	105.9	102.5	68.9	103.9	78.8	101.6	112.2	84.4667	110.925	92.4333	94.7667	32.0486	10.7723	24.344	20.4512	13.8753	36.2664	12.1901	23.8571	23.1428	15.7014
Q8BVI4	Dihydropteridine reductase OS=Mus musculus GN=Qdpr PE=1 SV=2	0	33.941	45	8	15	8	135	8	Qdpr; LOC102643271	108.1	94.1	100.1	97.8	107.6	97.6	99.1	76.8	97	108.9	90.4	102.2	99.8	105.2	87	86.7	100.767	101	95.45	97.4667	92.9667	7.02377	5.71664	13.4716	6.23645	10.5954	7.94814	6.46899	13.2021	7.05721	11.9899
O08553	Dihydropyrimidinase-related protein 2 OS=Mus musculus GN=Dpysl2 PE=1 SV=2	0	160.008	57	27	126	22	2922	27	Dpysl2	87.6	89.8	103.2	80	104	102.8	114.6	92.7	88.9	110.4	116.5	113.7	96.8	107.6	93.3	133.7	93.5333	95.6	101.65	109	111.533	8.44354	13.5233	12.7401	10.6579	20.4852	9.55476	15.3031	12.4853	12.0605	23.1812
Q62188	Dihydropyrimidinase-related protein 3 OS=Mus musculus GN=Dpysl3 PE=1 SV=1	0	188.959	59	29	131	24	3251	29	Dpysl3	92.4	88.4	106.1	85.9	104.7	111.7	112	90.3	88.3	102.4	117.3	110	97.2	112.1	92	103.4	95.6333	100.767	98.25	108.167	102.5	9.28242	13.3422	11.0829	10.1746	10.0802	10.504	15.0981	10.8612	11.5137	11.4068
O35098	Dihydropyrimidinase-related protein 4 OS=Mus musculus GN=Dpysl4 PE=1 SV=1	0.002	4.401	4	2	2	1	24	2	Dpysl4	109.1		95.7			121.1	92.6		78.5		76.9			67	64.6		102.4	121.1	85.55	76.9	65.8	9.47523	#DIV/0!	9.97021	#DIV/0!	1.69706	10.7222	#DIV/0!	9.7708	#DIV/0!	1.9204
P50285	Dimethylaniline monooxygenase [N-oxide-forming] 1 OS=Mus musculus GN=Fmo1 PE=1 SV=1	0	55.962	26	13	29	13	610	13	Fmo1	77.8	96.6	91.3	127.7	101.3	96.4	113.2	112	92.6	101.6	118.4	108	95.8	129.1	82.7	98.6	88.5667	108.467	104.85	107.4	103.467	9.69347	16.8358	9.68624	11.3119	23.5797	10.9692	19.0515	9.49252	12.8007	26.683
Q8K2I3	Dimethylaniline monooxygenase [N-oxide-forming] 2 OS=Mus musculus GN=Fmo2 PE=1 SV=3	0	104.942	42	23	94	23	1486	23	Fmo2	113.2	88.1	108.2	116.5	99.9	101.3	100.4	88.6	89.2	92.5	90.1	105.3	111	88.9	81.4	81.7	103.167	105.9	92.675	102.133	84	13.2855	9.20652	5.42794	10.8039	4.24617	15.0339	10.4182	5.31938	12.2257	4.805
P97501	Dimethylaniline monooxygenase [N-oxide-forming] 3 OS=Mus musculus GN=Fmo3 PE=1 SV=1	0	57.818	19	11	29	11	550	11	Fmo3	94.5	86.4	112.9	93.1	112.6	108.9	110.8	87.9	96.4	98.9	85.6	113.5	95.1	96.6	78	89.3	97.9333	104.867	98.5	98.0667	87.9667	13.5795	10.3568	9.45551	14.1846	9.37141	15.3667	11.7198	9.2664	16.0514	10.6047
P31428	Dipeptidase 1 OS=Mus musculus GN=Dpep1 PE=1 SV=2	0	18.371	11	5	22	5	388	5	Dpep1	191.7	94.7	88.3	140.3	92.4	86.1	70.2	79.8	100.3	62.1	66	85.5	132.1	75.2	91.8	81.1	124.9	106.267	78.1	94.5333	82.7	57.9389	29.6416	16.4736	33.9633	8.41487	65.5641	33.5426	16.1441	38.4331	9.52232
P97821	Dipeptidyl peptidase 1 OS=Mus musculus GN=Ctsc PE=1 SV=1	0	10.536	6	2	3	2	117	2	Ctsc	108.4	60.5	110.2	80.7	82.3	142.5	110.4	68.3	111.2	65.3	110.5	95.2	101.2	104.3	33.2	74	93.0333	101.833	88.8	102.3	70.5	28.1891	35.2275	25.435	7.70909	35.679	31.8989	39.8636	24.9263	8.72365	40.3746
Q9ET22	Dipeptidyl peptidase 2 OS=Mus musculus GN=Dpp7 PE=1 SV=2	0	7.569	4	2	4	2	63	2	Dpp7	99.6	112	102.3	93.2	112.6	106.1	100.9	112.8	89.8	112.8	125.7	133.6	122.7	103.7	91	136	104.633	103.967	104.075	127.333	110.233	6.52099	9.87438	11.047	5.63057	23.2005	7.3792	11.1739	10.826	6.37159	26.2538
Q99KK7	Dipeptidyl peptidase 3 OS=Mus musculus GN=Dpp3 PE=1 SV=2	0	40.105	20	11	18	11	273	11	Dpp3	122.3	97.9	102.3	110.6	100.7	118.9	87.9	89	96.1	94.5	76.5	100.6	110.8	76.7	78.2	90.8	107.5	110.067	91.875	95.9667	81.9	13.0046	9.11171	4.03351	17.6132	7.74403	14.7161	10.3109	3.95284	19.9312	8.76319
Q8R2U6	Diphosphoinositol polyphosphate phosphohydrolase 2 OS=Mus musculus GN=Nudt4 PE=1 SV=1	0	12.513	12	3	5	3	71	3	Nudt4	66.7	110.6	80.4	71.1	111.5	80.3	110	91.7	111.7	128.2	86.3	125.2	121.6	177.6	213.9	102.8	85.9	87.6333	110.4	111.033	164.767	22.4609	21.1748	14.9263	21.4952	56.6509	25.4168	23.9616	14.6277	24.3241	64.1065
P98078	Disabled homolog 2 OS=Mus musculus GN=Dab2 PE=1 SV=2	0	11.718	4	3	4	3	72	3	Dab2	97	108.2	98.2	101.3	107.3	87.4	80.5	95.2	98	95.2	96.1	86	111.4	85	101	93.9	101.133	98.6667	92.225	97.8333	93.3	6.14925	10.208	7.92733	12.7884	8.01686	6.95854	11.5514	7.76878	14.4714	9.07193
Q3UHC7	Disabled homolog 2-interacting protein OS=Mus musculus GN=Dab2ip PE=1 SV=1	0.001	5.807	1	2	4	2	54	2	Dab2ip	114	95.1	113.2	98.1	83.6	102.3	99.4	114.7	124.9	68.5	96.1	63.3	94.7	99.4	149	118.3	107.433	94.6667	101.875	84.7	122.233	10.6885	9.81139	24.5944	18.5462	25.0328	12.0951	11.1026	24.1025	20.987	28.3273
Q9Z0F8	Disintegrin and metalloproteinase domain-containing protein 17 OS=Mus musculus GN=Adam17 PE=1 SV=3	0.001	6.008	2	2	3	2	54	2	Adam17	100.4		103			115.9	102.7		80.8		112.5			101.3	86		101.7	115.9	91.75	112.5	93.65	1.83848	#DIV/0!	15.4856	#DIV/0!	10.8187	2.08043	#DIV/0!	15.1759	#DIV/0!	12.2425
Q811D0	Disks large homolog 1 OS=Mus musculus GN=Dlg1 PE=1 SV=1	0	9.833	3	3	5	3	123	3	Dlg1	85.6	99.6	103.9	65.6	111.7	106.3	121.9	104.6	88.1	110.9	118.9	120.6	101.2	109.7	92.7	120	96.3667	94.5333	106.375	113.567	107.467	9.56887	25.2021	14.126	10.7435	13.7863	10.8282	28.5188	13.8434	12.1574	15.6007
Q3U1J4	DNA damage-binding protein 1 OS=Mus musculus GN=Ddb1 PE=1 SV=2	0	46.594	13	13	28	13	326	13	Ddb1	95.8	104	114.2	81.1	105	108.4	115.5	98.2	95.4	103.8	107.2	109.7	100.8	106.3	93.3	101.2	104.667	98.1667	103.225	105.9	100.267	9.2181	14.8776	8.89733	4.59021	6.55006	10.4313	16.8356	8.71938	5.19431	7.41209
Q9QYJ0	DnaJ homolog subfamily A member 2 OS=Mus musculus GN=Dnaja2 PE=1 SV=1	0.002	4.063	3	2	4	2	0	2	Dnaja2	53.2	97.4	97.5	106.8	99	97.2	138	105.7	68.5	104.2	157.7	99.4	100.7	158.8	105.9	103.8	82.7	101	104.1	119.267	122.833	25.5478	5.10294	28.3968	33.2906	31.1657	28.9101	5.77452	27.8289	37.6718	35.2674
Q9QYI5	DnaJ homolog subfamily B member 2 OS=Mus musculus GN=Dnajb2 PE=1 SV=3	0	7.716	8	2	4	2	54	2	Dnajb2	67.9	126.9	139.2	40.5	118	89.4	117.9	105.1	91.4	124.2	137.4	141.2	112.3	120.3	104.5	123.7	111.333	82.6333	109.65	130.3	116.167	38.1138	39.1906	14.5319	15.7038	10.2456	43.1298	44.3483	14.2413	17.7705	11.594
Q9D832	DnaJ homolog subfamily B member 4 OS=Mus musculus GN=Dnajb4 PE=1 SV=1	0	14.479	15	5	11	5	167	5	Dnajb4	96.8	106.5	85.7	90.9	108	103.1	103.9	105.8	88.2	113.3	117.4	104	101.6	106.2	90.5	92.2	96.3333	100.667	102.8	107.667	96.3	10.4078	8.80587	10.5455	8.5143	8.61568	11.7776	9.96478	10.3345	9.63484	9.74956
Q5U458	DnaJ homolog subfamily C member 11 OS=Mus musculus GN=Dnajc11 PE=1 SV=2	0	9.583	4	2	3	2	85	2	Dnajc11	109.6	144.1	94.1	144	111.9	98.3	100.9	135.4	103.2	113.7	103.3	132	122.7	100.5	106.8	99.8	115.933	118.067	113.3	119.333	102.367	25.5946	23.4658	15.7516	14.6432	3.8553	28.963	26.554	15.4366	16.5703	4.36268
Q91YW3	DnaJ homolog subfamily C member 3 OS=Mus musculus GN=Dnajc3 PE=1 SV=1	0	8.133	7	2	2	2	31	2	Dnajc3		110.7		64.1	101.7			94.6		115.6		106.1	108.3			126	110.7	82.9	105.1	107.2	126	#DIV/0!	26.5872	14.8492	1.55563	#DIV/0!	#DIV/0!	30.0863	14.5523	1.76037	#DIV/0!
Q6NZB0	DnaJ homolog subfamily C member 8 OS=Mus musculus GN=Dnajc8 PE=1 SV=2	0	9.741	13	3	4	3	68	3	Dnajc8	115.4	110.8	95.1	85.7	103.1	103.1	79.5	104.6	100.5	89	70.5	86.7	85.2	65.6	107.9	89.8	107.1	97.3	93.4	80.8	87.7667	10.6438	10.0459	11.3786	8.95154	21.2232	12.0446	11.368	11.1511	10.1296	24.0163
O54734	Dolichyl-diphosphooligosaccharide--protein glycosyltransferase 48 kDa subunit OS=Mus musculus GN=Ddost PE=1 SV=2	0	35.01	21	9	27	9	361	9	Ddost	124.9	102	96.9	120.3	98.2	117.3	88.9	107.4	92.2	89.9	78	91.2	106.8	84.2	87.2	95.8	107.933	111.933	94.6	92	89.0667	14.9132	11.9876	8.64446	14.4167	6.02107	16.8759	13.5653	8.47157	16.314	6.81349
Q91YQ5	Dolichyl-diphosphooligosaccharide--protein glycosyltransferase subunit 1 OS=Mus musculus GN=Rpn1 PE=1 SV=1	0	77.169	29	19	47	19	719	19	Rpn1	106.3	100.8	93.1	99	99.3	112.8	85	98.6	94.9	96	103.6	92	93.7	91.3	90.1	95	100.067	103.7	93.625	96.4333	92.1333	6.63049	7.88226	5.9556	6.26445	2.55408	7.5031	8.91962	5.83649	7.08889	2.89022
Q9DBG6	Dolichyl-diphosphooligosaccharide--protein glycosyltransferase subunit 2 OS=Mus musculus GN=Rpn2 PE=1 SV=1	0	63.802	19	10	18	10	533	10	Rpn2	116.5	99.9	99.4	140.9	75.2	117.5	106	80	95	88.7	99.8	79.4	102.2	103.4	89.9	79.5	105.267	111.2	92.425	93.8	90.9333	9.73156	33.3	10.9418	12.5284	11.9835	11.0123	37.6825	10.7229	14.1772	13.5606
P46978	Dolichyl-diphosphooligosaccharide--protein glycosyltransferase subunit STT3A OS=Mus musculus GN=Stt3a PE=1 SV=1	0	14.328	6	5	13	5	152	5	Stt3a	149.7	103.6	93.9	185.5	91.4	123.1	74.8	81.7	94.2	63	70.7	64	115.8	73.7	82.4	69.9	115.733	133.333	78.425	83.5	75.3333	29.8131	47.8774	13.0467	28.1725	6.40807	33.7367	54.1784	12.7857	31.8802	7.25141
Q9QXS6	Drebrin OS=Mus musculus GN=Dbn1 PE=1 SV=4	0	36.356	11	10	17	10	223	10	Dbn1	111.8	100	107.8	111.6	114.1	121.1	87.7	75.3	104.5	75	89.7	97.9	116.8	79.7	96.3	94	106.533	115.6	85.625	101.467	90	6.00111	4.92443	13.9052	13.8976	8.99389	6.7909	5.57252	13.6271	15.7266	10.1775
Q62418	Drebrin-like protein OS=Mus musculus GN=Dbnl PE=1 SV=2	0	66.734	36	14	41	14	723	14	Dbnl	79.3	87	110.6	62.3	106.1	104.6	114.4	90.8	93.3	111.6	122.8	120.4	88.5	125.3	97	109.1	92.3	91	102.525	110.567	110.467	16.3092	24.8662	12.1922	19.1479	14.1994	18.4556	28.1388	11.9483	21.6679	16.0681
P31938	Dual specificity mitogen-activated protein kinase kinase 1 OS=Mus musculus GN=Map2k1 PE=1 SV=2	0	23.061	17	7	11	4	200	7	Map2k1	81.2	102.3	107.5	77.6	110.3	116.1	109.4	96.1	96.3	118.5	117.9	108.2	112.8	129.8	141.9	132	97	101.333	105.075	112.967	134.567	13.928	20.7572	10.9009	4.85215	6.44541	15.761	23.489	10.6829	5.49072	7.29367
Q63932	Dual specificity mitogen-activated protein kinase kinase 2 OS=Mus musculus GN=Map2k2 PE=1 SV=2	0	27.359	21	6	11	3	211	6	Map2k2	102.8	112.1	118.6	72.1	110.6	114.4	103.8	102.1	102.9	112.1	100.7	123.8	106.6	105.8	101.1	110.1	111.167	99.0333	105.225	110.367	105.667	7.94124	23.4022	4.63564	12.0018	4.50148	8.98636	26.4821	4.54293	13.5813	5.09391
P47809	Dual specificity mitogen-activated protein kinase kinase 4 OS=Mus musculus GN=Map2k4 PE=1 SV=2	0	12.19	9	3	4	3	66	3	Map2k4	110.4	115.3	104.7	106.1	105.7	116.7	86.6	93.7	98.2	102.3	92.5	111.2	122.6	72.5	93.9	112.4	110.133	109.5	95.2	108.767	92.9333	5.30503	6.23859	6.72359	15.1968	19.9676	6.00321	7.05963	6.58912	17.1968	22.5954
P70236	Dual specificity mitogen-activated protein kinase kinase 6 OS=Mus musculus GN=Map2k6 PE=1 SV=1	0	7.243	8	3	4	3	64	3	Map2k6	82.7	107.8	127.6	96.1	105.7	123.9	114.8	84	100.5	90.2	126.9	101.4	100.6	110.1	96.8	99.8	106.033	108.567	97.375	109.633	102.233	22.5021	14.12	13.4631	14.9587	6.97591	25.4635	15.9782	13.1939	16.9274	7.89399
Q9D7X3	Dual specificity protein phosphatase 3 OS=Mus musculus GN=Dusp3 PE=1 SV=1	0	34.961	35	5	14	5	412	5	Dusp3	113.8	97.8	107.8	93.8	108.7	111.4	98.2	87.3	85.8	107	90.7	108	111.4	101.2	79.9	100.5	106.467	104.633	94.575	103.367	93.8667	8.0829	9.47857	9.95737	11.1006	12.1006	9.14667	10.726	9.75822	12.5615	13.6931
O08788	Dynactin subunit 1 OS=Mus musculus GN=Dctn1 PE=1 SV=3	0	107.782	18	25	56	25	1007	25	Dctn1	87.7	102	111	77.6	105.1	104.8	114.4	92.8	90.6	101.8	118.2	112.1	105.4	111.1	95.8	109	100.233	95.8333	99.9	111.9	105.3	11.75	15.7912	10.813	6.40234	8.29397	13.2964	17.8695	10.5967	7.24493	9.38551
Q99KJ8	Dynactin subunit 2 OS=Mus musculus GN=Dctn2 PE=1 SV=3	0	110.1	49	23	50	23	1046	23	Dctn2	106.9	97.4	110.1	83.3	106.2	108.8	101.8	95.4	102.4	99.9	99.9	110.1	104.5	101.2	108.7	104.8	104.8	99.4333	99.875	104.833	104.9	6.6053	14.0322	3.16794	5.10816	3.751	7.4746	15.879	3.10458	5.78043	4.24466
Q9Z0Y1	Dynactin subunit 3 OS=Mus musculus GN=Dctn3 PE=1 SV=2	0	12.795	24	6	11	6	142	6	Dctn3	110.4	97.6	99.5	95.5	106.5	108.2	100.3	90	89.3	96.6	92.7	95.8	117.1	94.9	94.3	97.8	102.5	103.4	94.05	101.867	95.6667	6.90724	6.8942	5.30817	13.2832	1.87172	7.81628	7.80152	5.20201	15.0314	2.11805
Q8CBY8	Dynactin subunit 4 OS=Mus musculus GN=Dctn4 PE=1 SV=1	0.001	6.539	8	2	4	2	81	2	Dctn4	100.2		110.8			96.7	128.2		80		124.5			127.2	110.9		105.5	96.7	104.1	124.5	119.05	7.49533	#DIV/0!	34.0825	#DIV/0!	11.5258	8.48177	#DIV/0!	33.4009	#DIV/0!	13.0427
Q9WUB4	Dynactin subunit 6 OS=Mus musculus GN=Dctn6 PE=1 SV=1	0.001	6.261	9	2	2	2	52	2	Dctn6	153.6	105.7	110.4	79.7	107.6	105.3	101.6	103.4	115.5	130.6	112.3	157.2	94.3	94.9	94.1	142.4	123.233	97.5333	112.775	121.267	110.467	26.4031	15.4869	13.3906	32.3945	27.658	29.8779	17.5251	13.1228	36.6578	31.2979
P39053	Dynamin-1 OS=Mus musculus GN=Dnm1 PE=1 SV=2	0	11.446	4	3	5	1	97	3	Dnm1																	#DIV/0!	#DIV/0!	#DIV/0!	#DIV/0!	#DIV/0!	#DIV/0!	#DIV/0!	#DIV/0!	#DIV/0!	#DIV/0!	#DIV/0!	#DIV/0!	#DIV/0!	#DIV/0!	#DIV/0!
Q8K1M6	Dynamin-1-like protein OS=Mus musculus GN=Dnm1l PE=1 SV=2	0	50.523	20	16	27	16	251	16	Dnm1l	95.9	111.8	114.2	98	107.6	110.8	109.3	102.3	97.7	110.9	108.2	105.4	109.4	108.7	98.6	113.4	107.3	105.467	105.05	107.667	106.9	9.94535	6.66133	6.1609	2.05264	7.56241	11.2542	7.53801	6.03768	2.32278	8.55767
P39054	Dynamin-2 OS=Mus musculus GN=Dnm2 PE=1 SV=2	0	34.846	11	8	14	6	310	8	Dnm2	121.5	116.2	102.2	107.6	103.7	114.8	88.3	86.4	107.6	113.9	86.4	77.3	123.5	80.9	102.5	133.6	113.3	108.7	99.05	95.7333	105.667	9.97146	5.63116	13.7745	24.4733	26.4923	11.2838	6.37226	13.499	27.6942	29.9789
P58281	Dynamin-like 120 kDa protein, mitochondrial OS=Mus musculus GN=Opa1 PE=1 SV=1	0	42.349	14	13	23	13	282	13	Opa1	81.8	132.7	107.5	98.3	104.6	89.3	111.9	121.3	98.5	119.7	113	102	117.5	114.8	112	127.1	107.333	97.4	112.85	110.833	117.967	25.4504	7.6896	10.4107	7.97392	8.03264	28.7998	8.70161	10.2025	9.02334	9.08979
P63168	Dynein light chain 1, cytoplasmic OS=Mus musculus GN=Dynll1 PE=1 SV=1	0	11.045	15	4	8	4	13	4	Dynll1	173.9	75.7	71.2	206.1	86.1	87.6	53.5	55.3	98.7	47.3	50	42.2	101.8	45.4	60.6	44	106.933	126.6	63.7	64.6667	50	58.0385	68.8531	23.5836	32.394	9.20652	65.6767	77.9146	23.1119	36.6573	10.4182
P62627	Dynein light chain roadblock-type 1 OS=Mus musculus GN=Dynlrb1 PE=1 SV=3	0	7.809	17	2	9	2	142	2	Dynlrb1	79.4	91	116.1	51.1	99.1	109.4	133	96.8	89.5	117.2	140.8	134.7	83.9	134.2	91.9	112.8	95.5	86.5333	109.125	119.8	112.967	18.7593	31.1153	19.7675	31.2396	21.1505	21.2281	35.2103	19.3722	35.3509	23.934
Q9ESD7	Dysferlin OS=Mus musculus GN=Dysf PE=1 SV=3	0	22.117	4	7	10	7	128	7	Dysf	105.2	104.9	108.8	91.7	97.1	102.7	109.3	93	106.3	91.3	124.4	100.9	111.9	109.4	115.2	96.2	106.3	97.1667	99.975	112.4	106.933	2.17025	5.5003	9.14453	11.758	9.73721	2.45587	6.22418	8.96164	13.3054	11.0187
Q91ZU6	Dystonin OS=Mus musculus GN=Dst PE=1 SV=2	0	13.502	1	5	5	5	55	5	Dst	68.8	99.6	105.7	80.5	99.6	107.1	140	97.7	83	112.6	131.7	115.7	110.3	108.4	109.3	106.6	91.3667	95.7333	108.325	119.233	108.1	19.7799	13.7151	24.3299	11.1289	1.37477	22.383	15.5201	23.8433	12.5936	1.5557
Q9D2N4	Dystrobrevin alpha OS=Mus musculus GN=Dtna PE=1 SV=2	0	71.632	20	17	50	17	654	17	Dtna	79.8	98.4	116.3	68.9	103.1	105.9	130.6	91.3	91.5	117	128.7	125.2	108.8	116.2	98.4	107.9	98.1667	92.6333	107.6	120.9	107.5	18.2511	20.6013	19.5129	10.624	8.90674	20.6531	23.3126	19.1226	12.0222	10.0789
Q62165	Dystroglycan OS=Mus musculus GN=Dag1 PE=1 SV=4	0	56.352	14	13	42	13	519	13	Dag1	102	87.4	103.8	113.4	88.5	100.6	101.2	89.3	100.9	93.2	103.2	98.8	99.5	95.7	93.2	89.8	97.7333	100.833	96.15	100.5	92.9	8.99407	12.4516	5.87906	2.36432	2.96142	10.1778	14.0904	5.76148	2.67548	3.35116
P11531	Dystrophin OS=Mus musculus GN=Dmd PE=1 SV=3	0	331.125	23	84	189	84	2648	84	Dmd	103	103.7	117.5	94.2	89.5	93.4	111.2	98.9	96.5	101.8	107.2	94.7	119.3	96.3	101.8	97.7	108.067	92.3667	102.1	107.067	98.6	8.177	2.51462	6.44205	12.3005	2.85832	9.25315	2.84556	6.31321	13.9194	3.23449
Q9ERU9	E3 SUMO-protein ligase RanBP2 OS=Mus musculus GN=Ranbp2 PE=1 SV=2	0	8.972	1	3	4	3	38	3	Ranbp2	107.1	79.7	107.4	54	86.3	111.1	99	74	100.7	84.1	99.2	110.4	115.1	125.2	129	89.1	98.0667	83.8	89.45	108.233	114.433	15.9067	28.632	12.716	8.16844	22.0214	18.0001	32.4001	12.4617	9.24345	24.9196
Q69ZR2	E3 ubiquitin-protein ligase HECTD1 OS=Mus musculus GN=Hectd1 PE=1 SV=2	0	9.187	1	2	3	2	65	2	Hectd1	66.5	100	68.7	86.3	104.2	62.4	104.5	109.6	74.4	100.3	112.2	114.2	111.4	85.5	81.9	116.3	78.4	84.3	97.2	112.6	94.5667	18.7385	20.9716	15.6684	1.44222	18.9075	21.2046	23.7317	15.3551	1.63203	21.3958
Q7TMY8	E3 ubiquitin-protein ligase HUWE1 OS=Mus musculus GN=Huwe1 PE=1 SV=5	0	59.42	3	12	18	12	497	12	Huwe1	97.6	112.6	109.3	79.8	109.8	105.6	99.5	91.7	101.6	106	100.9	115.3	110.1	102.7	102.8	106.9	106.5	98.4	99.7	108.767	104.133	7.88226	16.2444	5.98164	7.292	2.39653	8.91962	18.3823	5.86201	8.25168	2.71192
Q80UY2	E3 ubiquitin-protein ligase KCMF1 OS=Mus musculus GN=Kcmf1 PE=1 SV=1	0.001	6.238	4	2	3	2	84	2	Kcmf1	88.2	127.9	114.5	96.3	118.5	99.4	124.7	104.3	91.4	107.3	124.9	138	113.4	100.4	104	116.4	110.2	104.733	106.925	125.433	106.933	20.1963	12.0226	13.7114	12.3087	8.39365	22.8542	13.6049	13.4372	13.9286	9.49831
P46935	E3 ubiquitin-protein ligase NEDD4 OS=Mus musculus GN=Nedd4 PE=1 SV=3	0	66.875	20	17	39	16	602	17	Nedd4	83.3	96.9	111.2	88.7	108.2	113.1	107.7	95.9	92.5	108.6	99.4	101.6	97.4	99.4	93.4	101.2	97.1333	103.333	101.175	99.4667	98	13.9515	12.9075	8.18102	2.10079	4.08412	15.7876	14.6062	8.0174	2.37727	4.62161
Q8CFI0	E3 ubiquitin-protein ligase NEDD4-like OS=Mus musculus GN=Nedd4l PE=1 SV=2	0.002	4.516	3	2	3	1	66	2	Nedd4l	60.2		126.1			136.7	135.5		86.5		141.8			106.7	140.1		93.15	136.7	111	141.8	123.4	46.5983	#DIV/0!	34.6482	#DIV/0!	23.6174	52.731	#DIV/0!	33.9553	#DIV/0!	26.7256
A2AN08	E3 ubiquitin-protein ligase UBR4 OS=Mus musculus GN=Ubr4 PE=1 SV=1	0	16.625	1	5	5	5	117	5	Ubr4	75.9	112.7	140.3	97.6	104.9	92.3	113.6	105.9	117.9	110.6	157.9	112	106.6	120.9	121.1	116.4	109.633	98.2667	112	125.5	119.467	32.3093	6.3264	5.05107	28.1888	2.65769	36.5615	7.159	4.95005	31.8987	3.00746
Q8BL66	Early endosome antigen 1 OS=Mus musculus GN=Eea1 PE=1 SV=2	0	127.145	27	33	59	33	700	33	Eea1	105.4	99.9	108.5	92.2	102.3	112.1	97.1	95.7	113.6	97.3	110.7	99.1	101.9	103.3	114	97.9	104.6	102.2	100.925	103.9	105.067	4.35546	9.95038	8.47993	6.0531	8.1941	4.92866	11.2599	8.31033	6.84973	9.2725
Q05BC3	Echinoderm microtubule-associated protein-like 1 OS=Mus musculus GN=Eml1 PE=1 SV=1	0	38.806	12	9	15	9	220	9	Eml1	92.4	95.9	105.1	89.9	107	104.5	118.9	102.2	94.4	106.2	131	112.6	99.2	105.4	101.5	98	97.8	100.467	105.425	114.267	101.633	6.55973	9.23598	10.2327	15.9654	3.7018	7.42303	10.4515	10.0281	18.0665	4.18898
Q7TNG5	Echinoderm microtubule-associated protein-like 2 OS=Mus musculus GN=Eml2 PE=1 SV=1	0	54.203	21	16	32	16	387	16	Eml2	117.3	101.6	106.1	113.1	98.5	111	93.1	84.9	88.6	96.5	77.8	96.4	108.4	81.5	76.7	84.8	108.333	107.533	90.775	94.2	81	8.08476	7.89325	5.08027	15.4182	4.07308	9.14877	8.93205	4.97867	17.4473	4.60913
Q8R2G4	Ecto-ADP-ribosyltransferase 3 OS=Mus musculus GN=Art3 PE=1 SV=2	0	8.133	8	2	6	2	209	2	Art3	121.4	151.1	104.5	89.3	115.8	88.3	106	116.4	111.5	110.6	98.9	128.2	131	107.8	103.5	135.3	125.667	97.8	111.125	119.367	115.533	23.5912	15.5965	4.26253	17.7799	17.2529	26.6959	17.6491	4.17728	20.1198	19.5235
P55772	Ectonucleoside triphosphate diphosphohydrolase 1 OS=Mus musculus GN=Entpd1 PE=1 SV=1	0	24.761	13	7	18	7	177	7	Entpd1	167.1	105.3	82.6	154.1	80.8	85.8	71.3	112.2	109.8	73.6	73.9	87.1	99.6	72	111.2	95.2	118.333	106.9	91.725	86.8667	92.8	43.7317	40.9528	22.2982	12.8516	19.7099	49.4871	46.3424	21.8522	14.5429	22.3038
O55026	Ectonucleoside triphosphate diphosphohydrolase 2 OS=Mus musculus GN=Entpd2 PE=1 SV=2	0	39.308	21	8	23	8	502	8	Entpd2	146.7	80.3	73.6	178.2	99.1	89.1	57.8	93.5	90.9	81.3	59.7	76.2	94	57.4	69.3	69.7	100.2	122.133	80.875	76.6333	65.4667	40.4093	48.8119	16.2535	17.1541	6.9888	45.7274	55.2359	15.9284	19.4117	7.90857
P06802	Ectonucleotide pyrophosphatase/phosphodiesterase family member 1 OS=Mus musculus GN=Enpp1 PE=1 SV=4	0	9.548	3	2	5	2	69	2	Enpp1	89.8	129.9	106.2	76.4	89	100.1	120.2	104.8	92.6	133.5	103.7	98.2	95.4	124.6	95.3	89.4	108.633	88.5	112.775	99.1	103.1	20.1604	11.8579	17.8446	4.22256	18.8518	22.8137	13.4185	17.4877	4.77827	21.3328
Q9D4J1	EF-hand domain-containing protein D1 OS=Mus musculus GN=Efhd1 PE=1 SV=1	0	36.691	41	10	18	8	217	10	Efhd1	99.2	96.6	103	116.9	103	105.3	96	79.4	92.1	79.9	113.1	86	115.9	106.8	80.2	82.8	99.6	108.4	86.85	105	89.9333	3.2187	7.4505	8.46739	16.5139	14.6647	3.6423	8.43104	8.29804	18.6873	16.5947
Q9D8Y0	EF-hand domain-containing protein D2 OS=Mus musculus GN=Efhd2 PE=1 SV=1	0	84.354	56	17	44	15	805	17	Efhd2	88.3	95.9	108.1	80.2	107.6	103.1	131	80.2	90	103.4	122.9	122.5	107.5	123.9	89.5	95.2	97.4333	96.9667	101.15	117.633	102.867	9.98866	14.6936	22.0553	8.778	18.437	11.3032	16.6274	21.6142	9.93325	20.8634
Q8BPB5	EGF-containing fibulin-like extracellular matrix protein 1 OS=Mus musculus GN=Efemp1 PE=1 SV=1	0	33.36	20	5	20	5	277	5	Efemp1	96.4	95.5	117	109.4	91.6	107.8	104.8	95.5	98.8	98.7	113.3	105.6	91.8	95.7	107.6	91.5	102.967	102.933	99.45	103.567	98.2667	12.1616	9.8475	3.88201	10.8933	8.35125	13.7621	11.1435	3.80437	12.3269	9.45033
Q9WVJ9	EGF-containing fibulin-like extracellular matrix protein 2 OS=Mus musculus GN=Efemp2 PE=1 SV=1	0	9.863	6	3	7	3	143	3	Efemp2	94.3	86	95.3	163.8	59	117.2	90.5	97.1	92.7	70.7	92	82.5	87.5	86.2	73.8	73.8	91.8667	113.333	87.75	87.3333	77.9333	5.10523	52.5069	11.6932	4.75219	7.15914	5.77711	59.4171	11.4593	5.37761	8.10133
Q99MS7	EH domain-binding protein 1-like protein 1 OS=Mus musculus GN=Ehbp1l1 PE=1 SV=1	0	29.077	6	7	10	7	173	7	Ehbp1l1	99.6	108.6	120.3	78.5	112.2	142	117.1	106.9	108.7	111.1	146.1	111.1	95.1	118.4	122.6	111.8	109.5	110.9	110.95	117.433	117.6	10.3793	31.77	4.44635	26.0832	5.44426	11.7453	35.9511	4.35742	29.5159	6.16076
Q9WVK4	EH domain-containing protein 1 OS=Mus musculus GN=Ehd1 PE=1 SV=1	0	98.747	39	21	53	14	865	21	Ehd1	93.2	104.7	94.7	72.7	104.3	93.8	101.3	98.6	99.5	117.8	100.4	111.2	109.3	122.3	114.4	119.3	97.5333	90.2667	104.3	106.967	118.667	6.25167	16.0936	9.06973	5.7657	3.9879	7.07443	18.2116	8.88834	6.52451	4.51273
Q8BH64	EH domain-containing protein 2 OS=Mus musculus GN=Ehd2 PE=1 SV=1	0	256.974	62	43	172	40	3472	43	Ehd2	105.8	101.5	108	92.7	105.9	104.9	99.6	91.6	96.3	104.3	96.4	107.5	107.9	96.1	91.1	97.5	105.1	101.167	97.95	103.933	94.9	3.30606	7.34938	5.35693	6.52712	3.36452	3.74115	8.3166	5.24979	7.38613	3.80731
Q9QXY6	EH domain-containing protein 3 OS=Mus musculus GN=Ehd3 PE=1 SV=2	0	42.004	22	12	19	5	223	12	Ehd3	85.6	85.7	104	71	109.8	99.3	150.9	94.2	108.2	119.8	140.5	119.4	94.7	149.3	108.8	106.9	91.7667	93.3667	118.275	118.2	121.667	10.5945	20.069	24.1373	22.9236	23.95	11.9888	22.7102	23.6546	25.9405	27.102
Q9EQP2	EH domain-containing protein 4 OS=Mus musculus GN=Ehd4 PE=1 SV=1	0	114.223	45	26	73	22	1025	26	Ehd4	125.7	106.4	103.3	90.6	104.7	101.4	87.6	85.6	95	97.7	78.5	106.3	112.5	89.2	87.6	102.3	111.8	98.9	91.475	99.1	93.0333	12.1371	7.37496	5.79389	18.1075	8.06494	13.7345	8.34555	5.67801	20.4905	9.12634
E9PVA8	eIF-2-alpha kinase activator GCN1 OS=Mus musculus GN=Gcn1 PE=1 SV=1	0	9.912	1	4	5	4	71	4	Gcn1l1	135.8	120.9	110.8	69.2	109.4	103.6	93.4	123.1	100	117.3	89	138	111.3	88.9	96	120.9	122.5	94.0667	108.45	112.767	101.933	12.5766	21.7295	14.0339	24.5329	16.8049	14.2317	24.5893	13.7532	27.7616	19.0165
P54320	Elastin OS=Mus musculus GN=Eln PE=1 SV=2	0	22.279	9	4	10	4	261	4	Eln	56.6	111.2	88.5	83.9	112.6	140.4	132.8	112.9	90.8	115.6	141.4	84	84	99.6	125.4	86	85.4333	112.3	113.025	103.133	103.667	27.4289	28.2512	17.2399	33.1399	20.0123	31.0387	31.9692	16.8951	37.5013	22.6461
P70372	ELAV-like protein 1 OS=Mus musculus GN=Elavl1 PE=1 SV=2	0	16.188	17	5	16	5	199	5	Elavl1	108.6	103.3	101.2	109.8	99	115.4	81.5	120.6	108	92.9	85.7	91.8	99.3	76.8	108.6	88.1	104.367	108.067	100.75	92.2667	91.1667	3.81357	8.33627	17.115	6.812	16.1203	4.31546	9.43337	16.7727	7.7085	18.2418
Q99LC5	Electron transfer flavoprotein subunit alpha, mitochondrial OS=Mus musculus GN=Etfa PE=1 SV=2	0	146.386	64	21	78	21	1467	21	Etfa	74.4	137	116.1	90.1	96.6	70	114.6	126.1	81.8	110.2	111.8	95.4	73.5	125.4	83.9	94.4	109.167	85.5667	108.175	93.5667	101.233	31.8707	13.8673	18.8178	19.2157	21.5774	36.0651	15.6924	18.4414	21.7446	24.4171
Q9DCW4	Electron transfer flavoprotein subunit beta OS=Mus musculus GN=Etfb PE=1 SV=3	0	144.99	54	22	116	22	2238	22	Etfb	84.4	153.3	114.1	98.4	94.6	75.1	93.1	141.6	88.9	98.6	91.8	88.6	75.5	90.2	79.6	94.4	117.267	89.3667	105.55	85.3	88.0667	34.559	12.5005	24.3593	8.63655	7.62714	39.1072	14.1457	23.8721	9.77318	8.63093
Q921G7	Electron transfer flavoprotein-ubiquinone oxidoreductase, mitochondrial OS=Mus musculus GN=Etfdh PE=1 SV=1	0	55.787	19	13	42	13	735	13	Etfdh	87.1	150.6	113.2	105.6	104	81.2	108.8	129.8	84.2	97.2	98	84.4	87.5	100.1	74.5	85.6	116.967	96.9333	105	89.9667	86.7333	31.9171	13.6489	19.3474	7.12765	12.8376	36.1176	15.4452	18.9604	8.06569	14.5271
Q99MI1	ELKS/Rab6-interacting/CAST family member 1 OS=Mus musculus GN=Erc1 PE=1 SV=1	0.001	4.825	1	2	3	2	56	2	Erc1	90	103.7	95.5	74.4	109.8	120.2	117	90.8	94.8	98.4	120.3	103.3	106.9	113.3	136.3	107.9	96.4	101.467	100.25	110.167	119.167	6.8942	24.0103	11.5901	8.95842	15.0816	7.80152	27.1702	11.3583	10.1374	17.0664
P10126	Elongation factor 1-alpha 1 OS=Mus musculus GN=Eef1a1 PE=1 SV=3	0	128.375	39	27	110	18	1480	27	Eef1a1; LOC101056619	111.1	94.6	86.1	120.4	101.7	95.7	98.5	91.4	94.1	91	103.6	82.8	98.8	97.7	89.7	84.9	97.2667	105.933	93.75	95.0667	90.7667	12.7115	12.8827	3.45302	10.891	6.46632	14.3845	14.5781	3.38396	12.3243	7.31733
P62631	Elongation factor 1-alpha 2 OS=Mus musculus GN=Eef1a2 PE=1 SV=1	0	44.866	19	10	47	1	840	10	Eef1a2		110		74.4	106			105.3		100.3		69.5	159.9			179.9	110	90.2	102.8	114.7	179.9	#DIV/0!	22.3446	3.53553	63.9225	#DIV/0!	#DIV/0!	25.2853	3.46482	72.3351	#DIV/0!
O70251	Elongation factor 1-beta OS=Mus musculus GN=Eef1b PE=1 SV=5	0	26.723	21	8	22	8	164	8	Eef1b2	75.1	84.8	92.7	77.4	107.1	102.1	111.3	100.5	96.5	102.1	119.5	105.2	84.8	107.7	99	104.8	84.2	95.5333	102.6	103.167	103.833	8.81533	15.9017	6.25993	17.4391	4.42982	9.97548	17.9944	6.13473	19.7342	5.01282
P57776	Elongation factor 1-delta OS=Mus musculus GN=Eef1d PE=1 SV=3	0	59.666	41	10	38	10	917	10	Eef1d	90.2	95.9	105.6	78.8	114.4	114.7	100.7	102.3	107.6	104.3	112.6	101.5	91	95.2	101.1	98.7	97.2333	102.633	103.725	101.7	98.3333	7.7861	20.6408	2.97363	10.8014	2.96704	8.8108	23.3573	2.91416	12.2229	3.35752
Q9D8N0	Elongation factor 1-gamma OS=Mus musculus GN=Eef1g PE=1 SV=3	0	49.451	27	14	41	14	564	14	Eef1g	87.4	96.1	94.2	90.5	112	113.4	104.3	103.1	104.1	103.4	115.4	91.6	99.2	102.3	103.1	99.4	92.5667	105.3	103.725	102.067	101.6	4.5742	12.8363	0.567891	12.1562	1.94679	5.1762	14.5256	0.556533	13.756	2.203
P58252	Elongation factor 2 OS=Mus musculus GN=Eef2 PE=1 SV=2	0	109.118	32	29	98	28	1318	29	Eef2	93.2	102.9	95.8	89.8	108.1	111.4	94.5	99.4	97.5	107	105.8	90.4	96.1	102.4	101.2	106.5	97.3	103.1	99.6	97.4333	103.367	5.02096	11.6357	5.32979	7.7861	2.77909	5.68175	13.1671	5.22319	8.8108	3.14483
Q8BFR5	Elongation factor Tu, mitochondrial OS=Mus musculus GN=Tufm PE=1 SV=1	0	64.202	23	11	33	11	791	11	Tufm	73.3	117.4	102.9	80.6	102.7	87.4	116.5	119.7	84.2	108.3	124.9	99.4	85.1	116.7	87.2	102.6	97.8667	90.2333	107.175	103.133	102.167	22.4767	11.3192	16.0515	20.1609	14.7548	25.4348	12.8088	15.7304	22.8142	16.6966
Q8C0D5	Elongation factor-like GTPase 1 OS=Mus musculus GN=Efl1 PE=1 SV=1	0.003	3.292	2	2	3	2	56	2	Eftud1; Efl1		82.9		59	68.8			56.9		92.5		87.8	70			94.9	82.9	63.9	74.7	78.9	94.9	#DIV/0!	6.92965	25.173	12.5865	#DIV/0!	#DIV/0!	7.84163	24.6695	14.243	#DIV/0!
O08579	Emerin OS=Mus musculus GN=Emd PE=1 SV=1	0	40.77	49	9	21	9	435	9	Emd	90.7	85.1	110	76.1	105.5	99	121.2	82.3	94.3	108.7	121.8	127.3	91	123.5	95.2	91.3	95.2667	93.5333	101.625	113.367	103.333	13.0631	15.4436	16.9347	19.5643	17.5734	14.7822	17.476	16.596	22.1391	19.8861
Q99K41	EMILIN-1 OS=Mus musculus GN=Emilin1 PE=1 SV=1	0	16.366	8	5	7	5	102	5	Emilin1	138	113.8	106.2	106.6	78.5	100.3	85.1	111.6	109.4	78.6	70.9	85.6	116.6	69	125.9	108.3	119.333	95.1333	96.175	91.0333	101.067	16.6064	14.7453	16.7766	23.3295	29.1315	18.7919	16.6859	16.4411	26.3998	32.9654
Q8K482	EMILIN-2 OS=Mus musculus GN=Emilin2 PE=1 SV=1	0	10.656	3	2	4	2	69	2	Emilin2	120.2	97.6	132.1	74.5	89.3	94	116	86.8	112.4	86.3	136.4	121.9	118.8	96.5	122.5	102.7	116.633	85.9333	100.375	125.7	107.233	17.5244	10.1766	16.0325	9.39521	13.5799	19.8307	11.5159	15.7119	10.6317	15.3671
Q8C522	Endonuclease domain-containing 1 protein OS=Mus musculus GN=Endod1 PE=1 SV=2	0	47.455	16	9	28	9	611	9	Endod1	93.9	102.2	110.7	99.9	100.4	105.6	101.9	104.2	93.8	97.3	101.9	109.7	104.1	86.7	100.7	108.5	102.267	101.967	99.3	105.233	98.6333	8.4002	3.15647	4.65546	4.02161	11.046	9.50572	3.57189	4.56235	4.55088	12.4997
Q62419	Endophilin-A2 OS=Mus musculus GN=Sh3gl1 PE=1 SV=1	0	21.721	18	8	14	8	197	8	Sh3gl1	107.2	98.7	96.2	61.2	102.9	100.9	92	85.6	92.8	106.9	109	114	94	95.3	102	164	100.7	88.3333	94.325	105.667	120.433	5.76628	23.5194	8.98123	10.4083	37.8783	6.52516	26.6147	8.80161	11.7781	42.8633
Q9JK48	Endophilin-B1 OS=Mus musculus GN=Sh3glb1 PE=1 SV=1	0	31.164	24	10	18	9	213	10	Sh3glb1	87.7	101	103.1	74	102.2	96.7	104.5	100.4	95.7	113.7	113.4	113.6	95.2	114.2	98.2	114.1	97.2667	90.9667	103.575	107.4	108.833	8.35125	14.9487	7.64782	10.566	9.20887	9.45033	16.916	7.49486	11.9565	10.4208
Q8R3V5	Endophilin-B2 OS=Mus musculus GN=Sh3glb2 PE=1 SV=2	0	21.517	17	6	14	5	187	6	Sh3glb2	86.1	99.3	106.5	64.7	103.5	108.7	116.7	90.8	92	133.3	121.9	126.1	101.6	127.8	97.9	141.8	97.3	92.3	108.2	116.533	122.5	10.346	24.0433	20.5545	13.102	22.4248	11.7076	27.2075	20.1434	14.8263	25.376
Q9EQH2	Endoplasmic reticulum aminopeptidase 1 OS=Mus musculus GN=Erap1 PE=1 SV=2	0	15.786	6	5	8	5	83	5	Erap1	98.9	104.9	94.1	60.7	109.9	91.6	119.9	106.1	86.6	118.9	116.6	130.8	100.3	132.5	90.8	113.9	99.3	87.4	107.875	115.9	112.4	5.4111	24.8674	15.5127	15.262	20.8904	6.12324	28.1402	15.2024	17.2706	23.6397
Q3UVK0	Endoplasmic reticulum metallopeptidase 1 OS=Mus musculus GN=Ermp1 PE=1 SV=2	0	12.447	3	3	7	3	153	3	Ermp1	89.5	90.8	92.1	55.8	87.7	99.6	102.7	92.8	96.5	111.7	110.7	104	87.4	117.5	105.1	104.2	90.8	81.0333	100.925	100.7	108.933	1.3	22.6483	8.26332	11.9954	7.43259	1.47109	25.6289	8.09806	13.5741	8.41076
P57759	Endoplasmic reticulum resident protein 29 OS=Mus musculus GN=Erp29 PE=1 SV=2	0	18.294	25	6	13	6	152	6	Erp29	85.4	96.2	105.6	67.2	107.9	107.1	110	119.2	83.2	113.9	115.1	114.8	92	111.7	104.9	129.1	95.7333	94.0667	106.575	107.3	115.233	10.1081	23.2707	16.033	13.251	12.4809	11.4384	26.3332	15.7123	14.995	14.1235
Q9D1Q6	Endoplasmic reticulum resident protein 44 OS=Mus musculus GN=Erp44 PE=1 SV=1	0	19.032	13	4	19	3	447	4	Erp44	89	104.3	110.9	67	104	108.8	110.7	114	95.1	111.5	111.3	122.8	95.9	113	99.5	116.9	101.4	93.2667	107.825	110	109.8	11.2343	22.8739	8.59898	13.497	9.13072	12.7128	25.8842	8.427	15.2733	10.3324
Q9DC16	Endoplasmic reticulum-Golgi intermediate compartment protein 1 OS=Mus musculus GN=Ergic1 PE=1 SV=1	0	14.861	16	5	7	5	68	5	Ergic1	109.7	80.9	87.5	120.1	98.8	106.5	91.3	89.7	83	79.8	88.6	81.7	102.1	82.5	71.9	74	92.7	108.467	85.95	90.8	76.1333	15.0877	10.7853	5.45313	10.3764	5.61278	17.0734	12.2047	5.34407	11.742	6.35146
P08113	Endoplasmin OS=Mus musculus GN=Hsp90b1 PE=1 SV=2	0	275.527	50	54	178	52	2749	54	Hsp90b1	100.7	96.6	92.2	100.3	103.2	103.3	96.6	95.2	87.6	98.6	98.2	101.6	101	96.6	85.8	103.8	96.5	102.267	94.5	100.267	95.4	4.25088	1.70392	4.80694	1.81475	9.0598	4.81033	1.92816	4.7108	2.05359	10.2521
Q99KR3	Endoribonuclease LACTB2 OS=Mus musculus GN=Lactb2 PE=1 SV=1	0	13.364	15	4	10	4	179	4	Lactb2	110.8	110.5	105.5	94.8	94.6	122.6	88.6	117.1	88.7	110.3	80.6	103	105.1	93	79.2	101.8	108.933	104	101.175	96.2333	91.3333	2.97714	16.1084	14.7267	13.5795	11.3918	3.36895	18.2284	14.4322	15.3667	12.891
Q925F2	Endothelial cell-selective adhesion molecule OS=Mus musculus GN=Esam PE=1 SV=1	0	10.253	6	2	3	2	130	2	Esam	72.8	98.3	129.5	80.6	96.6	86	171.5	99.8	98.9	101.7	199.1	103.6	89.5	182	114.9	79.6	100.2	87.7333	117.975	130.733	125.5	28.3977	8.13962	35.7024	59.6255	52.0164	32.135	9.21084	34.9884	67.4726	58.8621
Q9JMG1	Endothelial differentiation-related factor 1 OS=Mus musculus GN=Edf1 PE=1 SV=1	0.001	6.463	7	2	3	2	18	2	Edf1	79.9	119.6	116.3	70.5	118.8	97.2	142.6	125.4	84.7	122.9	141.9	106.9	83	121.6	100.7	107.8	105.267	95.5	118.9	110.6	110.033	22.0301	24.1948	24.4239	29.6238	10.6275	24.9294	27.379	23.9354	33.5225	12.0261
Q8BHL5	Engulfment and cell motility protein 2 OS=Mus musculus GN=Elmo2 PE=1 SV=1	0.001	5.212	3	2	3	2	22	2	Elmo2	122.1	104.4	117.6	72.3	115.5	102.6	84.3	89.9	107.8	115.4	92.5	109.8	108.7	106.9	96	104.8	114.7	96.8	99.35	103.667	102.567	9.19946	22.1763	14.6607	9.68624	5.78302	10.4102	25.0949	14.3675	10.961	6.5441
Q3UJB9	Enhancer of mRNA-decapping protein 4 OS=Mus musculus GN=Edc4 PE=1 SV=2	0	12.912	4	4	7	4	104	4	Edc4	81	99	114.7	62.5	111.9	114.4	112.4	92.7	80.9	114.5	123.8	105	93.7	127.3	102.3	111.6	98.2333	96.2667	100.125	107.5	113.733	16.8631	29.2695	16.1457	15.2049	12.6358	19.0824	33.1216	15.8228	17.206	14.2987
P84089	Enhancer of rudimentary homolog OS=Mus musculus GN=Erh PE=1 SV=1	0	18.927	32	6	19	6	140	6	Erh	99.7	96.2	112.7	52.1	114.5	117.8	105.9	93.2	98.9	116.5	101	128.8	92.4	99.2	99.4	93.4	102.867	94.8	103.625	107.4	97.3333	8.69387	37.0161	10.0324	19.0252	3.40783	9.83804	41.8876	9.83176	21.5291	3.85633
P42125	Enoyl-CoA delta isomerase 1, mitochondrial OS=Mus musculus GN=Eci1 PE=1 SV=2	0	98.825	38	13	50	13	1043	13	Eci1	65	157.1	114.3	80.5	98.6	69.1	109.5	152	90.7	112.2	114.4	99.4	67.9	111.5	82.7	100.7	112.133	82.7333	116.1	93.9	98.3	46.0882	14.8763	25.773	23.7329	14.5492	52.1537	16.8341	25.2575	26.8563	16.464
Q9WUR2	Enoyl-CoA delta isomerase 2, mitochondrial OS=Mus musculus GN=Eci2 PE=1 SV=2	0	25.45	15	4	10	4	356	4	Eci2	60.7	126.6	105.9	95.9	107.2	75.2	114.3	115.6	88.9	96.2	130.2	96.4	99.2	109.8	77.8	90.3	97.7333	92.7667	103.75	108.6	92.6333	33.7005	16.2285	13.2822	18.7585	16.1271	38.1357	18.3642	13.0165	21.2272	18.2495
Q9D7J9	Enoyl-CoA hydratase domain-containing protein 3, mitochondrial OS=Mus musculus GN=Echdc3 PE=1 SV=1	0	8.83	7	2	4	2	104	2	Echdc3	67.1	137.7	115	68.6	94.6	82.6	108.9	108.4	72.3	103.2	110.6	102.1	63.2	110.2	76.7	93.9	106.6	81.9333	98.2	91.9667	93.6	36.0418	13.0128	17.4579	25.2726	16.752	40.7851	14.7254	17.1088	28.5986	18.9567
Q8BH95	Enoyl-CoA hydratase, mitochondrial OS=Mus musculus GN=Echs1 PE=1 SV=1	0	79.181	47	16	47	16	767	16	Echs1	88.5	133.3	107.7	81.2	99	88.3	97.5	123.4	86.2	110.9	98.5	90.1	77.5	91.2	78.6	96.2	109.833	89.5	104.5	88.7	88.6667	22.4761	8.96047	16.1458	10.5698	9.06936	25.4341	10.1397	15.8229	11.9608	10.2629
P29319	Ephrin type-A receptor 3 OS=Mus musculus GN=Epha3 PE=1 SV=1	0.001	6.477	2	2	5	2	113	2	Epha3	89.3	120.2	121.3	83.1	128.2	115.6	130.5	109.8	82	125.8	126.5	152.8	96.1	109.9	78.8	159.1	110.267	108.967	112.025	125.133	115.933	18.166	23.2702	21.8901	28.3747	40.4886	20.5568	26.3327	21.4523	32.109	45.8171
P52800	Ephrin-B2 OS=Mus musculus GN=Efnb2 PE=1 SV=1	0	10.226	6	2	5	2	221	2	Efnb2	111.1	136.4	91.1	135.8	96.4	72.7	70.9	148.4	106.5	95.1	67	87.1	109.7	64.2	119.5	161.1	112.867	101.633	105.225	87.9333	114.933	22.7016	31.8739	32.3853	21.3622	48.6111	25.6893	36.0687	31.7376	24.1736	55.0087
Q01279	Epidermal growth factor receptor OS=Mus musculus GN=Egfr PE=1 SV=1	0	6.701	3	3	3	3	28	3	Egfr	83.5		94.9			93.6	98.8		111.2		108			144.8	137.1		89.2	93.6	105	108	140.95	8.06102	#DIV/0!	8.76812	#DIV/0!	5.44472	9.1219	#DIV/0!	8.59276	#DIV/0!	6.16128
P42567	Epidermal growth factor receptor substrate 15 OS=Mus musculus GN=Eps15 PE=1 SV=1	0	16.278	2	2	5	2	196	2	Eps15	84.2	111.4	114.9	76.4	113.4	120.7	103.5	101.3	105.3	123.7	115.2	131.3	122.8	106.2	124.4	134.1	103.5	103.5	108.45	123.1	121.567	16.8057	23.7514	10.2974	8.05419	14.1642	19.0174	26.8773	10.0915	9.11418	16.0283
Q60902	Epidermal growth factor receptor substrate 15-like 1 OS=Mus musculus GN=Eps15l1 PE=1 SV=3	0	39.847	11	10	15	10	298	10	Eps15l1	87.4	99.9	100.8	82.1	99.6	104.4	91.4	92.2	99.8	89.6	106.4	102.3	95.2	93	98.1	98.5	96.0333	95.3667	93.25	101.3	96.5333	7.49022	11.7373	4.5	5.66657	3.06649	8.47598	13.282	4.41	6.41233	3.47006
Q5M8N4	Epimerase family protein SDR39U1 OS=Mus musculus GN=Sdr39u1 PE=1 SV=1	0	6.79	10	3	8	3	54	3	Sdr39u1	92.7	140.6	122	83.6	101.1	98.9	109.8	124.7	89.1	103.6	100.3	111	108.1	99.7	72.9	101.5	118.433	94.5333	106.8	106.467	91.3667	24.1484	9.53223	14.7529	5.53384	16.0179	27.3264	10.7867	14.4578	6.26212	18.126
Q8R0W0	Epiplakin OS=Mus musculus GN=Eppk1 PE=1 SV=2	0.001	5.627	4	2	2	2	51	2	Eppk1	79.6		127.4			115.5	91.2		108.9		122.7			102.6	101.7		103.5	115.5	100.05	122.7	102.15	33.7997	#DIV/0!	12.5158	#DIV/0!	0.636396	38.248	#DIV/0!	12.2655	#DIV/0!	0.72015
Q9D379	Epoxide hydrolase 1 OS=Mus musculus GN=Ephx1 PE=1 SV=2	0	49.407	28	14	30	14	398	14	Ephx1	129	88.3	103.2	122.1	107.5	111.4	95.9	84	87.4	93.7	92.1	100.2	113	84	74.5	87.4	106.833	113.667	90.25	101.767	81.9667	20.5918	7.55932	5.50787	10.5377	6.68606	23.3018	8.55418	5.39772	11.9245	7.56598
O70258	Epsilon-sarcoglycan OS=Mus musculus GN=Sgce PE=1 SV=2	0	13.093	14	3	6	3	113	3	Sgce	134.4	91.6	77.7	209	41	91.6	89.1	81.6	79.8	72.6	83	62.5	103.6	72.5	83.4	74	101.233	113.867	80.775	83.0333	76.6333	29.552	86.185	6.77661	20.55	5.9079	33.4413	97.5275	6.64108	23.2545	6.68542
Q80VP1	Epsin-1 OS=Mus musculus GN=Epn1 PE=1 SV=3	0	6.919	5	3	4	3	21	3	Epn1	126.5	93.7	93.4	70.7	95.7	93.8	68.7	101.3	116.6	95.9	79.2	83.1	80.1	64.5	104.2	107.7	104.533	86.7333	95.625	80.8	92.1333	19.0243	13.9177	19.9765	2.04206	23.9951	21.528	15.7494	19.577	2.31081	27.153
Q8CHU3	Epsin-2 OS=Mus musculus GN=Epn2 PE=1 SV=1	0	53.485	24	12	23	12	386	12	Epn2	92	91.4	104.9	69.1	111.6	105.8	108.2	100.3	101.8	111.5	111.8	116.9	91.2	106.6	101.5	99.6	96.1	95.5	105.45	106.633	102.567	7.62693	23.0463	5.29182	13.6067	3.61985	8.63068	26.0793	5.18598	15.3975	4.09625
Q8C7X2	ER membrane protein complex subunit 1 OS=Mus musculus GN=Emc1 PE=1 SV=1	0	8.565	4	2	3	2	82	2	Emc1	112.1	100.2	122.1	87.3	105	134.4	139.1	97.3	101.1	106	136.3	99.2	104.9	158.2	90.6	89.9	111.467	108.9	110.875	113.467	112.9	10.9637	23.791	19.1507	19.9786	39.2325	12.4066	26.922	18.7677	22.6079	44.3958
Q3TAS6	ER membrane protein complex subunit 10 OS=Mus musculus GN=Emc10 PE=2 SV=2	0	8.206	16	4	5	4	44	4	Emc10	92.4	113.2	112.4	69.4	122.2	93.2	116	126.6	100.3	112.1	126.9	135	104.1	118.5	107.4	127.7	106	94.9333	113.75	122	117.867	11.7847	26.4426	10.8599	16.0222	10.1648	13.3357	29.9227	10.6427	18.1308	11.5026
Q9CRD2	ER membrane protein complex subunit 2 OS=Mus musculus GN=Emc2 PE=1 SV=1	0	15.323	15	4	7	4	201	4	Emc2	96.6	115.7	105.2	95.5	112	115.6	85.8	100.4	89.3	97.3	105.1	100	109.7	82.5	80	101.6	105.833	107.7	93.2	104.933	88.0333	9.56574	10.7177	6.79755	4.85215	11.8154	10.8247	12.1283	6.6616	5.49072	13.3704
O70378	ER membrane protein complex subunit 8 OS=Mus musculus GN=Emc8 PE=1 SV=1	0	12.89	14	2	6	2	113	2	Emc8	89.3	100.4	117.8	75.4	109.9	107	121.9	96.6	96.3	111.1	119.3	126.6	97.7	104.7	95.6	101.3	102.5	97.4333	106.475	114.533	100.533	14.3656	19.1364	12.3877	15.0281	4.59819	16.2562	21.6549	12.14	17.0059	5.20334
Q80TH2	Erbin OS=Mus musculus GN=Erbin PE=1 SV=3	0.002	4.215	1	2	2	2	39	2	Erbb2ip; Erbin		100.2		82	127.6			110.1		135		128.7	117.1			124.8	100.2	104.8	122.55	122.9	124.8	#DIV/0!	32.2441	17.607	8.20244	#DIV/0!	#DIV/0!	36.4876	17.2548	9.28193	#DIV/0!
Q91X78	Erlin-1 OS=Mus musculus GN=Erlin1 PE=1 SV=1	0	12.733	11	4	7	1	177	4	Erlin1		91.2		79.5	86.8			107.1		115.9		107.8	92.5			129.6	91.2	83.15	111.5	100.15	129.6	#DIV/0!	5.16188	6.22254	10.8187	#DIV/0!	#DIV/0!	5.84122	6.09809	12.2425	#DIV/0!
Q8BFZ9	Erlin-2 OS=Mus musculus GN=Erlin2 PE=1 SV=1	0	25.941	17	7	13	4	351	7	Erlin2	109.7	104.4	103.9	93.5	100.9	111.4	105.5	97.6	95.7	99.9	114.8	106.6	99.8	95.6	94.6	104.7	106	101.933	99.675	107.067	98.3	3.21403	8.99463	4.24608	7.51088	5.56507	3.63702	10.1784	4.16116	8.49936	6.29747
Q8R180	ERO1-like protein alpha OS=Mus musculus GN=Ero1a PE=1 SV=2	0.001	5.006	5	2	5	2	63	2	Ero1l	102.7	104.5	100.6	83.2	106.6	112.3	91.2	101.9	93.5	96.7	97.7	109.4	93.7	89	96.2	100.7	102.6	100.7	95.825	100.267	95.3	1.95192	15.4211	4.63564	8.15864	5.90169	2.20881	17.4506	4.54293	9.23237	6.6784
P54116	Erythrocyte band 7 integral membrane protein OS=Mus musculus GN=Stom PE=1 SV=3	0	61.317	33	9	22	9	659	9	Stom	83.6	90.6	107	52.9	105.3	100.8	130.2	95	88.4	144.1	126.3	134.8	93.6	135.1	126.7	123.9	93.7333	86.3333	114.425	118.233	128.567	12.0106	29.0414	26.982	21.7523	5.82866	13.5912	32.8634	26.4424	24.6151	6.59576
Q9D172	ES1 protein homolog, mitochondrial OS=Mus musculus GN=D10Jhu81e PE=1 SV=1	0	48.603	35	8	31	8	576	8	D10Jhu81e; LOC100046684; LOC102641949	89.6	123.7	115.5	89.5	95.6	83.9	101.9	107.4	102	87.5	107.6	87.9	87.9	100.5	96.5	89.3	109.6	89.6667	99.7	94.4667	95.4333	17.7992	5.85178	8.52956	11.3738	5.67568	20.1416	6.62191	8.35897	12.8707	6.42264
Q91V76	Ester hydrolase C11orf54 homolog OS=Mus musculus PE=1 SV=1	0	9.567	13	4	9	4	63	4	4931406C07Rik	105	115.5	86.7	104.5	99.7	93.9	75.9	103.9	100.3	104	76.2	96	79.9	90	76	97.2	102.4	99.3667	96.025	84.0333	87.7333	14.575	5.30786	13.5266	10.5273	10.7802	16.4931	6.0064	13.2561	11.9127	12.199
P50171	Estradiol 17-beta-dehydrogenase 8 OS=Mus musculus GN=Hsd17b8 PE=1 SV=2	0	31.468	21	5	14	5	380	5	H2-Ke6	87.1	125	116.5	93.9	98.3	87.1	119.9	112.3	93.3	101.9	116.4	99.7	92.1	117.5	91.2	88.7	109.533	93.1	106.85	102.733	99.1333	19.8873	5.64269	11.6635	12.4307	15.955	22.5046	6.38531	11.4302	14.0667	18.0548
Q922E4	Ethanolamine-phosphate cytidylyltransferase OS=Mus musculus GN=Pcyt2 PE=1 SV=1	0.001	5.019	5	2	3	2	30	2	Pcyt2	79.6	99	108.7	78.1	105.1	110.3	82.4	99.8	109.8	103.9	91.6	98.8	90.1	87.2	91.4	100.6	95.7667	97.8333	98.975	93.5	93.0667	14.817	17.2862	11.7877	4.65081	6.85371	16.767	19.5612	11.5519	5.26288	7.7557
O08796	Eukaryotic elongation factor 2 kinase OS=Mus musculus GN=Eef2k PE=1 SV=1	0	7.067	2	2	3	2	106	2	Eef2k	173.3	107.9	148.5	127.1	116.8	143.2	102	98.4	152.9	110	86.8	124.4	126.5	86.5	101.8	107.9	143.233	129.033	115.825	112.567	98.7333	33.0166	13.3058	25.1876	22.3393	11.0247	37.3618	15.0569	24.6839	25.2793	12.4756
P60843	Eukaryotic initiation factor 4A-I OS=Mus musculus GN=Eif4a1 PE=1 SV=1	0	73.122	47	15	39	6	762	15	Eif4a1	141.5	105.5	102.6	122.6	100.9	117.7	83.5	82.9	95.1	94.9	70.6	88.9	114	81.8	91.4	95.2	116.533	113.733	89.1	91.1667	89.4667	21.6703	11.3808	6.81762	21.7886	6.90604	24.5223	12.8786	6.68127	24.6561	7.81492
P10630	Eukaryotic initiation factor 4A-II OS=Mus musculus GN=Eif4a2 PE=1 SV=2	0	65.206	34	12	33	3	701	12	Eif4a2	120.9	122.3	107.1	136.9	102.6	110.9	91.3	88.8	96.6	84.5	89.8	82.6	119.1	89.4	90.8	101.1	116.767	116.8	90.3	97.1667	93.7667	8.40079	17.895	5.05239	19.333	6.38931	9.50639	20.2501	4.95134	21.8773	7.23019
Q91VC3	Eukaryotic initiation factor 4A-III OS=Mus musculus GN=Eif4a3 PE=1 SV=3	0	21.32	14	4	11	2	229	4	Eif4a3	147.5	114.2	119.6	119.4	106.7	121.7	103.2	86.5	96.9	97.4	87.2	84	129.7	92.3	113.6	87.4	127.1	115.933	96	100.3	97.7667	17.872	8.07857	6.94886	25.5114	13.9292	20.2241	9.14177	6.80988	28.8688	15.7624
Q8R050	Eukaryotic peptide chain release factor GTP-binding subunit ERF3A OS=Mus musculus GN=Gspt1 PE=1 SV=2	0	23.623	12	8	13	8	170	8	Gspt1	99.9	105	101.3	98.3	103.2	114.9	103.4	97.6	97.4	105.8	108.7	96.7	108.8	109	89.4	112.7	102.067	105.467	101.05	104.733	103.7	2.63502	8.52897	4.21545	6.95725	12.5216	2.98181	9.65144	4.13114	7.87287	14.1695
Q60872	Eukaryotic translation initiation factor 1A OS=Mus musculus GN=Eif1a PE=2 SV=3	0.003	3.337	12	2	2	2	30	2	Eif1a	139.4	97.3	83	103.4	101.2	104.7	61.9	91	116.4	97.3	59.9	95.2	105.8	61.7	101.8	93.7	106.567	103.1	91.65	86.9667	85.7333	29.3197	1.76918	22.583	24.0321	21.2039	33.1783	2.00202	22.1313	27.1949	23.9944
Q6ZWX6	Eukaryotic translation initiation factor 2 subunit 1 OS=Mus musculus GN=Eif2s1 PE=1 SV=3	0	41.643	33	9	19	9	416	9	Eif2s1	100.9	95.6	105.9	86.6	100.2	108.4	99.7	92.1	95	94.1	98.4	99.1	98.4	103.4	93.3	103.6	100.8	98.4	95.225	98.6333	100.1	5.15073	11.0109	3.22012	0.404145	5.88982	5.8286	12.46	3.15572	0.457333	6.66496
Q9Z0N1	Eukaryotic translation initiation factor 2 subunit 3, X-linked OS=Mus musculus GN=Eif2s3x PE=1 SV=2	0	11.072	10	4	6	4	68	4	Eif2s3x	130.4	99.7	107.2	112.7	96.4	112.9	81	86	104.5	97.2	94.4	95.2	104	92.2	96.7	97.3	112.433	107.333	92.175	97.8667	95.4	16.0051	9.46907	10.6484	5.32666	2.78747	18.1115	10.7153	10.4355	6.02769	3.15432
P23116	Eukaryotic translation initiation factor 3 subunit A OS=Mus musculus GN=Eif3a PE=1 SV=5	0	25.723	8	12	18	12	143	12	Eif3a	86.7	104.8	113.2	82.6	108.7	119.9	117.2	105.3	102	102	148.4	105.5	92.5	129.7	125	109.4	101.567	103.733	106.625	115.467	121.367	13.5426	19.1396	7.21959	29.2524	10.6265	15.3249	21.6585	7.0752	33.1022	12.0251
Q8JZQ9	Eukaryotic translation initiation factor 3 subunit B OS=Mus musculus GN=Eif3b PE=1 SV=1	0	30.164	10	5	14	5	459	5	Eif3b	87.7	89.9	94.1	53.1	100	100.9	100.7	95	91.5	104.2	99.9	131.5	80.5	92.4	89	97.5	90.5667	84.6667	97.85	103.967	92.9667	3.25167	27.3412	5.68302	25.7421	4.27824	3.67961	30.9395	5.56936	29.1299	4.84128
Q8R1B4	Eukaryotic translation initiation factor 3 subunit C OS=Mus musculus GN=Eif3c PE=1 SV=1	0	23.056	9	7	11	7	128	7	Eif3c	87.8	112.2	112.9	79.7	126.3	107.5	97.3	108.6	82.9	112.9	101.3	111.3	116.1	98.5	107.2	119.3	104.3	104.5	100.425	109.567	108.333	14.2937	23.4444	13.4083	7.55072	10.4462	16.1748	26.5298	13.1401	8.54444	11.821
O70194	Eukaryotic translation initiation factor 3 subunit D OS=Mus musculus GN=Eif3d PE=1 SV=2	0	6.622	5	2	3	2	0	2	Eif3d	88	85.8	90.3	58.3	92.2	98.2	106.1	88.7	86.2	94.1	101.9	106.9	84.3	107.3	99.6	95.3	88.0333	82.9	93.775	97.7	100.733	2.25019	21.5144	8.85339	11.871	6.07975	2.54632	24.3459	8.67632	13.4333	6.87988
P60229	Eukaryotic translation initiation factor 3 subunit E OS=Mus musculus GN=Eif3e PE=1 SV=1	0	27.74	14	5	11	5	377	5	Eif3e	90.7	91.7	114.4	69.5	103.3	116.8	117.7	89.7	89.1	99.2	117.3	110.4	96.9	109	98.2	100.8	98.9333	96.5333	98.925	108.2	102.667	13.4039	24.3652	13.3443	10.3764	5.63678	15.1679	27.5718	13.0774	11.742	6.37862
Q9DCH4	Eukaryotic translation initiation factor 3 subunit F OS=Mus musculus GN=Eif3f PE=1 SV=2	0	13.625	11	5	8	5	114	5	Eif3f	93.2	104	101.3	115.9	104.7	106.4	143.9	73.2	74.5	95.8	143.9	81.5	114.6	177.4	111.1	92	99.5	109	96.85	113.333	126.833	5.6205	6.03573	33.0336	31.2193	44.8212	6.36019	6.83007	32.3729	35.3279	50.72
Q9Z1D1	Eukaryotic translation initiation factor 3 subunit G OS=Mus musculus GN=Eif3g PE=1 SV=2	0	10.09	12	2	3	2	84	2	Eif3g	89.4	95.2	80.4	161.9	83.8	91.9	75.6	84.8	109.8	70.7	89.4	77.4	78.1	57.7	100.5	88.8	88.3333	112.533	85.225	81.6333	82.3333	7.45743	42.9442	17.3947	6.73523	22.1207	8.43888	48.5959	17.0468	7.62163	25.0319
Q91WK2	Eukaryotic translation initiation factor 3 subunit H OS=Mus musculus GN=Eif3h PE=1 SV=1	0	70.793	23	11	29	11	731	11	Eif3h	114.5	97.9	100.2	101.8	105.5	99.7	100.8	96.7	91.7	105.3	98	102.3	107.4	96.9	94	96.8	104.2	102.333	98.625	102.567	95.9	8.99389	2.93655	5.80079	4.70567	1.64621	10.1775	3.32302	5.68477	5.32497	1.86286
Q9QZD9	Eukaryotic translation initiation factor 3 subunit I OS=Mus musculus GN=Eif3i PE=1 SV=1	0	25.005	25	7	14	7	174	7	Eif3i	55.9	79.5	100.1	57.8	141	96.9	120.3	98.2	81.4	101.5	142.2	102.4	75.5	140.2	97.9	154.8	78.5	98.5667	100.35	106.7	130.967	22.117	41.625	15.9484	33.5573	29.5524	25.0277	47.1032	15.6294	37.9736	33.4417
Q9DBZ5	Eukaryotic translation initiation factor 3 subunit K OS=Mus musculus GN=Eif3k PE=1 SV=1	0	10.706	16	3	6	3	113	3	Eif3k	101.2	96.6	90.9	76.3	105.1	82.6	90.5	100	129.7	119.4	89.2	116.7	109.6	99.4	105.4	95.6	96.2333	88	109.9	105.167	100.133	5.15978	15.1403	17.8574	14.276	4.94099	5.83884	17.1329	17.5003	16.1548	5.59125
Q8QZY1	Eukaryotic translation initiation factor 3 subunit L OS=Mus musculus GN=Eif3l PE=1 SV=1	0	8.85	5	3	4	3	59	3	Eif3l	154	102.8	114.9	101.3	108.3	126.5	67.6	99.5	109.1	99.2	77.3	98.2	112.9	80.4	97.6	102	123.9	112.033	93.85	96.1333	93.3333	26.7602	13.0082	18.0939	17.8898	11.4146	30.2821	14.7202	17.732	20.2442	12.9168
Q6NZJ6	Eukaryotic translation initiation factor 4 gamma 1 OS=Mus musculus GN=Eif4g1 PE=1 SV=1	0	28.156	5	6	15	6	232	6	Eif4g1	89.8	102.3	103.2	75.8	120.9	116.2	112.8	112.5	101.6	117.5	125.2	102.1	100.9	115.4	124.3	115.7	98.4333	104.3	111.1	109.4	118.467	7.49022	24.7933	6.73449	13.6963	5.05404	8.47598	28.0563	6.5998	15.4989	5.71919
Q62448	Eukaryotic translation initiation factor 4 gamma 2 OS=Mus musculus GN=Eif4g2 PE=1 SV=2	0	43.541	14	12	26	12	413	12	Eif4g2	77.6	92.1	104.6	59.5	113.5	107	114.9	91	91.4	103.6	119.5	112.8	89.2	111.7	97	113.6	91.4333	93.3333	100.225	107.167	107.433	13.5123	29.4802	11.3978	15.9161	9.08534	15.2907	33.36	11.1698	18.0108	10.281
Q8BGD9	Eukaryotic translation initiation factor 4B OS=Mus musculus GN=Eif4b PE=1 SV=1	0	47.919	15	8	20	8	349	8	Eif4b	84.3	100.2	110	66.6	119.8	126.2	98.2	104.2	114.7	104.1	111.9	94.3	81.8	101.2	132.2	114.6	98.1667	104.2	105.3	96	116	12.9701	32.7194	6.86586	15.1218	15.5473	14.677	37.0255	6.72854	17.112	17.5935
Q9WUK2	Eukaryotic translation initiation factor 4H OS=Mus musculus GN=Eif4h PE=1 SV=3	0	26.256	31	7	20	7	237	7	Eif4h	85	90.7	111.2	74	110.2	113.5	109.5	93.7	116.7	106.7	118.3	101.4	90.1	107.4	115.6	109.8	95.6333	99.2333	106.65	103.267	110.933	13.7791	21.9149	9.60607	14.1924	4.21584	15.5925	24.7991	9.41395	16.0602	4.77068
P59325	Eukaryotic translation initiation factor 5 OS=Mus musculus GN=Eif5 PE=1 SV=1	0	10.273	8	3	5	3	136	3	Eif5; LOC100047658; LOC102641436	87	106.4	104.3	105.4	108.5	106.8	107.2	85.8	105.3	99.2	125.7	79.5	108.1	103.9	139.4	109.8	99.2333	106.9	99.375	104.433	117.7	10.6463	1.55242	9.67208	23.3172	19.0229	12.0474	1.75673	9.47864	26.3859	21.5264
P63242	Eukaryotic translation initiation factor 5A-1 OS=Mus musculus GN=Eif5a PE=1 SV=2	0	9.598	13	2	7	2	138	2	Eif5a	122.6	104.5	101.2	110.1	99.5	111	84.3	96.4	106	102.2	99.8	89.8	126.1	88.5	131.9	115.6	109.433	106.867	97.225	105.233	112	11.5214	6.39557	9.47782	18.75	21.9228	13.0377	7.23727	9.28827	21.2176	24.808
Q05D44	Eukaryotic translation initiation factor 5B OS=Mus musculus GN=Eif5b PE=1 SV=2	0	10.122	4	2	2	2	78	2	Eif5b	46.8		131.3			61.7	71		81.8		136.5			126.2	86.7		89.05	61.7	76.4	136.5	106.45	59.7505	#DIV/0!	7.63675	#DIV/0!	27.9307	67.6141	#DIV/0!	7.48402	#DIV/0!	31.6066
O55135	Eukaryotic translation initiation factor 6 OS=Mus musculus GN=Eif6 PE=1 SV=2	0.001	4.94	11	2	4	2	68	2	Eif6	105.2	105.2	96.4	85.4	114.1	129.4	107.9	104.4	93.9	130	112.1	139.3	113.9	120.7	105.4	131.9	102.267	109.633	109.05	121.767	119.333	5.08068	22.3375	15.1808	15.211	13.3028	5.74933	25.2772	14.8772	17.2128	15.0535
Q8R3S6	Exocyst complex component 1 OS=Mus musculus GN=Exoc1 PE=1 SV=4	0	7.364	2	2	2	2	64	2	Exoc1	82.5		82.9			74.1	89.9		178.4		92.6			111.1	227.3		82.7	74.1	134.15	92.6	169.2	0.282843	#DIV/0!	62.579	#DIV/0!	82.1658	0.320067	#DIV/0!	61.3274	#DIV/0!	92.9794
O35382	Exocyst complex component 4 OS=Mus musculus GN=Exoc4 PE=1 SV=2	0	13.62	3	2	4	2	117	2	Exoc4	85.1	117.7	100.4	112.7	107.9	98.5	93.8	89.7	100.3	105.3	98.1	90.7	121	99.6	104.4	103.1	101.067	106.367	97.275	103.267	102.367	16.3102	7.22311	6.90429	15.7969	2.48261	18.4568	8.17372	6.7662	17.8759	2.80933
Q6PGF7	Exocyst complex component 8 OS=Mus musculus GN=Exoc8 PE=1 SV=1	0	19.747	8	5	12	5	127	5	Exoc8	69.1	103.2	111.1	72.6	100.1	95.7	143.9	95.2	80	93.6	169.9	110.3	102.4	146.6	94.9	95.8	94.4667	89.4667	103.175	127.533	112.433	22.3205	14.7717	27.9934	36.9026	29.5926	25.258	16.7158	27.4335	41.7592	33.4872
Q8BTW3	Exosome complex component MTR3 OS=Mus musculus GN=Exosc6 PE=1 SV=1	0	14.91	22	3	5	3	133	3	Exosc6	85.1	97.9	125	53.5	96.9	111.1	145.2	110.4	102.8	131.6	163.5	121.8	96.2	164.5	102.6	123.9	102.667	87.1667	122.5	127.167	130.333	20.3726	30.0082	19.4302	33.9694	31.4475	23.0538	33.9575	19.0416	38.44	35.5862
Q6P5F9	Exportin-1 OS=Mus musculus GN=Xpo1 PE=1 SV=1	0	11.596	5	5	6	5	36	5	Xpo1	176.6	109.2	91.9	190.9	90.6	114.4	62	74.2	106.9	66	57	56.5	124.6	61.4	86.2	75.7	125.9	131.967	77.275	79.3667	74.4333	44.7514	52.4067	20.3924	39.174	12.4484	50.641	59.3038	19.9845	44.3296	14.0867
Q9ERK4	Exportin-2 OS=Mus musculus GN=Cse1l PE=1 SV=1	0	22.156	6	5	11	5	154	5	Cse1l	91	96.9	119.2	86.2	99.9	116.1	123.6	88.7	95.8	97.8	130.4	107.8	102.5	133.1	106.9	108.1	102.367	100.733	101.475	113.567	116.033	14.8736	14.9674	15.2581	14.817	14.7923	16.831	16.9372	14.9529	16.767	16.7391
Q3U7R1	Extended synaptotagmin-1 OS=Mus musculus GN=Esyt1 PE=1 SV=2	0	143.071	29	30	71	30	1252	30	Esyt1	96.4	100.3	99.3	92.2	105	103.9	103.9	103.7	95.5	109.4	116.8	95.4	142.1	103.8	99.6	102.6	98.6667	100.367	103.125	118.1	102	2.02567	7.09389	5.72851	23.3771	2.16333	2.29226	8.0275	5.61394	26.4537	2.44804
Q3TZZ7	Extended synaptotagmin-2 OS=Mus musculus GN=Esyt2 PE=1 SV=1	0	53.966	19	14	32	14	465	14	Esyt2	113.5	99	100.4	92.1	100.3	103.5	102.2	109.4	93.7	98.7	107.6	92.5	96.6	96	91.8	93.7	104.3	98.6333	101	98.9	93.8333	7.99812	5.87991	6.59747	7.80833	2.10317	9.05073	6.65374	6.46552	8.83596	2.37996
Q61508	Extracellular matrix protein 1 OS=Mus musculus GN=Ecm1 PE=1 SV=2	0	10.772	4	2	5	2	137	2	Ecm1	70.4	93.2	100.4	65.4	90.3	85	79.2	96.4	111.8	120.5	128.7	119.9	107.3	131.2	120	117.2	88	80.2333	101.975	118.633	122.8	15.6614	13.1165	18.1612	10.7561	7.4081	17.7226	14.8427	17.798	12.1717	8.38306
O09164	Extracellular superoxide dismutase [Cu-Zn] OS=Mus musculus GN=Sod3 PE=1 SV=1	0	51.883	41	10	25	10	566	10	Sod3	90.7	85.9	93.4	169.9	86.9	97.1	100.7	98.9	95.1	93.3	116.6	107.9	97.8	109.4	100.1	88	90	117.967	97	107.433	99.1667	3.79868	45.2638	3.39608	9.40868	10.7305	4.29862	51.2208	3.32815	10.6469	12.1427
P26040	Ezrin OS=Mus musculus GN=Ezr PE=1 SV=3	0	37.778	14	11	24	3	256	11	Ezr	104.3	105.5	93.3	62.7	105.3	131.2	107.9	93.7	143.8	134.7	109.2	112.2	104.7	118.7	130.4	126	101.033	99.7333	120.025	108.7	125.033	6.72409	34.5876	23.2424	3.77492	5.9096	7.60902	39.1396	22.7776	4.27172	6.68734
P47753	F-actin-capping protein subunit alpha-1 OS=Mus musculus GN=Capza1 PE=1 SV=4	0	36.033	30	6	16	5	393	6	Capza1	99.3	106.8	105.4	78.1	104.5	111.2	94.7	95.6	95.9	103.4	98.6	115.3	101.6	98.7	94.5	96.5	103.833	97.9333	97.4	105.167	96.5667	3.9879	17.4998	4.03237	8.903	2.10079	4.51273	19.8029	3.95172	10.0747	2.37727
P47754	F-actin-capping protein subunit alpha-2 OS=Mus musculus GN=Capza2 PE=1 SV=3	0	26.814	27	5	14	4	319	5	Capza2	96.6	101.5	105.4	90.9	109.3	108.9	104.1	79.9	84.8	103.3	99.3	115.8	105.6	107.9	91.6	99.9	101.167	103.033	93.025	106.9	99.8	4.40946	10.5097	12.492	8.32646	8.15046	4.98977	11.8928	12.2421	9.42228	9.22311
P47757	F-actin-capping protein subunit beta OS=Mus musculus GN=Capzb PE=1 SV=3	0	43.462	36	10	34	10	759	10	Capzb	86.7	90.6	102.4	111.3	96.9	96.2	120.1	81.4	96	89	113.7	97.1	95.4	116.9	105.7	84.9	93.2333	101.467	96.625	102.067	102.5	8.17455	8.52311	16.7472	10.1106	16.2382	9.25038	9.6448	16.4123	11.4412	18.3753
Q91WJ8	Far upstream element-binding protein 1 OS=Mus musculus GN=Fubp1 PE=1 SV=1	0	43.593	22	11	26	6	330	11	Fubp1	100.4	101.3	112.8	85.7	106.9	114.4	88.6	102.3	122.7	88	92.7	95.4	91.3	88.4	102	89.3	104.833	102.333	100.4	93.1333	93.2333	6.914	14.885	16.2676	2.08407	7.60548	7.82392	16.844	15.9422	2.35834	8.60641
Q3U0V1	Far upstream element-binding protein 2 OS=Mus musculus GN=Khsrp PE=1 SV=2	0	138.141	42	27	82	22	1552	27	Khsrp	90.4	97.8	112.5	79.8	106.4	110.8	106.9	97.9	97.4	104	112.7	112.6	98.7	108.2	99.6	103.1	100.233	99	101.55	108	103.633	11.2491	16.7726	4.66083	8.05419	4.32474	12.7296	18.98	4.56761	9.11418	4.8939
Q920E5	Farnesyl pyrophosphate synthase OS=Mus musculus GN=Fdps PE=1 SV=1	0	8.743	8	2	5	2	64	2	Fdps	102	107.7	108.7	99.4	117.3	107.7	92.4	90.7	97.1	82.7	77.1	104.9	108.9	79.2	89.1	98.1	106.133	108.133	90.725	96.9667	88.8	3.61432	8.95786	5.99576	17.3209	9.45357	4.08999	10.1368	5.87585	19.6004	10.6977
Q61160	FAS-associated death domain protein OS=Mus musculus GN=Fadd PE=1 SV=1	0.001	5.442	5	2	3	2	67	2	Fadd	81.9	113.7	104.2	83.3	122.7	107	114.1	110.7	92.5	112.2	120.3	122.2	108.5	109.5	91.5	118.9	99.9333	104.333	107.375	117	106.633	16.3237	19.8349	10.0138	7.42226	13.9231	18.472	22.4453	9.81351	8.39908	15.7555
P54731	FAS-associated factor 1 OS=Mus musculus GN=Faf1 PE=1 SV=2	0	7.585	3	2	4	2	125	2	Faf1	87.1	86.9	94.9	81	92	98.7	95	94.8	97.7	104.2	91.6	96.9	79.9	97	96.3	104.4	89.6333	90.5667	97.925	89.4667	99.2333	4.56216	8.93663	4.38739	8.69847	4.48813	5.16257	10.1127	4.29964	9.84324	5.0788
Q3TDN2	FAS-associated factor 2 OS=Mus musculus GN=Faf2 PE=1 SV=2	0	17.344	11	3	8	3	46	3	Faf2	79.6	95.2	108.9	64.6	102.8	110.8	110.8	102.6	107.6	101.7	117	94.2	92.4	100.9	112.8	95.5	94.5667	92.7333	105.675	101.2	103.067	14.6603	24.6903	4.29059	13.7128	8.85118	16.5897	27.9398	4.20478	15.5175	10.016
P19096	Fatty acid synthase OS=Mus musculus GN=Fasn PE=1 SV=2	0	374.28	35	83	239	83	3947	83	Fasn	100.3	91.3	77.9	111.9	108.1	83	91.2	136	121	124.1	84.6	87.1	64.4	127.2	90.4	88.8	89.8333	101	118.075	78.7	102.133	11.2718	15.7038	19.0476	12.4471	21.7231	12.7552	17.7705	18.6666	14.0852	24.582
P04117	Fatty acid-binding protein, adipocyte OS=Mus musculus GN=Fabp4 PE=1 SV=3	0	196.165	73	21	106	21	2224	21	Fabp4	95.6	140.8	110.4	139.6	94.9	78.8	67.7	118.4	140	91.8	66.7	63.1	79	81.8	98.6	85.4	115.6	104.433	104.475	69.6	88.6	23.0443	31.5012	31.4589	8.33727	8.84534	26.0771	35.6469	30.8297	9.4345	10.0094
P11404	Fatty acid-binding protein, heart OS=Mus musculus GN=Fabp3 PE=1 SV=5	0	12.433	38	5	9	5	122	5	Fabp3	103.8	84.1	78.8	269.1	72.5	45.3	44	50.8	305.8	52.1	15.9	27.7	98.9	78.3	95	38.5	88.9	128.967	113.175	47.5	70.6	13.1731	122.119	128.466	44.903	29.0264	14.9067	138.19	125.896	50.8125	32.8464
P47740	Fatty aldehyde dehydrogenase OS=Mus musculus GN=Aldh3a2 PE=1 SV=2	0	27.541	14	7	14	6	279	7	Aldh3a2	118.7	92.5	91.6	113.3	100.9	122.5	85.6	89.6	86.2	90.1	76.7	98.8	121.7	74.9	75.5	92.2	100.933	112.233	87.875	99.0667	80.8667	15.393	10.8394	2.30272	22.5012	9.81954	17.4188	12.266	2.25666	25.4625	11.1119
Q3UQN2	F-BAR domain only protein 2 OS=Mus musculus GN=Fcho2 PE=1 SV=1	0.003	3.264	2	2	3	2	52	2	Fcho2	82.4	81.1	95.3	56.5	90.3	88.7	111	103.6	83.7	113.6	116.5	107.1	74.6	102	86.7	83	86.2667	78.5	102.975	99.4	90.5667	7.85005	19.0693	13.5303	21.9857	10.0729	8.88317	21.579	13.2597	24.8791	11.3986
Q8BJL1	F-box only protein 30 OS=Mus musculus GN=Fbxo30 PE=1 SV=2	0.002	3.391	3	2	2	2	38	2	Fbxo30	21.2		91.3			67.9	170.5		48.7		162.7			170	79.2		56.25	67.9	109.6	162.7	124.6	49.5682	#DIV/0!	86.1256	#DIV/0!	64.2053	56.0917	#DIV/0!	84.4031	#DIV/0!	72.6551
Q9QZN4	F-box only protein 6 OS=Mus musculus GN=Fbxo6 PE=1 SV=1	0	6.959	11	3	4	3	29	3	Fbxo6		113.2		63.5	114.5			115.7		116.5		122.5	101.4			111.9	113.2	89	116.1	111.95	111.9	#DIV/0!	36.0624	0.565685	14.92	#DIV/0!	#DIV/0!	40.8085	0.554372	16.8835	#DIV/0!
Q8CIB5	Fermitin family homolog 2 OS=Mus musculus GN=Fermt2 PE=1 SV=1	0	55.948	19	13	34	13	547	13	Fermt2	107	91.9	104.3	94.6	100.9	113.1	102.7	97.1	87.1	102.1	103.3	98.7	102.5	87.5	91.2	89.6	101.067	102.867	97.25	101.5	89.4333	8.05254	9.40549	7.21734	2.45764	1.85562	9.1123	10.6433	7.07299	2.78108	2.09983
Q8K1B8	Fermitin family homolog 3 OS=Mus musculus GN=Fermt3 PE=1 SV=1	0	10.09	5	2	2	2	53	2	Fermt3		157.8		114.6	101.6			81		183.1		86.9	111.1			86.2	157.8	108.1	132.05	99	86.2	#DIV/0!	9.19239	72.1956	17.112	#DIV/0!	#DIV/0!	10.4022	70.7517	19.364	#DIV/0!
P09528	Ferritin heavy chain OS=Mus musculus GN=Fth1 PE=1 SV=2	0	26.136	27	4	10	4	209	4	Fth1	106.7	91.1	136.6	80.1	108.1	97.4	98.8	87	96	106.5	107.8	116.4	99.7	100.6	80.6	123.6	111.467	95.2	97.075	107.967	101.6	23.1215	14.129	8.05124	8.35125	21.5174	26.1644	15.9885	7.89022	9.45033	24.3493
P29391	Ferritin light chain 1 OS=Mus musculus GN=Ftl1 PE=1 SV=2	0	39.563	50	8	22	8	506	8	Ftl1	105.4	83.1	126.9	71.1	121.9	123.3	92	78.8	88.9	97.6	104.8	119.8	105.7	92.6	67.3	145.7	105.133	105.433	89.325	110.1	101.867	21.9012	29.7418	7.88643	8.41249	40.013	24.7836	33.656	7.7287	9.51963	45.279
P22315	Ferrochelatase, mitochondrial OS=Mus musculus GN=Fech PE=1 SV=2	0	12.695	10	4	8	4	56	4	Fech	82.6	97.4	105	57.6	99	88.8	124.7	94	79.7	118.4	127.8	106.4	92	122.8	99.3	104	95	81.8	104.2	108.733	108.7	11.3912	21.5694	21.0252	18.0137	12.435	12.8904	24.4081	20.6047	20.3844	14.0716
Q9QXC1	Fetuin-B OS=Mus musculus GN=Fetub PE=1 SV=1	0.001	6.261	8	3	5	3	35	3	Fetub	129.1	79.2	59.7	95.2	68.6	46.2	40.6	156.3	231.8	75.1	22.4	48.4	102.6	88.3	210.8	177.9	89.3333	70	125.95	57.8	159	35.7925	24.53	85.6265	40.918	63.3993	40.503	27.7583	83.914	46.303	71.7431
Q61554	Fibrillin-1 OS=Mus musculus GN=Fbn1 PE=1 SV=2	0	17.239	2	7	22	7	295	7	Fbn1	113.2	75.6	89.2	128.8	91.2	87.5	73.1	113.2	120	115.1	77.1	121.6	89.5	74.3	132.4	109.8	92.6667	102.5	105.35	96.0667	105.5	19.0382	22.8515	21.69	22.9653	29.2877	21.5438	25.8589	21.2562	25.9876	33.1422
E9PV24	Fibrinogen alpha chain OS=Mus musculus GN=Fga PE=1 SV=1	0	79.355	24	18	50	18	948	18	Fga	117.3	102.6	95.7	82	85.8	65.9	65.9	119.8	163.6	107.2	78.6	88.1	112.7	76.8	117.7	101	105.2	77.9	114.125	93.1333	98.5	11.0322	10.5646	40.2227	17.5984	20.5643	12.4841	11.9549	39.4182	19.9145	23.2707
Q8K0E8	Fibrinogen beta chain OS=Mus musculus GN=Fgb PE=1 SV=1	0	80.468	34	19	38	19	552	19	Fgb	141.1	92.6	94.7	87.4	82.2	69.7	63.6	106.1	153.6	101.8	81.2	83.8	111.5	78.7	93	75.5	109.467	79.7667	106.275	92.1667	82.4	27.4154	9.09744	36.8821	16.7936	9.31826	31.0234	10.2947	36.1445	19.0037	10.5446
Q8VCM7	Fibrinogen gamma chain OS=Mus musculus GN=Fgg PE=1 SV=1	0	31.104	20	8	20	8	165	8	Fgg	116.5	103.6	107.7	84	98	83.8	78	103.3	141.4	131.4	91.1	105.1	123	93.5	84.4	85.6	109.267	88.6	113.525	106.4	87.8333	6.59116	8.14125	28.6537	15.9897	4.94402	7.45859	9.2127	28.0806	18.094	5.59469
P61148	Fibroblast growth factor 1 OS=Mus musculus GN=Fgf1 PE=1 SV=1	0.002	3.476	11	2	3	2	27	2	Fgf1	92.7	106.9	103.6	69.2	107.1	82.3	123.1	111.4	103.9	124.2	143.3	128.3	102.7	115.2	110.9	127.5	101.067	86.2	115.65	124.767	117.867	7.43124	19.2486	9.74218	20.5293	8.6153	8.40924	21.7819	9.54733	23.2311	9.74913
P12804	Fibroleukin OS=Mus musculus GN=Fgl2 PE=1 SV=1	0.001	6.235	5	2	4	2	46	2	Fgl2	119	116.3	83.6	172.8	88.5	109.9	54.9	94.6	117.1	54.5	64.6	60.3	113.6	54.5	114.4	79.8	106.3	123.733	80.275	79.5	82.9	19.7051	43.8194	30.9275	29.6096	30.0701	22.2984	49.5864	30.3089	33.5064	34.0275
P11276	Fibronectin OS=Mus musculus GN=Fn1 PE=1 SV=4	0	97.881	11	23	45	23	745	23	Fn1	121.7	87.4	79.5	91.2	88.8	85.9	98.5	106.3	97.2	115.4	111.1	117	113	118.7	103.1	88.2	96.2	88.6333	104.35	113.7	103.333	22.4341	2.65393	8.39146	3.01164	15.2513	25.3866	3.0032	8.22363	3.408	17.2585
Q08879	Fibulin-1 OS=Mus musculus GN=Fbln1 PE=1 SV=2	0	11.729	6	4	9	4	100	4	Fbln1	109.6	86.1	100.8	140.3	71.3	121	87.5	97.6	115.5	73.3	104.1	82.9	105.3	83.5	126.4	86.7	98.8333	110.867	93.475	97.4333	98.8667	11.8728	35.5986	17.7468	12.6005	23.8982	13.4353	40.2837	17.3919	14.2588	27.0433
P37889	Fibulin-2 OS=Mus musculus GN=Fbln2 PE=1 SV=2	0	35.825	7	7	19	7	502	7	Fbln2	134.6	95.1	100.4	111.1	97.9	105.2	102.1	99.6	105.2	107.6	101.3	102	107.6	117.1	98	104.5	110.033	104.733	103.625	103.633	106.533	21.4398	6.61236	3.50274	3.45302	9.71099	24.2614	7.48259	3.43268	3.90746	10.989
Q9WVH9	Fibulin-5 OS=Mus musculus GN=Fbln5 PE=1 SV=1	0	98.161	25	13	80	13	1245	13	Fbln5	83.9	97.4	101.7	149.7	93.1	106.5	96	94.3	95.3	92.3	83.3	96.1	103	95.4	97	79	94.3333	116.433	94.475	94.1333	90.4667	9.28781	29.5786	1.60909	9.99617	9.9626	10.5101	33.4713	1.57691	11.3117	11.2737
Q6P6L0	Filamin A-interacting protein 1-like OS=Mus musculus GN=Filip1l PE=1 SV=2	0	59.143	14	16	44	16	536	16	Filip1l	83.3	99.8	116	88.6	108.4	110.9	109.2	110.9	108.4	92.4	134	96.7	99.2	87.1	118.7	86.1	99.7	102.633	105.225	109.967	97.3	16.3502	12.2173	8.61331	20.851	18.5397	18.502	13.8252	8.44105	23.5951	20.9796
Q8BTM8	Filamin-A OS=Mus musculus GN=Flna PE=1 SV=5	0	1106.43	51	171	763	157	15137	171	Flna	97.9	90.3	91.3	106	95.9	98.7	100.3	108.8	101.7	97.4	114.3	92	91.4	98.3	106	83.2	93.1667	100.2	102.05	99.2333	95.8333	4.12957	5.2144	4.84321	13.0516	11.5984	4.67305	5.90065	4.74634	14.7692	13.1248
Q80X90	Filamin-B OS=Mus musculus GN=Flnb PE=1 SV=3	0	132.446	14	33	87	25	1323	33	Flnb	110.5	100.7	97.3	76.7	103.6	103.4	89.1	107.3	108.8	102.7	108	98.9	98.6	106.1	108.2	108.7	102.833	94.5667	101.975	101.833	107.667	6.85371	15.4733	8.96712	5.3426	1.37961	7.7557	17.5097	8.78777	6.04572	1.56118
Q71FD7	Filamin-binding LIM protein 1 OS=Mus musculus GN=Fblim1 PE=1 SV=2	0	38.789	17	7	22	7	261	7	Fblim1	110.2	87.8	106.4	88.9	97.4	115.9	102.5	87	101.4	114.4	104.7	104.5	99.7	104.3	105.4	104.6	101.467	100.733	101.325	102.967	104.767	11.9872	13.8052	11.2183	2.83078	0.568624	13.5648	15.622	10.9939	3.20333	0.643459
Q8VHX6	Filamin-C OS=Mus musculus GN=Flnc PE=1 SV=3	0	240.038	18	50	131	37	2202	50	Flnc	103.3	97.2	106.2	86.8	97.5	101.9	98.8	99.8	92.1	101.7	110.6	104.7	102.2	103.5	92.1	89.3	102.233	95.4	98.1	105.833	94.9667	4.59384	7.76595	4.17692	4.31316	7.52152	5.19842	8.788	4.09338	4.8808	8.51141
Q9CQS3	Fin bud initiation factor homolog OS=Mus musculus GN=Fibin PE=2 SV=1	0	6.866	12	2	3	2	23	2	Fibin	54.7	112.5	123.4	40.8	118.3	117.9	130.4	120.3	96	130.3	145.6	147.9	119	118.9	107.9	114.7	96.8667	92.3333	119.25	137.5	113.833	36.9219	44.6296	16.2079	16.0627	5.55098	41.781	50.5032	15.8838	18.1766	6.28152
Q923D2	Flavin reductase (NADPH) OS=Mus musculus GN=Blvrb PE=1 SV=3	0	65.045	75	12	37	12	654	12	Blvrb	78.2	106.6	81.6	87.7	99.2	91.8	101.6	87.1	100.2	143.8	86.7	89.5	110.4	145	163	139.7	88.8	92.9	108.175	95.5333	149.233	15.5087	5.82838	24.6315	12.9508	12.2132	17.5498	6.59543	24.1388	14.6552	13.8206
O08917	Flotillin-1 OS=Mus musculus GN=Flot1 PE=1 SV=1	0	94.955	39	18	53	18	893	18	Flot1	80.9	93.3	111	65.2	101.4	105.8	127.7	95	93.8	108.4	135.8	126.3	100.8	130.6	103.2	114.8	95.0667	90.8	106.225	120.967	116.2	15.1276	22.2791	15.7722	18.0993	13.7535	17.1185	25.2112	15.4568	20.4812	15.5636
Q60634	Flotillin-2 OS=Mus musculus GN=Flot2 PE=1 SV=2	0	72.636	32	14	31	14	555	14	Flot2	102.3	104.7	102.5	88.7	102.8	106.9	98.6	96.1	95.8	106.4	95.9	113.4	116.3	93	90.8	109.4	103.167	99.4667	99.225	108.533	97.7333	1.33167	9.5469	4.94528	11.0365	10.1633	1.50692	10.8033	4.84638	12.4889	11.5009
P34152	Focal adhesion kinase 1 OS=Mus musculus GN=Ptk2 PE=1 SV=3	0	12.12	3	3	4	3	83	3	Ptk2	100.3		126.3			122	92.3		102.8		97.6			119.6	121.3		113.3	122	97.55	97.6	120.45	18.3848	#DIV/0!	7.42462	#DIV/0!	1.20208	20.8043	#DIV/0!	7.27613	#DIV/0!	1.36028
Q6ZPF4	Formin-like protein 3 OS=Mus musculus GN=Fmnl3 PE=1 SV=2	0.002	4.249	2	2	3	2	59	2	Fmnl3	151.4	105.9	154.2	77.5	90.5	142.6	133.2	121	119.1	130.8	150.5	125.1	108.4	144.1	132.5	136	137.167	103.533	126.025	128	137.533	27.1139	34.4515	7.0116	21.1993	5.95007	30.6823	38.9855	6.87137	23.9893	6.73314
P97447	Four and a half LIM domains protein 1 OS=Mus musculus GN=Fhl1 PE=1 SV=3	0	22.479	18	6	17	6	295	6	Fhl1	111.4	87.2	82.5	222.1	75.9	99	83.7	74	108.8	60.6	83.6	62.4	96.3	71.3	97.3	53.7	93.7	132.333	81.775	80.7667	74.1	15.5077	78.5935	20.3543	17.1267	21.9344	17.5487	88.937	19.9472	19.3807	24.8212
Q9R059	Four and a half LIM domains protein 3 OS=Mus musculus GN=Fhl3 PE=1 SV=2	0	17.058	12	2	4	2	126	2	Fhl3	179.8	62.5	104.2	108.1	92	124.5	68.3	69.3	114.9	54.2	69.2	63	90	73	90.8	71.1	115.5	108.2	76.675	74.0667	78.3	59.4608	16.2502	26.3995	14.1426	10.8669	67.2863	18.3889	25.8716	16.0039	12.2971
Q9WVR4	Fragile X mental retardation syndrome-related protein 2 OS=Mus musculus GN=Fxr2 PE=1 SV=1	0.001	5.241	4	2	4	2	43	2	Fxr2	89.5	116.4	100.2	88.7	117	111.5	95	115.5	90.6	113	92.3	99.8	105.8	86.3	98.8	104.2	102.033	105.733	103.525	99.3	96.4333	13.5434	15.0054	12.5553	6.76387	9.18168	15.3258	16.9803	12.3042	7.65404	10.3901
P05064	Fructose-bisphosphate aldolase A OS=Mus musculus GN=Aldoa PE=1 SV=2	0	208.266	58	31	158	31	3892	31	Aldoa	106.1	97.3	100.1	88.5	114.7	99.6	96	97.2	108	105.9	95.9	97	97	102.6	91.8	114.4	101.167	100.933	101.775	96.6333	102.933	4.49592	13.1508	6.05661	0.635085	11.3037	5.08762	14.8815	5.93548	0.718667	12.7913
P97807	Fumarate hydratase, mitochondrial OS=Mus musculus GN=Fh PE=1 SV=3	0	96.168	37	14	44	14	996	14	Fh1	94	147.3	108	118.8	95.9	81	92.8	130.4	87.5	95.4	81.5	87	86.3	88.8	72.5	91.3	116.433	98.5667	101.525	84.9333	84.2	27.6326	19.0406	19.5287	2.99388	10.2093	31.2693	21.5464	19.1381	3.3879	11.5529
P35505	Fumarylacetoacetase OS=Mus musculus GN=Fah PE=1 SV=2	0	20.194	18	5	10	5	306	5	Fah	65.9	99.5	103.6	78.1	121.2	100.1	112.3	112.8	97.5	126.5	123	117	114.3	137.6	97.1	115.4	89.6667	99.8	112.275	118.1	116.7	20.6844	21.5516	11.8452	4.45309	20.2813	23.4066	24.3879	11.6083	5.03914	22.9504
Q8VDC1	FYVE and coiled-coil domain-containing protein 1 OS=Mus musculus GN=Fyco1 PE=1 SV=1	0	12.924	4	4	5	4	93	4	Fyco1	100.9	105.6	112.4	62.5	94.3	115.8	114.3	96.3	100.7	130.9	119.8	141.2	97	124.9	121.8	119	106.3	90.8667	110.55	119.333	121.9	5.78187	26.8154	15.5807	22.1037	2.95127	6.5428	30.3444	15.269	25.0127	3.33968
Q9R0N0	Galactokinase OS=Mus musculus GN=Galk1 PE=1 SV=2	0	15.638	12	4	14	4	205	4	Galk1	91.1	96.1	108.6	78	110.9	111.7	118.8	100.1	78.5	114.6	111	137.4	105.4	117.9	90.6	109.4	98.6	100.2	103	117.933	105.967	9.01388	19.2299	18.1921	17.0896	13.9701	10.2002	21.7607	17.8283	19.3387	15.8086
P16045	Galectin-1 OS=Mus musculus GN=Lgals1 PE=1 SV=3	0	76.268	36	9	73	9	918	9	Lgals1	122.5	80.9	90.8	176.2	82.6	101.9	87.5	80.7	104.5	76.9	79.6	80.8	94	76.4	84	72.2	98.0667	120.233	87.4	84.8	77.5333	21.7312	49.4199	12.2142	7.98999	5.98108	24.5911	55.9238	11.9699	9.04153	6.76823
P16110	Galectin-3 OS=Mus musculus GN=Lgals3 PE=1 SV=3	0	16.456	19	4	7	4	123	4	Lgals3	137.1	105.5	91.1	86.6	101.7	95.8	103.9	100.8	100.7	109.5	87.8	102.8	119.7	87.6	80.4	98	111.233	94.7	103.725	103.433	88.6667	23.5298	7.60986	4.12664	15.9594	8.84835	26.6265	8.61137	4.04411	18.0598	10.0129
Q8VED9	Galectin-related protein OS=Mus musculus GN=Lgalsl PE=1 SV=1	0	10.598	15	2	3	2	74	2	Lgalsl	89.2	92.9	87	89.6	89.4	95.4	108.2	87.8	80.9	96.4	101.2	101.8	99	111.3	79.7	96	89.7	91.4667	93.325	100.667	95.6667	2.98161	3.40783	11.7704	1.47422	15.8026	3.37401	3.85633	11.535	1.66824	17.8824
Q925E0	Gamma-2-syntrophin OS=Mus musculus GN=Sntg2 PE=2 SV=1	0	8.179	5	2	3	2	46	2	Sntg2	80.7	108.5	116.4	78.2	115.1	111	97.3	92.8	76.5	99.9	110.2	128.4	92	108.7	83.5	93.7	101.867	101.433	91.625	110.2	95.3	18.7516	20.2248	10.5012	18.2	12.676	21.2195	22.8865	10.2912	20.5952	14.3442
Q9QYB5	Gamma-adducin OS=Mus musculus GN=Add3 PE=1 SV=2	0	7.353	5	2	2	2	69	2	Add3	89.1	92.6	99.4	76	102.4	102.6	128	104	88.4	99.3	131.1	76.4	85	101.6	100.8	127.2	93.7	93.6667	104.925	97.5	109.867	5.23737	15.3001	16.7135	29.4145	15.0164	5.92664	17.3137	16.3793	33.2856	16.9927
P17183	Gamma-enolase OS=Mus musculus GN=Eno2 PE=1 SV=2	0	47.283	14	6	18	4	520	6	Eno2	105.5	37.5	95	35.3	70.6	62.6	134.5	79.5	59.8	81.9	103	110.5	73.6	87.5	90.1	611.6	79.3333	56.1667	88.925	95.7	263.067	36.6071	18.5085	31.9558	19.5031	301.842	41.4249	20.9443	31.3167	22.0698	341.566
P82348	Gamma-sarcoglycan OS=Mus musculus GN=Sgcg PE=1 SV=2	0	21.463	30	6	16	6	187	6	Sgcg	63.6	97.2	122.7	64.4	96.9	114.2	141.8	101	89.5	112.6	148.7	124.8	101.5	130.9	104.9	106.1	94.5	91.8333	111.225	125	113.967	29.6424	25.2837	22.4592	23.6006	14.677	33.5435	28.6112	22.01	26.7066	16.6086
Q9CWZ7	Gamma-soluble NSF attachment protein OS=Mus musculus GN=Napg PE=1 SV=1	0	29.153	21	6	14	6	270	6	Napg	87.2	97.5	108.1	73.8	103	99.7	108.6	88.2	103	96.4	115.8	106.7	96.1	106.1	94.9	126.1	97.6	92.1667	99.05	106.2	109.033	10.4504	15.9914	8.7854	9.85951	15.8055	11.8257	18.0959	8.6097	11.1571	17.8856
Q9Z0F7	Gamma-synuclein OS=Mus musculus GN=Sncg PE=1 SV=1	0	56.749	68	12	37	8	761	12	Sncg	184.5	81.3	86.7	77.9	94.3	84.5	88.7	84.5	114.8	92.1	88.5	95	103.2	80.1	98	136	117.5	85.5667	95.025	95.5667	104.7	58.0865	8.25187	13.5448	7.36637	28.5459	65.731	9.33787	13.2739	8.33583	32.3028
P23242	Gap junction alpha-1 protein OS=Mus musculus GN=Gja1 PE=1 SV=2	0	13.576	5	2	2	2	79	2	Gja1	293	75.8	162.6	13.7	125.4	135.4	85.1	90.1	108.4	124.3	173.6	160.6	81.8	112.6	264.3	97.5	177.133	91.5	101.975	138.667	158.133	109.327	67.562	17.9394	49.6751	92.2525	123.715	76.4537	17.5806	56.2126	104.394
Q8CFX1	GDH/6PGL endoplasmic bifunctional protein OS=Mus musculus GN=H6pd PE=1 SV=2	0	8.482	6	3	5	3	27	3	H6pd	124.9	106.5	100.9	105.8	95.8	95.3	79.7	99.6	96.8	91.7	70.1	93.8	116.3	84.7	76.8	92.1	110.767	98.9667	91.95	93.4	84.5333	12.556	5.92312	8.79716	23.1026	7.65136	14.2085	6.70264	8.62122	26.143	8.65833
Q8VHI3	GDP-fucose protein O-fucosyltransferase 2 OS=Mus musculus GN=Pofut2 PE=1 SV=1	0.002	4.282	7	2	3	2	47	2	Pofut2	119.4	98.1	112.4	75.3	113.7	96.4	117.6	93.2	91.6	111.5	81.7	109.3	102.7	109.3	83.8	85.5	109.967	95.1333	103.475	97.9	92.8667	10.8565	19.2313	13.0449	14.4125	14.257	12.2853	21.7623	12.784	16.3093	16.1334
Q8K0C9	GDP-mannose 4,6 dehydratase OS=Mus musculus GN=Gmds PE=1 SV=1	0.002	4.494	5	2	3	2	50	2	Gmds	97.4	97.5	125.5	125.7	89.6	109.6	93.4	71.4	101.8	71.9	105.7	79.4	106.2	90.5	104.8	81.7	106.8	108.3	84.625	97.1	92.3333	16.1948	18.0851	15.371	15.3307	11.6586	18.3261	20.4652	15.0636	17.3483	13.193
P13020	Gelsolin OS=Mus musculus GN=Gsn PE=1 SV=3	0	188.659	47	41	147	41	3188	41	Gsn	84	91.4	104.4	76.1	96.1	101.7	117.8	94.1	95.4	114.6	117.1	125.4	92.2	130.2	104.6	107.5	93.2667	91.3	105.475	111.567	114.1	10.3273	13.4581	12.4642	17.2778	14.0182	11.6865	15.2293	12.2149	19.5517	15.8631
Q9Z1Z0	General vesicular transport factor p115 OS=Mus musculus GN=Uso1 PE=1 SV=2	0	75.64	21	16	37	16	876	16	Uso1	90.8	97.1	105.4	79	105.9	115.8	103.6	94.9	96.2	106.5	107.1	112.7	99.3	109.1	98.3	106.2	97.7667	100.233	100.3	106.367	104.533	7.3228	19.0432	5.63619	6.73003	5.58957	8.28652	21.5494	5.52347	7.61575	6.3252
Q8BUV3	Gephyrin OS=Mus musculus GN=Gphn PE=1 SV=2	0	11.18	4	2	3	2	65	2	Gphn	75.2	96	106.8	85.6	111.5	102.8	104.1	94	107.9	121.7	115.6	115.3	65	100.7	94.1	146.6	92.6667	99.9667	106.925	98.6333	113.8	16.0615	13.1804	11.4643	29.1277	28.5967	18.1754	14.915	11.235	32.9611	32.3602
Q9CQI3	Glia maturation factor beta OS=Mus musculus GN=Gmfb PE=1 SV=3	0	18.709	17	4	11	4	217	4	Gmfb	83.5	96.6	113.5	54.3	100.9	105.6	112	79	92.7	117	122.1	124.2	101.3	125.1	109	149.1	97.8667	86.9333	100.175	115.867	127.733	15.0401	28.3588	17.58	12.6587	20.1793	17.0194	32.091	17.2284	14.3247	22.835
Q07235	Glia-derived nexin OS=Mus musculus GN=Serpine2 PE=1 SV=2	0	18.104	15	6	10	6	142	6	Serpine2	106.4	122.2	81.7	99.5	92	103.9	82.8	104	78.7	110.4	109.2	110.9	133.1	93.4	94.2	104	103.433	98.4667	93.975	117.733	97.2	20.4123	6.01692	15.583	13.335	5.90254	23.0987	6.80879	15.2713	15.09	6.67935
Q00612	Glucose-6-phosphate 1-dehydrogenase X OS=Mus musculus GN=G6pdx PE=1 SV=3	0	88.361	33	20	53	20	839	20	G6pdx	81.8	102.3	104.5	73.6	104.1	99.3	114.7	102.9	95.8	117.2	110.6	118.5	95.7	131.3	93.7	115	96.2	92.3333	107.65	108.267	113.333	12.5192	16.4001	10.0646	11.5777	18.8553	14.1668	18.5585	9.86333	13.1014	21.3368
P06745	Glucose-6-phosphate isomerase OS=Mus musculus GN=Gpi PE=1 SV=4	0	87.207	38	24	79	24	679	24	Gpi1	125.8	97.9	89.2	121.5	104.2	106.5	81.5	89.8	100.3	92.4	72.2	92.3	108.6	77.8	79.1	90.2	104.3	110.733	91	91.0333	82.3667	19.1209	9.39486	7.74898	18.233	6.81493	21.6374	10.6313	7.594	20.6326	7.71182
O08795	Glucosidase 2 subunit beta OS=Mus musculus GN=Prkcsh PE=1 SV=1	0	50.067	16	12	33	12	584	12	Prkcsh	76.6	90.3	104.5	81.2	101.3	106.3	111.8	98.2	92.5	100.7	124.8	106.5	88.5	111.3	100	99.5	90.4667	96.2667	100.8	106.6	103.6	13.9507	13.2855	8.0965	18.1502	6.67308	15.7868	15.0339	7.93457	20.5389	7.5513
P26443	Glutamate dehydrogenase 1, mitochondrial OS=Mus musculus GN=Glud1 PE=1 SV=1	0	156.586	42	31	96	31	1583	31	Glud1	113.9	100.6	103.5	101.3	99.7	101.5	105.4	94.5	96	96.2	97.4	99.5	99	95	82.5	92.6	106	100.833	98.025	98.6333	90.0333	6.99357	0.986577	4.97485	1.09697	6.6335	7.91397	1.11642	4.87536	1.24133	7.50651
O09172	Glutamate--cysteine ligase regulatory subunit OS=Mus musculus GN=Gclm PE=1 SV=1	0	11.729	11	4	4	4	86	4	Gclm	62.3	103.4	80.8	77.3	104	73.2	105.8	95.2	75.9	142.4	95.7	94.4	100.2	128	112.7	121.2	82.1667	84.8333	104.825	96.7667	120.633	20.5841	16.7249	27.9412	3.04357	7.66572	23.2931	18.926	27.3823	3.44413	8.67458
P15105	Glutamine synthetase OS=Mus musculus GN=Glul PE=1 SV=6	0	15.133	10	5	15	5	136	5	Glul	109.1	122.2	103	143.3	100.8	79.8	72	97.9	127.7	87.6	69.5	72.5	75	86.1	91	101.3	111.433	107.967	96.3	72.3333	92.8	9.81037	32.3509	23.4855	2.75379	7.75822	11.1015	36.6085	23.0157	3.1162	8.77925
P16406	Glutamyl aminopeptidase OS=Mus musculus GN=Enpep PE=1 SV=1	0	11.437	4	3	9	3	115	3	Enpep	145	108.1	85.1	128.4	89.2	96.6	81.6	126.8	90.3	71.1	84.1	78	102.1	87.3	77.2	86.6	112.733	104.733	92.45	88.0667	83.7	30.2176	20.8272	24.2081	12.5301	5.64004	34.1944	23.5682	23.7239	14.1791	6.3823
Q9QUH0	Glutaredoxin-1 OS=Mus musculus GN=Glrx PE=1 SV=3	0.001	5.793	20	2	4	2	70	2	Glrx	74.4	90.4	94.2	85	103.7	79	104.5	100	79.2	97.3	106.2	107.5	100	120.3	99	104.1	86.3333	89.2333	95.25	104.567	107.8	10.5078	12.8827	11.1045	4.00791	11.1216	11.8907	14.5781	10.8824	4.53538	12.5853
Q9CQM9	Glutaredoxin-3 OS=Mus musculus GN=Glrx3 PE=1 SV=1	0	7.623	10	3	6	3	76	3	Glrx3	101	103	107.5	87.2	103.8	110.3	100.4	96.3	90.8	105.9	103.9	105.8	105.2	114	88.2	114.5	103.833	100.433	98.35	104.967	105.567	3.32916	11.9123	6.38775	0.971253	15.0421	3.7673	13.4801	6.25999	1.09908	17.0217
Q80Y14	Glutaredoxin-related protein 5, mitochondrial OS=Mus musculus GN=Glrx5 PE=1 SV=2	0	15.464	20	3	9	3	192	3	Glrx5	71.6	118.9	108.3	63.2	99.2	85.4	128.7	130.2	99.7	112.1	117	121.7	83.6	112.2	98.6	99.1	99.6	82.6	117.675	107.433	103.3	24.8212	18.1626	14.5213	20.7736	7.71168	28.0878	20.5529	14.2309	23.5076	8.72659
Q60759	Glutaryl-CoA dehydrogenase, mitochondrial OS=Mus musculus GN=Gcdh PE=1 SV=2	0	10.179	11	3	3	3	35	3	Gcdh	76.7	125	105.5	80.1	99.8	100.6	119.6	106.5	75.9	159.2	104.6	109.3	99.6	127	74.5	131.6	102.4	93.5	115.3	104.5	111.033	24.2988	11.6116	34.5229	4.85077	31.7223	27.4966	13.1398	33.8325	5.48917	35.8971
P11352	Glutathione peroxidase 1 OS=Mus musculus GN=Gpx1 PE=1 SV=2	0	41.337	58	9	24	9	383	9	Gpx1	97.3	103.7	96.6	106.2	95.8	105.6	89.5	95.1	97.6	113.3	87.7	102.6	111.2	94.5	114.2	108.9	99.2	102.533	98.875	100.5	105.867	3.9128	5.83895	10.1955	11.8899	10.1943	4.42775	6.60739	9.99164	13.4547	11.5359
P46412	Glutathione peroxidase 3 OS=Mus musculus GN=Gpx3 PE=1 SV=2	0	36.319	45	10	26	10	365	10	Gpx3	60.3	101.6	118.5	124.5	104.4	107.7	97.1	93	96.3	108.7	86	109.4	119.1	86.3	90.5	96.5	93.4667	112.2	98.775	104.833	91.1	29.9403	10.7791	6.85049	17.016	5.1264	33.8807	12.1978	6.71348	19.2554	5.80107
Q99LJ6	Glutathione peroxidase 7 OS=Mus musculus GN=Gpx7 PE=1 SV=1	0	10.414	33	4	7	4	59	4	Gpx7	76.5	98.2	104.6	65.8	107.4	117.9	108.7	103.6	89.8	106.9	125.6	124.5	91.7	134.1	110.4	117.7	93.1	97.0333	102.25	113.933	120.733	14.7279	27.5536	8.56446	19.2625	12.1377	16.6661	31.1799	8.39317	21.7976	13.7351
P47791	Glutathione reductase, mitochondrial OS=Mus musculus GN=Gsr PE=1 SV=3	0	18.817	16	7	11	7	139	7	Gsr	116.4	89.9	98	105.4	100.1	120.2	96.5	85.1	94	99.8	96.3	105.9	103.3	103.5	89.8	94.6	101.433	108.567	93.85	101.833	95.9667	13.5795	10.4175	6.29841	4.96521	6.9515	15.3667	11.7885	6.17244	5.61867	7.86636
P30115	Glutathione S-transferase A3 OS=Mus musculus GN=Gsta3 PE=1 SV=2	0	18.466	23	6	9	4	112	6	Gsta3	77.2	114.4	77.5	47.7	93.2	96.7	77.1	80.9	127.6	119.8	95.6	115.1	75.8	131.4	93.3	71.4	89.7	79.2	101.35	95.5	98.7	21.3914	27.3359	26.0495	19.6502	30.3623	24.2066	30.9335	25.5285	22.2363	34.3582
P24472	Glutathione S-transferase A4 OS=Mus musculus GN=Gsta4 PE=1 SV=3	0	10.165	15	4	6	2	69	4	Gsta4	104.3	98.3	85	91.7	106.3	125.4	57.9	108.3	198.3	103	81.8	83.3	94.2	71.2	101.8	94	95.8667	107.8	116.875	86.4333	89	9.87742	16.9	58.8051	6.76782	15.9009	11.1773	19.1242	57.629	7.6585	17.9936
Q9DCM2	Glutathione S-transferase kappa 1 OS=Mus musculus GN=Gstk1 PE=1 SV=3	0	12.615	22	4	10	4	114	4	Gstk1	102.3	125.6	111.9	122.5	91.1	102.3	88.8	90.3	102.1	91.6	90.6	86.3	116	90.8	81.7	91.5	113.267	105.3	93.2	97.6333	88	11.71	15.9135	6.04263	16.0506	5.46717	13.2511	18.0078	5.92177	18.163	6.18669
P10649	Glutathione S-transferase Mu 1 OS=Mus musculus GN=Gstm1 PE=1 SV=2	0	169.597	58	26	145	21	2623	26	Gstm1	123.7	94.5	102	146.7	97.9	109.7	80.1	72.8	103.9	83.6	66.7	85.5	124.6	68.4	77.8	85.3	106.733	118.1	85.1	92.2667	77.1667	15.1645	25.4613	13.3164	29.5372	8.46778	17.1603	28.8122	13.0501	33.4244	9.5822
P15626	Glutathione S-transferase Mu 2 OS=Mus musculus GN=Gstm2 PE=1 SV=2	0	95.328	69	20	57	13	1016	20	Gstm2	115.3	88.8	95	182.7	86.9	93.9	91.2	72.9	104	71	75.6	65.9	111.8	118.1	132.4	67.7	99.7	121.167	84.775	84.4333	106.067	13.8611	53.4042	15.7231	24.1914	33.9871	15.6853	60.4326	15.4086	27.3751	38.46
P48774	Glutathione S-transferase Mu 5 OS=Mus musculus GN=Gstm5 PE=1 SV=1	0	16.847	18	5	17	3	323	5	Gstm5	106.9	111.7	100.5	111.9	124.7	124.1	109	85.7	85.1	97.7	100.3	108.7	131.3	84	98.3	118.5	106.367	120.233	94.375	113.433	100.267	5.61902	7.22311	11.3465	16.0329	17.3339	6.35851	8.17372	11.1195	18.1429	19.6151
Q80W21	Glutathione S-transferase Mu 7 OS=Mus musculus GN=Gstm7 PE=1 SV=1	0	42.059	44	9	34	3	730	9	Gstm7	149.4	97.8	117.7	138.4	137	105.7	71.5	72.9	104.7	112.1	73.5	103.4	123.9	64.6	80	85.8	121.633	127.033	90.3	100.267	76.8	26.0239	18.4885	21.125	25.3457	10.9563	29.4488	20.9217	20.7025	28.6813	12.3982
O09131	Glutathione S-transferase omega-1 OS=Mus musculus GN=Gsto1 PE=1 SV=2	0	15.936	11	3	10	3	273	3	Gsto1	108.6	108.2	97.3	132.4	110.8	99.7	101.4	85	85.3	116.6	91.8	101.6	114	114.3	74.2	96.4	104.7	114.3	97.075	102.467	94.9667	6.41171	16.6286	15.1039	11.1253	20.0884	7.25553	18.817	14.8019	12.5895	22.7322
P19157	Glutathione S-transferase P 1 OS=Mus musculus GN=Gstp1 PE=1 SV=2	0	66.517	36	8	36	8	1025	8	Gstp1	89.1	98.5	107.9	86.4	107.8	116.7	102.1	90.6	109	99.7	93.1	103.6	118.8	98.2	93.8	100.1	98.5	103.633	100.35	105.167	97.3667	9.4	15.5738	7.60197	12.9214	3.23161	10.6371	17.6234	7.44993	14.622	3.65692
Q64471	Glutathione S-transferase theta-1 OS=Mus musculus GN=Gstt1 PE=1 SV=4	0	53.758	37	16	47	16	355	16	Gstt1	90.4	103.4	108.1	66.5	107.3	102.2	125.2	92.8	85.3	128.5	108.7	134.7	111	124.4	81.7	120.6	100.633	92	107.95	118.133	108.9	9.16861	22.2304	22.0787	14.3932	23.6324	10.3753	25.156	21.6371	16.2874	26.7426
Q61133	Glutathione S-transferase theta-2 OS=Mus musculus GN=Gstt2 PE=1 SV=4	0	7.114	9	2	4	1	67	2	Gstt2	119.7	108.8	124.6	76.5	108.5	105	96.7	107.3	111.9	89.4	94	103.7	99.3	94.3	101.8	106.7	117.7	96.6667	101.325	99	100.933	8.08764	17.5523	10.1838	4.85695	6.24526	9.15203	19.8623	9.98009	5.49616	7.06718
Q99L20	Glutathione S-transferase theta-3 OS=Mus musculus GN=Gstt3 PE=1 SV=1	0	46.366	42	11	20	10	319	11	Gstt3	92	100	117.3	69.9	102.2	105	125.3	96	84.9	114.9	117.4	126.5	105.8	133.1	88.1	104.5	103.1	92.3667	105.275	116.567	108.567	12.9317	19.507	18.21	10.3751	22.774	14.6336	22.0743	17.8458	11.7406	25.7712
P51855	Glutathione synthetase OS=Mus musculus GN=Gss PE=1 SV=1	0	22.255	16	7	16	7	146	7	Gss	92.5	96.2	108.4	90.1	104.2	103.4	107.4	95.6	96.3	108.7	107.5	118.2	109.8	107.7	98.6	107.2	99.0333	99.2333	102	111.833	104.5	8.32006	7.91981	7.01189	5.63235	5.11566	9.41503	8.9621	6.87166	6.3736	5.78892
P16858	Glyceraldehyde-3-phosphate dehydrogenase OS=Mus musculus GN=Gapdh PE=1 SV=2	0	227.375	57	23	138	23	2985	23	Gapdh; Gm20899; LOC100042025; Gapdh-ps15; Gm12033	79.9	86.4	101.3	62.2	108.1	105.6	119.1	97.3	96.7	116.6	114.4	120.2	94.5	114.3	89.8	111.3	89.2	91.9667	107.425	109.7	105.133	10.9713	25.809	12.0834	13.4792	13.3635	12.4152	29.2056	11.8418	15.2532	15.1222
Q64516	Glycerol kinase OS=Mus musculus GN=Gk PE=1 SV=2	0	27.058	11	5	10	5	333	5	Gyk; Gk	85.9	112.2	114.6	80.1	111.7	102.1	118.5	106.2	74	105.5	92.8	111.9	96.9	105.6	74.2	103.9	104.233	97.9667	101.05	100.533	94.5667	15.9224	16.2004	18.9959	10.055	17.6585	18.0179	18.3325	18.616	11.3783	19.9825
P13707	Glycerol-3-phosphate dehydrogenase [NAD(+)], cytoplasmic OS=Mus musculus GN=Gpd1 PE=1 SV=3	0	76.986	36	15	53	14	1074	15	Gpd1	70.6	138.1	106.9	94.7	112.4	70.1	88.7	136.6	118.9	116.6	88	77.7	53.5	134.5	97.6	95.1	105.2	92.4	115.2	73.0667	109.067	33.7821	21.2436	19.7978	17.7105	22.0614	38.228	24.0394	19.4019	20.0414	24.9648
Q3ULJ0	Glycerol-3-phosphate dehydrogenase 1-like protein OS=Mus musculus GN=Gpd1l PE=1 SV=2	0	15.325	11	4	10	3	248	4	Gpd1l	153.3	97.4	102.6	216.1	73.6	104.3	61.2	57.3	86.9	48	50.8	41.3	132.2	54.3	76.6	52.9	117.767	131.333	63.35	74.7667	61.2667	30.8824	74.9978	16.6478	49.965	13.2975	34.9467	84.8679	16.3149	56.5407	15.0475
Q64521	Glycerol-3-phosphate dehydrogenase, mitochondrial OS=Mus musculus GN=Gpd2 PE=1 SV=2	0	197.113	54	38	126	38	2111	38	Gpd2	69.8	171.9	126.4	76.3	106.5	75	109.1	170.1	80.3	119.4	97.3	101	53.3	109.1	75.9	102.3	122.7	85.9333	119.725	83.8667	95.7667	51.1505	17.8231	37.4387	26.5361	17.5378	57.8822	20.1688	36.6899	30.0284	19.8459
Q8CHP8	Glycerol-3-phosphate phosphatase OS=Mus musculus GN=Pgp PE=1 SV=1	0	8.705	9	3	7	3	107	3	Pgp	81.9	180.9	101.3	112.3	102.6	98.6	106.9	95.7	96.6	135.2	114.6	138.6	239.7	130.8	119.8	250.4	121.367	104.5	108.6	164.3	167	52.4619	7.04486	18.4469	66.3918	72.4356	59.3663	7.97201	18.0779	75.1294	81.9686
Q9CZD3	Glycine--tRNA ligase OS=Mus musculus GN=Gars PE=1 SV=1	0	24.095	10	7	21	7	303	7	Gars	115.3	102.4	111.3	82.8	109.6	111.8	96.6	86.7	107.2	97.9	95.2	101.2	101.2	87.6	94.9	96	109.667	101.4	97.1	99.2	92.8333	6.60328	16.1456	8.38769	3.4641	4.56545	7.47232	18.2705	8.21994	3.92	5.16629
Q8CI94	Glycogen phosphorylase, brain form OS=Mus musculus GN=Pygb PE=1 SV=3	0	125.883	38	31	92	22	1243	31	Pygb	107	100.5	102.8	108.6	100.3	117.6	95.9	86.8	90	96.3	82.2	100.9	117.4	87.3	78.8	96.9	103.433	108.833	92.25	100.167	87.6667	3.29596	8.65236	4.63645	17.6115	9.05557	3.72973	9.79107	4.54372	19.9292	10.2473
Q9ET01	Glycogen phosphorylase, liver form OS=Mus musculus GN=Pygl PE=1 SV=4	0	72.792	26	20	40	13	488	20	Pygl	87.3	133.3	108	99.5	111.4	94.1	75.9	150.2	117.3	106.2	77.4	90	78.3	106.5	85.8	102.8	109.533	101.667	112.4	81.9	98.3667	23.0383	8.85118	30.6787	7.02922	11.0392	26.0703	10.016	30.0651	7.95432	12.492
Q9WUB3	Glycogen phosphorylase, muscle form OS=Mus musculus GN=Pygm PE=1 SV=3	0	131.69	38	33	87	22	1038	33	Pygm	113.1	100.3	90.5	101.1	108.5	106.2	94	94.7	93.8	96.8	84.7	92.8	111.1	83.6	77	89.4	101.3	105.267	94.825	96.2	83.3333	11.3331	3.78726	1.37204	13.5244	6.2043	12.8247	4.28569	1.3446	15.3043	7.02083
Q2NL51	Glycogen synthase kinase-3 alpha OS=Mus musculus GN=Gsk3a PE=1 SV=2	0	14.589	13	3	8	2	180	3	Gsk3a	84.3	86.2	106.8	71.4	103.5	117.1	115.4	89.8	94.7	98.6	131.8	100	99.5	96.4	109.8	99.8	92.4333	97.3333	99.625	110.433	102	12.4781	23.4658	11.1159	18.5058	6.96563	14.1203	26.554	10.8935	20.9412	7.88235
Q9WV60	Glycogen synthase kinase-3 beta OS=Mus musculus GN=Gsk3b PE=1 SV=2	0.002	3.735	6	2	3	1	33	2	Gsk3b		108.2		87.7	102.6			100.1		133.5		143.2	120.7			137.1	108.2	95.15	116.8	131.95	137.1	#DIV/0!	10.5359	23.6174	15.9099	#DIV/0!	#DIV/0!	11.9225	23.145	18.0037	#DIV/0!
Q9R062	Glycogenin-1 OS=Mus musculus GN=Gyg1 PE=1 SV=3	0	33.758	20	6	15	6	288	6	Gyg	107.3	82.4	98.9	68.6	107.5	114.1	86.2	98	93.9	112.6	84.9	107.3	85.5	82.7	85	92.4	96.2	96.7333	97.675	92.5667	86.7	12.6677	24.5866	11.0873	12.763	5.06853	14.3348	27.8224	10.8656	14.4427	5.73558
Q9CPV4	Glyoxalase domain-containing protein 4 OS=Mus musculus GN=Glod4 PE=1 SV=1	0	39.448	34	10	22	10	254	10	Glod4	102.2	104.1	107.4	89.1	104	106.9	109.5	100.9	85.9	104.7	92	107.2	102.2	105	102.4	103.4	104.567	100	100.25	100.467	103.6	2.63122	9.55039	10.1933	7.74683	1.31149	2.97751	10.8073	9.98943	8.76636	1.48409
Q91Z53	Glyoxylate reductase/hydroxypyruvate reductase OS=Mus musculus GN=Grhpr PE=1 SV=1	0	20.562	24	7	14	7	268	7	Grhpr	113.1	93.3	97.1	98	97.9	97.6	95.6	90.8	107.9	98.9	86.9	107.1	99.5	94.7	99.9	99.9	101.167	97.8333	98.3	97.8333	98.1667	10.5078	0.208167	7.21249	10.2026	3.00222	11.8907	0.235563	7.06824	11.5453	3.39733
Q9R087	Glypican-6 OS=Mus musculus GN=Gpc6 PE=1 SV=1	0	13.946	12	4	10	4	189	4	Gpc6	98	99	117.7	78.6	96	109.9	102.8	105	87.9	94.7	102.4	102.7	94.2	119.7	107.7	130.2	104.9	94.8333	97.6	99.7667	119.2	11.0964	15.6826	7.83794	4.82321	11.2583	12.5568	17.7465	7.68118	5.45797	12.74
Q3THK7	GMP synthase [glutamine-hydrolyzing] OS=Mus musculus GN=Gmps PE=1 SV=2	0	7.103	5	3	3	3	36	3	Gmps	118.1	104.8	122.7	141.7	54.2	121.8	109.8	96.2	99.2	44.2	94.5	67.5	79.7	97.7	115.7	188.4	115.2	105.9	87.35	80.5667	133.933	9.2957	45.8658	29.3523	13.5208	48.0204	10.5191	51.902	28.7652	15.3003	54.3403
Q61543	Golgi apparatus protein 1 OS=Mus musculus GN=Glg1 PE=1 SV=1	0.001	6.575	2	2	3	2	44	2	Glg1	161.5	77.1	79.4	84.8	103.8	72.5	81.1	112.3	100.1	78.6	143.9	86	99.1	87.6	135.9	119.9	106	87.0333	93.025	109.667	114.467	48.0782	15.7691	16.0402	30.3619	24.6041	54.4056	17.8444	15.7194	34.3577	27.8422
Q8BXA1	Golgi integral membrane protein 4 OS=Mus musculus GN=Golim4 PE=1 SV=1	0	43.528	19	11	26	11	349	11	Golim4	116	99.6	108.6	115.6	102	116.7	93.4	87.9	113.4	80.5	98	82.8	103	87.6	103.3	79	108.067	111.433	93.8	94.6	89.9667	8.213	8.188	14.0952	10.5205	12.3217	9.29388	9.26559	13.8132	11.905	13.9433
Q99JX3	Golgi reassembly-stacking protein 2 OS=Mus musculus GN=Gorasp2 PE=1 SV=3	0.001	6.05	6	3	6	3	40	3	Gorasp2	104.3	93.2	95.9	86.2	103.5	112.5	90.6	99.5	92.3	92.1	92.6	95.5	96.8	95.2	90.4	93.1	97.8	100.733	93.625	94.9667	92.9	5.78878	13.3665	3.98947	2.15019	2.40624	6.55062	15.1256	3.90968	2.43317	2.72292
Q8BMP6	Golgi resident protein GCP60 OS=Mus musculus GN=Acbd3 PE=1 SV=3	0	6.698	3	2	5	2	63	2	Acbd3	104.1	107.2	129.1	138.4	96.2	115.7	125.2	86.6	111	66.2	118.5	76.1	115.8	119.7	118.1	79.1	113.467	116.767	97.25	103.467	105.633	13.6273	21.1202	26.1266	23.7386	22.9925	15.4207	23.8998	25.604	26.8628	26.0184
O35166	Golgi SNAP receptor complex member 2 OS=Mus musculus GN=Gosr2 PE=1 SV=2	0.002	4.028	12	2	4	2	25	2	Gosr2	47.9	93.6	105.4	78.1	89.3	105.6	142.5	105.1	74.7	105.2	137.2	123	89.5	134.4	100.2	114.5	82.3	91	106.875	116.567	116.367	30.3699	13.8286	27.7508	24.4921	17.1762	34.3668	15.6485	27.1958	27.7154	19.4367
Q9CYL5	Golgi-associated plant pathogenesis-related protein 1 OS=Mus musculus GN=Glipr2 PE=1 SV=3	0.001	5.665	17	2	2	2	43	2	Glipr2	90.2	119.6	97.5	101.9	92.6	80.7	88.7	118.5	93.6	98	97.8	122.6	124.5	87.6	89.3	101.7	102.433	91.7333	99.7	114.967	92.8667	15.3083	10.6265	13.0963	14.8971	7.69697	17.3229	12.0251	12.8344	16.8576	8.70994
Q921M4	Golgin subfamily A member 2 OS=Mus musculus GN=Golga2 PE=1 SV=3	0.001	6.344	2	2	3	2	34	2	Golga2	54.3		188			97.9	96.9		100.4		147.9			124	117.9		121.15	97.9	98.65	147.9	120.95	94.5402	#DIV/0!	2.47487	#DIV/0!	4.31335	106.982	#DIV/0!	2.42538	#DIV/0!	4.88102
P55937	Golgin subfamily A member 3 OS=Mus musculus GN=Golga3 PE=1 SV=3	0	29.701	6	9	13	9	232	9	Golga3	97.1	111.6	102.2	68.9	99	99.2	88.6	110.7	91.7	111.1	107.4	111	95.3	98.5	100.9	106.1	103.633	89.0333	100.525	104.567	101.833	7.3555	17.4363	12.0478	8.22456	3.88501	8.32353	19.731	11.8068	9.30696	4.39631
Q9QYE6	Golgin subfamily A member 5 OS=Mus musculus GN=Golga5 PE=1 SV=2	0	21.852	12	7	9	7	180	7	Golga5	105.6	103.5	102.3	116.2	108.6	113	90.1	111.3	122.8	94.7	105.2	91.7	99.5	87.6	117.8	98.9	103.8	112.6	104.725	98.8	101.433	1.67033	3.81576	15.1033	6.77717	15.2585	1.89016	4.31794	14.8012	7.66909	17.2667
Q9CR59	Growth arrest and DNA damage-inducible proteins-interacting protein 1 OS=Mus musculus GN=Gadd45gip1 PE=1 SV=1	0.002	4.456	10	2	2	2	20	2	Gadd45gip1	70.3		100			84.9	118		84.1		108.1			115.3	103.2		85.15	84.9	101.05	108.1	109.25	21.0011	#DIV/0!	23.9709	#DIV/0!	8.55599	23.7649	#DIV/0!	23.4915	#DIV/0!	9.68202
Q60631	Growth factor receptor-bound protein 2 OS=Mus musculus GN=Grb2 PE=1 SV=1	0	15.864	22	5	10	5	160	5	Grb2	122.3	95.4	101.3	132.9	100.7	111.7	86.1	100.6	121	92.8	85.1	89.3	107.7	76	108.9	83.2	106.333	115.1	100.125	94.0333	89.3667	14.1387	16.367	15.1256	12.0205	17.2952	15.9995	18.521	14.823	13.6025	19.5713
Q99LP6	GrpE protein homolog 1, mitochondrial OS=Mus musculus GN=Grpel1 PE=1 SV=1	0	16.156	24	5	12	5	142	5	Grpel1	63.8	140.7	114.5	60	108.4	86.5	122.5	138.8	86.7	114.1	123.2	108.5	88.5	119.7	84.6	106.1	106.333	84.9667	115.525	106.733	103.467	39.0951	24.2364	21.7814	17.4173	17.6976	44.2402	27.4261	21.3458	19.7096	20.0267
Q9WTP7	GTP:AMP phosphotransferase AK3, mitochondrial OS=Mus musculus GN=Ak3 PE=1 SV=3	0	81.719	65	17	42	17	960	17	Ak3	96.5	106.3	100.7	102.4	101	102.8	104.8	110.1	86.1	98.9	94.2	103	97.2	94.1	74.8	91.6	101.167	102.067	99.975	98.1333	86.8333	4.91664	0.945163	10.3194	4.47363	10.4959	5.5637	1.06955	10.113	5.06238	11.8772
Q61411	GTPase HRas OS=Mus musculus GN=Hras PE=1 SV=2	0	10.876	26	3	4	1	127	3	Hras1; Hras																	#DIV/0!	#DIV/0!	#DIV/0!	#DIV/0!	#DIV/0!	#DIV/0!	#DIV/0!	#DIV/0!	#DIV/0!	#DIV/0!	#DIV/0!	#DIV/0!	#DIV/0!	#DIV/0!	#DIV/0!
P32883	GTPase KRas OS=Mus musculus GN=Kras PE=1 SV=1	0	13.628	30	4	5	2	155	4	Kras	91.5	84.1	104.6	75.5	101.7	114.9	118.5	98	95.4	103.9	107	101.2	102.8	102.9	97.8	117.9	93.4	97.3667	103.95	103.667	106.2	10.3812	20.0543	10.3313	2.99555	10.4484	11.7475	22.6935	10.1247	3.38979	11.8235
Q6PAR5	GTPase-activating protein and VPS9 domain-containing protein 1 OS=Mus musculus GN=Gapvd1 PE=1 SV=2	0.001	5.584	2	2	2	2	43	2	Gapvd1		155.3		99	142.7			143.4		162.9		150.4	150.8			139.8	155.3	120.85	153.15	150.6	139.8	#DIV/0!	30.9006	13.7886	0.282843	#DIV/0!	#DIV/0!	34.9673	13.5128	0.320067	#DIV/0!
P62827	GTP-binding nuclear protein Ran OS=Mus musculus GN=Ran PE=1 SV=3	0	31.445	18	5	17	5	334	5	LOC100045999; Ran; LOC102641332	70.2	87.2	77	81.2	98.8	89.4	106.8	84.2	73.6	109.6	107.2	92.6	97.6	100.1	93.6	92.9	78.1333	89.8	93.55	99.1333	95.5333	8.55648	8.80682	17.4985	7.41979	3.97031	9.68257	9.96585	17.1485	8.39629	4.49282
O88667	GTP-binding protein RAD OS=Mus musculus GN=Rrad PE=1 SV=1	0	15.191	10	2	5	2	184	2	Rrad	113	102.4	113.7	97.8	105.4	136.6	145.6	100.1	97.1	120.9	128.7	109.9	94.8	106.2	107.8	92.6	109.7	113.267	115.925	111.133	102.2	6.33167	20.5615	22.4363	16.9836	8.35225	7.16496	23.2675	21.9876	19.2188	9.45146
Q921J2	GTP-binding protein Rheb OS=Mus musculus GN=Rheb PE=1 SV=1	0	6.95	17	3	6	3	93	3	Rheb	95.8	95.3	99.6	67	107.8	107.1	97.4	97.7	93.2	119	100.7	114.3	99.6	98.7	87.1	105.9	96.9	93.9667	101.825	104.867	97.2333	2.3516	23.3564	11.6328	8.188	9.48543	2.66108	26.4303	11.4002	9.26559	10.7338
P36536	GTP-binding protein SAR1a OS=Mus musculus GN=Sar1a PE=1 SV=1	0	7.86	9	3	5	3	121	3	Sar1a	86	96.2	95.7	161.2	70.4	104.7	86.9	87.7	93.8	96.7	85.5	92.8	96.4	88.8	94	82.5	92.6333	112.1	91.275	91.5667	88.4333	5.75007	45.8501	4.7514	5.55368	5.75876	6.50682	51.8843	4.65638	6.28458	6.51665
Q9R111	Guanine deaminase OS=Mus musculus GN=Gda PE=1 SV=1	0	24.434	19	7	16	7	204	7	Gda	86	96.1	73.5	83.1	93.6	80.5	86.1	80.4	122.1	107.4	80.7	79.6	103.5	114.4	150	128.5	85.2	85.7333	99	87.9333	130.967	11.3212	6.93566	19.292	13.4923	17.9277	12.8112	7.84843	18.9061	15.268	20.2871
B2RSH2	Guanine nucleotide-binding protein G(i) subunit alpha-1 OS=Mus musculus GN=Gnai1 PE=1 SV=1	0	15.243	12	4	12	1	130	4	Gnai1	130.2	112.4	109.5	104.1	94.9	111.5	99.8	85.8	116.7	76.1	80.7	80.7	102.3	86.8	99.6	84.6	117.367	103.5	94.6	87.9	90.3333	11.2082	8.31625	17.6554	12.4708	8.10021	12.6833	9.41072	17.3023	14.112	9.16625
P08752	Guanine nucleotide-binding protein G(i) subunit alpha-2 OS=Mus musculus GN=Gnai2 PE=1 SV=5	0	43.006	25	8	27	5	591	8	Gnai2	103.2	95.1	106.6	91.2	104.3	106.5	120	75.7	91.9	107.6	106	101.9	102	114.1	86.9	96.7	101.633	100.667	98.8	103.3	99.2333	5.9079	8.27184	19.2189	2.3388	13.7758	6.68542	9.36047	18.8345	2.6466	15.5888
Q9DAS9	Guanine nucleotide-binding protein G(I)/G(S)/G(O) subunit gamma-12 OS=Mus musculus GN=Gng12 PE=1 SV=3	0	20.61	61	5	21	5	580	5	Gng12	109	95.8	104.9	93.8	106.6	122	91.5	90	84.7	100	92.6	105.3	127.1	87.8	79.6	104.5	103.233	107.467	91.55	108.333	90.6333	6.75599	14.12	6.34376	17.4489	12.6895	7.64512	15.9782	6.21689	19.7453	14.3595
Q80SZ7	Guanine nucleotide-binding protein G(I)/G(S)/G(O) subunit gamma-5 OS=Mus musculus GN=Gng5 PE=1 SV=2	0	9.524	26	3	6	3	45	3	Gng5; Gm15776; Gng5-ps; LOC100048410; LOC102641276	125.5	91.7	78.4	27.2	109.6	116.1	85.1	121.3	76	139.2	87.2	135.8	106.7	91.8	64	119.8	98.5333	84.3	105.4	109.9	91.8667	24.2822	49.5567	29.8424	24.4575	27.9001	27.4779	56.0787	29.2455	27.6763	31.5719
P62880	Guanine nucleotide-binding protein G(I)/G(S)/G(T) subunit beta-2 OS=Mus musculus GN=Gnb2 PE=1 SV=3	0	14.422	11	4	13	1	309	4	Gnb2	151.4	95.9	96.7	183.9	96.6	115.2	71.8	75.2	97.1	73.7	68	75.5	113	63.5	75.5	88.6	114.667	131.9	79.45	85.5	75.8667	31.8145	45.9836	11.8486	24.1091	12.554	36.0015	52.0353	11.6117	27.282	14.2062
Q9DC51	Guanine nucleotide-binding protein G(k) subunit alpha OS=Mus musculus GN=Gnai3 PE=1 SV=3	0	12.644	16	4	11	1	90	4	Gnai3																	#DIV/0!	#DIV/0!	#DIV/0!	#DIV/0!	#DIV/0!	#DIV/0!	#DIV/0!	#DIV/0!	#DIV/0!	#DIV/0!	#DIV/0!	#DIV/0!	#DIV/0!	#DIV/0!	#DIV/0!
P18872	Guanine nucleotide-binding protein G(o) subunit alpha OS=Mus musculus GN=Gnao1 PE=1 SV=3	0	31.18	20	8	18	7	248	8	Gnao1	99.7	101	114.9	109.7	103.6	91.4	105.8	74.5	91.7	81.8	104.2	97.6	112.2	88	90.6	207.3	105.2	101.567	88.45	104.667	128.633	8.42556	9.3179	13.5451	7.31118	68.1397	9.53441	10.5442	13.2742	8.27338	77.1074
P21279	Guanine nucleotide-binding protein G(q) subunit alpha OS=Mus musculus GN=Gnaq PE=1 SV=4	0	27.291	18	8	17	6	391	8	Gnaq	107.6	96	102.2	78.8	103.8	110	88.3	95	97.5	110.6	85.7	111.7	94.5	87.7	86.9	107	101.933	97.5333	97.85	97.3	93.8667	5.8046	16.5171	9.34541	13.2242	11.3808	6.56852	18.6908	9.1585	14.9646	12.8786
P63094	Guanine nucleotide-binding protein G(s) subunit alpha isoforms short OS=Mus musculus GN=Gnas PE=1 SV=1	0	52.258	39	14	42	13	717	14	Gnas	116.5	114.4	101.4	102.6	106.1	103.9	95.1	92.5	88.5	104.8	86.5	106.6	117.1	88	80.3	105.4	110.767	104.2	95.225	103.4	91.2333	8.17945	1.76918	6.93656	15.549	12.8586	9.25591	2.00202	6.79783	17.5953	14.5509
P21278	Guanine nucleotide-binding protein subunit alpha-11 OS=Mus musculus GN=Gna11 PE=1 SV=1	0	16.495	15	5	9	3	169	5	Gna11	110.5	104.4	101	100.3	105.5	114.2	88.9	100.8	91	104.5	79.9	103.1	112.7	75.8	76.2	96.5	105.3	106.667	96.3	98.5667	82.8333	4.81352	7.02306	7.53525	16.8634	11.8374	5.44701	7.94734	7.38455	19.0827	13.3952
P27601	Guanine nucleotide-binding protein subunit alpha-13 OS=Mus musculus GN=Gna13 PE=1 SV=1	0	17.441	14	5	13	3	174	5	Gna13	93	114.6	115.9	105.1	106.7	112.4	119.2	110.4	86.6	97	118.8	105.6	117.2	113	92.6	107.4	107.833	108.067	103.3	113.867	104.333	12.8625	3.8371	14.3968	7.2037	10.5401	14.5553	4.34209	14.1088	8.15176	11.9272
P29387	Guanine nucleotide-binding protein subunit beta-4 OS=Mus musculus GN=Gnb4 PE=1 SV=4	0	14.131	13	5	10	2	166	5	Gnb4	191.4	90.9	83	199.7	51.9	87.9	53.2	70.9	97.3	61.2	38.7	62.7	106.3	48.3	69.2	73.3	121.767	113.167	70.65	69.2333	63.6	60.4335	77.0715	19.1841	34.2703	13.4078	68.3869	87.2146	18.8004	38.7805	15.1724
Q9ERL9	Guanylate cyclase soluble subunit alpha-3 OS=Mus musculus GN=Gucy1a3 PE=1 SV=2	0	8.423	3	2	2	2	72	2	Gucy1a3		85		72.5	105.9			91.5		100.2		121	92.8			95.4	85	89.2	95.85	106.9	95.4	#DIV/0!	23.6174	6.15183	19.9404	#DIV/0!	#DIV/0!	26.7256	6.02879	22.5647	#DIV/0!
O54865	Guanylate cyclase soluble subunit beta-1 OS=Mus musculus GN=Gucy1b3 PE=1 SV=1	0	46.281	14	10	18	10	387	10	Gucy1b3	101.1	101.3	112.2	93.8	95.3	106.9	110.7	85.7	85.2	101.1	99.3	112.9	108.6	100	90	97.8	104.867	98.6667	95.675	106.933	95.9333	6.35164	7.16961	12.442	6.9515	5.25484	7.18756	8.11318	12.1931	7.86636	5.94641
Q64520	Guanylate kinase OS=Mus musculus GN=Guk1 PE=1 SV=2	0.001	4.696	14	2	3	2	21	2	Guk1	135.3	95.2	128.2	91.5	107.2	122.3	130.4	97.8	114.2	111.6	131.4	115.5	105	119.1	119.7	115.3	119.567	107	113.5	117.3	118.033	21.3987	15.401	13.3691	13.2917	2.38607	24.2149	17.4278	13.1017	15.041	2.70009
Q9Z0E6	Guanylate-binding protein 1 OS=Mus musculus GN=Gbp2 PE=1 SV=1	0	31.216	12	9	20	9	240	9	Gbp2	92	88.9	98.2	79.9	89.2	91.9	89.4	85.2	94.8	84.2	106.2	123.9	112.6	147.7	131.7	150.4	93.0333	87	88.4	114.233	143.267	4.73533	6.29524	4.82494	8.96233	10.1076	5.35853	7.12373	4.72844	10.1418	11.4378
Q8CFB4	Guanylate-binding protein 5 OS=Mus musculus GN=Gbp5 PE=1 SV=2	0	14.829	9	5	7	5	81	5	Gbp5	90.3	97.2	102.9	86.5	92.9	95	93	96.6	91	88	103.6	141.2	118.2	111.1	132.9	181.1	96.8	91.4667	92.15	121	141.7	6.30952	4.42757	3.60879	18.9557	35.8201	7.13989	5.01026	3.53661	21.4504	40.5343
P01899	H-2 class I histocompatibility antigen, D-B alpha chain OS=Mus musculus GN=H2-D1 PE=1 SV=2	0	26.735	23	8	15	6	146	8	H2-D1	127.7	92.2	93	113.4	84.7	90.9	74.5	102	107.5	82.8	88.1	89	86.5	86.1	145	101.5	104.3	96.3333	91.7	87.8667	110.867	20.2689	15.1018	15.6075	1.26623	30.5467	22.9365	17.0893	15.2953	1.43287	34.5669
P01901	H-2 class I histocompatibility antigen, K-B alpha chain OS=Mus musculus GN=H2-K1 PE=1 SV=1	0	17.459	13	5	11	4	124	5	H2-K1	120.2	107.2	100	132.7	97.7	100.5	69.1	95.2	112.7	73.9	74.4	91.1	113	80	120.6	98.8	109.133	110.3	87.725	92.8333	99.8	10.2378	19.4494	20.1465	19.3583	20.3185	11.5852	22.0091	19.7436	21.906	22.9925
P01898	H-2 class I histocompatibility antigen, Q10 alpha chain OS=Mus musculus GN=H2-Q10 PE=1 SV=3	0	17.933	18	6	11	5	82	6	H2-Q10	69.9	60.8	84	45.1	116	86.4	87.9	104.3	144.3	112.5	96.8	66.5	106.8	124.2	183.8	125.3	71.5667	82.5	112.25	90.0333	144.433	11.6895	35.6105	23.6882	20.9848	34.097	13.2279	40.2971	23.2144	23.7466	38.5844
Q3UGR5	Haloacid dehalogenase-like hydrolase domain-containing protein 2 OS=Mus musculus GN=Hdhd2 PE=1 SV=2	0	12.663	24	5	9	5	104	5	Hdhd2	95.9	107.2	102.6	87.1	104.2	105.3	95.3	97.3	89.5	106.8	91.4	104.9	109.9	107.4	114	111.3	101.9	98.8667	97.225	102.067	110.9	5.68243	10.2051	7.18952	9.56992	3.31813	6.43027	11.5481	7.04573	10.8294	3.75482
Q9CYW4	Haloacid dehalogenase-like hydrolase domain-containing protein 3 OS=Mus musculus GN=Hdhd3 PE=1 SV=1	0	8.117	10	2	3	2	83	2	Hdhd3		118.8		186.5	29.5			103.4		80.1		82.6	97.3			80.6	118.8	108	91.75	89.95	80.6	#DIV/0!	111.016	16.4756	10.3945	#DIV/0!	#DIV/0!	125.626	16.1461	11.7624	#DIV/0!
Q61646	Haptoglobin OS=Mus musculus GN=Hp PE=1 SV=1	0	58.176	37	13	35	13	611	13	Hp	128.1	52.6	101.5	111.9	66.8	39.5	64.4	87.9	269.9	24	48.4	64	156	81.4	93.2	78.7	94.0667	72.7333	111.55	89.4667	84.4333	38.295	36.5629	108.815	58.1451	7.71125	43.3348	41.3748	106.639	65.7974	8.7261
Q3TC93	HCLS1-binding protein 3 OS=Mus musculus GN=Hs1bp3 PE=1 SV=2	0	13.043	9	4	8	4	77	4	Hs1bp3	80.2	97.7	108.2	52	113.2	98	125.2	99.9	98.9	134.5	142.9	140.9	95.2	131	99.9	122.1	95.3667	87.7333	114.625	126.333	117.667	14.1451	31.8656	17.9903	26.9808	16.017	16.0067	36.0593	17.6304	30.5316	18.1249
Q9CZJ2	Heat shock 70 kDa protein 12B OS=Mus musculus GN=Hspa12b PE=1 SV=1	0	16.52	11	6	9	6	86	6	Hspa12b	112.3	101.6	100.2	74.9	100.7	111	88.1	99.6	100.3	143.8	86.1	113.5	105.6	93.1	92.7	111.6	104.7	95.5333	107.95	101.733	99.1333	6.61891	18.5963	24.5458	14.1033	10.7983	7.49	21.0437	24.0549	15.9594	12.2194
P17879	Heat shock 70 kDa protein 1B OS=Mus musculus GN=Hspa1b PE=1 SV=3	0	210.051	53	43	146	34	2427	43	Hspa1b	109.5	92.7	106.5	100.2	94.6	103.1	89.9	93.8	105.3	91.3	86.1	102.7	119.6	94.3	95.7	88	102.9	99.3	95.075	102.8	92.6667	8.95991	4.32088	7.00494	16.7502	4.10163	10.1391	4.88954	6.86484	18.9547	4.64143
Q61316	Heat shock 70 kDa protein 4 OS=Mus musculus GN=Hspa4 PE=1 SV=1	0	163.929	47	42	121	41	1780	42	Hspa4	88.2	95	102.7	92.6	99.7	109.7	98.9	90	99	104.2	104.4	103	99.5	93.7	100.5	105.3	95.3	100.667	98.025	102.3	99.8333	7.25465	8.59089	5.89484	2.52389	5.82866	8.20941	9.7215	5.77695	2.85605	6.59576
P48722	Heat shock 70 kDa protein 4L OS=Mus musculus GN=Hspa4l PE=1 SV=2	0	44.089	15	12	20	12	332	12	Hspa4l	66.5	95.3	102.8	70	101.7	94.3	118.4	99.1	88.9	114.2	126.2	111.3	94.4	127	112.4	129.3	88.2	88.6667	105.15	110.633	122.9	19.1632	16.5838	13.6398	15.9105	9.1657	21.6853	18.7664	13.367	18.0044	10.372
P63017	Heat shock cognate 71 kDa protein OS=Mus musculus GN=Hspa8 PE=1 SV=1	0	357.288	59	49	268	34	4762	49	Hspa8	91.3	90.4	94.6	95.8	100.3	104.4	100.3	98.3	99.4	96.8	105.6	100.7	96.5	98.5	101.3	102.7	92.1	100.167	98.7	100.933	100.833	2.21133	4.30155	1.50776	4.55448	2.13854	2.50236	4.86766	1.4776	5.15388	2.41998
Q61699	Heat shock protein 105 kDa OS=Mus musculus GN=Hsph1 PE=1 SV=2	0	80.075	23	21	54	20	803	21	Hsph1	81.2	91.5	96.7	81	99.2	107.8	111.5	95.3	102.7	102.8	118.1	115.1	96.1	121.6	101.8	110.7	89.8	96	103.075	109.767	111.367	7.8886	13.6836	6.62439	11.9304	9.91682	8.92679	15.4844	6.4919	13.5005	11.2219
Q9CQN1	Heat shock protein 75 kDa, mitochondrial OS=Mus musculus GN=Trap1 PE=1 SV=1	0	57.947	22	15	37	14	688	15	Trap1	102.8	136.3	110.3	121.2	96.9	94.7	96.7	124.2	89.7	84.3	82.9	80.6	94.8	90.3	81.8	91.2	116.467	104.267	98.725	86.1	87.7667	17.5808	14.7059	17.7258	7.62168	5.18684	19.8945	16.6413	17.3712	8.62474	5.86946
P14602	Heat shock protein beta-1 OS=Mus musculus GN=Hspb1 PE=1 SV=3	0	105.756	75	19	95	19	1837	19	Hspb1	121.1	88.2	99.8	104.9	97.2	90.1	94.2	78.2	102.9	101.2	97.4	103.8	100.1	109	96.9	92.4	103.033	97.4	94.125	100.433	99.4333	16.6866	7.40203	11.2645	3.21299	8.58506	18.8827	8.37618	11.0392	3.63585	9.71492
Q5EBG6	Heat shock protein beta-6 OS=Mus musculus GN=Hspb6 PE=1 SV=1	0	18.596	29	4	16	4	315	4	Hspb6	102.5	105.5	125.5	109.5	101.1	123	79	81.5	127	85	79.2	88.9	125.3	74.8	120	84.8	111.167	111.2	93.125	97.8	93.2	12.5033	11.0485	22.717	24.3045	23.7419	14.1489	12.5026	22.2627	27.5032	26.8665
P35385	Heat shock protein beta-7 OS=Mus musculus GN=Hspb7 PE=1 SV=3	0	35.403	37	7	22	7	283	7	Hspb7	98.5	95.3	108	136.2	88.7	100.4	108.1	96.5	101.1	81	115.4	88.1	107.9	116.7	102	77	100.6	108.433	96.675	103.8	98.5667	6.6053	24.748	11.4869	14.1043	20.0715	7.4746	28.005	11.2572	15.9605	22.713
Q9JK92	Heat shock protein beta-8 OS=Mus musculus GN=Hspb8 PE=1 SV=1	0.004	3.218	11	2	3	2	34	2	Hspb8	92.8	101.5	122.3	86.9	87.4	120.3	112.3	77.8	90.9	82.8	119.9	89	96.3	105.9	104	91.5	105.533	98.2	90.95	101.733	100.467	15.1579	19.1408	15.2225	16.1506	7.82326	17.1528	21.6598	14.918	18.2762	8.85285
P07901	Heat shock protein HSP 90-alpha OS=Mus musculus GN=Hsp90aa1 PE=1 SV=4	0	283.434	51	50	211	28	4001	50	Hsp90aa1	100.4	99.4	100.8	99.4	104.7	108.8	96	94.4	93.2	99.5	96.8	92.8	101.9	98.2	94.8	110.1	100.2	104.3	95.775	97.1667	101.033	0.72111	4.71275	2.73542	4.56107	8.03389	0.816013	5.33298	2.68071	5.16133	9.0912
P11499	Heat shock protein HSP 90-beta OS=Mus musculus GN=Hsp90ab1 PE=1 SV=3	0	333.373	58	57	253	33	5138	57	Hsp90ab1	116.3	98.6	97	122	101.3	114.2	80	89.2	102.7	88.5	86.8	86.1	99.6	82.2	93.8	100.8	103.967	112.5	90.1	90.8333	92.2667	10.7109	10.4542	9.38332	7.60022	9.39432	12.1205	11.83	9.19565	8.60046	10.6307
P17156	Heat shock-related 70 kDa protein 2 OS=Mus musculus GN=Hspa2 PE=1 SV=2	0	185.464	52	36	148	20	2687	36	Hspa2	67.8	104.4	114	71	109	124.1	105	100.5	97.4	111.3	122.3	115.3	104.9	92.2	106.8	103.2	95.4	101.367	103.55	114.167	100.733	24.3795	27.3606	6.03573	8.75519	7.60614	27.588	30.9615	5.91501	9.90743	8.60716
P97825	Hematological and neurological expressed 1 protein OS=Mus musculus GN=Hn1 PE=1 SV=3	0	14.298	34	4	9	4	94	4	Hn1; Jpt1	97.3	83.1	107.4	67.4	89.7	94.8	109.1	85.1	105.3	122.7	122	110.5	100.1	127	134.3	139.6	95.9333	83.9667	105.55	110.867	133.633	12.2075	14.572	15.5455	10.9546	6.3264	13.8141	16.4898	15.2346	12.3963	7.159
Q64314	Hematopoietic progenitor cell antigen CD34 OS=Mus musculus GN=Cd34 PE=1 SV=1	0	16.235	16	5	6	5	133	5	Cd34	90	95.2	104.7	74.9	94.5	112	104	86.8	107.9	100.9	132.5	97.2	95.4	108.6	111.4	108.5	96.6333	93.8	99.9	108.367	109.5	7.45408	18.5599	9.19094	20.9194	1.64621	8.43509	21.0025	9.00712	23.6726	1.86286
O70252	Heme oxygenase 2 OS=Mus musculus GN=Hmox2 PE=1 SV=1	0	22.722	21	4	10	4	216	4	Hmox2	98.6	103.5	97.8	106.1	112.2	111.6	103.4	113.5	89.4	100.8	92.7	96.1	114.3	98.5	80.5	105.7	99.9667	109.967	101.775	101.033	94.9	3.08599	3.36204	9.90299	11.6144	12.98	3.49213	3.80451	9.70493	13.1429	14.6882
Q9R257	Heme-binding protein 1 OS=Mus musculus GN=Hebp1 PE=1 SV=2	0	28.905	46	6	13	6	249	6	Hebp1	96	94.3	108	103.7	97	96.4	109.5	87	98.6	110.6	109.6	103.2	99.2	101.6	92.4	98.1	99.4333	99.0333	101.425	104	97.3667	7.46749	4.05257	11.037	5.24595	4.64363	8.45025	4.58592	10.8163	5.93635	5.25477
P01942	Hemoglobin subunit alpha OS=Mus musculus GN=Hba PE=1 SV=2	0	118.104	58	15	519	15	12399	15	Hba-a1; Hba-a2	63.5	100.9	63.8	89.7	94	88	95.7	73.5	110.7	166.1	76.7	88.2	101.5	153	225	149.4	76.0667	90.5667	111.5	88.8	175.8	21.5068	3.09246	39.4776	12.4109	42.6465	24.3373	3.49945	38.688	14.0442	48.259
P02088	Hemoglobin subunit beta-1 OS=Mus musculus GN=Hbb-b1 PE=1 SV=2	0	119.888	72	11	236	11	3429	11	Hbb-b1; Beta-s; Hbb-bs; Hbb-bt	82.4	107.6	61	127.6	91.8	70.7	75.4	64.5	110.1	141	60.8	68.8	114.3	119.7	220.3	134.7	83.6667	96.7	97.75	81.3	158.233	23.3258	28.7647	34.7763	28.8574	54.272	26.3956	32.5504	34.0808	32.6552	61.4146
Q91X72	Hemopexin OS=Mus musculus GN=Hpx PE=1 SV=2	0	73.14	41	20	52	20	740	20	Hpx	189.4	46	71.3	170	81.6	52.3	49.4	91.1	170.9	62.2	30.3	47.3	121.5	73.1	117	60.6	102.233	101.3	93.4	66.3667	83.5667	76.5411	61.2731	54.5313	48.4976	29.621	86.6144	69.337	53.4406	54.8802	33.5193
P49182	Heparin cofactor 2 OS=Mus musculus GN=Serpind1 PE=1 SV=1	0	9.992	8	4	7	4	80	4	Serpind1	97.7	88.7	106.7	76.6	113	106.4	107.7	105.9	100.5	127.6	104.6	105.9	109.6	119.4	102	115.6	97.7	98.6667	110.425	106.7	112.333	9	19.3931	11.8517	2.59422	9.14841	10.1845	21.9454	11.6147	2.93564	10.3524
Q99LI8	Hepatocyte growth factor-regulated tyrosine kinase substrate OS=Mus musculus GN=Hgs PE=1 SV=2	0	13.652	6	5	10	5	102	5	Hgs	78.2	90.8	103.9	68.3	110.2	96.6	108.9	96.1	95.4	113.1	120.6	122.9	93.4	113.4	94.4	116.9	90.9667	91.7	103.375	112.3	108.233	12.8508	21.3755	8.97455	16.4082	12.1072	14.5421	24.1886	8.79506	18.5677	13.7005
P51859	Hepatoma-derived growth factor OS=Mus musculus GN=Hdgf PE=1 SV=2	0	22.577	19	5	18	4	393	5	Hdgf	94.2	90.6	98.7	90.8	101.1	106.6	86.5	90.1	110.9	83.2	107.8	72	81.7	90.1	113.9	80.6	94.5	99.5	92.675	87.1667	94.8667	4.05832	8.0206	12.4725	18.5155	17.1541	4.59243	9.07616	12.223	20.9522	19.4117
Q3UMU9	Hepatoma-derived growth factor-related protein 2 OS=Mus musculus GN=Hdgfrp2 PE=1 SV=1	0	8.079	6	4	6	3	91	4	Hdgfrp2; Hdgfl2	159.5	86.2	105.1	86.3	82.9	129.1	70.3	91.7	118	84.4	89.4	91.7	91.2	62.6	121.9	88.9	116.933	99.4333	91.1	90.7667	91.1333	38.0558	25.7483	20.0125	1.20968	29.713	43.0642	29.1369	19.6122	1.36889	33.6234
Q3TEA8	Heterochromatin protein 1-binding protein 3 OS=Mus musculus GN=Hp1bp3 PE=1 SV=1	0	19.192	9	6	10	6	95	6	Hp1bp3	92.6	115.9	127.1	122.2	108	117.2	113.7	114.6	99.1	87.6	128.1	93.7	116.8	113.9	199	87.6	111.867	115.8	103.75	112.867	133.5	17.6001	7.20278	12.8992	17.5341	58.2289	19.9164	8.15071	12.6412	19.8417	65.8923
Q99020	Heterogeneous nuclear ribonucleoprotein A/B OS=Mus musculus GN=Hnrnpab PE=1 SV=1	0	33.995	21	6	15	6	323	6	Hnrnpab	108.6	106.2	95.6	99	98.2	123.3	103.7	111.1	110.1	96	110.5	81.5	93.8	96.7	121.9	93.3	103.467	106.833	105.225	95.2667	103.967	6.91761	14.2662	6.96916	14.5555	15.6235	7.82801	16.1437	6.82978	16.4711	17.6796
Q9CX86	Heterogeneous nuclear ribonucleoprotein A0 OS=Mus musculus GN=Hnrnpa0 PE=1 SV=1	0	20.431	22	5	12	5	396	5	Hnrnpa0	137.7	99.1	96.8	124.5	105.1	105.2	84.6	93.9	101.9	106.1	91.3	79.9	103	89.8	100.7	91.4	111.2	111.6	96.625	91.4	93.9667	22.9785	11.1718	9.48029	11.5503	5.88586	26.0026	12.6421	9.29068	13.0704	6.66048
P49312	Heterogeneous nuclear ribonucleoprotein A1 OS=Mus musculus GN=Hnrnpa1 PE=1 SV=2	0	78.854	51	13	45	11	1334	13	Hnrnpa1	114.1	83.8	99.4	119.5	103.3	113.5	92.6	95	102.4	94.1	103.3	79.4	86.6	97.1	96.4	86.6	99.1	112.1	96.025	89.7667	93.3667	15.1522	8.19024	4.36377	12.2606	5.87055	17.1464	9.26813	4.2765	13.8742	6.64315
Q8BG05	Heterogeneous nuclear ribonucleoprotein A3 OS=Mus musculus GN=Hnrnpa3 PE=1 SV=1	0	110.311	37	14	52	13	1710	14	Hnrnpa3	78.4	101.5	103.6	61.6	116.7	112.2	116.4	99	89.1	118.7	123	107.7	91	121.2	96.6	112.6	94.5	96.8333	105.8	107.233	110.133	13.9825	30.5958	14.188	16.0051	12.4841	15.8227	34.6224	13.9043	18.1115	14.1271
Q60668	Heterogeneous nuclear ribonucleoprotein D0 OS=Mus musculus GN=Hnrnpd PE=1 SV=2	0	9.4	10	3	9	3	56	3	Hnrnpd	97	97.2	106.4	79	105.2	111.2	121.4	97.9	93.3	104.8	118.1	98.1	93.9	107.5	105.5	102	100.2	98.4667	104.35	103.367	105	5.37029	17.1235	12.31	12.9311	2.78388	6.07705	19.377	12.0638	14.6329	3.15026
Q9Z130	Heterogeneous nuclear ribonucleoprotein D-like OS=Mus musculus GN=Hnrnpdl PE=1 SV=1	0	8.044	8	2	6	2	52	2	Hnrnpdl; Hnrnpdl1; Hnrpdl	91.5	109.2	111.9	76.2	114.4	115.7	91.2	90.6	110.1	101.5	102	88.6	103.6	95	112.8	102	104.2	102.1	98.35	98.0667	103.267	11.0811	22.4395	9.29462	8.23731	8.96735	12.5394	25.3927	9.10873	9.3214	10.1475
Q9Z2X1	Heterogeneous nuclear ribonucleoprotein F OS=Mus musculus GN=Hnrnpf PE=1 SV=3	0	38.684	25	9	27	7	647	9	Hnrnpf	124.7	96.7	107.8	115.3	103.9	118.3	93.3	94.8	99.3	89.6	102.3	102.8	103.5	98.9	90.3	111.6	109.733	112.5	94.25	102.867	100.267	14.0998	7.59737	4.01373	0.602771	10.7156	15.9554	8.59723	3.93345	0.6821	12.1258
O35737	Heterogeneous nuclear ribonucleoprotein H OS=Mus musculus GN=Hnrnph1 PE=1 SV=3	0	46.323	27	9	27	2	529	9	Hnrnph1	125.8	98	127.2	95.8	104.8	128.8	97.1	89.7	102.1	87	98.8	96.6	107.2	99.3	97.9	93.7	117	109.8	93.975	100.867	96.9667	16.4694	17.0587	6.89704	5.59404	2.91433	18.6368	19.3038	6.7591	6.33026	3.29788
P70333	Heterogeneous nuclear ribonucleoprotein H2 OS=Mus musculus GN=Hnrnph2 PE=1 SV=1	0	39.143	22	7	23	1	467	7	Hnrnph2																	#DIV/0!	#DIV/0!	#DIV/0!	#DIV/0!	#DIV/0!	#DIV/0!	#DIV/0!	#DIV/0!	#DIV/0!	#DIV/0!	#DIV/0!	#DIV/0!	#DIV/0!	#DIV/0!	#DIV/0!
P61979	Heterogeneous nuclear ribonucleoprotein K OS=Mus musculus GN=Hnrnpk PE=1 SV=1	0	96.987	34	19	63	19	1145	19	Hnrnpk	91.8	99.9	112.6	74.6	110.1	121	110.7	96.5	100.3	107.8	110.9	109.3	97.2	106.9	101	106.4	101.433	101.9	103.825	105.8	104.767	10.4844	24.2625	6.56119	7.49066	3.27159	11.8643	27.4556	6.42996	8.47648	3.70216
Q8R081	Heterogeneous nuclear ribonucleoprotein L OS=Mus musculus GN=Hnrnpl PE=1 SV=2	0	48.318	19	10	29	10	511	10	Hnrnpl	81.6	91	108.2	60.8	109	111.9	118.3	100.1	90.7	102.5	121.5	119.9	88	108.5	101.6	107.7	93.6	93.9	102.9	109.8	105.933	13.4893	28.7021	11.4601	18.8963	3.77403	15.2645	32.4795	11.2309	21.3832	4.27072
Q921F4	Heterogeneous nuclear ribonucleoprotein L-like OS=Mus musculus GN=Hnrnpll PE=1 SV=3	0.001	6.435	3	2	5	2	115	2	Hnrnpll; Hnrpll	110.3	103.4	106.8	81.8	116.1	107.5	102.1	94.9	83	98	101	106.9	113.6	103.4	106.5	99.1	106.833	101.8	94.5	107.167	103	3.45012	17.8463	8.21422	6.30423	3.71618	3.90418	20.195	8.04993	7.13391	4.20525
Q9D0E1	Heterogeneous nuclear ribonucleoprotein M OS=Mus musculus GN=Hnrnpm PE=1 SV=3	0	79.613	30	19	40	19	1122	19	Hnrnpm	84.7	97.4	103.5	70.1	102.8	108.5	114.7	94	91.8	96.5	124.8	105.9	96.1	119.6	114.3	99.4	95.2	93.8	99.25	108.933	111.1	9.59114	20.7217	10.4774	14.5885	10.4733	10.8534	23.4488	10.2679	16.5084	11.8517
Q7TMK9	Heterogeneous nuclear ribonucleoprotein Q OS=Mus musculus GN=Syncrip PE=1 SV=2	0	32.957	12	9	18	9	234	9	Syncrip	110.5	124.7	86.3	94.9	107	110.2	82.1	125.5	89.2	100.1	88.4	83.7	88.3	85.1	111.6	99	107.167	104.033	99.225	86.8	98.5667	19.4158	8.0699	19.0167	2.68514	13.2553	21.971	9.13195	18.6364	3.03853	14.9998
Q8VEK3	Heterogeneous nuclear ribonucleoprotein U OS=Mus musculus GN=Hnrnpu PE=1 SV=1	0	58.266	18	16	31	16	370	16	Hnrnpu	109.9	104.2	103.1	107.6	100.5	105.8	105.7	98.1	90.8	86.4	105.2	90.3	96.4	102.4	96	85.3	105.733	104.633	95.25	97.3	94.5667	3.65011	3.69098	8.47447	7.49066	8.63964	4.13049	4.17674	8.30498	8.47648	9.77667
Q8VDM6	Heterogeneous nuclear ribonucleoprotein U-like protein 1 OS=Mus musculus GN=Hnrnpul1 PE=1 SV=1	0	16.252	10	8	8	8	57	8	Hnrnpul1	103.9	97	121.2	76.5	119.1	121.9	111.1	99.3	105.2	110.9	112.2	110.6	92.6	107.7	99.9	115.2	107.367	105.833	106.625	105.133	107.6	12.4669	25.442	5.59725	10.8836	7.65049	14.1076	28.7903	5.4853	12.316	8.65734
Q00PI9	Heterogeneous nuclear ribonucleoprotein U-like protein 2 OS=Mus musculus GN=Hnrnpul2 PE=1 SV=2	0	22.214	9	7	13	7	117	7	Hnrnpul2	86.6	109.2	111.4	67.6	110.1	111.2	104.8	114.2	91	108.6	114	105.7	90.6	114.7	103.4	108	102.4	96.3	104.65	103.433	108.7	13.7273	24.861	9.88517	11.8635	5.68243	15.534	28.1329	9.68747	13.4248	6.43027
O88569	Heterogeneous nuclear ribonucleoproteins A2/B1 OS=Mus musculus GN=Hnrnpa2b1 PE=1 SV=2	0	159.556	60	21	114	20	2821	21	Hnrnpa2b1	87.8	97.4	106.1	85.3	101.9	109.5	110.8	97	96.1	102.5	122.3	98	88.7	110.5	109	104.7	97.1	98.9	101.6	103	108.067	9.15369	12.3758	6.75426	17.3491	3.01054	10.3584	14.0045	6.61917	19.6323	3.40674
Q9Z204	Heterogeneous nuclear ribonucleoproteins C1/C2 OS=Mus musculus GN=Hnrnpc PE=1 SV=1	0	13.17	13	4	10	4	123	4	Hnrnpc	103	106.7	105.5	90.6	106.7	115.5	95.5	113.6	93.8	102.3	99.4	84.4	95.1	95	106.5	98.9	105.067	104.267	101.3	92.9667	100.133	1.88768	12.6271	8.9848	7.7242	5.84836	2.13611	14.2889	8.80511	8.74076	6.61804
P17710	Hexokinase-1 OS=Mus musculus GN=Hk1 PE=1 SV=3	0	99.499	24	26	67	23	1018	26	Hk1	113.3	100.4	105	84.3	105.2	110.1	101.1	94.6	91.2	101.9	91.6	102.6	113.6	93.6	86.9	130.4	106.233	99.8667	97.2	102.6	103.633	6.53784	13.7019	5.16591	11	23.4214	7.39826	15.5052	5.0626	12.4477	26.5038
O08528	Hexokinase-2 OS=Mus musculus GN=Hk2 PE=1 SV=1	0	65.822	22	17	32	14	619	17	Hk2	97	124.6	109.5	118.2	98.6	87.9	88.8	121.3	92.2	88.8	77.7	79	78.5	95.1	86.9	84.9	110.367	101.567	97.775	78.4	88.9667	13.8204	15.3663	15.765	0.655744	5.40494	15.6392	17.3886	15.4497	0.742044	6.11626
Q9DCB1	High mobility group nucleosome-binding domain-containing protein 3 OS=Mus musculus GN=Hmgn3 PE=1 SV=1	0.002	4.132	22	2	3	2	25	2	Hmgn3	129.7	154.1	73.9	87.6	99.6	95.6	77.7	111	87.7	62.7	94.5	49.4	71.5	68.6	141.4	61.6	119.233	94.2667	84.775	71.8	90.5333	41.1117	6.1101	20.2786	22.5515	44.1906	46.5223	6.91423	19.873	25.5194	50.0064
Q9JL35	High mobility group nucleosome-binding domain-containing protein 5 OS=Mus musculus GN=Hmgn5 PE=1 SV=2	0	15.176	9	5	11	5	130	5	Hmgn5	78.9	92.8	103.8	71.7	101.6	100.5	112	98.3	103.9	104.1	134.1	93.2	84.1	116.7	116.3	98.6	91.8333	91.2667	104.575	103.8	110.533	12.4781	16.9542	5.63286	26.6321	10.3365	14.1203	19.1854	5.52021	30.1371	11.6969
P63158	High mobility group protein B1 OS=Mus musculus GN=Hmgb1 PE=1 SV=2	0	13.515	23	4	10	4	49	4	Hmgb1; Gm21596; LOC100862258	113	118.1	90.9	77.5	111.6	99.6	97.6	118.8	92.6	108.4	102.5	94.4	91.9	91.2	104.4	104.6	107.333	96.2333	104.35	96.2667	100.067	14.4583	17.2975	11.6738	5.54106	7.67941	16.3611	19.574	11.4403	6.2703	8.69007
P62748	Hippocalcin-like protein 1 OS=Mus musculus GN=Hpcal1 PE=1 SV=2	0	10.036	18	3	9	1	99	3	Hpcal1	80	99.9	110	68.4	113.9	112.4	111.6	113.6	102.7	111.4	117.7	118.5	110.5	82.2	104.9	126	96.6333	98.2333	109.825	115.567	104.367	15.2644	25.8473	4.85275	4.40606	21.9049	17.2733	29.249	4.75569	4.98592	24.7877
Q91VF2	Histamine N-methyltransferase OS=Mus musculus GN=Hnmt PE=1 SV=1	0.001	6.486	8	3	7	3	25	3	Hnmt	47.7	108.1	105.1	81.3	107.3	80.9	147.9	92.1	76.1	127.5	147.7	119.1	93.1	137.1	86.7	109.6	86.9667	89.8333	110.9	119.967	111.133	34.039	15.1279	32.706	27.3103	25.235	38.5188	17.1188	32.0518	30.9045	28.556
P70349	Histidine triad nucleotide-binding protein 1 OS=Mus musculus GN=Hint1 PE=1 SV=3	0	12.097	17	2	6	2	152	2	Hint1	98.1	97.7	118.9	103.9	101.1	105.2	111.4	103.4	121.3	99.7	111.3	101.9	108.2	107.5	114.4	105.3	104.9	103.4	108.95	107.133	109.067	12.126	2.09523	9.57236	4.78992	4.74798	13.7219	2.37098	9.38091	5.4203	5.37285
Q9D0S9	Histidine triad nucleotide-binding protein 2, mitochondrial OS=Mus musculus GN=Hint2 PE=1 SV=1	0	16.64	25	3	9	3	239	3	Hint2	78.8	118.1	101.5	136.4	91.1	83.5	105.6	103.6	83.3	81.4	106.6	74	92.9	110.8	75.5	82.3	99.4667	103.667	93.475	91.1667	89.5333	19.7287	28.6015	12.8953	16.369	18.7287	22.3252	32.3656	12.6374	18.5232	21.1935
Q9ESB3	Histidine-rich glycoprotein OS=Mus musculus GN=Hrg PE=1 SV=2	0.002	3.708	3	2	4	2	50	2	Hrg	169.6		115			76.5	60.6		149.9		48.8			62.9	143.6		142.3	76.5	105.25	48.8	103.25	38.608	#DIV/0!	63.1446	#DIV/0!	57.0635	43.6891	#DIV/0!	61.8817	#DIV/0!	64.5734
Q61035	Histidine--tRNA ligase, cytoplasmic OS=Mus musculus GN=Hars PE=1 SV=2	0	44.548	21	12	28	12	222	12	Hars	88.4	107.6	108.9	90.1	106.3	105.4	113.6	102.9	96.6	124.1	124	114.4	106.1	119.1	103	119.1	101.633	100.6	109.3	114.833	113.733	11.4788	9.10439	12.1076	8.95786	9.29534	12.9895	10.3026	11.8654	10.1368	10.5187
P70288	Histone deacetylase 2 OS=Mus musculus GN=Hdac2 PE=1 SV=1	0.001	4.912	5	2	3	2	37	2	Hdac2	75.4	80.5	102.2	108.8	97.9	114.8	113.6	85.6	100	87.6	125.3	87.1	85.6	110.8	97.1	83.3	86.0333	107.167	96.7	99.3333	97.0667	14.2311	8.56757	12.9424	22.5003	13.75	16.104	9.69512	12.6836	25.4615	15.5596
Q9Z2V6	Histone deacetylase 5 OS=Mus musculus GN=Hdac5 PE=1 SV=2	0	8.16	2	3	5	3	54	3	Hdac5	111.1	115.2	119	95.7	101.9	92.8	110.7	133.6	125.5	138.2	129.7	146.5	114.6	120	82.1	116.7	115.1	96.8	127	130.267	106.267	3.95095	4.64866	12.0684	15.9575	20.9939	4.47092	5.26045	11.827	18.0577	23.7568
P10922	Histone H1.0 OS=Mus musculus GN=H1f0 PE=2 SV=4	0	24.081	25	6	20	6	310	6	H1f0	104.7	115	116.1	78.2	112.4	118.1	98.1	117.6	98.7	98.9	81.9	109	98.4	84.7	107.3	97	111.933	102.9	103.325	96.4333	96.3333	6.28835	21.5799	9.52274	13.6566	11.3147	7.11594	24.4199	9.33228	15.4539	12.8038
P43275	Histone H1.1 OS=Mus musculus GN=Hist1h1a PE=1 SV=2	0	14.385	10	4	13	1	170	4	Hist1h1a	75.4	128.2	102.7	36.8	105.6	137.3	105.7	120.4	80.2	114.8	118.2	121.3	101.2	110.6	103.5	122.6	102.1	93.2333	105.275	113.567	112.233	26.4051	51.3786	17.7804	10.8214	9.65419	29.8802	58.1404	17.4248	12.2456	10.9247
P15864	Histone H1.2 OS=Mus musculus GN=Hist1h1c PE=1 SV=2	0	79.829	38	15	60	6	878	15	Hist1h1c	122.3	115.5	91.7	92.2	98.9	85.8	83.7	124.4	101.5	91.3	68	92.2	95.3	71.1	115.9	85.5	109.833	92.3	100.225	85.1667	90.8333	16.0678	6.55057	17.6898	14.9474	22.8712	18.1824	7.41267	17.336	16.9145	25.8812
P43274	Histone H1.4 OS=Mus musculus GN=Hist1h1e PE=1 SV=2	0	95.284	46	19	70	6	1035	19	Hist1h1e	90.3	99.6	107	84.1	99.1	95.1	122.6	114	83.2	100.4	99.5	111.4	90.1	100.8	112.1	92.7	98.9667	92.7667	105.05	100.333	101.867	8.36799	7.76745	17.1964	10.6744	9.74389	9.46928	8.7897	16.8525	12.0792	11.0262
P43276	Histone H1.5 OS=Mus musculus GN=Hist1h1b PE=1 SV=2	0	40.053	28	9	31	3	385	9	Hist1h1b	75.8	107.1	113.7	54.3	113.5	111.9	118.7	116.2	89.8	115.4	110.4	125.2	92.6	119.3	110.8	103.7	98.8667	93.2333	110.025	109.4	111.267	20.2471	33.7267	13.5564	16.323	7.81046	22.9117	38.1654	13.2853	18.4712	8.83837
P22752	Histone H2A type 1 OS=Mus musculus GN=Hist1h2ab PE=1 SV=3	0	19.488	41	5	10	3	154	5	Hist1h2ae; Hist1h2ao; Hist1h2ab; Hist1h2ai; Hist1h2ac; Hist1h2ad; Hist1h2an; Hist1h2aa; Hist1h2ag; Hist1h2ap	114	123	109	108.2	94.7	123.7	96.9	96.3	94	90.6	90.1	86.6	110	86.3	101.2	85.3	115.333	108.867	94.45	95.5667	90.9333	7.0946	14.5115	2.85482	12.6215	8.90524	8.02829	16.4213	2.79772	14.2826	10.0772
Q6GSS7	Histone H2A type 2-A OS=Mus musculus GN=Hist2h2aa1 PE=1 SV=3	0	20.269	41	5	13	3	153	5	Hist2h2aa2; Hist2h2aa1	89.3	115.8	114.9	96.5	93.7	129.9	111.8	101.3	96.1	86.8	97.5	102.7	102.9	84.9	111.1	75.5	106.667	106.7	99	101.033	90.5	15.0467	20.1405	10.4304	3.06159	18.4488	17.0269	22.7911	10.2218	3.46452	20.8768
P27661	Histone H2AX OS=Mus musculus GN=H2afx PE=1 SV=2	0	8.883	19	3	7	2	120	3	H2afx	99.8	109.5	85.4	65.1	97.8	100.6	125	106.7	92.3	96.6	101.1	102.6	97.1	94.2	98.3	75.6	98.2333	87.8333	105.15	100.267	89.3667	12.1261	19.7374	14.5448	2.84312	12.0972	13.722	22.3349	14.2539	3.21729	13.6893
P70696	Histone H2B type 1-A OS=Mus musculus GN=Hist1h2ba PE=1 SV=3	0	19.1	35	5	30	5	442	5	Hist1h2ba	92.6	104.1	108.4	69.9	99.4	106.9	124.3	92.6	82.3	93.6	110.6	122	103.6	92.3	87.9	90.7	101.7	92.0667	98.2	112.067	90.3	8.16884	19.5597	18.1341	9.28727	2.22711	9.24392	22.1339	17.7714	10.5095	2.52021
P02301	Histone H3.3C OS=Mus musculus GN=H3f3c PE=3 SV=3	0	7.969	20	4	9	4	100	4	H3f3c; Gm7426	93	121.7	106.6	71.5	107.5	135.3	140.2	107	72.8	92.8	113.2	120.2	117.5	112.5	84.7	88.5	107.1	104.767	103.2	116.967	95.2333	14.3565	31.9877	28.377	3.53034	15.0736	16.2459	36.1975	27.8094	3.99496	17.0574
P62806	Histone H4 OS=Mus musculus GN=Hist1h4a PE=1 SV=2	0	32.39	57	8	21	8	288	8	Hist4h4; Hist1h4a; Hist1h4k; Hist1h4c; Hist1h4i; Hist1h4n; Hist1h4h; Hist1h4f; Hist1h4j; Hist1h4b; Hist1h4m; Hist1h4d; Hist2h4; LOC100862646; LOC102641229	135.7	126.4	96.6	102.4	93.5	116.4	82.4	100.6	82.2	86	70.1	102.5	111.3	76	89.3	76.1	119.567	104.1	87.8	94.6333	80.4667	20.426	11.5443	8.71015	21.6973	7.65005	23.1142	13.0636	8.53594	24.5528	8.65685
Q60972	Histone-binding protein RBBP4 OS=Mus musculus GN=Rbbp4 PE=1 SV=5	0	25.563	15	7	18	1	212	7	Rbbp4	82.6	107.6	102.8	88.1	131.6	112.1	134.2	121.3	87.3	167.9	129.6	156.2	137.3	137.8	86	147.5	97.6667	110.6	127.675	141.033	123.767	13.267	21.7888	33.3237	13.6873	33.0645	15.013	24.6563	32.6572	15.4887	37.416
Q60973	Histone-binding protein RBBP7 OS=Mus musculus GN=Rbbp7 PE=1 SV=1	0	30.155	18	8	23	2	267	8	Rbbp7	101.8	95.7	108.1	104.2	101	120.7	117.1	83.8	92.1	99.3	113.8	108.1	106	110.6	91.4	95.6	101.867	108.633	98.075	109.3	99.2	6.20027	10.5718	14.1766	4.03609	10.0936	7.01626	11.9631	13.8931	4.56726	11.4219
Q8VHL1	Histone-lysine N-methyltransferase SETD7 OS=Mus musculus GN=Setd7 PE=1 SV=2	0	10.272	9	3	9	3	150	3	Setd7	75.6	83.6	104.5	72.8	115.3	104.9	98.1	92.6	82	126.5	117.5	138.2	88	100.9	94.1	122.8	87.9	97.6667	99.8	114.567	105.933	14.9221	22.1541	19.0128	25.2282	14.9974	16.886	25.0697	18.6325	28.5484	16.9712
Q99JP6	Homer protein homolog 3 OS=Mus musculus GN=Homer3 PE=1 SV=2	0.002	4.465	8	2	3	2	33	2	Homer3	89		94.1			124.5	92		82		135.4			116.7	110.6		91.55	124.5	87	135.4	113.65	3.60624	#DIV/0!	7.07107	#DIV/0!	4.31335	4.08085	#DIV/0!	6.92965	#DIV/0!	4.88102
P54310	Hormone-sensitive lipase OS=Mus musculus GN=Lipe PE=1 SV=2	0.002	4.21	3	2	4	2	32	2	Lipe	66.8	144.4	67.2	165.4	109.9	96.7	48.7	116.5	105.4	97.1	61.1	66.1	79.5	55	67.7	89	92.8	124	91.925	68.9	70.5667	44.6874	36.4559	29.8925	9.5142	17.1803	50.5685	41.2537	29.2947	10.7663	19.4414
Q61191	Host cell factor 1 OS=Mus musculus GN=Hcfc1 PE=1 SV=2	0	37.214	7	10	17	10	322	10	Hcfc1	89.2	105.1	97.5	83.8	88.5	107.3	100.4	99.9	93	126	114.7	111.4	88.8	99.1	97.2	113	97.2667	93.2	104.825	104.967	103.1	7.95257	12.435	14.5149	14.0976	8.62612	8.99918	14.0716	14.2246	15.953	9.76138
Q99L47	Hsc70-interacting protein OS=Mus musculus GN=St13 PE=1 SV=1	0	39.596	22	11	20	11	248	11	St13	86.7	91.6	105.7	105.7	117.6	102	101.4	100.1	96.5	106.6	111.1	103.3	102.8	106	93.6	108.7	94.6667	108.433	101.15	105.733	102.767	9.86425	8.15128	4.1829	4.65439	8.05254	11.1624	9.22404	4.09924	5.26694	9.1123
Q61081	Hsp90 co-chaperone Cdc37 OS=Mus musculus GN=Cdc37 PE=1 SV=1	0	69.485	31	13	32	13	592	13	Cdc37	78.3	97.2	111.2	72.7	114.3	112.6	113.1	91.5	100.9	106.7	122.9	103.6	98.9	110.3	110	108.4	95.5667	99.8667	103.05	108.467	109.567	16.5107	23.5424	9.17151	12.7186	1.02144	18.6836	26.6407	8.98808	14.3925	1.15586
Q8VD75	Huntingtin-interacting protein 1 OS=Mus musculus GN=Hip1 PE=1 SV=2	0	127.918	27	29	78	28	1325	29	Hip1	95.9	99.1	104.9	75.7	105.1	99.8	114.7	94	87.4	102.7	120.2	119.3	107.5	121.6	93.7	104.4	99.9667	93.5333	99.7	115.667	106.567	4.56216	15.6698	11.8008	7.08684	14.0756	5.16257	17.7321	11.5648	8.01952	15.9281
Q9JKY5	Huntingtin-interacting protein 1-related protein OS=Mus musculus GN=Hip1r PE=1 SV=2	0	38.52	8	7	19	6	497	7	Hip1r	91.8	85.7	122	63.7	97.2	98.6	107.6	91.3	86.4	95.5	131.2	122.9	96.6	124.5	103	101.8	99.8333	86.5	95.2	116.9	109.767	19.4377	19.7578	9.06458	18.0635	12.7735	21.9958	22.358	8.88329	20.4408	14.4546
Q9QUP5	Hyaluronan and proteoglycan link protein 1 OS=Mus musculus GN=Hapln1 PE=1 SV=1	0	12.789	7	3	10	3	191	3	Hapln1	109	110	96.7	106.9	103.2	88.7	103.7	98.9	89.4	90.1	98.9	116.9	111.4	100.5	96.5	112.4	105.233	99.6	95.525	109.067	103.133	7.40698	9.61925	6.95623	9.22406	8.27063	8.38179	10.8852	6.81711	10.438	9.3591
Q8R0N6	Hydroxyacid-oxoacid transhydrogenase, mitochondrial OS=Mus musculus GN=Adhfe1 PE=1 SV=2	0	33.65	25	8	11	8	266	8	Adhfe1	77.6	145	108.7	93.4	84.1	70.7	106	118.6	83.9	112.6	101.3	91.8	76	111.8	83.7	91.9	110.433	82.7333	105.275	89.7	95.8	33.7334	11.4115	15.1507	12.7801	14.4503	38.173	12.9134	14.8476	14.462	16.352
Q61425	Hydroxyacyl-coenzyme A dehydrogenase, mitochondrial OS=Mus musculus GN=Hadh PE=1 SV=2	0	50.389	39	16	39	16	244	16	Hadh	93.1	159.6	100.8	107	101.9	72	86.9	134.7	91.8	106.9	96	84.3	79.4	90.1	86	91	117.833	93.6333	105.075	86.5667	89.0333	36.3753	18.9078	21.506	8.52897	2.66521	41.1625	21.3961	21.0759	9.65144	3.01597
Q99KB8	Hydroxyacylglutathione hydrolase, mitochondrial OS=Mus musculus GN=Hagh PE=1 SV=2	0	16.459	12	3	16	3	240	3	Hagh	72.4	99.6	99.9	75.2	96.9	91.6	112.7	99.1	96.4	121.9	114.9	111	99.6	133.1	125.6	123	90.6333	87.9	107.525	108.5	127.233	15.7912	11.3133	11.9467	7.95047	5.24436	17.8695	12.8022	11.7077	8.99681	5.93455
P38060	Hydroxymethylglutaryl-CoA lyase, mitochondrial OS=Mus musculus GN=Hmgcl PE=1 SV=2	0	8.233	8	3	8	3	113	3	Hmgcl	90.1	123.2	106.3	93.1	100.5	96.5	101.1	108	100.2	91	92.2	90.8	99.3	82.8	86.9	91.7	106.533	96.7	100.075	94.1	87.1333	16.5512	3.70405	6.98158	4.55741	4.45459	18.7295	4.19153	6.84195	5.1572	5.04084
P54869	Hydroxymethylglutaryl-CoA synthase, mitochondrial OS=Mus musculus GN=Hmgcs2 PE=1 SV=2	0	7.604	8	4	5	4	58	4	Hmgcs2	135	77.7	105.2	109.6	99.8	94.8	89.7	73	100.8	85.2	81.9	85.6	118.7	92.5	80	76.5	105.967	101.4	87.175	95.4	83	28.6577	7.52861	11.5014	20.263	8.4113	32.4292	8.51943	11.2714	22.9298	9.51828
Q2TPA8	Hydroxysteroid dehydrogenase-like protein 2 OS=Mus musculus GN=Hsdl2 PE=1 SV=1	0	9.75	5	3	10	3	116	3	Hsdl2	55.9	154.6	133.3	49.3	111.9	85.1	133.7	127.9	79	138.1	127	128.8	91.5	128.5	90.5	123.3	114.6	82.1	119.675	115.767	114.1	51.9393	31.4076	27.4365	21.0348	20.6029	58.7748	35.5411	26.8878	23.8031	23.3144
P00493	Hypoxanthine-guanine phosphoribosyltransferase OS=Mus musculus GN=Hprt1 PE=1 SV=3	0.001	5.978	13	3	3	3	40	3	Hprt	134.1	84.5	76.8	88.7	97.3	91.1	80.6	88.9	95.4	89.6	70.7	82.5	100.9	99	103	92.4	98.4667	92.3667	88.625	84.7	98.1333	31.0986	4.43772	6.09173	15.2197	5.35288	35.1914	5.02175	5.96989	17.2227	6.05735
Q9JKR6	Hypoxia up-regulated protein 1 OS=Mus musculus GN=Hyou1 PE=1 SV=1	0	63.176	20	19	34	19	388	19	Hyou1	86.8	94.6	95.6	86.1	102.4	109.4	103	94.5	91.4	99	111	99.1	96.7	106.6	93.9	102.7	92.3333	99.3	96.975	102.267	101.067	4.81802	11.9553	5.08617	7.65789	6.50564	5.4521	13.5287	4.98445	8.66572	7.36182
P01869	Ig gamma-1 chain C region, membrane-bound form OS=Mus musculus GN=Ighg1 PE=1 SV=2	0	21.089	10	3	8	3	148	3	Ighg1	113.3	31	42.1	53.5	42.3	38.7	33.7	82	109.7	57.5	70.5	32.1	204.8	40.2	165.4	537.6	62.1333	44.8333	70.725	102.467	247.733	44.6578	7.71838	32.6186	90.6792	258.719	50.5351	8.73417	31.9663	102.613	292.769
P01837	Ig kappa chain C region OS=Mus musculus PE=1 SV=1	0	7.878	25	3	9	3	113	3	Igkc	107.1	59.7	70.6	89	102.5	78	47.9	83.5	152.9	71.5	97	41.8	130.5	76.2	169.8	173.2	79.1333	89.8333	88.95	89.7667	139.733	24.8255	12.2712	45.1254	44.7902	55.0477	28.0926	13.8862	44.2229	50.6849	62.2924
P01872	Ig mu chain C region OS=Mus musculus GN=Ighm PE=1 SV=2	0	24.837	11	5	12	5	252	5	Ighm	117.4	86.2	62.3	106.5	114.4	58.6	83.3	120.5	126.4	73.5	74.9	65.3	70.3	142.8	166.8	104.4	88.6333	93.1667	100.925	70.1667	138	27.6305	30.1951	26.4255	4.80139	31.4757	31.2668	34.169	25.897	5.43328	35.6181
Q8VIM9	Immunity-related GTPase family Q protein OS=Mus musculus GN=Irgq PE=1 SV=1	0	10.249	7	3	6	3	81	3	Irgq	84.9	107.2	119.7	46.5	156.1	111.6	135.9	106.3	103.7	88.3	135	77.8	56.8	130.6	114.9	173.1	103.933	104.733	108.55	89.8667	139.533	17.6285	55.1217	19.8886	40.4724	30.1109	19.9485	62.3761	19.4908	45.7988	34.0736
Q6GU68	Immunoglobulin superfamily containing leucine-rich repeat protein OS=Mus musculus GN=Islr PE=1 SV=1	0	9.143	5	2	7	2	173	2	Islr	101.8	111.6	110.9	95.4	101	124.9	95.9	86.7	92.2	113.7	95.5	108.2	128.8	88.7	85.3	100.8	108.1	107.1	97.125	110.833	91.6	5.46717	15.6675	11.6786	16.8055	8.14678	6.18669	17.7294	11.445	19.0172	9.21895
Q8R366	Immunoglobulin superfamily member 8 OS=Mus musculus GN=Igsf8 PE=1 SV=2	0.001	5.921	3	2	4	2	97	2	Igsf8	82.4	72.9	110.4	69.5	89.4	106	132.8	87.8	69.4	99	135	114	93.5	126.7	85.9	145.9	88.5667	88.3	97.25	114.167	119.5	19.4957	18.2748	26.657	20.7505	30.6411	22.0615	20.6799	26.1239	23.4814	34.6737
Q61249	Immunoglobulin-binding protein 1 OS=Mus musculus GN=Igbp1 PE=1 SV=1	0	39.49	22	9	19	9	308	9	Igbp1	69.6	113.4	104.4	78.3	108.7	94.3	130.4	99.6	88.7	108.8	132.2	112.8	110	135.5	105.4	112.8	95.8	93.7667	106.875	118.333	117.9	23.1318	15.207	17.7049	12.0902	15.6847	26.1761	17.2084	17.3508	13.6814	17.7489
Q60960	Importin subunit alpha-5 OS=Mus musculus GN=Kpna1 PE=1 SV=2	0.001	5.962	4	2	5	1	53	2	Kpna1	90.4	107.2	117.1	93.1	115.2	106.9	135.6	110	96.8	114.3	149.3	137.5	99.1	136.2	102.1	115	104.9	105.067	114.175	128.633	117.767	13.4978	11.1635	16.1076	26.2483	17.2175	15.2742	12.6327	15.7855	29.7027	19.4835
O35345	Importin subunit alpha-7 OS=Mus musculus GN=Kpna6 PE=1 SV=2	0	13.037	6	2	6	1	179	2	Kpna6	104.7	104.9	179.2	88.7	104.2	123.4	159.5	83.9	80.3	122.4	112.3	116.1	99	79.9	102	112.9	129.6	105.433	111.525	109.133	98.2667	42.955	17.3828	37.2291	8.97905	16.8138	48.6081	19.6705	36.4845	10.1608	19.0266
P70168	Importin subunit beta-1 OS=Mus musculus GN=Kpnb1 PE=1 SV=2	0	55.247	19	16	42	16	728	16	Kpnb1	70.4	91.5	107.1	48.5	105.9	103.8	139.4	101.4	86.1	127.7	127.4	137.7	89.1	130	96.8	117.3	89.6667	86.0667	113.65	118.067	114.7	18.4186	32.5506	24.2867	25.609	16.752	20.8426	36.8345	23.801	28.9794	18.9567
Q8BKC5	Importin-5 OS=Mus musculus GN=Ipo5 PE=1 SV=3	0	19.996	5	5	9	5	224	5	Ipo5	119.2	109.4	106.6	82.5	114.8	106.6	98.2	76.1	87.5	106.8	81.8	108.8	120	99.2	90.7	110.6	111.733	101.3	92.15	103.533	100.167	6.61614	16.7896	13.2972	19.637	9.98516	7.48687	18.9992	13.0313	22.2214	11.2993
Q9EPL8	Importin-7 OS=Mus musculus GN=Ipo7 PE=1 SV=2	0	7.009	4	3	7	3	34	3	Ipo7	107.2	103.2	97.7	80	100.7	103.2	96.9	90.8	96.6	96.2	89.7	107	110.9	87.7	85.3	92.8	102.7	94.6333	95.125	102.533	88.6	4.7697	12.7343	2.89756	11.2838	3.83014	5.39742	14.4103	2.83961	12.7688	4.33422
Q91YE6	Importin-9 OS=Mus musculus GN=Ipo9 PE=1 SV=3	0	10.3	3	3	4	3	42	3	Ipo9	81.6	116.8	113	79.3	126.8	106.3	119.4	111.6	86	121.9	97.5	108.4	82.6	107.7	100.3	95	103.8	104.133	109.725	96.1667	101	19.3194	23.824	16.4137	12.9516	6.37887	21.862	26.9594	16.0854	14.6561	7.21837
P40936	Indolethylamine N-methyltransferase OS=Mus musculus GN=Inmt PE=1 SV=1	0	12.883	19	3	5	3	61	3	Inmt	179	77.2	111.9	170.7	53.4	85.7	81.4	54.8	139.9	73.6	65.9	60.2	102.5	104.8	111.2	58.2	122.7	103.267	87.425	76.2	91.4	51.7522	60.591	36.7217	22.9541	28.9296	58.5631	68.5651	35.9873	25.975	32.7369
Q9DBD0	Inhibitor of carbonic anhydrase OS=Mus musculus GN=Ica PE=1 SV=1	0	11.568	5	4	14	3	140	4	1300017J02Rik	74.8	77	65.4	97.8	79.3	72.9	51.2	130.1	189.3	97	65.9	54.7	96.2	111.2	247.5	177.5	72.4	83.3333	116.9	72.2667	178.733	6.16117	12.9307	58.1048	21.4701	68.1584	6.97202	14.6325	56.9427	24.2957	77.1285
Q9DBZ1	Inhibitor of nuclear factor kappa-B kinase-interacting protein OS=Mus musculus GN=Ikbip PE=1 SV=2	0	33.026	31	9	16	9	203	9	Ikbip	93.1	109.1	107.5	65.6	113.1	122.2	116	100.3	83.5	117.2	139.1	118	93.1	122.9	102.8	102.3	103.233	100.3	104.25	116.733	109.333	8.81211	30.3936	15.8317	23.0261	11.7517	9.97184	34.3936	15.5151	26.0565	13.2983
Q91VM9	Inorganic pyrophosphatase 2, mitochondrial OS=Mus musculus GN=Ppa2 PE=1 SV=1	0	8.627	12	3	4	3	69	3	Ppa2	87.6	126.9	108.3	122.8	94.5	92.1	99.7	93.3	93.2	83.6	104.8	84.4	99.1	102.6	79.7	85.9	107.6	103.133	92.45	96.1	89.4	19.6593	17.0741	6.63752	10.5257	11.8444	22.2466	19.3211	6.50477	11.9109	13.4032
Q9D819	Inorganic pyrophosphatase OS=Mus musculus GN=Ppa1 PE=1 SV=1	0	27.28	26	6	14	6	182	6	Ppa1	86.4	118.4	102.2	105.1	108.7	95.1	82.5	96.2	133.4	89.2	95.3	78.3	92.1	101.7	104.3	106.7	102.333	102.967	100.325	88.5667	104.233	16.0004	7.04651	22.7484	9.03401	2.50067	18.1062	7.97388	22.2934	10.2229	2.82977
Q9D892	Inosine triphosphate pyrophosphatase OS=Mus musculus GN=Itpa PE=1 SV=2	0	16.718	24	5	12	5	143	5	Itpa	75.6	104.9	103.7	63	108.2	98.4	104.7	88.6	90.3	112.9	103.2	113.4	105.8	109.9	94.8	118.9	94.7333	89.8667	99.125	107.467	107.867	16.5808	23.7776	11.6831	5.30031	12.178	18.763	26.9069	11.4495	5.99787	13.7807
P24547	Inosine-5'-monophosphate dehydrogenase 2 OS=Mus musculus GN=Impdh2 PE=1 SV=2	0	6.729	4	2	3	2	97	2	Impdh2	84.6	141.8	112.5	147.7	122.1	122.1	110.9	159.5	92.7	119	114.6	106.5	134	135.3	109	180.2	112.967	130.633	120.525	118.367	141.5	28.6029	14.7802	28.2149	14.1316	36.0026	32.3672	16.7253	27.6506	15.9915	40.7408
P11881	Inositol 1,4,5-trisphosphate receptor type 1 OS=Mus musculus GN=Itpr1 PE=1 SV=2	0	87.042	9	23	50	23	728	23	Itpr1	112.2	99.9	109.5	82.4	103.9	115.6	93.3	85.4	94.1	95.3	97.6	113.9	108.6	88.8	91.9	102.6	107.2	100.633	92.025	106.7	94.4333	6.46452	16.8393	4.49249	8.31445	7.2404	7.31529	19.0555	4.40264	9.40868	8.19328
O55023	Inositol monophosphatase 1 OS=Mus musculus GN=Impa1 PE=1 SV=1	0	44.825	38	11	41	11	817	11	Impa1	91.7	93.5	108	82.3	108	110.4	114.8	92.5	91.6	111.1	104.7	116.4	105.3	107.4	95.5	108.5	97.7333	100.233	102.5	108.8	103.8	8.93663	15.577	12.1663	6.58863	7.20902	10.1127	17.627	11.923	7.45573	8.15778
Q80V26	Inositol monophosphatase 3 OS=Mus musculus GN=Impad1 PE=1 SV=1	0	10.92	13	5	11	5	45	5	Impad1	75.3	85.9	109.1	57.8	111.1	110.1	128	100.7	86.9	111.7	130	123	84.2	126.8	92.2	110.6	90.1	93	106.825	112.4	109.867	17.287	30.4882	17.3845	24.6714	17.3117	19.5621	34.5006	17.0369	27.9184	19.59
P49442	Inositol polyphosphate 1-phosphatase OS=Mus musculus GN=Inpp1 PE=1 SV=2	0	7.182	12	4	5	4	34	4	Inpp1	107.4		129.4			120.2	118.2		105.4		112.7			124.8	98.7		118.4	120.2	111.8	112.7	111.75	15.5563	#DIV/0!	9.05097	#DIV/0!	18.4555	17.6037	#DIV/0!	8.86995	#DIV/0!	20.8843
Q8C5L6	Inositol polyphosphate 5-phosphatase K OS=Mus musculus GN=Inpp5k PE=1 SV=2	0	7.481	5	2	4	2	72	2	Inpp5k	132.2	98.5	118.4	125	111.3	121.9	102.9	92.8	121.5	88.9	93	94.8	101.3	84.8	78.1	80.4	116.367	119.4	101.525	96.3667	81.1	16.9418	7.18401	14.5649	4.36616	3.40441	19.1714	8.12947	14.2736	4.94077	3.85245
Q9JHU9	Inositol-3-phosphate synthase 1 OS=Mus musculus GN=Isyna1 PE=1 SV=1	0	23.578	8	6	19	6	176	6	Isyna1	107.1	91.9	107.6	77.1	100	107.9	108.9	98.2	92.5	113.3	98.2	122.1	101	99.9	91.3	107.6	102.2	95	103.225	107.1	99.6	8.92356	15.9972	9.55663	13.0656	8.15414	10.098	18.1025	9.3655	14.7851	9.22728
Q9JHR7	Insulin-degrading enzyme OS=Mus musculus GN=Ide PE=1 SV=1	0	16.875	5	4	6	4	80	4	Ide	89.3	109.2	99.3	98.3	99.1	91.6	102.8	114.4	84.3	115.1	80.5	118.5	103.9	113	82.5	107.5	99.2667	96.3333	104.15	100.967	101	9.95004	4.11866	14.3853	19.1691	16.2558	11.2595	4.6607	14.0976	21.6918	18.3951
Q61581	Insulin-like growth factor-binding protein 7 OS=Mus musculus GN=Igfbp7 PE=1 SV=3	0	18.222	20	5	18	5	143	5	Igfbp7	77.2	108.6	84	96.1	83.9	82	90.3	118.9	97.6	95.9	131.7	99.2	110.5	126.2	129.6	98.2	89.9333	87.3333	100.675	113.8	118	16.5195	7.65136	12.5439	16.4994	17.2314	18.6936	8.65833	12.293	18.6708	19.4991
Q3V3R4	Integrin alpha-1 OS=Mus musculus GN=Itga1 PE=1 SV=2	0	33.489	8	9	24	9	373	9	Itga1	122.3	111.7	107.6	114.3	84.4	87.5	89.9	118.5	93.1	100.5	90.9	123.4	103.3	94.9	93.6	105.7	113.867	95.4	100.5	105.867	98.0667	7.58573	16.4411	12.7948	16.4013	6.64254	8.58406	18.6049	12.5389	18.5598	7.51674
Q62470	Integrin alpha-3 OS=Mus musculus GN=Itga3 PE=1 SV=1	0	30.465	9	9	20	9	292	9	Itga3	128	87.9	106.7	137.5	50.8	114.2	99.7	73.9	86.7	81.5	93.5	89.2	98.9	100.2	83	67.7	107.533	100.833	85.45	93.8667	83.6333	20.063	44.869	10.8571	4.86038	16.2593	22.7034	50.774	10.64	5.50004	18.3991
P11688	Integrin alpha-5 OS=Mus musculus GN=Itga5 PE=1 SV=3	0	53.988	13	13	28	13	406	13	Itga5	123.3	93.7	94.2	85	97.7	86.5	86.1	102	104.5	103.4	94.7	123.4	116.2	94.6	108.3	110.9	103.733	89.7333	99	111.433	104.6	16.9471	6.93998	8.66064	14.932	8.75728	19.1774	7.85333	8.48743	16.8971	9.9098
Q61738	Integrin alpha-7 OS=Mus musculus GN=Itga7 PE=1 SV=3	0	23.956	6	6	11	6	138	6	Itga7	124.2	110.7	103.7	111	100.3	100.8	114.8	100.1	106.5	82.8	99.8	85.3	124.6	96.8	106.9	96.3	112.867	104.033	101.05	103.233	100	10.4203	6.03849	13.5736	19.8737	5.9808	11.7917	6.83319	13.3022	22.4892	6.76792
A2ARA8	Integrin alpha-8 OS=Mus musculus GN=Itga8 PE=1 SV=1	0	95.487	21	22	78	22	1333	22	Itga8	104.1	90.8	94.7	130.5	90.5	97.2	102.5	98.2	89.5	86	92.8	96.9	100.1	88.6	88.8	83.5	96.5333	106.067	94.05	96.6	86.9667	6.83691	21.4234	7.61862	3.65923	3.00389	7.73669	24.2429	7.46625	4.14081	3.39922
B8JK39	Integrin alpha-9 OS=Mus musculus GN=Itga9 PE=1 SV=1	0	7.103	3	2	2	2	35	2	Itga9	79.4	103.4	94.3	114.3	123.9	100.6	94.2	91.8	74.3	135.8	49.9	121.1	142.8	65.6	60.9	93.9	92.3667	112.933	99.025	104.6	73.4667	12.1162	11.71	26.0717	48.5983	17.8511	13.7108	13.2511	25.5503	54.9941	20.2005
Q9QUM0	Integrin alpha-IIb OS=Mus musculus GN=Itga2b PE=1 SV=2	0	9.472	2	2	6	2	123	2	Itga2b	121	141.7	147.7	74.9	82.7	78	179.3	75.9	74.6	238.1	151.9	95.3	79.6	164.6	119.6	53.2	136.8	78.5333	141.975	108.933	112.467	14.0082	3.92726	80.7021	38.0292	56.0415	15.8518	4.44411	79.088	43.0341	63.417
P43406	Integrin alpha-V OS=Mus musculus GN=Itgav PE=1 SV=2	0	43.798	11	10	25	10	481	10	Itgav	108.2	110.3	101.9	99.2	105.7	115.1	95.2	102.7	96.3	130.1	91	102.3	114.7	85.5	93.3	120.1	106.8	106.667	106.075	102.667	99.6333	4.3715	7.99396	16.3545	11.8543	18.1486	4.94682	9.04601	16.0274	13.4144	20.5371
P09055	Integrin beta-1 OS=Mus musculus GN=Itgb1 PE=1 SV=1	0	154.573	31	28	108	28	1928	28	Itgb1	97.1	77.7	88.7	137.2	87.3	84.6	119	95	77.3	98.1	108.4	109.8	83.7	111.9	95.3	90	87.8333	103.033	97.35	100.633	99.0667	9.72899	29.62	17.0959	14.6814	11.4256	11.0094	33.5182	16.754	16.6136	12.9292
O54890	Integrin beta-3 OS=Mus musculus GN=Itgb3 PE=1 SV=2	0	34.536	11	9	15	9	256	9	Itgb3	137.5	101.4	85.2	127.8	97.8	95.2	78.7	84.8	97.6	103.4	75.8	84.9	93.5	74	108.9	77.2	108.033	106.933	91.125	84.7333	86.7	26.7736	18.1178	11.3576	8.85118	19.2922	30.2971	20.5022	11.1305	10.016	21.8312
A2A863	Integrin beta-4 OS=Mus musculus GN=Itgb4 PE=1 SV=1	0.002	4.049	1	2	2	2	58	2	Itgb4	88.8		74.9			75.5	130.2		94.6		84.9			71.6	117.2		81.85	75.5	112.4	84.9	94.4	9.82878	#DIV/0!	25.173	#DIV/0!	32.2441	11.1223	#DIV/0!	24.6695	#DIV/0!	36.4876
O70309	Integrin beta-5 OS=Mus musculus GN=Itgb5 PE=1 SV=2	0.001	5.967	3	2	5	2	47	2	Itgb5	97.4	111.5	106.2	97.6	100.2	120.4	108.4	115	106.8	84.3	120.1	103.2	106.8	95.5	112.3	113.8	105.033	106.067	103.625	110.033	107.2	7.12203	12.4809	13.3632	8.90187	10.1602	8.05934	14.1235	13.096	10.0734	11.4974
O55222	Integrin-linked protein kinase OS=Mus musculus GN=Ilk PE=1 SV=2	0	66.443	31	19	61	19	971	19	Ilk	108.6	91.9	109.8	97.3	103.1	115.9	112.5	84.9	85.3	100.6	107	107.9	113.4	93.7	88.2	90.4	103.433	105.433	95.825	109.433	90.7667	10.0062	9.517	13.304	3.46458	2.76827	11.323	10.7695	13.0379	3.92054	3.1326
A6X935	Inter alpha-trypsin inhibitor, heavy chain 4 OS=Mus musculus GN=Itih4 PE=1 SV=2	0	116.539	22	24	51	24	1048	24	Itih4	120.5	63.6	122.8	74.4	100.9	66.5	75.1	76.7	178.1	87.2	50.9	78.8	176	102.4	102.4	89.1	102.3	80.6	104.275	101.9	97.9667	33.5349	18.0186	49.5084	65.6712	7.67876	37.9483	20.39	48.5182	74.314	8.68933
Q61702	Inter-alpha-trypsin inhibitor heavy chain H1 OS=Mus musculus GN=Itih1 PE=1 SV=2	0	42.458	13	10	19	10	293	10	Itih1	94.4	95.5	100.1	83.1	107.4	95.5	107.8	102.9	110.3	115.8	96.5	106.3	126.1	95.2	92.1	98.6	96.6667	95.3333	109.2	109.633	95.3	3.02379	12.1509	5.36718	15.0789	3.25115	3.42175	13.75	5.25984	17.0634	3.67903
Q61703	Inter-alpha-trypsin inhibitor heavy chain H2 OS=Mus musculus GN=Itih2 PE=1 SV=1	0	47.028	12	11	29	11	389	11	Itih2	82.2	75	88.4	65.5	107.1	82.2	110.8	108.8	109.7	124.1	106.1	120.9	129.3	121.1	118.7	118.9	81.8667	84.9333	113.35	118.767	119.567	6.70622	20.9343	7.21318	11.7462	1.33167	7.5888	23.6893	7.06892	13.2921	1.50692
Q61704	Inter-alpha-trypsin inhibitor heavy chain H3 OS=Mus musculus GN=Itih3 PE=1 SV=3	0	48.769	18	11	22	11	412	11	Itih3	103.7	58.5	126.5	43.8	146	63.6	119.7	97.6	152	112.4	95.4	104.9	157.2	134.3	99.6	100.4	96.2333	84.4667	120.425	119.167	111.433	34.6094	54.2012	22.9702	33.2786	19.8072	39.1643	61.3345	22.5108	37.6582	22.4139
P13597	Intercellular adhesion molecule 1 OS=Mus musculus GN=Icam1 PE=1 SV=1	0	10.812	6	3	4	3	78	3	Icam1	105.4	67.3	85.3	129.4	73.3	91.1	57.8	96.9	132.9	53.6	52	76.3	134.9	75.6	167	122.1	86	97.9333	85.3	87.7333	121.567	19.0596	28.6675	37.2445	42.6162	45.7023	21.568	32.4403	36.4996	48.2248	51.7171
Q8R3Y8	Interferon regulatory factor 2-binding protein 1 OS=Mus musculus GN=Irf2bp1 PE=1 SV=2	0.001	5.679	5	2	5	2	89	2	Irf2bp1		125		100.4	93.6			108		93.4		90.4	137.8			118.1	125	97	100.7	114.1	118.1	#DIV/0!	4.80833	10.3238	33.5169	#DIV/0!	#DIV/0!	5.44113	10.1173	37.9279	#DIV/0!
P0DOV2	Interferon-activable protein 204 OS=Mus musculus GN=Ifi204 PE=1 SV=1	0	10.894	4	2	5	1	138	2	Ifi204	79.1	83.4	93.3	86.5	74.4	88.7	120.5	90.8	121.4	82.4	115.2	101.6	105.7	185.1	158.2	146	85.2667	83.2	103.775	107.5	163.1	7.28171	7.7	20.1296	6.97639	20.0052	8.24003	8.71337	19.727	7.89453	22.6381
Q8CGE8	Interferon-activable protein 205-A OS=Mus musculus GN=Ifi205a PE=2 SV=1	0	8.112	6	2	3	1	73	2	Ifi205	83.3		79.7			90.4	109.6		127.4		152.2			209.5	159.6		81.5	90.4	118.5	152.2	184.55	2.54558	#DIV/0!	12.5865	#DIV/0!	35.2846	2.8806	#DIV/0!	12.3348	#DIV/0!	39.9283
Q9CQW9	Interferon-induced transmembrane protein 3 OS=Mus musculus GN=Ifitm3 PE=1 SV=1	0	6.966	20	2	6	2	123	2	Ifitm3	95.4	82.5	86.2	70.2	97.7	91.4	117.3	83.9	78.1	103.1	104.6	119.7	108	138.6	111.6	131.3	88.0333	86.4333	95.6	110.767	127.167	6.64254	14.4071	17.9841	7.92107	13.9665	7.51674	16.3031	17.6244	8.96353	15.8046
Q9CXY6	Interleukin enhancer-binding factor 2 OS=Mus musculus GN=Ilf2 PE=1 SV=1	0.001	5.902	7	2	6	2	26	2	Ilf2	184.7	111.8	96.5	169.8	94.9	104.8	73.1	91.2	98.9	82.3	60.9	80.2	108.2	61.2	89.4	84	131	123.167	86.375	83.1	78.2	47.1306	40.6879	11.1503	23.783	14.968	53.3333	46.0427	10.9273	26.913	16.9378
Q61730	Interleukin-1 receptor accessory protein OS=Mus musculus GN=Il1rap PE=1 SV=1	0	12.243	7	3	6	3	83	3	Il1rap	89.4	88.8	55.5	113.7	55.3	54.3	31.8	161.9	197	61	43.2	44.4	70.7	68.6	305.1	217.7	77.9	74.4333	112.925	52.7667	197.133	19.4013	34.0096	79.0456	15.5423	119.584	21.9546	38.4855	77.4647	17.5878	135.322
Q9Z0R4	Intersectin-1 OS=Mus musculus GN=Itsn1 PE=1 SV=2	0	15.294	3	4	7	4	187	4	Itsn1	84	103	110.5	65.2	120.6	116.5	102.6	99	106.8	116.4	135.7	113.6	88.2	115.1	106.2	116.5	99.1667	100.767	106.2	112.5	112.6	13.6596	30.8698	7.50999	23.7691	5.58659	15.4572	34.9324	7.35979	26.8973	6.32182
Q9DCB8	Iron-sulfur cluster assembly 2 homolog, mitochondrial OS=Mus musculus GN=Isca2 PE=1 SV=2	0	10.247	21	2	3	2	73	2	Isca2	57.4	179.4	95.9	88.4	113.7	93.7	116.5	158.7	91.4	127.3	114.6	105.9	119.6	123.2	93.7	139.7	110.9	98.6	123.475	113.367	118.867	62.3679	13.3428	27.886	6.93277	23.3041	70.5759	15.0988	27.3283	7.84517	26.3711
Q9D7P6	Iron-sulfur cluster assembly enzyme ISCU, mitochondrial OS=Mus musculus GN=Iscu PE=1 SV=1	0.001	5.536	11	2	4	2	53	2	Iscu	117.3	105.1	123.4	83.4	104.4	113.7	81.2	104.3	118.1	88	102.8	87.1	95.7	88.2	115.2	111	115.267	100.5	97.9	95.2	104.8	9.3179	15.5219	16.5922	7.86193	14.5286	10.5442	17.5647	16.2603	8.89662	16.4407
Q9DB29	Isoamyl acetate-hydrolyzing esterase 1 homolog OS=Mus musculus GN=Iah1 PE=1 SV=1	0.002	4.509	8	2	3	2	80	2	Iah1	110.7	111.4	93.4	82	102.9	117.1	97.1	98.4	93.8	91	78.7	104.9	100.9	91.4	86.6	99.7	105.167	100.667	95.075	94.8333	92.5667	10.1962	17.6563	3.33604	14.1143	6.62747	11.5381	19.9799	3.26932	15.9718	7.49969
Q8C0M9	Isoaspartyl peptidase/L-asparaginase OS=Mus musculus GN=Asrgl1 PE=1 SV=1	0.001	5.067	7	2	3	2	56	2	Asrgl1	86.6	101.4	110.4	69.2	102.5	106.7	117.7	96	87.5	114.5	114.1	121.7	104.6	108.6	92.8	144.5	99.4667	92.8	103.925	113.467	115.3	12.0172	20.5458	14.5392	8.56757	26.4932	13.5988	23.2498	14.2484	9.69512	29.9799
Q9D7B6	Isobutyryl-CoA dehydrogenase, mitochondrial OS=Mus musculus GN=Acad8 PE=1 SV=2	0	7.313	6	3	5	3	54	3	Acad8	73.3	121.6	99.9	59.7	100.1	58.4	124.8	120	85	131.7	112.2	122	94	157.1	91.6	103	98.2667	72.7333	115.375	109.4	117.233	24.1914	23.7091	20.8116	14.2084	34.9929	27.3751	26.8294	20.3954	16.0784	39.5982
Q91V64	Isochorismatase domain-containing protein 1 OS=Mus musculus GN=Isoc1 PE=1 SV=1	0	13.601	12	3	4	3	74	3	Isoc1	93.4	112.6	129.8	90.4	110	110.3	144	101.9	97.5	106.6	127.2	100.3	105.1	175.8	120.7	98.9	111.933	103.567	112.5	110.867	131.8	18.2092	11.4037	21.3262	14.3472	39.6334	20.6056	12.9044	20.8997	16.2354	44.8495
P85094	Isochorismatase domain-containing protein 2A OS=Mus musculus GN=Isoc2a PE=1 SV=1	0	11.637	21	2	5	2	69	2	Isoc2a		138.8		26.4	105.8			136.5		155.4		151.9	90			139.6	138.8	66.1	145.95	120.95	139.6	#DIV/0!	56.1443	13.3643	43.7699	#DIV/0!	#DIV/0!	63.5332	13.097	49.5303	#DIV/0!
Q9D6R2	Isocitrate dehydrogenase [NAD] subunit alpha, mitochondrial OS=Mus musculus GN=Idh3a PE=1 SV=1	0	76.866	32	17	76	17	1129	17	Idh3a	77	154.4	120.4	83.7	102.9	74.1	107.7	138.1	82.1	105.7	101.1	91.4	71	102	77.6	100.2	117.267	86.9	108.4	87.8333	93.2667	38.795	14.6642	22.9605	15.3637	13.5975	43.9007	16.5942	22.5013	17.3857	15.3871
P70404	Isocitrate dehydrogenase [NAD] subunit gamma 1, mitochondrial OS=Mus musculus GN=Idh3g PE=1 SV=1	0	29.967	23	7	13	7	282	7	Idh3g	135.4	165	115.4	157.3	92.4	75.9	71.4	120.8	86.1	77.2	59.9	67	80	66.2	64.9	74	138.6	108.533	88.875	68.9667	68.3667	24.9544	43.0314	22.1253	10.1933	4.92172	28.2385	48.6946	21.6828	11.5348	5.56945
O88844	Isocitrate dehydrogenase [NADP] cytoplasmic OS=Mus musculus GN=Idh1 PE=1 SV=2	0	124.414	46	24	66	24	1449	24	Idh1	88.6	101.4	105.3	120.9	93.2	100.6	99.9	94.1	94.1	94.2	96.1	92	93	110.1	84.1	105.3	98.4333	104.9	95.575	93.7	99.8333	8.73632	14.3419	2.88372	2.13776	13.8352	9.88608	16.2294	2.82604	2.4191	15.656
P54071	Isocitrate dehydrogenase [NADP], mitochondrial OS=Mus musculus GN=Idh2 PE=1 SV=3	0	60.203	40	18	46	18	362	18	Idh2	108.9	131	112.3	100.3	104.6	94	105.2	96.3	80.6	105.9	90.1	97.8	134.7	97.8	76	89.8	117.4	99.6333	97	107.533	87.8667	11.9	5.33135	11.7743	23.84	11.0278	13.4661	6.03299	11.5388	26.9774	12.4792
Q8BU30	Isoleucine--tRNA ligase, cytoplasmic OS=Mus musculus GN=Iars PE=1 SV=2	0.001	4.895	2	2	2	2	27	2	Iars	89.6	89.1	93.1	97.8	94	111.7	118.1	85.8	91.4	83.4	115.1	98.6	101.7	109.9	96	89.3	90.6	101.167	94.675	105.133	98.4	2.17945	9.3179	15.9723	8.76945	10.5076	2.46628	10.5442	15.6529	9.92357	11.8905
Q8BIJ6	Isoleucine--tRNA ligase, mitochondrial OS=Mus musculus GN=Iars2 PE=1 SV=1	0	44.037	10	8	17	8	439	8	Iars2	121.8	114.1	118.1	99.3	93	98.1	102.8	97.4	94.1	94.9	102.8	94.8	95.9	95.9	89.6	95.1	118	96.8	97.3	97.8333	93.5333	3.85097	3.34515	3.92683	4.33628	3.42977	4.35779	3.78539	3.84829	4.90696	3.88115
Q9JHI5	Isovaleryl-CoA dehydrogenase, mitochondrial OS=Mus musculus GN=Ivd PE=1 SV=1	0	61.038	25	12	38	12	689	12	Ivd	86.4	122.9	107.9	82.6	104.2	87.4	111.4	111.3	86.1	108	99.1	104.7	99.8	95.6	80.6	97.2	105.733	91.4	104.2	101.2	91.1333	18.3462	11.342	12.1696	3.05123	9.15715	20.7607	12.8346	11.9262	3.45279	10.3623
Q9CX00	IST1 homolog OS=Mus musculus GN=Ist1 PE=1 SV=1	0	9.893	7	3	9	3	204	3	Ist1	97.1	95	112.6	87.8	103.1	106	100.7	90.7	91.6	95.4	103.1	106.6	110.6	112.5	87.2	102	101.567	98.9667	94.6	106.767	100.567	9.61267	9.77872	4.54826	3.75278	12.7108	10.8778	11.0657	4.45729	4.24667	14.3836
Q9ET78	Junctophilin-2 OS=Mus musculus GN=Jph2 PE=1 SV=2	0	45.187	18	8	17	8	385	8	Jph2	75.3	101.6	113	67.6	106.6	100.6	114.9	98.3	103.5	122.6	132.9	112.4	101.2	115.1	120.7	111.3	96.6333	91.6	109.825	115.5	115.7	19.3345	21	10.9816	16.0758	4.72864	21.8791	23.7637	10.762	18.1914	5.35096
P02535	Keratin, type I cytoskeletal 10 OS=Mus musculus GN=Krt10 PE=1 SV=3	0	9.574	4	2	4	2	165	2	Krt10	142.3	55.7	47.6	322.9	104.2	111.5	10.7	85.9	44.9	68.4	13.9	51.7	98.1	97.4	33.5	174.3	81.8667	179.533	52.475	54.5667	101.733	52.4933	124.213	32.5237	42.1731	70.5	59.4017	140.56	31.8732	47.7234	79.7782
Q9Z2K1	Keratin, type I cytoskeletal 16 OS=Mus musculus GN=Krt16 PE=1 SV=3	0.006	3.04	4	2	2	2	29	2	Krt16	101.9	54.5	165.7	158.7	80	70.6	146.8	80.8	68.8	66	110.1	87.3	67.5	99	105.7	207	107.367	103.1	90.6	88.3	137.233	55.8012	48.3799	38.0126	21.3176	60.5125	63.145	54.747	37.2524	24.1231	68.4763
Q6IFX2	Keratin, type I cytoskeletal 42 OS=Mus musculus GN=Krt42 PE=1 SV=1	0	7.694	5	2	2	2	36	2	Krt42				117.5	87.7			74.7		109.9		118.6	63.2			743.8	#DIV/0!	102.6	92.3	90.9	743.8	#DIV/0!	21.0718	24.8902	39.1737	#DIV/0!	#DIV/0!	23.845	24.3924	44.3292	#DIV/0!
P04104	Keratin, type II cytoskeletal 1 OS=Mus musculus GN=Krt1 PE=1 SV=4	0	17.797	5	3	8	2	165	3	Krt1	111.4	41.6	46.3	161.3	92.3	72.2	18.3	58.6	34.3	66.3	20.5	96.5	95.2	40.3	51.8	509	66.4333	108.6	44.375	70.7333	200.367	39.0131	46.733	22.0942	43.5082	267.346	44.1475	52.8833	21.6524	49.2342	302.531
Q3TTY5	Keratin, type II cytoskeletal 2 epidermal OS=Mus musculus GN=Krt2 PE=1 SV=1	0	10.301	3	2	4	1	137	2	Krt2	118	26	61.8	153.9	53	94.3	28.4	31.7	29.3	64.8	85.7	68	62.3	126.7	57.2	394.2	68.6	100.4	38.55	72	192.7	46.3754	50.7258	17.5553	12.202	177.93	52.4787	57.4017	17.2042	13.8079	201.347
Q3UV17	Keratin, type II cytoskeletal 2 oral OS=Mus musculus GN=Krt76 PE=1 SV=1	0	9.257	4	3	17	1	263	3	Krt76	100.5		53.8	115.4	62.3	69.2	22.6	26.7	34.1	49	19.1	87	77.2	79.2	35.3	737	77.15	82.3	33.1	61.1	283.833	33.0219	28.8723	11.6192	36.7016	393.067	37.3678	32.6721	11.3869	41.5318	444.797
Q922U2	Keratin, type II cytoskeletal 5 OS=Mus musculus GN=Krt5 PE=1 SV=1	0	12.68	6	4	16	2	103	4	Krt5	91.4	39.5	56.7	163.8	83.7	63	17.9	46.8	28.8	73	16.8	116.3	112.6	56	41.3	810.8	62.5333	103.5	41.625	81.9	302.7	26.4372	53.2371	24.073	56.4086	440.089	29.9165	60.2435	23.5915	63.8323	498.007
P11679	Keratin, type II cytoskeletal 8 OS=Mus musculus GN=Krt8 PE=1 SV=4	0	12.237	7	5	33	1	491	5	Krt8	91.6	48.2	52	144.4	88.8	155.7		54.3	109.3	69.7	30.6	71.1	101.1	47.7	54.4	487.6	63.9333	129.633	77.7667	67.6	196.567	24.0353	35.8112	28.3735	35.3801	252.065	27.1984	40.5242	27.806	40.0363	285.238
Q8K274	Ketosamine-3-kinase OS=Mus musculus GN=Fn3krp PE=1 SV=2	0	14.277	10	3	9	3	73	3	Fn3krp	79.1	104.6	108.1	67.5	113.7	103.7	114.7	100.8	104.1	131	112.1	118.9	102	130.6	136.1	119.4	97.2667	94.9667	112.65	111	128.7	15.8298	24.3067	13.5947	8.50353	8.51058	17.9131	27.5056	13.3228	9.62265	9.63063
Q60749	KH domain-containing, RNA-binding, signal transduction-associated protein 1 OS=Mus musculus GN=Khdrbs1 PE=1 SV=2	0	13.037	7	4	13	4	163	4	Khdrbs1	82.2	100	109.9	65.1	118.2	114	115.5	115.5	95.1	120.1	109.9	106.2	85.9	107.4	107.7	108.5	97.3667	99.1	111.55	100.667	107.867	14.0365	29.5197	11.179	12.9214	0.568624	15.8838	33.4046	10.9554	14.622	0.643459
Q9R226	KH domain-containing, RNA-binding, signal transduction-associated protein 3 OS=Mus musculus GN=Khdrbs3 PE=1 SV=1	0.001	6.444	5	2	4	2	55	2	Khdrbs3	79.9	112.7	111.3	66	108.8	107.3	114.1	101.6	91.3	112	126.2	120.2	92.3	117.9	112.1	119.4	101.3	94.0333	104.75	112.9	116.467	18.5462	24.2892	10.501	18.0906	3.8553	20.987	27.4858	10.2909	20.4714	4.36268
Q6ZPU9	KIF1-binding protein OS=Mus musculus GN=Kif1bp PE=1 SV=2	0	7.923	6	2	5	2	146	2	2510003E04Rik; Kif1bp	108.1		167.1			161.7	109.1		163.3		193.5			145.7	155.6		137.6	161.7	136.2	193.5	150.65	41.7193	#DIV/0!	38.3252	#DIV/0!	7.00036	47.2098	#DIV/0!	37.5587	#DIV/0!	7.92165
Q61595	Kinectin OS=Mus musculus GN=Ktn1 PE=1 SV=1	0	25.57	5	7	9	7	148	7	Ktn1	110.1	96.2	108.3	67.9	102.4	108	94.2	101.5	104.4	109	100.1	110.8	91.1	90.3	104.2	107.3	104.867	92.7667	102.275	100.667	100.6	7.55932	21.7164	6.20611	9.86222	9.05373	8.55418	24.5745	6.08199	11.1601	10.2453
O88447	Kinesin light chain 1 OS=Mus musculus GN=Klc1 PE=1 SV=3	0	8.894	4	2	6	2	120	2	Klc1	74.5	81.5	110.3	58.1	104	120.3	127.3	83.7	82.9	99.9	133.6	103.2	77.7	127.5	88.3	100.5	88.7667	94.1333	98.45	104.833	105.433	18.974	32.2525	20.7669	27.9858	20.0602	21.4711	36.4971	20.3515	31.6689	22.7003
Q91W40	Kinesin light chain 3 OS=Mus musculus GN=Klc3 PE=1 SV=1	0	8.193	6	2	3	2	44	2	Klc3	62.7	114.7	111.8	111.8	124.8	94.9	145.9	116.4	84.1	147.5	145.1	157.9	103.3	143.4	104.3	133.9	96.4	110.5	123.475	135.433	127.2	29.2211	14.9923	29.8916	28.5547	20.3929	33.0667	16.9654	29.2938	32.3127	23.0767
Q9DBS5	Kinesin light chain 4 OS=Mus musculus GN=Klc4 PE=1 SV=1	0	7.491	4	2	3	2	69	2	Klc4	75.7	91	110.9	77.9	114.7	131.7	107.8	101.6	95.2	105.5	126.9	125.3	93.8	122.2	91.3	105.5	92.5333	108.1	102.525	115.333	106.333	17.65	27.5005	5.51324	18.6656	15.4668	19.9729	31.1198	5.40298	21.1221	17.5024
Q61768	Kinesin-1 heavy chain OS=Mus musculus GN=Kif5b PE=1 SV=3	0	23.083	11	9	11	9	57	9	Kif5b	119.1	96.5	111.2	88.9	104.7	111.1	85.9	85.4	96.4	89	109.6	90	103.9	88.4	104.7	92	108.933	101.567	89.175	101.167	95.0333	11.4692	11.4269	5.07305	10.0818	8.5629	12.9787	12.9307	4.97159	11.4087	9.68984
Q9EQW7	Kinesin-like protein KIF13A OS=Mus musculus GN=Kif13a PE=1 SV=1	0	17.454	2	3	3	3	155	3	Kif13a		181.1		271.3	99.6			86.5		71.3		88.7	243.5			212.7	181.1	185.45	78.9	166.1	212.7	#DIV/0!	121.41	10.748	109.46	#DIV/0!	#DIV/0!	137.389	10.5331	123.866	#DIV/0!
O35071	Kinesin-like protein KIF1C OS=Mus musculus GN=Kif1c PE=1 SV=2	0	11.492	3	4	7	4	108	4	Kif1c																	#DIV/0!	#DIV/0!	#DIV/0!	#DIV/0!	#DIV/0!	#DIV/0!	#DIV/0!	#DIV/0!	#DIV/0!	#DIV/0!	#DIV/0!	#DIV/0!	#DIV/0!	#DIV/0!	#DIV/0!
O08677	Kininogen-1 OS=Mus musculus GN=Kng1 PE=1 SV=1	0	54.329	18	13	58	13	1118	13	Kng1	139.6	58.2	76	97.8	100.3	54	53.4	107.4	196.2	80.3	34.5	42.7	105.6	82	202	109.9	91.2667	84.0333	109.325	60.9333	131.3	42.7936	26.0396	61.9705	38.8991	62.7971	48.4255	29.4666	60.7311	44.0185	71.0616
Q8BX02	KN motif and ankyrin repeat domain-containing protein 2 OS=Mus musculus GN=Kank2 PE=1 SV=1	0	101.187	24	22	56	22	1109	22	Kank2	78.5	95.8	127.4	66.9	105.7	101.3	126.4	88.4	91.4	104.2	134.1	127.5	99.3	122.9	103.5	104.6	100.567	91.3	102.6	120.3	110.333	24.796	21.2452	17.2827	18.4835	10.8969	28.0594	24.0412	16.9371	20.9161	12.3311
Q6P9J5	KN motif and ankyrin repeat domain-containing protein 4 OS=Mus musculus GN=Kank4 PE=1 SV=1	0	13.953	3	2	6	2	253	2	Kank4	75	102.5	78.1	66.3	113.3	93.7	87.9	98.9	77.7	98.2	115.8	107.6	97.7	93.5	96	93.4	85.2	91.1	90.675	107.033	94.3	15.0622	23.6076	10.0055	9.0633	1.47309	17.0445	26.7145	9.80535	10.2561	1.66696
Q71RI9	Kynurenine--oxoglutarate transaminase 3 OS=Mus musculus GN=Kyat3 PE=1 SV=1	0	14.431	7	3	6	3	215	3	Ccbl2; Kyat3	106.1	158.5	126.5	111.8	106.5	95.9	101.7	106.6	106	108.5	92.5	95.7	101	94.6	93.1	104.6	130.367	104.733	105.7	96.4	97.4333	26.4131	8.09588	2.8717	4.29302	6.25167	29.8893	9.16135	2.81427	4.85801	7.07443
P21956	Lactadherin OS=Mus musculus GN=Mfge8 PE=1 SV=3	0	121.658	46	21	67	21	1688	21	Mfge8	137.1	93.4	85.5	126.1	98.5	98	83.6	87.7	96.8	77.4	80.5	85.9	121.5	76.8	82.1	74.1	105.333	107.533	86.375	95.9667	77.6667	27.7929	16.0811	8.13813	22.2767	4.06981	31.4506	18.1975	7.97537	25.2085	4.60542
Q9CPU0	Lactoylglutathione lyase OS=Mus musculus GN=Glo1 PE=1 SV=3	0	18.895	17	6	21	6	249	6	Glo1	94	100.8	107.3	96.4	106.1	103.3	96.5	82.1	98.6	85	97.4	94.2	111.5	91.8	103.7	90.2	100.7	101.933	90.55	101.033	95.2333	6.65056	4.99233	8.21401	9.20453	7.37586	7.52582	5.64935	8.04973	10.4159	8.34657
Q99KP3	Lambda-crystallin homolog OS=Mus musculus GN=Cryl1 PE=1 SV=3	0	18.766	12	4	13	4	229	4	Cryl1	100.1	103.1	102.2	86	107.8	108.3	115.2	98.8	94.3	124.8	104.5	128.3	114.9	104	86.7	125.5	101.8	100.7	108.275	115.9	105.4	1.53948	12.733	14.2139	11.9315	19.4378	1.74209	14.4088	13.9297	13.5017	21.996
Q61029	Lamina-associated polypeptide 2, isoforms beta/delta/epsilon/gamma OS=Mus musculus GN=Tmpo PE=1 SV=4	0	24.561	15	5	17	5	474	5	Tmpo	98.9	91.4	104.4	103.7	101.6	106.2	99.4	108	113.8	95.9	109.7	89.1	84.3	100.5	121.6	89.7	98.2333	103.833	104.275	94.3667	103.933	6.52559	2.3029	8.13444	13.4942	16.2248	7.3844	2.60597	7.97175	15.2701	18.3601
P14733	Lamin-B1 OS=Mus musculus GN=Lmnb1 PE=1 SV=3	0	204.53	59	48	114	41	1597	48	Lmnb1	95.7	103	108.3	94.3	102.1	116.8	104.3	94.4	102	98.7	107.3	100.1	101.8	91.5	108.3	93.7	102.333	104.4	99.85	103.067	97.8333	6.3264	11.425	4.29922	3.76342	9.1309	7.159	12.9286	4.21324	4.25871	10.3326
P21619	Lamin-B2 OS=Mus musculus GN=Lmnb2 PE=1 SV=2	0	103.062	40	24	57	17	847	24	Lmnb2	87.5	117.5	108.9	72.1	114.9	105.3	110	106.8	99.8	125.4	128.1	117.6	103.7	111.7	118.3	116.4	104.633	97.4333	110.5	116.467	115.467	15.4484	22.4583	10.808	12.2394	3.39755	17.4815	25.4139	10.5919	13.8502	3.84469
Q60675	Laminin subunit alpha-2 OS=Mus musculus GN=Lama2 PE=1 SV=2	0	12.497	2	3	4	3	133	3	Lama2	98.8		128.8			110.8	155		105.1		172.6			159.8	117.6		113.8	110.8	130.05	172.6	138.7	21.2132	#DIV/0!	35.2846	#DIV/0!	29.8399	24.005	#DIV/0!	34.5789	#DIV/0!	33.767
P97927	Laminin subunit alpha-4 OS=Mus musculus GN=Lama4 PE=1 SV=2	0	109.245	13	26	63	26	1411	26	Lama4	99.2	117	98.1	106.5	90.6	100.5	89.5	119.3	93.5	89.5	92.3	99.3	107.9	88.7	107.4	118.3	104.767	99.2	97.95	99.8333	104.8	10.6086	8.02932	14.3577	7.81366	14.9703	12.0048	9.08603	14.0705	8.84199	16.9405
Q61001	Laminin subunit alpha-5 OS=Mus musculus GN=Lama5 PE=1 SV=4	0	16.384	2	5	7	5	154	5	Lama5	94.2	118.7	91.1	113.7	109.8	102.3	113.9	93.4	86.9	105.8	135.9	108.6	115.3	129.3	102.5	105.3	101.333	108.6	100	119.933	112.367	15.1196	5.79396	12.1384	14.2276	14.7314	17.1095	6.55649	11.8956	16.1	16.6701
P02469	Laminin subunit beta-1 OS=Mus musculus GN=Lamb1 PE=1 SV=3	0.001	5.225	1	2	4	2	32	2	Lamb1	156	100.3	71	188	53.4	59	59.5	124.1	117.2	48.9	62.4	48.5	64.5	56.1	123.1	90	109.1	100.133	87.425	58.4667	89.7333	43.1779	76.1463	38.7108	8.69502	33.5008	48.8604	86.1676	37.9366	9.83934	37.9097
Q61292	Laminin subunit beta-2 OS=Mus musculus GN=Lamb2 PE=1 SV=2	0	228.278	22	40	113	40	2451	40	Lamb2	115.6	107.4	94.1	122	87.7	92.4	79	105.1	103.3	79.3	79.8	89.3	106.4	77.6	120.3	109.4	105.7	100.7	91.675	91.8333	102.433	10.8503	18.5954	14.4818	13.4797	22.1861	12.2783	21.0427	14.1922	15.2538	25.1059
P02468	Laminin subunit gamma-1 OS=Mus musculus GN=Lamc1 PE=1 SV=2	0	123.412	17	26	65	26	1181	26	Lamc1	118.7	114.3	87.5	126.6	79.2	79.9	78	130.2	108.3	71.4	76.8	87.3	96.1	74.4	130.9	116.9	106.833	95.2333	96.975	86.7333	107.4	16.8871	27.1666	27.3635	9.66247	29.4236	19.1095	30.7419	26.8163	10.9341	33.296
O89112	LanC-like protein 1 OS=Mus musculus GN=Lancl1 PE=1 SV=1	0	8.954	5	2	4	2	115	2	Lancl1	157.1	102.2	96.8	174.2	94.5	112.3	65.4	68.7	104.4	68.3	53.4	63.1	119	57.2	79	72.1	118.7	127	76.7	78.5	69.4333	33.3648	41.8341	18.5251	35.4078	11.142	37.7558	47.3397	18.1546	40.0677	12.6083
Q9Z1R2	Large proline-rich protein BAG6 OS=Mus musculus GN=Bag6 PE=1 SV=1	0	7.27	3	2	2	2	40	2	Bag6	147	96.1	109	56.1	88.4	109.8	56.5	87.3	144.9	94.8	59.7	119.2	99.3	40.3	91.3	110	117.367	84.7667	95.875	92.7333	80.5333	26.4614	27.0337	36.6448	30.2887	36.0758	29.9438	30.5916	35.9119	34.2749	40.8236
Q8CG19	Latent-transforming growth factor beta-binding protein 1 OS=Mus musculus GN=Ltbp1 PE=1 SV=2	0	24.109	4	7	10	7	182	7	Ltbp1	138.1	94	88.4	182.6	55	86.7	70.8	84.7	114.5	78.1	89.4	71.7	105.6	76.7	123.4	74.4	106.833	108.1	87.025	88.9	91.5	27.2221	66.4373	19.1763	16.9555	27.6501	30.8047	75.1808	18.7927	19.187	31.2891
O08999	Latent-transforming growth factor beta-binding protein 2 OS=Mus musculus GN=Ltbp2 PE=1 SV=2	0	12.519	1	2	4	2	147	2	Ltbp2	103.3	121.5	104.7	102.8	75.3	82.2	78.6	98.7	114.9	98.4	104.6	100.9	77.5	90.3	117.1	78.8	109.833	86.7667	97.65	94.3333	95.4	10.1278	14.3075	14.8563	14.695	19.6527	11.4607	16.1904	14.5592	16.629	22.2392
Q8K4G1	Latent-transforming growth factor beta-binding protein 4 OS=Mus musculus GN=Ltbp4 PE=1 SV=2	0	128.123	13	20	51	20	1449	20	Ltbp4	88.6	95.5	99.8	185.2	74.4	104.7	67.3	104.7	122.6	67.2	85.1	79.9	91.8	62.4	124.7	82.1	94.6333	121.433	90.45	85.6	89.7333	5.65007	57.264	27.7679	5.96574	31.8437	6.39366	64.8003	27.2125	6.75087	36.0346
O89017	Legumain OS=Mus musculus GN=Lgmn PE=1 SV=1	0.001	5.618	4	2	3	2	47	2	Lgmn	103.2	87.4	124.5	71	111.2	97.7	139.1	99.1	82.2	105.8	143.5	109.5	91.6	137.2	99.8	110.7	105.033	93.3	106.55	114.867	115.9	18.6178	20.458	23.8641	26.3629	19.2346	21.0681	23.1504	23.3868	29.8324	21.766
Q8BVA4	Leiomodin-1 OS=Mus musculus GN=Lmod1 PE=1 SV=1	0	39.336	20	13	42	13	327	13	Lmod1	99.7	101.6	104.8	106.8	97.6	113.8	105	98.4	94.6	81.1	111.9	98.9	99.5	85.8	112.2	84.2	102.033	106.067	94.775	103.433	94.0667	2.57747	8.12486	10.0785	7.33848	15.7243	2.91668	9.19414	9.87691	8.30428	17.7937
Q6DVA0	LEM domain-containing protein 2 OS=Mus musculus GN=Lemd2 PE=1 SV=1	0	14.187	12	5	11	5	112	5	Lemd2	91.4	103.1	130.6	65.7	113.9	126.4	122.5	77.5	95.6	106.9	135.3	119.1	102.1	111.1	101.1	113.6	108.367	102	100.625	118.833	108.6	20.1237	32.052	18.9553	16.6016	6.61438	22.7721	36.2702	18.5762	18.7865	7.48487
Q9Z2I0	LETM1 and EF-hand domain-containing protein 1, mitochondrial OS=Mus musculus GN=Letm1 PE=1 SV=1	0	58.08	23	13	26	13	241	13	Letm1	81.3	144.9	111.9	86.3	112.8	83.8	98.3	135.9	100.5	103.1	98.2	94.6	84.9	86.4	98.4	102	112.7	94.3	109.45	92.5667	95.6	31.8075	16.0702	17.7421	6.8792	8.16823	35.9936	18.1851	17.3873	7.78454	9.24322
Q924L1	LETM1 domain-containing protein 1 OS=Mus musculus GN=Letmd1 PE=1 SV=1	0	13.325	7	2	5	2	158	2	Letmd1	77.3	110.3	130.6	70.8	114.7	84.5	109.5	117.8	78	115.1	94.5	111.8	87	98.1	74.4	94.6	106.067	90	105.1	97.7667	89.0333	26.901	22.4609	18.3944	12.7186	12.7931	30.4413	25.4168	18.0265	14.3925	14.4768
Q6PB66	Leucine-rich PPR motif-containing protein, mitochondrial OS=Mus musculus GN=Lrpprc PE=1 SV=2	0	37.094	8	11	22	11	257	11	Lrpprc	89.6	128.7	111.7	103.9	99.6	90.4	116.8	106.5	86.9	103.8	100.6	97.9	92.2	110.5	88.7	84.8	110	97.9667	103.5	96.9	94.6667	19.6054	6.89662	12.4035	4.28836	13.85	22.1855	7.80426	12.1554	4.85273	15.6728
Q8BVU0	Leucine-rich repeat and calponin homology domain-containing protein 3 OS=Mus musculus GN=Lrch3 PE=1 SV=3	0	7.223	4	3	5	3	105	3	Lrch3	104.3	105.4	122.7	113.1	87.7	123.1	129.9	104.2	89.5	83.5	111.9	93.6	128.3	86.6	105.3	132.8	110.8	107.967	101.775	111.267	108.233	10.3204	18.2497	20.6684	17.3587	23.2393	11.6786	20.6515	20.255	19.6432	26.2977
Q3UZ39	Leucine-rich repeat flightless-interacting protein 1 OS=Mus musculus GN=Lrrfip1 PE=1 SV=2	0	26.347	10	6	10	6	160	6	Lrrfip1	105	110.9	115.3	114.3	90.7	118.1	98.5	94.1	114.1	79.9	114.3	86.7	90.1	93.3	114.6	77.4	110.4	107.7	96.65	97.0333	95.1	5.16817	14.8445	14.083	15.0497	18.6652	5.84834	16.7982	13.8013	17.0303	21.1217
Q9CXD9	Leucine-rich repeat-containing protein 17 OS=Mus musculus GN=Lrrc17 PE=2 SV=1	0.002	3.949	4	2	5	2	48	2	Lrrc17	74.6	93.2	113.5	163.3	75.3	96.9	120.4	61.1	75.9	71.8	120.2	73.8	111.2	107.9	84.1	64.4	93.7667	111.833	82.3	101.733	85.4667	19.4562	45.8612	26.1551	24.606	21.7822	22.0168	51.8969	25.6319	27.8443	24.6489
Q9D1G5	Leucine-rich repeat-containing protein 57 OS=Mus musculus GN=Lrrc57 PE=1 SV=1	0	9.104	13	3	4	3	53	3	Lrrc57	56.7	96.7	113.8	63.5	111.8	86.1	135.3	95.9	71.4	117.4	149.4	120.4	97.6	156.1	97.8	108.8	89.0667	87.1333	105	122.467	120.9	29.3053	24.1666	27.59	25.9618	30.9763	33.1621	27.3471	27.0382	29.3785	35.053
Q922Q8	Leucine-rich repeat-containing protein 59 OS=Mus musculus GN=Lrrc59 PE=1 SV=1	0	6.596	3	2	3	2	62	2	Lrrc59	75.2	93.9	99.1	117	89.2	97.2	108.3	116.4	83.8	76.9	162	93.9	86.2	113.4	129.3	130.6	89.4	101.133	96.35	114.033	124.433	12.5694	14.3113	18.979	41.7184	9.57723	14.2236	16.1948	18.5994	47.2088	10.8377
Q8C129	Leucyl-cystinyl aminopeptidase OS=Mus musculus GN=Lnpep PE=1 SV=1	0	54.965	9	8	14	8	572	8	Lnpep	101.7	102.2	124.7	89.2	105.6	107.1	120.5	98.6	94.8	105.5	122.7	114.9	103.5	113.9	104.9	98.1	109.533	100.633	104.85	113.7	105.633	13.1371	9.92992	11.3345	9.65609	7.92549	14.866	11.2368	11.1078	10.9269	8.96853
P42703	Leukemia inhibitory factor receptor OS=Mus musculus GN=Lifr PE=1 SV=1	0	10.222	3	3	6	3	126	3	Lifr	60.4	76.4	70.6	105.6	118.9	97	69.5	99.9	154.1	132.2	95.4	71.1	94.3	115.1	201.7	155	69.1333	107.167	113.925	86.9333	157.267	8.10021	11.0337	37.0508	13.7231	43.3445	9.16625	12.4858	36.3098	15.5291	49.0489
Q9D154	Leukocyte elastase inhibitor A OS=Mus musculus GN=Serpinb1a PE=1 SV=1	0	21.997	13	5	7	5	182	5	Serpinb1a	109.1	103.8	92.4	65.9	86.9	82.2	105	88.8	64.9	125.3	84.2	101.4	94.7	112.4	58.9	103	101.767	78.3333	96	93.4333	91.4333	8.53366	11.021	25.5509	8.66968	28.564	9.65674	12.4715	25.0398	9.81067	32.3232
Q61735	Leukocyte surface antigen CD47 OS=Mus musculus GN=Cd47 PE=1 SV=2	0	8.882	7	2	7	2	59	2	Cd47	71.9	108.1	95.4	104.4	90.3	90.6	139.8	112.8	64.2	94.1	135.4	87.8	111	147	96.3	107.5	91.8	95.1	102.725	111.4	116.933	18.3665	8.05543	31.8048	23.8025	26.6339	20.7837	9.11558	31.1687	26.9351	30.1391
P24527	Leukotriene A-4 hydrolase OS=Mus musculus GN=Lta4h PE=1 SV=4	0	57.964	26	14	27	14	345	14	Lta4h	107.6	102.7	107	116.6	106.1	109.3	98.3	88.2	96.7	102.5	84.3	94.6	117.2	91.8	90	104.1	105.767	110.667	96.425	98.7	95.3	2.6727	5.38176	6.0041	16.8288	7.67398	3.02445	6.09003	5.88401	19.0436	8.68393
Q3UH68	LIM and calponin homology domains-containing protein 1 OS=Mus musculus GN=Limch1 PE=1 SV=2	0	24.261	10	8	13	8	142	8	Limch1	97.5	94.7	108.1	121.2	104.6	120.4	90.2	89.8	110.3	79.4	98	86.1	102.6	85.3	105.2	90.7	100.1	115.4	92.425	95.5667	93.7333	7.06824	9.36162	12.9229	8.51489	10.2909	7.99847	10.5937	12.6645	9.6355	11.6453
Q8VEE1	LIM and cysteine-rich domains protein 1 OS=Mus musculus GN=Lmcd1 PE=1 SV=1	0	73.937	35	15	56	15	1000	15	Lmcd1	107.9	98.1	90.9	114.3	100	112.6	94.3	99.4	99.2	101.8	113.4	95.9	89.5	90.3	95.8	92.2	98.9667	108.967	98.675	99.6	92.7667	8.53307	7.81174	3.14682	12.3721	2.79344	9.65608	8.83982	3.08389	14.0004	3.16108
Q91XD2	LIM and senescent cell antigen-like-containing domain protein 2 OS=Mus musculus GN=Lims2 PE=1 SV=1	0.001	5.902	4	3	6	3	52	3	Lims2	87.9	98.8	97.3	75.2	105.6	107.1	103.9	94.9	79.7	107.4	98.1	116.2	101.3	85.2	87.1	94.8	94.6667	95.9667	96.475	105.2	89.0333	5.9079	18.0001	12.3608	9.65971	5.08363	6.68542	20.369	12.1136	10.931	5.75267
Q61792	LIM and SH3 domain protein 1 OS=Mus musculus GN=Lasp1 PE=1 SV=1	0	85.075	44	16	63	16	961	16	Lasp1	120.8	97.2	108	99.2	105.5	100.8	95.3	96.2	112.1	97.5	105.8	93.1	89.3	98.8	113.6	107.9	108.667	101.833	100.275	96.0667	106.767	11.8141	3.27465	7.93489	8.64079	7.46481	13.3689	3.70562	7.77619	9.77798	8.44722
Q9ERG0	LIM domain and actin-binding protein 1 OS=Mus musculus GN=Lima1 PE=1 SV=3	0	26.555	10	7	12	7	196	7	Lima1	83.2	90.7	100.9	42.3	112.8	96.2	131.3	99.2	90.5	130.2	159.6	119.8	73.9	137.2	110.3	119.8	91.6	83.7667	112.8	117.767	122.433	8.88426	36.8579	21.0338	42.8862	13.642	10.0535	41.7086	20.6131	48.5303	15.4373
Q9JKS4	LIM domain-binding protein 3 OS=Mus musculus GN=Ldb3 PE=1 SV=1	0	144.303	31	20	82	20	2056	20	Ldb3	97	101.7	110.8	77.1	108.6	104.8	110.4	90.1	89.3	110.5	112.9	119.8	121.5	107.5	95.2	101.6	103.167	96.8333	100.075	118.067	101.433	7.01593	17.1949	11.9845	4.55448	6.15169	7.93928	19.4578	11.7448	5.15388	6.9613
Q9QXD8	LIM domain-containing protein 1 OS=Mus musculus GN=Limd1 PE=1 SV=2	0	28.789	19	6	12	6	356	6	Limd1	97.7	96.3	124.9	70.1	113.4	97.9	127.2	92.5	103.9	95.7	127.8	130.2	113.9	130.8	111.9	109.2	106.3	93.8	104.825	123.967	117.3	16.1233	21.9392	15.6702	8.80019	11.769	18.2452	24.8266	15.3568	9.95835	13.3179
Q9DC07	LIM zinc-binding domain-containing Nebulette OS=Mus musculus GN=Nebl PE=1 SV=1	0	32.176	27	7	16	7	351	7	Nebl	86.1	93.6	109.9	94.4	96.5	114.3	107.9	88.3	100.3	92.2	119.8	90.1	108	99.4	145.8	113.4	96.5333	101.733	97.175	105.967	119.533	12.1681	10.9336	8.72367	14.954	23.8003	13.7695	12.3725	8.5492	16.9221	26.9326
P53395	Lipoamide acyltransferase component of branched-chain alpha-keto acid dehydrogenase complex, mitochondrial OS=Mus musculus GN=Dbt PE=1 SV=2	0	25.415	13	6	10	6	143	6	Dbt	84.9	131.9	103.2	89.4	112.6	84.3	93.9	132.6	77.3	114.2	97.7	103.9	86.1	94.2	99.1	108.7	106.667	95.4333	104.5	95.9	100.667	23.691	15.0839	24.0548	9.03549	7.37586	26.8089	17.069	23.5737	10.2246	8.34657
Q8BFW7	Lipoma-preferred partner homolog OS=Mus musculus GN=Lpp PE=1 SV=1	0	264.868	37	28	196	28	4749	28	Lpp	83.7	88.5	113.6	75.3	101.3	106.4	113	85.4	96.4	95.8	125.5	109.6	96.5	113.3	99.5	92.3	95.2667	94.3333	97.65	110.533	101.7	16.0575	16.6794	11.4115	14.5225	10.6715	18.1708	18.8746	11.1833	16.4338	12.0759
Q61805	Lipopolysaccharide-binding protein OS=Mus musculus GN=Lbp PE=1 SV=2	0.001	4.871	5	2	3	2	0	2	Lbp	101.1		87.2			61.2	80.6		106		78.4			121.9	90.6		94.15	61.2	93.3	78.4	106.25	9.82878	#DIV/0!	17.9605	#DIV/0!	22.1324	11.1223	#DIV/0!	17.6013	#DIV/0!	25.0452
Q9ESE1	Lipopolysaccharide-responsive and beige-like anchor protein OS=Mus musculus GN=Lrba PE=1 SV=1	0	7.474	1	2	2	2	59	2	Lrba		119.7		90.7	105.5			94.1		86.4		111	114.9			100	119.7	98.1	90.25	112.95	100	#DIV/0!	10.4652	5.44472	2.75772	#DIV/0!	#DIV/0!	11.8425	5.33583	3.12065	#DIV/0!
Q8BSS9	Liprin-alpha-2 OS=Mus musculus GN=Ppfia2 PE=1 SV=2	0.006	2.995	2	2	2	2	0	2	Ppfia2	54.1		86.7			90.7	117.6		87.8		103.6			148.9	184.5		70.4	90.7	102.7	103.6	166.7	23.0517	#DIV/0!	21.0718	#DIV/0!	25.173	26.0854	#DIV/0!	20.6503	#DIV/0!	28.4859
Q8C8U0	Liprin-beta-1 OS=Mus musculus GN=Ppfibp1 PE=1 SV=3	0	16.191	6	4	7	4	179	4	Ppfibp1	84.6	102.7	121	50.1	93.3	128.4	128.9	79.9	121.9	143.1	148.7	128.2	82.1	127.6	130.1	117.4	102.767	90.6	118.45	119.667	125.033	18.2001	39.2198	27.1712	34.1102	6.7278	20.5953	44.3813	26.6278	38.5993	7.61323
P06151	L-lactate dehydrogenase A chain OS=Mus musculus GN=Ldha PE=1 SV=3	0	70.419	32	13	36	12	693	13	Ldha	117.5	103.7	97	126.9	99.9	96	89.9	90.9	101.8	96.4	84.2	87.1	96.2	98.2	93.8	95.5	106.067	107.6	94.75	89.1667	95.8333	10.4529	16.8277	5.50061	6.26126	2.21886	11.8286	19.0423	5.39059	7.08528	2.51087
P16125	L-lactate dehydrogenase B chain OS=Mus musculus GN=Ldhb PE=1 SV=2	0	51.594	34	12	41	11	657	12	Ldhb	86.4	111.8	102.2	111.4	102.6	97.4	106.6	100.9	94.8	96.4	92.1	92	113	99.4	90.7	99.6	100.133	103.8	99.675	99.0333	96.5667	12.8255	7.07672	5.28985	12.0956	5.08167	14.5134	8.00807	5.18405	13.6875	5.75045
Q8CGK3	Lon protease homolog, mitochondrial OS=Mus musculus GN=Lonp1 PE=1 SV=2	0	46.686	14	13	27	13	399	13	Lonp1	75.5	125	105.7	71.2	112.7	88.8	127.7	114.1	79.7	118.2	128.6	111.2	95.7	122.2	93.3	106.8	102.067	90.9	109.925	111.833	107.433	24.9492	20.8295	20.9397	16.4591	14.4604	28.2327	23.5709	20.5209	18.6253	16.3635
Q60714	Long-chain fatty acid transport protein 1 OS=Mus musculus GN=Slc27a1 PE=1 SV=1	0	14.601	5	3	5	3	66	3	Slc27a1	91.1	97.5	91.3	79.2	108.3	85.6	100.8	115.6	104.6	119.1	103.8	127.1	103.7	111	100.1	84.4	93.3	91.0333	110.025	111.533	98.5	3.63868	15.2919	8.71718	13.4812	13.372	4.11756	17.3045	8.54283	15.2554	15.1318
Q91VE0	Long-chain fatty acid transport protein 4 OS=Mus musculus GN=Slc27a4 PE=1 SV=1	0.001	5.623	5	3	5	3	17	3	Slc27a4	85.7	89.1	101.6	65.6	97.6	113	122.6	99.8	80.2	108.2	117.4	118.3	89.6	110.5	83.4	113.1	92.1333	92.0667	102.7	108.433	102.333	8.37277	24.1796	17.7099	16.3164	16.4482	9.47468	27.3618	17.3557	18.4637	18.6129
P51174	Long-chain specific acyl-CoA dehydrogenase, mitochondrial OS=Mus musculus GN=Acadl PE=1 SV=2	0	102.856	33	18	77	18	1345	18	Acadl	81.7	154.3	117.4	97.7	96.9	73.9	93.4	130.1	91.7	99.5	85.4	79.7	68.9	86.1	78	87.5	117.8	89.5	103.675	78	83.8667	36.3017	13.5159	17.9322	8.38033	5.12868	41.0792	15.2947	17.5735	9.48324	5.80364
P41216	Long-chain-fatty-acid--CoA ligase 1 OS=Mus musculus GN=Acsl1 PE=1 SV=2	0	69.91	28	19	47	18	588	19	Acsl1	93.6	149.9	108.6	119.4	99.4	83.4	107.8	129	101.4	99.9	95.2	84.5	95.8	114.8	112.3	90.3	117.367	100.733	109.525	91.8333	105.8	29.1558	18.037	13.4277	6.35793	13.4815	32.9929	20.4108	13.1591	7.19468	15.2557
Q8JZR0	Long-chain-fatty-acid--CoA ligase 5 OS=Mus musculus GN=Acsl5 PE=1 SV=1	0	12.907	6	4	5	3	69	4	Acsl5	85.3	103.3	125.7	62	134.5	86.3	129.9	177.2	73.1	88.5	120.3	95.2	58.5	121.4	86.1	89.6	104.767	94.2667	117.175	91.3333	99.0333	20.2399	36.9007	46.654	31.0809	19.449	22.9036	41.7571	45.7209	35.1714	22.0086
Q9D358	Low molecular weight phosphotyrosine protein phosphatase OS=Mus musculus GN=Acp1 PE=1 SV=3	0	7.579	14	3	4	3	42	3	Acp1; LOC631286; LOC102642088	99.4	96.3	100.7	104.7	96.2	113.9	93.7	84.9	89.2	99.4	83.2	93.1	102.9	101	99.8	91.3	98.8	104.933	91.8	93.0667	97.3667	2.26053	8.85231	6.21128	9.85004	5.28804	2.55803	10.0173	6.08705	11.1464	5.98398
P51885	Lumican OS=Mus musculus GN=Lum PE=1 SV=2	0	123.844	40	19	68	19	1326	19	Lum	99.5	83.1	99.6	136	85.8	123.4	93.4	89	104	90.6	100.3	96	90.9	91.3	93.2	83.4	94.0667	115.067	94.25	95.7333	89.3	9.49754	26.1169	6.74957	4.70567	5.19711	10.7475	29.5541	6.61458	5.32497	5.88109
P32067	Lupus La protein homolog OS=Mus musculus GN=Ssb PE=1 SV=1	0.001	5.342	7	3	4	3	0	3	Ssb	101.9	111	123.3	66.2	117.3	113.9	117.5	117.6	103.6	112.9	137.8	107.8	98.1	131.1	122	108.6	112.067	99.1333	112.9	114.567	120.567	10.7398	28.5717	6.57622	20.6969	11.3183	12.1532	32.3319	6.4447	23.4208	12.8078
Q91X52	L-xylulose reductase OS=Mus musculus GN=Dcxr PE=1 SV=2	0	8.246	11	3	12	1	204	3	Dcxr																	#DIV/0!	#DIV/0!	#DIV/0!	#DIV/0!	#DIV/0!	#DIV/0!	#DIV/0!	#DIV/0!	#DIV/0!	#DIV/0!	#DIV/0!	#DIV/0!	#DIV/0!	#DIV/0!	#DIV/0!
Q8K215	LYR motif-containing protein 4 OS=Mus musculus GN=Lyrm4 PE=1 SV=1	0.001	6.165	23	2	4	2	40	2	Lyrm4	99.1	105.3	128.7	93.7	106.6	119.2	115.5	96.4	105.4	96.5	112.6	83.7	100.3	124.9	108	103.4	111.033	106.5	103.45	98.8667	112.1	15.6107	12.7503	9.07396	14.5032	11.3212	17.6651	14.4283	8.89248	16.4119	12.8112
Q99MN1	Lysine--tRNA ligase OS=Mus musculus GN=Kars PE=1 SV=1	0	18.902	11	6	9	6	147	6	Kars	101.3	100.2	103.4	85	109.9	112.2	117.4	112.3	87.2	106.6	104.9	111.7	108.1	105.6	95.4	113.2	101.633	102.367	105.875	108.233	104.733	1.62583	15.0839	13.2084	3.40196	8.93159	1.8398	17.069	12.9443	3.84968	10.107
Q3UN02	Lysocardiolipin acyltransferase 1 OS=Mus musculus GN=Lclat1 PE=1 SV=2	0	9.176	8	2	4	2	68	2	Lclat1	142.3		101			123.6	77.1		126.2		84.6			72.8	87.4		121.65	123.6	101.65	84.6	80.1	29.2035	#DIV/0!	34.7189	#DIV/0!	10.3238	33.0469	#DIV/0!	34.0246	#DIV/0!	11.6824
Q8BP40	Lysophosphatidic acid phosphatase type 6 OS=Mus musculus GN=Acp6 PE=1 SV=1	0	23.003	17	6	11	6	212	6	Acp6	121.7	139.2	97.2	107.4	97.1	102.9	72.4	126.3	100	103.5	71.2	103	120.7	69.9	84.1	118.3	119.367	102.467	100.55	98.3	90.7667	21.097	5.16366	22.0944	25.0825	24.8792	23.8735	5.84323	21.6525	28.3835	28.1534
Q3TFD2	Lysophosphatidylcholine acyltransferase 1 OS=Mus musculus GN=Lpcat1 PE=1 SV=1	0	11.756	3	2	6	2	169	2	Lpcat1																	#DIV/0!	#DIV/0!	#DIV/0!	#DIV/0!	#DIV/0!	#DIV/0!	#DIV/0!	#DIV/0!	#DIV/0!	#DIV/0!	#DIV/0!	#DIV/0!	#DIV/0!	#DIV/0!	#DIV/0!
Q8CHK3	Lysophospholipid acyltransferase 7 OS=Mus musculus GN=Mboat7 PE=1 SV=1	0	13.419	3	2	10	2	185	2	Mboat7	93.5	80.4	90.2	70.6	109.9	97.6	101.7	92.9	86	105.7	91	102.1	91.5	90.7	86.5	92.9	88.0333	92.7	96.575	94.8667	90.0333	6.81347	20.103	8.84812	6.26924	3.25167	7.71016	22.7487	8.67115	7.09431	3.67961
O09159	Lysosomal alpha-mannosidase OS=Mus musculus GN=Man2b1 PE=1 SV=4	0	14.948	5	4	6	4	95	4	Man2b1	77.9	109.7	95.6	85.4	109.2	101.8	114.2	105.9	96.1	114.6	142.8	107.9	109.4	124.7	105.2	121.3	94.4	98.8	107.7	120.033	117.067	15.9339	12.1803	8.7113	19.7308	10.4165	18.0309	13.7833	8.53707	22.3275	11.7874
P16675	Lysosomal protective protein OS=Mus musculus GN=Ctsa PE=1 SV=1	0	10.342	13	5	7	5	44	5	Ctsa	104.3	88.7	121.8	84.7	107.7	114	102	80.8	74.3	104.3	108.2	116.3	108.6	103.4	83.7	94.6	104.933	102.133	90.35	111.033	93.9	16.5591	15.4228	15.0458	4.56545	9.86864	18.7384	17.4526	14.7449	5.16629	11.1674
O35114	Lysosome membrane protein 2 OS=Mus musculus GN=Scarb2 PE=1 SV=3	0	7.082	4	2	6	2	116	2	Scarb2	120.1	111.3	96.3	113.1	102.1	121.5	90.7	110.5	98.2	97.5	79.7	107.6	131.6	83.9	89.3	108.4	109.233	112.233	99.225	106.3	93.8667	12.0338	9.72899	8.24272	25.9744	12.8726	13.6176	11.0094	8.07787	29.3928	14.5667
P97873	Lysyl oxidase homolog 1 OS=Mus musculus GN=Loxl1 PE=2 SV=3	0	52.602	28	11	30	11	747	11	Loxl1	50.7	104.3	115.5	50.9	109.4	110.9	145.6	97.9	82.6	128.5	150.2	155.6	93.2	146.9	106.5	122.7	90.1667	90.4	113.65	133	125.367	34.6349	34.2162	28.5977	34.5734	20.3316	39.193	38.7193	28.0258	39.1235	23.0074
Q9Z175	Lysyl oxidase homolog 3 OS=Mus musculus GN=Loxl3 PE=2 SV=2	0.002	3.459	3	2	5	2	19	2	Loxl3	63.3	91.4	113.6	39.5	97.8	96.1	138.5	97.9	85.2	120.2	146.3	147.1	95.7	141.8	100	104.5	89.4333	77.8	110.45	129.7	115.433	25.2076	33.1797	23.6427	29.4476	22.9448	28.5251	37.5463	23.1698	33.3231	25.9645
Q9DAR7	m7GpppX diphosphatase OS=Mus musculus GN=Dcps PE=1 SV=1	0	22.767	29	8	14	8	107	8	Dcps	141.1	97.4	89.4	129	95.2	114.6	72.1	91.8	100.3	84.7	66.7	88.9	110.5	71.8	69	84.3	109.3	112.933	87.225	88.7	75.0333	27.8286	16.9615	11.9307	21.9007	8.14637	31.491	19.1938	11.6921	24.783	9.21848
Q61830	Macrophage mannose receptor 1 OS=Mus musculus GN=Mrc1 PE=1 SV=2	0	20.636	5	6	13	6	91	6	Mrc1	149.6	85.6	97	107.5	107.7	110.1	80.9	83	93.6	89.1	79.1	91	108	70.3	76	87.7	110.733	108.433	86.65	92.7	78	34.1387	1.44684	5.79339	14.5248	8.87074	38.6316	1.63725	5.67752	16.4364	10.0382
P24452	Macrophage-capping protein OS=Mus musculus GN=Capg PE=1 SV=2	0	32.066	17	6	19	6	374	6	Capg	112.3	89.9	101.5	70.2	98.2	94.4	95.1	94.9	100.4	107.4	111	111.8	98.2	98	104.3	108.7	101.233	87.6	99.45	107	103.667	11.2024	15.1882	5.88019	7.63151	5.37804	12.6767	17.187	5.76259	8.63587	6.08583
Q9JLB0	MAGUK p55 subfamily member 6 OS=Mus musculus GN=Mpp6 PE=1 SV=1	0.001	4.927	3	2	4	2	62	2	Mpp6	88.5	92.3	94.1	73.7	103.4	107.2	91.2	80.1	107.6	96.9	102.8	102.1	103.1	89.3	90.1	112.6	91.6333	94.7667	93.95	102.667	97.3333	2.8589	18.3429	11.466	0.51316	13.2274	3.23515	20.757	11.2367	0.580695	14.9682
P11589	Major urinary protein 2 OS=Mus musculus GN=Mup2 PE=1 SV=1	0	15.781	26	4	9	4	137	4	Mup2	63.6	49.5	50.1	210.8	58	61.8	40.2	143.6	222.7	53.1	59.8	55.8	87.8	72.8	280.9	107.3	54.4	110.2	114.9	67.8	153.667	7.97308	87.1429	85.3305	17.4356	111.529	9.02239	98.6114	83.6238	19.7302	126.207
Q9EQK5	Major vault protein OS=Mus musculus GN=Mvp PE=1 SV=4	0	44.513	18	15	22	15	208	15	Mvp	98.4	106.5	108	63.3	103	110.7	108.5	95.8	90.2	107.6	111.2	124.7	93.2	102.8	89	106.2	104.3	92.3333	100.525	109.7	99.3333	5.1643	25.4367	8.99236	15.8035	9.10897	5.84396	28.7843	8.81251	17.8833	10.3078
P14152	Malate dehydrogenase, cytoplasmic OS=Mus musculus GN=Mdh1 PE=1 SV=3	0	96.389	40	19	75	19	1114	19	Mdh1	94	97.8	95.5	88.7	104.7	99	97.4	96.4	101.5	113.5	91.1	105.7	100.8	101.7	86.1	103.7	95.7667	97.4667	102.2	99.2	97.1667	1.91398	8.10946	7.84984	7.43034	9.63604	2.16588	9.17672	7.69284	8.40822	10.9042
P08249	Malate dehydrogenase, mitochondrial OS=Mus musculus GN=Mdh2 PE=1 SV=3	0	162.505	53	25	107	25	2159	25	Mdh2	75.8	125	102.8	80.2	102.4	82.8	110.5	123.4	82.8	107.8	108.1	102.6	92.1	111.3	77.3	105.8	101.2	88.4667	106.125	100.933	98.1333	24.639	12.1364	16.9748	8.12917	18.2506	27.8816	13.7337	16.6353	9.19902	20.6525
Q6ZQI3	Malectin OS=Mus musculus GN=Mlec PE=1 SV=2	0	14.94	14	4	7	4	143	4	Mlec	136.1	98.5	92.7	141.7	92.2	112.7	87.6	68.7	106.9	74.4	78.7	75.1	97.4	78.9	88.5	73.5	109.1	115.533	84.4	83.7333	80.3	23.5618	24.8713	16.9605	11.9718	7.59737	26.6627	28.1446	16.6213	13.5473	8.59723
Q9WVL0	Maleylacetoacetate isomerase OS=Mus musculus GN=Gstz1 PE=1 SV=1	0	17.927	26	5	15	5	181	5	Gstz1	87.2	128.2	100.7	85	100.8	87.2	91.8	127.2	104.4	119.2	101.1	94.9	84.2	119	84.7	101.4	105.367	91	110.65	93.4	101.7	20.8946	8.55804	15.7204	8.54927	17.152	23.6444	9.68433	15.406	9.67441	19.4093
Q9DB27	Malignant T-cell-amplified sequence 1 OS=Mus musculus GN=Mcts1 PE=1 SV=1	0.001	5.816	14	2	2	2	31	2	Mcts1	118.5	155.1	107.2	166.5	99.9	118.9	100.5	79	96.3	98.1	61.8	113.2	146.5	90.4	91	126	126.933	128.433	93.475	107.167	102.467	25.0388	34.3082	9.80217	42.6711	20.3827	28.3341	38.8234	9.60612	48.2869	23.0652
Q99J39	Malonyl-CoA decarboxylase, mitochondrial OS=Mus musculus GN=Mlycd PE=1 SV=1	0	13.726	7	2	3	2	87	2	Mlycd		123.9		85	110.5			147.8		126.5		91.3	77.3			110.8	123.9	97.75	137.15	84.3	110.8	#DIV/0!	18.0312	15.0614	9.89949	#DIV/0!	#DIV/0!	20.4042	14.7601	11.2023	#DIV/0!
Q9EPE9	Manganese-transporting ATPase 13A1 OS=Mus musculus GN=Atp13a1 PE=1 SV=2	0	7.268	2	2	2	2	68	2	Atp13a1	106.8	121.4	86.8	84.5	122.1	142.1	131.3	128.8	103.4	130.2	143.1	126.5	130.5	131	151.4	171.6	105	116.233	123.425	133.367	151.333	17.3701	29.2447	13.3891	8.66333	20.3001	19.6561	33.0935	13.1214	9.80348	22.9717
Q922H4	Mannose-1-phosphate guanyltransferase alpha OS=Mus musculus GN=Gmppa PE=1 SV=1	0	30.444	17	8	13	8	305	8	Gmppa	103.4	104.3	103.1	109.4	110.9	120.9	99.2	87.3	99	108.3	96.3	100.5	114.8	95.5	94.5	107.2	103.6	113.733	98.45	103.867	99.0667	0.6245	6.25167	8.60639	9.69863	7.0614	0.706688	7.07443	8.43427	10.975	7.99072
Q8BTZ7	Mannose-1-phosphate guanyltransferase beta OS=Mus musculus GN=Gmppb PE=1 SV=1	0	16.448	18	4	7	4	211	4	Gmppb	81.8	104.6	111.6	81.6	104.1	109.1	119.5	97	88	102.8	110.2	109.6	96.5	126.4	104.3	103	99.3333	98.2667	101.825	105.433	111.233	15.5825	14.6487	13.2636	7.74231	13.1508	17.6332	16.5765	12.9983	8.76125	14.8815
P39039	Mannose-binding protein A OS=Mus musculus GN=Mbl1 PE=1 SV=1	0.001	5.393	8	2	4	2	95	2	Mbl1	74.2	116.5	86.1	93	86.7	85.7	52.9	145.4	159.6	101.8	91.8	81.1	127.2	69.1	151	135	92.2667	88.4667	114.925	100.033	118.367	21.8138	3.95769	48.1108	24.1276	43.4097	24.6847	4.47855	47.1486	27.303	49.1227
A2AJI0	MAP7 domain-containing protein 1 OS=Mus musculus GN=Map7d1 PE=1 SV=1	0	14.78	4	4	6	4	125	4	Map7d1; Mtap7d1	224.1		62.6			96.3	28		137.8		31.5			23.4	102		143.35	96.3	82.9	31.5	62.7	114.198	#DIV/0!	77.6403	#DIV/0!	55.5786	129.227	#DIV/0!	76.0875	#DIV/0!	62.8931
Q8K310	Matrin-3 OS=Mus musculus GN=Matr3 PE=1 SV=1	0	18.482	5	5	13	5	205	5	Matr3	104.7	97.5	104.3	81.7	95.6	107.2	93.5	106.5	93.5	86.7	102.5	92.4	93.3	79.6	99	115.2	102.167	94.8333	95.05	96.0667	97.9333	4.0464	12.7673	8.27909	5.58957	17.824	4.57893	14.4475	8.11351	6.3252	20.1697
Q9CZH7	Matrix-remodeling-associated protein 7 OS=Mus musculus GN=Mxra7 PE=1 SV=2	0	9.358	17	2	2	2	45	2	Mxra7	83.3		101.7			109.6	105.8		114		111.7			87.4	103.2		92.5	109.6	109.9	111.7	95.3	13.0108	#DIV/0!	5.79828	#DIV/0!	11.1723	14.7231	#DIV/0!	5.68231	#DIV/0!	12.6426
Q9DBV4	Matrix-remodeling-associated protein 8 OS=Mus musculus GN=Mxra8 PE=1 SV=1	0.001	5.922	5	2	3	2	23	2	Mxra8	80	97.6	115.6	36.7	108.2	111.8	133.1	106.1	90.1	129.7	127	136.6	103	102.4	93.9	117.7	97.7333	85.5667	114.75	122.2	104.667	17.8004	42.358	20.3525	17.3066	12.0608	20.143	47.9326	19.9454	19.5843	13.6481
P45952	Medium-chain specific acyl-CoA dehydrogenase, mitochondrial OS=Mus musculus GN=Acadm PE=1 SV=1	0	145.293	52	29	92	29	1353	29	Acadm	62.2	146.9	115.9	82	102.3	70.1	115.4	145.7	88.6	114.5	119	90.8	63.8	116.1	81.9	97.1	108.333	84.8	116.05	91.2	98.3667	42.854	16.2816	23.3484	27.6022	17.1351	48.4938	18.4243	22.8815	31.2348	19.3902
Q91ZV0	Melanoma inhibitory activity protein 2 OS=Mus musculus GN=Mia2 PE=1 SV=3	0	9.731	2	3	6	3	61	3	Mia2	68.1	100.6	104.9	52.4	113.4	111.1	105.7	116.8	93.6	128.2	120.1	134.3	94.3	98.3	91.8	129.2	91.2	92.3	111.075	116.233	106.433	20.1204	34.5735	14.8359	20.2784	19.9826	22.7684	39.1236	14.5391	22.9472	22.6124
Q8BI84	Melanoma inhibitory activity protein 3 OS=Mus musculus GN=Mia3 PE=1 SV=2	0	44.535	8	11	20	11	208	11	Mia3	82.4	102.9	110.4	87.4	106.3	107.3	126.9	107.7	97.4	117.5	138.3	117	103.1	129.9	106.8	111.6	98.5667	100.333	112.375	119.467	116.1	14.4943	11.2117	12.6931	17.7292	12.1897	16.4018	12.6873	12.4393	20.0624	13.794
O70423	Membrane primary amine oxidase OS=Mus musculus GN=Aoc3 PE=1 SV=3	0	130.384	25	18	121	18	3092	18	Aoc3	86.4	93.7	112.3	108.3	99	127.3	113.6	99.7	90.1	107	111.1	112.1	100.4	103.3	88	92.2	97.4667	111.533	102.6	107.867	94.5	13.3545	14.4244	10.0833	6.48563	7.90506	15.1121	16.3227	9.88165	7.33918	8.94542
O55022	Membrane-associated progesterone receptor component 1 OS=Mus musculus GN=Pgrmc1 PE=1 SV=4	0	33.801	39	7	12	7	266	7	Pgrmc1	218.5	79.8	85.5	162.8	80.5	78.8	57.9	149.7	91.9	50	58.7	78.6	75.5	51.2	115.2	74.7	127.933	107.367	87.375	70.9333	80.3667	78.4848	48.0142	45.3525	10.7072	32.3741	88.8139	54.3332	44.4454	12.1163	36.6348
Q923B6	Metalloreductase STEAP4 OS=Mus musculus GN=Steap4 PE=1 SV=1	0	50.957	16	7	13	7	441	7	Steap4	105.5	98.2	82.7	104.2	97.3	86.9	95.9	94.2	97.5	94.1	100.3	103.7	103.4	125.1	91.3	121.9	95.4667	96.1333	95.425	102.467	112.767	11.6432	8.70881	1.61116	1.88237	18.6594	13.1755	9.85494	1.57894	2.13011	21.1151
Q9R190	Metastasis-associated protein MTA2 OS=Mus musculus GN=Mta2 PE=1 SV=1	0	7.971	6	4	5	4	37	4	Mta2	104.5	60.4	121.4	40.8	101.8	127.2	115.9	98.1	101.2	95.8	131.3	82.6	62.9	118.5	109.7	69.4	95.4333	89.9333	102.75	92.2667	99.2	31.4945	44.4056	9.04157	35.2097	26.18	35.6394	50.2496	8.86074	39.8435	29.6254
P47802	Metaxin-1 OS=Mus musculus GN=Mtx1 PE=1 SV=1	0	19.888	15	4	7	4	241	4	Mtx1	66.9	114.2	117.3	32.3	114.4	97.8	131.1	125.2	94.4	135.2	130.6	144.6	87.5	135.3	97.7	120.3	99.4667	81.5	121.475	120.9	117.767	28.2461	43.4093	18.5108	29.7602	18.9276	31.9635	49.1223	18.1406	33.6768	21.4186
O88441	Metaxin-2 OS=Mus musculus GN=Mtx2 PE=1 SV=1	0	9.8	11	2	2	2	64	2	Mtx2	131.5		101.6			103.7	71		114.3		69.8			54.5	83.8		116.55	103.7	92.65	69.8	69.15	21.1425	#DIV/0!	30.6177	#DIV/0!	20.7182	23.925	#DIV/0!	30.0054	#DIV/0!	23.4449
Q99LB6	Methionine adenosyltransferase 2 subunit beta OS=Mus musculus GN=Mat2b PE=1 SV=1	0	15.028	18	3	4	3	73	3	Mat2b	107.8	123.2	143.7	75.7	109.8	114.1	161.4	115.4	121.1	135.3	154	146.6	125.2	180.4	130.8	142.6	124.9	99.8667	133.3	141.933	151.267	18.0103	21.0391	20.5171	14.9564	25.9109	20.3805	23.808	20.1068	16.9247	29.3209
A6H5Y3	Methionine synthase OS=Mus musculus GN=Mtr PE=1 SV=1	0	10.913	2	2	3	2	111	2	Mtr	66	108	137.5	46.2	106.1	120.2	162.7	107.3	86.9	146.3	154.5	142.9	109.5	158.8	114.9	155.2	103.833	90.8333	125.8	135.633	142.967	35.9316	39.2913	34.8201	23.3635	24.373	40.6605	44.4622	34.1237	26.4383	27.5807
Q8BU85	Methionine-R-sulfoxide reductase B3, mitochondrial OS=Mus musculus GN=Msrb3 PE=1 SV=2	0	8.286	11	3	10	3	180	3	Msrb3	91.5	96.6	115.9	96.9	99.6	119.7	116	88.8	99.2	107.3	116.9	116.2	95.4	118.2	101.5	99.4	101.333	105.4	102.825	109.5	106.367	12.8702	12.4575	11.5967	12.216	10.3016	14.5641	14.097	11.3647	13.8237	11.6574
Q68FL6	Methionine--tRNA ligase, cytoplasmic OS=Mus musculus GN=Mars PE=1 SV=1	0	6.612	3	3	5	3	63	3	Mars	98.5	110.7	99.6	111.5	100.9	101.2	112	111.3	78.7	105.9	111.6	104.9	116.3	82.1	89.6	115.6	102.933	104.533	101.975	110.933	95.7667	6.74858	6.03517	15.7542	5.72917	17.5808	7.63674	6.82944	15.4391	6.48316	19.8945
Q9Z2D6	Methyl-CpG-binding protein 2 OS=Mus musculus GN=Mecp2 PE=1 SV=1	0	8.311	5	3	3	3	52	3	Mecp2	163.9	94.1	161.7	134	102.2	144.6	95	90.6	144	80.9	119.6	96.5	118.5	108.9	126.5	77.4	139.9	126.933	102.625	111.533	104.267	39.6792	22.0657	28.2052	13.0309	24.8758	44.9013	24.9696	27.6411	14.7458	28.1496
Q3ULD5	Methylcrotonoyl-CoA carboxylase beta chain, mitochondrial OS=Mus musculus GN=Mccc2 PE=1 SV=1	0	74.555	29	14	38	14	805	14	Mccc2	87.8	128	110.4	100.1	98.1	90.5	106.5	123.6	94.9	108.5	108.4	92.1	82.3	105.5	94.8	98.5	108.733	96.2333	108.375	94.2667	99.6	20.1518	5.06491	11.7885	13.1842	5.43415	22.8039	5.73149	11.5527	14.9193	6.14932
Q99MR8	Methylcrotonoyl-CoA carboxylase subunit alpha, mitochondrial OS=Mus musculus GN=Mccc1 PE=1 SV=2	0	61.415	18	15	31	15	404	15	Mccc1	87.3	136.7	116.2	90.7	100.7	81.5	119.5	115.5	96	119	115.9	103.7	94.4	112.9	100.5	109.2	113.4	90.9667	112.5	104.667	107.533	24.8187	9.60278	11.143	10.7825	6.36579	28.0851	10.8666	10.9201	12.2016	7.20357
Q9JLZ3	Methylglutaconyl-CoA hydratase, mitochondrial OS=Mus musculus GN=Auh PE=1 SV=1	0	12.058	10	4	7	4	95	4	Auh	88	127.3	112.2	76.6	107.4	103.3	115.1	115.1	89.5	119.5	107.1	111.8	103.6	102.9	89.3	103.3	109.167	95.7667	109.8	107.5	98.5	19.8248	16.7249	13.6914	4.11461	7.96994	22.4339	18.926	13.4175	4.65612	9.01884
Q9EQ20	Methylmalonate-semialdehyde dehydrogenase [acylating], mitochondrial OS=Mus musculus GN=Aldh6a1 PE=1 SV=1	0	124.535	44	23	84	23	1376	23	Aldh6a1	92.4	117.7	102.1	106.6	92.7	87	103.6	109.6	95.3	105.2	101.8	100.9	82.2	97	83	94.3	104.067	95.4333	103.425	94.9667	91.4333	12.7641	10.0818	5.98129	11.0654	7.4272	14.444	11.4087	5.86166	12.5217	8.40467
Q8C7H1	Methylmalonic aciduria type A homolog, mitochondrial OS=Mus musculus GN=Mmaa PE=1 SV=1	0	8.461	7	2	4	2	159	2	Mmaa	72.4	121.2	97.2	64.1	102.4	86.1	101.7	118	79.7	110.7	119	106.9	80.1	117.3	80.4	82	96.9333	84.2	102.525	102	93.2333	24.4011	19.2206	16.6129	19.9075	20.8577	27.6124	21.7501	16.2807	22.5275	23.6027
P16332	Methylmalonyl-CoA mutase, mitochondrial OS=Mus musculus GN=Mut PE=1 SV=2	0	21.457	10	5	14	5	90	5	Mut	33.4	136.2	127.4	105.7	97.8	70.1	169.9	116.8	64.2	108.2	184.6	100	86.6	169.4	97.4	95.8	99	91.2	114.775	123.733	120.867	56.9814	18.6952	43.3741	53.1362	42.0387	64.4805	21.1556	42.5066	60.1292	47.5713
[truncated: 1,097 more rows]
