# Supplementary material for: A Proteomics-Based Assessment of Inflammation Signatures in Endotoxemia
Source: Mol Cell Proteomics. 2021 Feb 24;20:100021. doi: 10.1074/mcp.RA120.002305 (PMC7950208; doi:10.1074/mcp.RA120.002305)
Supplement: Supplemental Table S11 [file mmc5.xlsx]

## Sheet: Sheet1
	A proteomics-based assessment of inflammation signatures in endotoxemia
	SA Burnap et al
	Mouse experimental endotoxemia model, Neutrophil Depletion- Aortic TMT analysis
	Proteome Discoverer v2.2.0.388 export																				z=1.96
								Isotype Control					Neutrophil Depleted				Mean		StDev		Margin of error (95%)
Accession	Description	Coverage [%]	# Peptides	# PSMs	# Unique Peptides	MW [kDa]	Gene Symbol	Isotype Ctrl01	Isotype Ctrl02	Isotype Ctrl03	Isotype Ctrl04	Isotype Ctrl05	Neut Dep 01	Neut Dep 02	Neut Dep 03	Neut Dep 04	Isotype Ctrl	Neut Dep	Isotype Ctrl	Neut Dep	Isotype Ctrl	Neut Dep
P62141	Serine/threonine-protein phosphatase PP1-beta catalytic subunit OS=Mus musculus OX=10090 GN=Ppp1cb PE=1 SV=3	18	4	8	2	37.2	Ppp1cb	1128.3	1195.6	1158	1106.9	903.5	970.5	876.5	932.2	1016	1098.46	948.8	113.965	59.1314	99.8949	57.9488
Q08091	Calponin-1 OS=Mus musculus OX=10090 GN=Cnn1 PE=1 SV=1	47	19	44	15	33.3	Cnn1	17529.7	17911.9	17541.8	15961.7	12958.2	13265.9	11685.1	12615.2	14589.4	16380.7	13038.9	2055.6	1220.37	1801.81	1195.96
Q99JI6	Ras-related protein Rap-1b OS=Mus musculus OX=10090 GN=Rap1b PE=1 SV=2	21	5	7	1	20.8	Rap1b	983.4	1043	1086.6	997.2	836.4	817	785.6	827.1	894.9	989.32	831.15	94.6396	46.0271	82.9553	45.1066
P97429	Annexin A4 OS=Mus musculus OX=10090 GN=Anxa4 PE=1 SV=4	38	13	18	12	35.9	Anxa4	2740.4	2779.5	2734.9	2868.4	2374.1	2381.2	2123.4	2494.3	2325.5	2699.46	2331.1	189.564	155.258	166.16	152.153
Q91YE8	Synaptopodin-2 OS=Mus musculus OX=10090 GN=Synpo2 PE=1 SV=2	29	23	36	23	116.5	Synpo2	6637	7150.3	6604.6	6558	5621.3	5168.2	5065.5	5226.3	6051	6514.24	5377.75	553.865	453.73	485.484	444.656
Q61249	Immunoglobulin-binding protein 1 OS=Mus musculus OX=10090 GN=Igbp1 PE=1 SV=1	5	1	1	1	38.9	Igbp1	113.4	114.4	116.2	110.1	81	93.4	86.4	87.3	99.8	107.02	91.725	14.7137	6.21685	12.8971	6.09251
O70209	PDZ and LIM domain protein 3 OS=Mus musculus OX=10090 GN=Pdlim3 PE=1 SV=1	36	11	21	11	34.3	Pdlim3	4861.7	4719.3	5061	4959.1	3916.8	4138.1	3743.5	3857.8	4465.9	4703.58	4051.33	457.524	322.289	401.037	315.843
Q9DBR1	5'-3' exoribonuclease 2 OS=Mus musculus OX=10090 GN=Xrn2 PE=1 SV=1	2	1	1	1	108.6	Xrn2	77.7	72.1	81.8	72	64.5	56.6	52.2	56.7	59.3	73.62	56.2	6.55111	2.94505	5.7423	2.88615
O54998	Peptidyl-prolyl cis-trans isomerase FKBP7 OS=Mus musculus OX=10090 GN=Fkbp7 PE=1 SV=1	11	2	2	2	24.9	Fkbp7	161.9	164	178.7	161.2	126.9	114.6	112.8	110.9	146.8	158.54	121.275	19.0768	17.0836	16.7215	16.7419
Q9CSN1	SNW domain-containing protein 1 OS=Mus musculus OX=10090 GN=Snw1 PE=1 SV=3	2	1	1	1	61.4	Snw1	92.5	93.8	97.1	94.9	82.2	84.3	75.2	86.3	78.3	92.1	81.025	5.78576	5.16099	5.07144	5.05777
Q9CZL5	Pterin-4-alpha-carbinolamine dehydratase 2 OS=Mus musculus OX=10090 GN=Pcbd2 PE=1 SV=2	5	1	1	1	14.8	Pcbd2	76.5	77.3	88.8	86.8	103.8	107.7	131.3	114.3	107.8	86.64	115.275	11.0591	11.1207	9.6937	10.8983
Q3TJD7	PDZ and LIM domain protein 7 OS=Mus musculus OX=10090 GN=Pdlim7 PE=1 SV=1	49	14	22	14	50.1	Pdlim7	6588.4	7223.1	6926.1	6865.8	5267.4	5229.7	4513.5	5190.4	6153.7	6574.16	5271.82	764.504	673.589	670.117	660.117
P61327	Protein mago nashi homolog OS=Mus musculus OX=10090 GN=Magoh PE=2 SV=1	29	3	5	3	17.2	Magoh	669.7	707.9	698.4	659.1	583.5	637.6	590.2	596.4	621.9	663.72	611.525	49.1094	22.144	43.0463	21.7011
O70258	Epsilon-sarcoglycan OS=Mus musculus OX=10090 GN=Sgce PE=1 SV=2	14	3	4	3	49.7	Sgce	143.7	150.3	137.5	131.3	90.8	102.7	92.9	95.6	126.5	130.72	104.425	23.4082	15.286	20.5182	14.9803
Q91V61	Sideroflexin-3 OS=Mus musculus OX=10090 GN=Sfxn3 PE=1 SV=1	34	10	13	9	35.4	Sfxn3	2353.4	2366.8	2190.8	2349.2	1910.2	1873.8	1658.7	1814.3	2116.1	2234.08	1865.72	194.856	189.962	170.799	186.163
P70336	Rho-associated protein kinase 2 OS=Mus musculus OX=10090 GN=Rock2 PE=1 SV=1	17	18	20	17	160.5	Rock2	3167.6	3194.4	3109.4	3054.9	2676.1	2527.7	2277.3	2503.7	2822.7	3040.48	2532.85	210.702	223.752	184.689	219.277
Q9JKS4	LIM domain-binding protein 3 OS=Mus musculus OX=10090 GN=Ldb3 PE=1 SV=1	24	13	19	13	76.4	Ldb3	3746.1	3971.7	4055.8	3983.5	3356.7	3150.1	2883.4	3076.6	3607.7	3822.76	3179.45	285.227	306.857	250.012	300.72
Q8BX02	KN motif and ankyrin repeat domain-containing protein 2 OS=Mus musculus OX=10090 GN=Kank2 PE=1 SV=1	26	18	22	18	90.2	Kank2	3605.9	3870.5	3976.1	3733.2	3150.1	2898.3	2868.2	3070.8	3532.5	3667.16	3092.45	321.036	306.646	281.4	300.513
Q6P9Q6	FK506-binding protein 15 OS=Mus musculus OX=10090 GN=Fkbp15 PE=1 SV=2	5	4	5	4	132.9	Fkbp15	236.2	236.5	260	255.5	184.3	188.3	169.5	184.3	227.6	234.5	192.425	30.0757	24.805	26.3625	24.3089
Q8BYK6	YTH domain-containing family protein 3 OS=Mus musculus OX=10090 GN=Ythdf3 PE=1 SV=2	2	1	1	1	63.9	Ythdf3	59.7	58.5	57.1	51.4	41.8	45	41.1	47.9	48.7	53.7	45.675	7.37394	3.43936	6.46354	3.37057
P62827	GTP-binding nuclear protein Ran OS=Mus musculus OX=10090 GN=Ran PE=1 SV=3	10	2	4	2	24.4	LOC100045999; Ran; LOC102641332	855.8	855.6	899.6	934.9	751.6	742.6	736.3	794.6	769	859.5	760.625	68.8558	26.7148	60.3548	26.1805
P26039	Talin-1 OS=Mus musculus OX=10090 GN=Tln1 PE=1 SV=2	42	98	164	89	269.7	Tln1	43728.3	45635.6	41289	43041.6	37791.8	35706.4	33103.8	36956.4	40075.8	42297.3	36460.6	2960.67	2895.54	2595.14	2837.63
Q921U8	Smoothelin OS=Mus musculus OX=10090 GN=Smtn PE=1 SV=2	33	29	54	29	100.2	Smtn	10103.8	11036.5	10494.3	9905.5	8474.8	8099.5	6690.9	7719.2	9247.6	10003	7939.3	957.152	1055.82	838.981	1034.7
O09044	Synaptosomal-associated protein 23 OS=Mus musculus OX=10090 GN=Snap23 PE=1 SV=1	54	6	6	6	23.2	Snap23	736.9	681.9	774.3	669.7	621.4	543.3	502.2	538.8	608.6	696.84	548.225	59.6989	44.2588	52.3284	43.3736
P97855	Ras GTPase-activating protein-binding protein 1 OS=Mus musculus OX=10090 GN=G3bp1 PE=1 SV=1	3	1	1	1	51.8	G3bp1	182.1	208	203.3	189.3	160.9	161.2	141.5	160.7	170	188.72	158.35	18.7244	12.0179	16.4126	11.7775
Q62188	Dihydropyrimidinase-related protein 3 OS=Mus musculus OX=10090 GN=Dpysl3 PE=1 SV=1	43	16	44	14	61.9	Dpysl3	6575.4	6951.1	6239.6	6514.9	5549.9	5607.7	4868.7	5539.3	6008.3	6366.18	5506	522.101	472.549	457.642	463.098
O88342	WD repeat-containing protein 1 OS=Mus musculus OX=10090 GN=Wdr1 PE=1 SV=3	37	18	31	18	66.4	Wdr1	7949.8	8753.2	7917.2	8038.9	7278.4	6930.2	6337.9	6841.6	7307.1	7987.5	6854.2	523.957	399.007	459.269	391.026
Q9CZW5	Mitochondrial import receptor subunit TOM70 OS=Mus musculus OX=10090 GN=Tomm70 PE=1 SV=2	9	6	6	6	67.5	Tomm70a	1043.8	1133.4	925.7	1128.5	1398	1281.9	1480.7	1617.6	1293.4	1125.88	1418.4	173.869	161.058	152.403	157.837
Q9EQ80	NIF3-like protein 1 OS=Mus musculus OX=10090 GN=Nif3l1 PE=1 SV=4	4	1	1	1	41.7	Nif3l1	212	173.4	187.4	206.8	127.6	145.3	89	121.3	158.7	181.44	128.575	33.8229	30.5851	29.6471	29.9734
Q9CZ44	NSFL1 cofactor p47 OS=Mus musculus OX=10090 GN=Nsfl1c PE=1 SV=1	37	10	13	10	40.7	Nsfl1c	1605.7	1601.7	1476.9	1646.9	1291.2	1335.8	1073.7	1227.5	1414.8	1524.48	1262.95	145.112	147.691	127.196	144.737
Q60692	Proteasome subunit beta type-6 OS=Mus musculus OX=10090 GN=Psmb6 PE=1 SV=3	13	3	6	3	25.4	Psmb6	947	917.6	1029.4	968.4	789.9	756.5	668	697.2	885.9	930.46	751.9	88.635	96.6238	77.692	94.6913
P10833	Ras-related protein R-Ras OS=Mus musculus OX=10090 GN=Rras PE=1 SV=1	42	11	20	10	23.7	Rras	3212.9	3469.7	3132.6	3149.1	2828.9	2844.2	2547.9	2761.2	2913.1	3158.64	2766.6	228.692	158.475	200.457	155.305
O70475	UDP-glucose 6-dehydrogenase OS=Mus musculus OX=10090 GN=Ugdh PE=1 SV=1	11	4	4	4	54.8	Ugdh	562.4	548.4	585.3	549	493.8	526.9	443.8	477.2	500.4	547.78	487.075	33.6794	35.279	29.5213	34.5734
Q8K021	Secretory carrier-associated membrane protein 1 OS=Mus musculus OX=10090 GN=Scamp1 PE=1 SV=1	9	3	3	3	38	Scamp1	460.9	472.1	512.7	502.8	394.1	377.1	358.3	398.6	459	468.52	398.25	46.7338	43.7188	40.964	42.8445
O08582	GTP-binding protein 1 OS=Mus musculus OX=10090 GN=Gtpbp1 PE=1 SV=2	3	2	2	2	72.3	Gtpbp1	249.4	264.6	256.1	259.7	228.3	205.6	204.1	228.1	239.6	251.62	219.35	14.165	17.3997	12.4162	17.0517
Q9D0J8	Parathymosin OS=Mus musculus OX=10090 GN=Ptms PE=1 SV=3	24	2	8	2	11.4	Ptms	1236.2	1188.1	1103.1	1088.5	970.5	993.8	805.5	911.7	1012.2	1117.28	930.8	102.141	94.2689	89.5306	92.3835
O70400	PDZ and LIM domain protein 1 OS=Mus musculus OX=10090 GN=Pdlim1 PE=1 SV=4	51	11	20	11	35.8	Pdlim1	3430.1	3938	3822.9	3667.7	3326.1	3040	2948.7	3212	2942.3	3636.96	3035.75	257.667	125.688	225.855	123.175
Q99LI7	Cleavage stimulation factor subunit 3 OS=Mus musculus OX=10090 GN=Cstf3 PE=1 SV=1	1	1	1	1	82.8	Cstf3	21	17.4	18.4	18.6	14	15	16.3	11	13.8	17.88	14.025	2.54008	2.26035	2.22648	2.21514
Q91VI7	Ribonuclease inhibitor OS=Mus musculus OX=10090 GN=Rnh1 PE=1 SV=1	23	9	13	9	49.8	Rnh1	3059.2	2883.9	2884.2	2933.2	2476.2	2436.9	2050.5	2351.7	2688.3	2847.34	2381.85	219.486	263.087	192.388	257.825
P26041	Moesin OS=Mus musculus OX=10090 GN=Msn PE=1 SV=3	59	53	99	45	67.7	Msn	22867.2	23404	21591.8	22123	20767.4	20209.8	18201.1	19742.7	20731.2	22150.7	19721.2	1038.12	1090.87	909.954	1069.05
P53702	Cytochrome c-type heme lyase OS=Mus musculus OX=10090 GN=Hccs PE=1 SV=2	4	1	1	1	31	Hccs	39.4	39.4	30.8	41.5	58.7	57.3	66.7	58.8	43.4	41.96	56.55	10.2236	9.68797	8.96142	9.49421
Q62523	Zyxin OS=Mus musculus OX=10090 GN=Zyx PE=1 SV=2	23	8	20	8	60.5	Zyx	2999	3025.7	3304.2	2821.2	2675.8	2573.4	2201.1	2573.6	2298.5	2965.18	2411.65	236.755	191.072	207.525	187.25
Q9CQD1	Ras-related protein Rab-5A OS=Mus musculus OX=10090 GN=Rab5a PE=1 SV=1	36	5	6	3	23.6	Rab5a	135.5	139.9	153.6	130	96.4	119.1	111.1	104.4	122.2	131.08	114.2	21.2623	8.03451	18.6373	7.87382
Q8VHY0	Chondroitin sulfate proteoglycan 4 OS=Mus musculus OX=10090 GN=Cspg4 PE=1 SV=3	22	37	47	37	252.2	Cspg4	7585	8337.5	7693	7531.5	5980	6154.8	5604.9	6178.9	7396	7425.4	6333.65	870.265	756.218	762.821	741.094
Q61545	RNA-binding protein EWS OS=Mus musculus OX=10090 GN=Ewsr1 PE=1 SV=2	4	2	2	2	68.4	Ewsr1	633.9	642	591.3	602.2	511.1	540.3	531.5	513.6	593.2	596.1	544.65	52.0118	34.2201	45.5903	33.5357
Q9Z2Q6	Septin-5 OS=Mus musculus OX=10090 GN=Sept5 PE=1 SV=2	10	4	5	4	42.7	2005-09-01	671.9	706.2	683.2	631.3	573.5	560.3	490.1	614.5	587	653.22	562.975	52.1785	53.3852	45.7365	52.3175
P70349	Histidine triad nucleotide-binding protein 1 OS=Mus musculus OX=10090 GN=Hint1 PE=1 SV=3	11	1	2	1	13.8	Hint1	1022.8	935.8	1051.8	1015.2	839	819.3	724.3	789.7	944.3	972.92	819.4	86.328	92.2427	75.6699	90.3978
Q61792	LIM and SH3 domain protein 1 OS=Mus musculus OX=10090 GN=Lasp1 PE=1 SV=1	32	8	12	8	30	Lasp1	2829	2525.9	3174.8	2678.3	1987.1	2088.3	1618.9	1888.5	2434	2639.02	2007.43	436.604	343.318	382.7	336.452
Q3UNZ8	Quinone oxidoreductase-like protein 2 OS=Mus musculus OX=10090 GN=Cryzl2 PE=1 SV=1	3	1	1	1	37.8	BC026585; Cryzl2	26.4	30.6	25.7	23.2	39.9	36.9	42.5	30.3	35.8	29.16	36.375	6.56757	5.00092	5.75673	4.9009
Q9CYT6	Adenylyl cyclase-associated protein 2 OS=Mus musculus OX=10090 GN=Cap2 PE=1 SV=1	21	7	11	7	52.8	Cap2	2224.2	2498	2369.8	2286.5	2081.1	2043.4	1774.3	1980.8	2114	2291.92	1978.12	156.201	146.372	136.916	143.445
Q99LJ0	CTTNBP2 N-terminal-like protein OS=Mus musculus OX=10090 GN=Cttnbp2nl PE=1 SV=1	4	2	2	2	69.8	Cttnbp2nl	649.2	704.2	697.9	720	533.1	552.7	526.1	524.9	665.5	660.88	567.3	76.1683	66.7123	66.7644	65.3781
Q64727	Vinculin OS=Mus musculus OX=10090 GN=Vcl PE=1 SV=4	68	77	180	77	116.6	Vcl	47058.8	49336.8	43608.5	44584.6	41174.7	38646.9	35430	39454.5	40670.7	45152.7	38550.5	3149.27	2240.48	2760.46	2195.67
Q9CYG7	Mitochondrial import receptor subunit TOM34 OS=Mus musculus OX=10090 GN=Tomm34 PE=1 SV=1	10	3	3	3	34.3	Tomm34	366.9	379.9	374.3	362.7	320.4	311.7	261.6	290.5	335.3	360.84	299.775	23.5586	31.3453	20.65	30.7184
P97314	Cysteine and glycine-rich protein 2 OS=Mus musculus OX=10090 GN=Csrp2 PE=1 SV=3	35	7	32	7	20.9	Csrp2	3039.3	3204.2	3636.8	3157.3	2304	2668.2	2088.1	2476.5	2886.8	3068.32	2529.9	483.368	338.892	423.691	332.114
Q8BIK4	Dedicator of cytokinesis protein 9 OS=Mus musculus OX=10090 GN=Dock9 PE=1 SV=2	1	2	2	2	235.2	Dock9	136.7	136.4	130.4	134.4	117.5	117.1	105.3	108	126.9	131.08	114.325	7.99669	9.78583	7.00941	9.59011
P15864	Histone H1.2 OS=Mus musculus OX=10090 GN=Hist1h1c PE=1 SV=2	35	11	18	4	21.3	Hist1h1c	1342.2	1317	1272.7	1461.7	1633.3	1511.6	1792.4	1893.3	1591.7	1405.38	1697.25	145.367	176.159	127.42	172.636
Q8BJF9	Charged multivesicular body protein 2b OS=Mus musculus OX=10090 GN=Chmp2b PE=1 SV=1	8	2	2	2	23.9	Chmp2b	494.6	485.2	565.6	477.4	408.6	380.8	343	398.8	449.6	486.28	393.05	55.846	44.2946	48.9511	43.4087
Q9ET54	Palladin OS=Mus musculus OX=10090 GN=Palld PE=1 SV=2	7	9	15	9	152	Palld	2788.8	2546.5	3175.1	2922.7	2240.7	2185.7	1758	1837	2503.5	2734.76	2071.05	357.658	342.995	313.501	336.135
Q9QXS1	Plectin OS=Mus musculus OX=10090 GN=Plec PE=1 SV=3	27	106	130	104	533.9	Plec	21615	22089.9	20365.5	21938	18013.9	18454.7	17158	17122.3	20763.3	20804.5	18374.6	1701.04	1708.87	1491.03	1674.69
Q62417	Sorbin and SH3 domain-containing protein 1 OS=Mus musculus OX=10090 GN=Sorbs1 PE=1 SV=2	14	15	19	15	143	Sorbs1	4266.7	4714.7	4371	4147.1	3793.4	3610.7	3506.1	3737.3	3992.5	4258.58	3711.65	335.25	209.743	293.859	205.548
Q9D0A3	Arpin OS=Mus musculus OX=10090 GN=Arpin PE=1 SV=1	12	3	3	3	25.2	2610034B18Rik; Arpin	373.5	383.6	412.8	361.1	336.9	317.7	271.8	306.2	346.1	373.58	310.45	28.0169	30.7429	24.5579	30.128
Q99MQ4	Asporin OS=Mus musculus OX=10090 GN=Aspn PE=1 SV=1	28	11	14	11	42.5	Aspn	4910.1	5842.3	5064.2	5523.3	3691.7	4091.3	3779.2	3237.8	4925.8	5006.32	4008.52	822.643	705.892	721.078	691.775
Q9JLB2	MAGUK p55 subfamily member 5 OS=Mus musculus OX=10090 GN=Mpp5 PE=1 SV=1	3	1	2	1	77.2	Mpp5	46.3	63.9	10.3	68.4	140.5	129.5	118.9	222.8	110	65.88	145.3	47.5682	52.2779	41.6954	51.2324
Q501J6	Probable ATP-dependent RNA helicase DDX17 OS=Mus musculus OX=10090 GN=Ddx17 PE=1 SV=1	20	11	13	8	72.4	Ddx17	2327.6	2449.9	2254.1	2346	1812.6	2073.3	1793.5	1887.9	2217.3	2238.04	1993	247.9	189.389	217.294	185.601
P10854	Histone H2B type 1-M OS=Mus musculus OX=10090 GN=Hist1h2bm PE=1 SV=2	63	11	28	6	13.9	Hist1h2bm	9185.9	10059.1	10129.3	9025	7345	8432.3	8190.6	8112.2	8434.9	9148.86	8292.5	1124.77	166.046	985.904	162.725
P70372	ELAV-like protein 1 OS=Mus musculus OX=10090 GN=Elavl1 PE=1 SV=2	19	5	8	5	36.1	Elavl1	1140	1120.9	1175	1100.3	1019.5	1048.9	1057.3	1036.2	1096.8	1111.14	1059.8	58.1413	26.1471	50.9631	25.6242
O35295	Transcriptional activator protein Pur-beta OS=Mus musculus OX=10090 GN=Purb PE=1 SV=3	38	5	5	5	33.9	Purb	417.8	440.5	412.9	380.7	365.7	341	317.7	354.6	369.3	403.52	345.65	30.0438	21.926	26.3346	21.4875
P62737	Actin, aortic smooth muscle OS=Mus musculus OX=10090 GN=Acta2 PE=1 SV=1	64	28	381	5	42	Acta2	55683.2	51756	57694.3	50478.7	47460.8	43399.8	39230.9	44717	48889.7	52614.6	44059.4	4095.14	3979.69	3589.55	3900.09
Q9CS72	Filamin-A-interacting protein 1 OS=Mus musculus OX=10090 GN=Filip1 PE=1 SV=2	1	1	1	1	137.5	Filip1	138.7	142.8	129.6	140.6	150	152.8	161.6	156.6	145.7	140.34	154.175	7.37347	6.70143	6.46313	6.5674
Q6UJY2	Sodium/hydrogen exchanger 10 OS=Mus musculus OX=10090 GN=Slc9c1 PE=1 SV=3	1	1	1	1	135.5	Slc9a10; Slc9c1	98.8	85.4	96.3	91.5	39.7	62.4	27.6	27.4	75.7	82.34	48.275	24.3785	24.5958	21.3687	24.1039
Q6P8X1	Sorting nexin-6 OS=Mus musculus OX=10090 GN=Snx6 PE=1 SV=2	17	7	8	7	46.6	Snx6	1931.6	1850.5	1755.5	1838.8	1350.4	1586.9	1226.9	1407.1	1699.6	1745.36	1480.12	229.438	207.385	201.111	203.237
P14733	Lamin-B1 OS=Mus musculus OX=10090 GN=Lmnb1 PE=1 SV=3	53	33	48	28	66.7	Lmnb1	9514.6	9992	9066.4	9533.9	7363.7	8103.7	7401	8121.3	9164.4	9094.12	8197.6	1021.21	726.616	895.134	712.084
P45377	Aldose reductase-related protein 2 OS=Mus musculus OX=10090 GN=Akr1b8 PE=1 SV=2	4	1	1	1	36.1	Akr1b8	307.1	293.2	228.2	278.8	197.9	198.2	152.9	168.4	230.8	261.04	187.575	46.1961	34.406	40.4927	33.7179
Q07076	Annexin A7 OS=Mus musculus OX=10090 GN=Anxa7 PE=1 SV=2	26	12	27	12	49.9	Anxa7	3999.8	3769	4633.3	3982.6	3140.4	3139	2661.3	3166	3625.5	3905.02	3147.95	535.85	393.822	469.693	385.946
Q9D0M1	Phosphoribosyl pyrophosphate synthase-associated protein 1 OS=Mus musculus OX=10090 GN=Prpsap1 PE=1 SV=1	10	2	3	2	39.4	Prpsap1	206.2	220.5	249.5	234.5	187.1	175.5	150.5	165.9	207.3	219.56	174.8	24.252	23.9892	21.2578	23.5094
P50543	Protein S100-A11 OS=Mus musculus OX=10090 GN=S100a11 PE=1 SV=1	23	3	6	3	11.1	S100a11	4136.9	3968.7	3117.3	3803	2011.7	2645	1720.7	2147.4	3367.8	3407.52	2470.23	871.187	707.623	763.629	693.471
P08074	Carbonyl reductase [NADPH] 2 OS=Mus musculus OX=10090 GN=Cbr2 PE=1 SV=1	29	6	10	6	25.9	Cbr2	3188.7	3635.4	3299.9	3218.4	2981	2817.6	2563.1	2879.2	2860.9	3264.68	2780.2	238.256	147.02	208.84	144.08
Q9QUG9	RAS guanyl-releasing protein 2 OS=Mus musculus OX=10090 GN=Rasgrp2 PE=1 SV=2	2	1	1	1	69.4	Rasgrp2	129.8	113.2	138.9	117.2	106.9	86.8	79.7	89.9	107.2	121.2	90.9	12.959	11.6753	11.359	11.4418
P35282	Ras-related protein Rab-21 OS=Mus musculus OX=10090 GN=Rab21 PE=1 SV=4	6	1	1	1	24.1	Rab21	107.2	120.6	114.9	116.4	87.5	103.8	74.5	87.3	101	109.32	91.65	13.1254	13.5165	11.5049	13.2462
Q9CQY6	Ubiquinol-cytochrome-c reductase complex assembly factor 2 OS=Mus musculus OX=10090 GN=Uqcc2 PE=1 SV=1	10	1	1	1	16.3	2900010M23Rik; Mnf1; Uqcc2	51.9	57	56.3	50.8	26.6	36.3	27.6	29.4	49.9	48.52	35.8	12.5454	10.1203	10.9965	9.91787
Q8K2Y3	Protein eva-1 homolog B OS=Mus musculus OX=10090 GN=Eva1b PE=1 SV=1	13	1	1	1	18.3	Eva1b; Fam176b	26.5	23.8	29.6	24.2	21.8	21.9	16	18.6	18.1	25.18	18.65	2.98195	2.44199	2.61379	2.39315
Q9Z0P4	Paralemmin-1 OS=Mus musculus OX=10090 GN=Palm PE=1 SV=1	14	5	5	5	41.6	Palm	543.2	576.5	545.8	540.5	522.4	467.4	491.1	472.2	525.2	545.68	488.975	19.5245	26.2275	17.114	25.703
P27601	Guanine nucleotide-binding protein subunit alpha-13 OS=Mus musculus OX=10090 GN=Gna13 PE=1 SV=1	7	2	2	2	44	Gna13	8.7	7	6.8	11.8	45.8	29.7	44.5	43.9	16.5	16.02	33.65	16.7676	13.323	14.6974	13.0566
Q8BJH1	Zinc finger C2HC domain-containing protein 1A OS=Mus musculus OX=10090 GN=Zc2hc1a PE=1 SV=1	8	2	2	2	35.1	Fam164a; Zc2hc1a	206.6	185.1	212.6	179.8	169.2	145.4	132.4	167.4	162.4	190.66	151.9	18.336	16.052	16.0722	15.731
Q8CJ53	Cdc42-interacting protein 4 OS=Mus musculus OX=10090 GN=Trip10 PE=1 SV=2	9	5	7	5	68.4	Trip10	756.8	726.8	682	729.3	645	563.3	512	611.6	664.8	707.98	587.925	44.2537	65.4249	38.7901	64.1164
Q61768	Kinesin-1 heavy chain OS=Mus musculus OX=10090 GN=Kif5b PE=1 SV=3	29	23	29	23	109.5	Kif5b	3567.5	3606.4	3399.1	3520.9	3076.9	3076.2	2583.6	2986	3282.5	3434.16	2982.07	214.379	293.208	187.912	287.344
Q60875	Rho guanine nucleotide exchange factor 2 OS=Mus musculus OX=10090 GN=Arhgef2 PE=1 SV=4	8	6	6	6	111.9	Arhgef2	430.2	427.2	551.4	479.9	324.3	338.3	292.8	296.2	392.4	442.6	329.925	83.0881	46.5077	72.8299	45.5776
Q9D4H1	Exocyst complex component 2 OS=Mus musculus OX=10090 GN=Exoc2 PE=1 SV=1	3	2	2	2	103.9	Exoc2	179.2	164.3	194.6	161.2	105.9	125.7	106.3	117.9	166.4	161.04	129.075	33.5676	26.1287	29.4233	25.6061
Q6PIE5	Sodium/potassium-transporting ATPase subunit alpha-2 OS=Mus musculus OX=10090 GN=Atp1a2 PE=1 SV=1	24	18	22	11	112.1	Atp1a2	2547.4	2352.1	2167	2376	2646.2	2871.1	3353.8	3625.7	3136.8	2417.74	3246.85	185.693	320.554	162.767	314.143
Q8R3B1	1-phosphatidylinositol 4,5-bisphosphate phosphodiesterase delta-1 OS=Mus musculus OX=10090 GN=Plcd1 PE=1 SV=2	18	10	13	10	85.8	Plcd1	2401.2	2208.5	2214.4	2282.7	2049.5	1901.2	1684.3	1935.8	2133.1	2231.26	1913.6	127.833	183.853	112.05	180.176
P63073	Eukaryotic translation initiation factor 4E OS=Mus musculus OX=10090 GN=Eif4e PE=1 SV=1	6	1	2	1	25	Eif4e	636.1	663.4	587.8	655.1	577.4	544.2	513.5	561.3	571.1	623.96	547.525	39.2045	25.2606	34.3643	24.7553
Q9R087	Glypican-6 OS=Mus musculus OX=10090 GN=Gpc6 PE=1 SV=1	7	3	4	3	63	Gpc6	1425.9	1508.8	1231.9	1417.8	869.8	965.4	724.1	923.7	1321.8	1290.84	983.75	256.23	248.756	224.595	243.781
Q99PT1	Rho GDP-dissociation inhibitor 1 OS=Mus musculus OX=10090 GN=Arhgdia PE=1 SV=3	58	15	32	15	23.4	Arhgdia	7073.5	6646	5803.1	6598.4	5350.5	5283.3	4359.9	5199.6	5857.5	6294.3	5175.08	699.171	617.125	612.85	604.782
P50516	V-type proton ATPase catalytic subunit A OS=Mus musculus OX=10090 GN=Atp6v1a PE=1 SV=2	8	4	4	4	68.3	Atp6v1a	388.2	362.3	288	350.8	513.5	468.6	491.4	504.7	368.2	380.56	458.225	82.9425	61.8402	72.7023	60.6034
Q60598	Src substrate cortactin OS=Mus musculus OX=10090 GN=Cttn PE=1 SV=2	39	19	27	19	61.2	Cttn	4695.3	5357	5004.9	5063.3	4368	4444.3	3968.7	4665.5	4417.8	4897.7	4374.07	377.961	292.176	331.298	286.333
Q7TMB8	Cytoplasmic FMR1-interacting protein 1 OS=Mus musculus OX=10090 GN=Cyfip1 PE=1 SV=1	8	9	9	9	145.1	Cyfip1	1753.7	1845.9	1626.3	1770.4	1518.7	1530.4	1423.2	1566.5	1622.9	1703	1535.75	129.791	84.1364	113.767	82.4537
Q8K4L3	Supervillin OS=Mus musculus OX=10090 GN=Svil PE=1 SV=1	11	17	18	17	243	Svil	2230	2253.2	2385	2241.5	2060.5	1981.9	1703.5	1830.8	2131.9	2234.04	1912.03	115.482	185.569	101.224	181.858
Q921F2	TAR DNA-binding protein 43 OS=Mus musculus OX=10090 GN=Tardbp PE=1 SV=1	7	3	3	3	44.5	Tardbp	434.8	422.3	418.4	399.7	365.4	362	373.8	379.1	411	408.12	381.475	26.9929	20.9408	23.6603	20.522
Q9R1P4	Proteasome subunit alpha type-1 OS=Mus musculus OX=10090 GN=Psma1 PE=1 SV=1	41	9	11	9	29.5	Psma1	2310.3	2349.4	2513.7	2473.7	1895.1	1855	1575.4	1778.5	2316.4	2308.44	1881.32	245.954	313.127	215.588	306.865
Q60715	Prolyl 4-hydroxylase subunit alpha-1 OS=Mus musculus OX=10090 GN=P4ha1 PE=1 SV=2	13	7	9	7	60.9	P4ha1	1054.3	1208.5	1209.1	1110	945.2	949	759.7	916.1	1058.7	1105.42	920.875	111.445	123.541	97.6856	121.07
Q7TSE6	Serine/threonine-protein kinase 38-like OS=Mus musculus OX=10090 GN=Stk38l PE=1 SV=2	8	3	3	3	53.7	Stk38l	179.8	179.2	210.4	180.1	141.4	143.4	122.4	135.2	178.6	178.18	144.9	24.486	24.0713	21.4629	23.5899
Q9R0S3	Matrix metalloproteinase-17 OS=Mus musculus OX=10090 GN=Mmp17 PE=1 SV=3	4	2	2	2	64.3	Mmp17	68.8	82.2	78.9	74.3	46.9	52.7	39.2	51.8	72.2	70.22	53.975	13.9763	13.6236	12.2508	13.3511
Q80UG5	Septin-9 OS=Mus musculus OX=10090 GN=Sept9 PE=1 SV=1	25	14	16	14	65.5	2009-09-01	3318	3366.9	3968.2	3345.7	2763.6	2570.2	2402.6	2626.2	3273.5	3352.48	2718.12	426.419	382.243	373.773	374.598
Q6A028	Switch-associated protein 70 OS=Mus musculus OX=10090 GN=Swap70 PE=1 SV=2	3	2	3	2	69	Swap70	200.3	201.9	200.4	235.3	152.5	172.2	124.6	148.4	193.3	198.08	159.625	29.5287	29.6922	25.883	29.0984
Q6ZWX6	Eukaryotic translation initiation factor 2 subunit 1 OS=Mus musculus OX=10090 GN=Eif2s1 PE=1 SV=3	15	4	5	4	36.1	Eif2s1	820.2	897.2	814.1	903.9	750.4	685.4	737	743.9	806.7	837.16	743.25	64.0424	49.7058	56.1357	48.7117
Q63739	Protein tyrosine phosphatase type IVA 1 OS=Mus musculus OX=10090 GN=Ptp4a1 PE=1 SV=1	5	1	1	1	19.8	Ptp4a1; Gm5582; LOC100044742; LOC102643131	60	53.1	64.8	60.9	51.7	46.6	50.4	40.2	51.1	58.1	47.075	5.52947	4.99158	4.84679	4.89174
Q8VDJ3	Vigilin OS=Mus musculus OX=10090 GN=Hdlbp PE=1 SV=1	21	21	23	21	141.7	Hdlbp	3324.8	3521.1	3461.8	3359.2	2930.8	3003.6	2612.8	2846.3	3300.9	3319.54	2940.9	231.076	288.75	202.547	282.975
Q9EQK5	Major vault protein OS=Mus musculus OX=10090 GN=Mvp PE=1 SV=4	19	15	16	15	95.9	Mvp	1724.5	1728.5	1685.1	1726.5	1626.6	1564.9	1467.3	1618.7	1631.9	1698.24	1570.7	43.9	74.7766	38.48	73.2811
P80313	T-complex protein 1 subunit eta OS=Mus musculus OX=10090 GN=Cct7 PE=1 SV=1	16	8	9	8	59.6	Cct7	2218.5	2584.2	2211.1	2430.4	1667.6	1751.3	1524.4	1643	2301.5	2222.36	1805.05	347.17	343.694	304.308	336.82
P21619	Lamin-B2 OS=Mus musculus OX=10090 GN=Lmnb2 PE=1 SV=2	38	22	28	17	67.3	Lmnb2	1866	1914.5	1919.7	1997.7	1676.7	1701.1	1714.8	1643.6	1908.5	1874.92	1742	120.434	115.206	105.565	112.902
P46938	Transcriptional coactivator YAP1 OS=Mus musculus OX=10090 GN=Yap1 PE=1 SV=2	11	4	4	4	52.4	Yap1	828.8	783.6	902.1	714.7	641.1	580.1	478.4	533.8	746.9	774.06	584.8	100.851	115.788	88.3998	113.472
Q64299	Protein NOV homolog OS=Mus musculus OX=10090 GN=Nov PE=1 SV=1	23	6	8	6	38.9	Nov	521.3	548.5	579.7	522.1	483.1	498.1	444.4	502.5	466.6	530.94	477.9	35.8665	27.466	31.4384	26.9167
Q9WUM4	Coronin-1C OS=Mus musculus OX=10090 GN=Coro1c PE=1 SV=2	14	7	9	6	53.1	Coro1c	3453.4	3775.5	4063.9	3921.9	2188.1	2437.7	1875.1	2062.8	3687	3480.56	2515.65	757.173	815.172	663.692	798.868
Q9DBX3	Sushi domain-containing protein 2 OS=Mus musculus OX=10090 GN=Susd2 PE=1 SV=1	11	6	8	6	90.6	Susd2	1377.5	1226	1257.4	1347.7	1200.6	1081	1020.7	928.9	1186.8	1281.84	1054.35	77.1423	108.202	67.6182	106.038
Q76MZ3	Serine/threonine-protein phosphatase 2A 65 kDa regulatory subunit A alpha isoform OS=Mus musculus OX=10090 GN=Ppp2r1a PE=1 SV=3	17	8	10	8	65.3	Ppp2r1a	4058.9	3956.8	3883.2	3701.9	3411.2	3326.6	3046.5	3151	3814.8	3802.4	3334.73	254.607	340.278	223.172	333.472
Q8VE47	Ubiquitin-like modifier-activating enzyme 5 OS=Mus musculus OX=10090 GN=Uba5 PE=1 SV=2	13	2	2	2	44.8	Uba5	256.9	262.2	298.4	278.7	226.1	233.3	175.5	198.2	251.8	264.46	214.7	26.8722	34.3087	23.5545	33.6225
P97461	40S ribosomal protein S5 OS=Mus musculus OX=10090 GN=Rps5 PE=1 SV=3	24	5	6	5	22.9	Rps5	973	1101.6	982	1035.8	863	894.5	871.4	816.3	977.4	991.08	889.9	88.0744	66.9244	77.2006	65.5859
P35385	Heat shock protein beta-7 OS=Mus musculus OX=10090 GN=Hspb7 PE=1 SV=3	47	6	8	6	18.6	Hspb7	1574.3	1731	2090.5	1647.5	960.8	1006.9	755.3	905.5	1706.1	1600.82	1093.45	409.036	421.308	358.536	412.882
P68372	Tubulin beta-4B chain OS=Mus musculus OX=10090 GN=Tubb4b PE=1 SV=1	38	14	41	2	49.8	Tubb4b	9731.4	9673.9	8197.8	9409.1	6656.3	7046.5	5965.8	6805.4	9022.1	8733.7	7209.95	1317.04	1293.85	1154.43	1267.98
Q8BFW7	Lipoma-preferred partner homolog OS=Mus musculus OX=10090 GN=Lpp PE=1 SV=1	33	17	52	17	65.8	Lpp	8505.2	10703	9651.5	9266.6	7357.6	7492.2	6606	7587.7	8316.5	9096.78	7500.6	1254.11	700.871	1099.28	686.853
Q9D1A2	Cytosolic non-specific dipeptidase OS=Mus musculus OX=10090 GN=Cndp2 PE=1 SV=1	15	6	8	6	52.7	Cndp2	2223.5	1888.7	2345	1979	1655.8	1658.7	1300.3	1500.4	1918.2	2018.4	1594.4	273.215	260.967	239.484	255.748
Q62465	Synaptic vesicle membrane protein VAT-1 homolog OS=Mus musculus OX=10090 GN=Vat1 PE=1 SV=3	13	4	6	4	43.1	Vat1	3047.5	2635.8	3297.4	2623.3	2187.6	2299.1	1814.1	1865.5	2571	2758.32	2137.43	428.134	361.759	375.276	354.524
Q9D1P0	39S ribosomal protein L13, mitochondrial OS=Mus musculus OX=10090 GN=Mrpl13 PE=1 SV=1	5	1	1	1	20.7	Mrpl13	263.5	255.6	372.3	290.9	108	167.5	102.4	122.7	274.9	258.06	166.875	95.7639	76.9811	83.9408	75.4414
Q6PGB6	N-alpha-acetyltransferase 50 OS=Mus musculus OX=10090 GN=Naa50 PE=1 SV=1	5	1	1	1	19.4	Naa50	100.2	108.9	82.4	120.9	126.9	136.1	138.8	189.7	172.4	107.86	159.25	17.6106	26.1677	15.4364	25.6444
P40240	CD9 antigen OS=Mus musculus OX=10090 GN=Cd9 PE=1 SV=2	23	5	6	5	25.2	Cd9	1014.5	1034.4	1093.8	966.1	577.7	719.1	513.3	635.4	987.8	937.3	713.9	206.169	201.205	180.715	197.181
O08532	Voltage-dependent calcium channel subunit alpha-2/delta-1 OS=Mus musculus OX=10090 GN=Cacna2d1 PE=1 SV=1	27	23	30	23	124.6	Cacna2d1	4885.5	4805.9	4481.7	4928	4045.1	4119.7	3796.4	4455.3	4554.9	4629.24	4231.58	370.514	344.715	324.77	337.821
Q61598	Rab GDP dissociation inhibitor beta OS=Mus musculus OX=10090 GN=Gdi2 PE=1 SV=1	29	13	18	10	50.5	Gdi2	4935.2	4456.6	4297.3	4426.4	4100.5	3932.4	3660.1	3892.7	3884.2	4443.2	3842.35	308.73	123.303	270.613	120.837
P20152	Vimentin OS=Mus musculus OX=10090 GN=Vim PE=1 SV=3	90	70	494	60	53.7	Vim	68018.9	67009.8	75252.7	60768.2	54548.3	51895.5	51335.6	53469.2	58494.5	65119.6	53798.7	7831.76	3258.23	6864.84	3193.06
Q9Z277	Tyrosine-protein kinase BAZ1B OS=Mus musculus OX=10090 GN=Baz1b PE=1 SV=2	2	2	2	2	170.5	Baz1b	541.4	564.9	632.7	556.6	408	477.6	499.9	405.7	533.8	540.72	479.25	82.0247	54.2047	71.8978	53.1206
Q8R574	Phosphoribosyl pyrophosphate synthase-associated protein 2 OS=Mus musculus OX=10090 GN=Prpsap2 PE=1 SV=1	11	3	3	3	40.9	Prpsap2	131.8	131.6	171.6	159.8	73.2	85.7	71	79.4	145.4	133.6	95.375	38.0324	33.8893	33.3368	33.2115
O35841	Apoptosis inhibitor 5 OS=Mus musculus OX=10090 GN=Api5 PE=1 SV=2	15	6	7	6	56.8	Api5	583.5	645	783.5	648.2	283.4	379.8	284.3	330.7	653.1	588.72	411.975	185.669	165.412	162.746	162.103
P28654	Decorin OS=Mus musculus OX=10090 GN=Dcn PE=1 SV=1	45	16	27	15	39.8	Dcn	8873.7	8855.8	9995	9450.8	6285.3	6704.6	5410	5906.2	9138	8692.12	6789.7	1425.28	1653.87	1249.31	1620.8
P26883	Peptidyl-prolyl cis-trans isomerase FKBP1A OS=Mus musculus OX=10090 GN=Fkbp1a PE=1 SV=2	30	3	4	3	11.9	Fkbp1a	290.9	270.2	258.8	264	254	253	213.5	233.2	221.3	267.58	230.25	14.3615	17.1943	12.5884	16.8504
O09172	Glutamate--cysteine ligase regulatory subunit OS=Mus musculus OX=10090 GN=Gclm PE=1 SV=1	5	1	1	1	30.5	Gclm	20.2	24.6	18.8	25.2	14.4	17.3	11.9	17.8	14.7	20.64	15.425	4.44387	2.71462	3.89523	2.66033
Q60847	Collagen alpha-1(XII) chain OS=Mus musculus OX=10090 GN=Col12a1 PE=2 SV=3	7	13	13	13	340	Col12a1	1118.4	1185.8	1131.3	1193.4	946.2	896.5	814.4	1104.4	1021.4	1115.02	959.175	99.9123	128.906	87.577	126.328
Q99KW3	TRIO and F-actin-binding protein OS=Mus musculus OX=10090 GN=Triobp PE=1 SV=3	1	2	2	2	223.2	Triobp	195	190.3	218.4	194.3	248.9	261.3	294.5	241.6	213.4	209.38	252.7	24.7054	34.1023	21.6552	33.4203
Q9QX47	Protein SON OS=Mus musculus OX=10090 GN=Son PE=1 SV=2	1	2	3	2	265.5	Son	102.1	102.5	118	98.5	82.2	80.4	80.6	77.2	102.3	100.66	85.125	12.763	11.5555	11.1872	11.3244
P62996	Transformer-2 protein homolog beta OS=Mus musculus OX=10090 GN=Tra2b PE=1 SV=1	12	3	3	3	33.6	Tra2b	553.7	561.7	495.5	545.4	296.6	369.9	272.3	314.9	526.1	490.58	370.8	111.467	110.974	97.7054	108.755
Q9CYR6	Phosphoacetylglucosamine mutase OS=Mus musculus OX=10090 GN=Pgm3 PE=1 SV=1	5	2	2	2	59.4	Pgm3	586.6	509.1	657.4	529.4	421.1	445.2	366.1	418.5	456.3	540.72	421.525	88.2555	40.2115	77.3593	39.4072
Q9CX00	IST1 homolog OS=Mus musculus OX=10090 GN=Ist1 PE=1 SV=1	7	3	3	3	39.4	Ist1	628.9	687.1	669.6	635.8	566.9	533.2	513.8	519.3	649.5	637.66	553.95	46.2376	64.221	40.529	62.9366
Q3UMF0	Cordon-bleu protein-like 1 OS=Mus musculus OX=10090 GN=Cobll1 PE=1 SV=2	8	7	8	7	137.3	Cobll1	831.3	946.8	1049.7	896.2	745.2	711.6	591.5	704.7	857.5	893.84	716.325	115.226	109.04	101	106.859
Q9QXB9	Developmentally-regulated GTP-binding protein 2 OS=Mus musculus OX=10090 GN=Drg2 PE=1 SV=1	10	3	3	3	40.7	Drg2	505.2	493.5	512	495.9	367.2	377	283.7	324.7	478.4	474.76	365.95	60.5819	84.1303	53.1024	82.4477
Q9JLT4	Thioredoxin reductase 2, mitochondrial OS=Mus musculus OX=10090 GN=Txnrd2 PE=1 SV=4	6	3	3	3	56.6	Txnrd2	365.1	330.1	393.8	401.7	503.6	519.6	680.9	506.7	440.3	398.86	536.875	64.9458	102.109	56.9275	100.067
Q64449	C-type mannose receptor 2 OS=Mus musculus OX=10090 GN=Mrc2 PE=1 SV=3	6	6	6	6	167	Mrc2	531.3	595	516.8	557.5	461.8	485.7	460.2	461.5	470.3	532.48	469.425	49.441	11.7409	43.337	11.5061
Q8R050	Eukaryotic peptide chain release factor GTP-binding subunit ERF3A OS=Mus musculus OX=10090 GN=Gspt1 PE=1 SV=2	8	4	5	4	68.6	Gspt1	1327.2	1319.5	1368.4	1310.1	1277.5	1180.3	1088.3	1138.5	1261.6	1320.54	1167.17	32.7775	73.33	28.7307	71.8634
Q6PGF7	Exocyst complex component 8 OS=Mus musculus OX=10090 GN=Exoc8 PE=1 SV=1	3	2	2	2	81	Exoc8	181.2	187.3	167.5	154.2	108.6	129.4	92.3	111.3	167.9	159.76	125.225	31.3301	32.2312	27.462	31.5866
P70398	Probable ubiquitin carboxyl-terminal hydrolase FAF-X OS=Mus musculus OX=10090 GN=Usp9x PE=1 SV=2	2	4	5	4	290.5	Usp9x	429.1	408.4	221.1	407.2	1084.6	858.6	1050.6	1327	441.7	510.08	919.475	332.063	372.042	291.066	364.601
Q9DBR3	Armadillo repeat-containing protein 8 OS=Mus musculus OX=10090 GN=Armc8 PE=1 SV=2	1	1	1	1	75.3	Armc8	746.8	724	629.4	700.1	610.2	580	547.5	585.9	625.9	682.1	584.825	59.6083	32.1701	52.249	31.5267
Q3UJU9	Regulator of microtubule dynamics protein 3 OS=Mus musculus OX=10090 GN=Rmdn3 PE=1 SV=2	7	2	2	2	52	Fam82a2; Rmdn3	109.2	114.2	81.8	98	147.7	135	182.7	164.9	111.9	110.18	148.625	24.3857	31.4131	21.375	30.7848
Q91V41	Ras-related protein Rab-14 OS=Mus musculus OX=10090 GN=Rab14 PE=1 SV=3	40	7	11	6	23.9	Rab14	1513.8	1377.8	1604.6	1370.9	1170.1	1206.6	1161.3	1184.8	1393.3	1407.44	1236.5	164.87	106.157	144.515	104.034
Q4VAA2	Protein CDV3 OS=Mus musculus OX=10090 GN=Cdv3 PE=1 SV=2	35	4	4	4	29.7	Cdv3	170.5	186.4	216.4	198.8	153.4	151.6	135.4	148	165.3	185.1	150.075	24.4291	12.2989	21.413	12.0529
P23116	Eukaryotic translation initiation factor 3 subunit A OS=Mus musculus OX=10090 GN=Eif3a PE=1 SV=5	14	19	21	19	161.8	Eif3a	3937.9	4188.3	4063.7	4175.9	3716.1	3773.1	3613.2	3475.3	4039.3	4016.38	3725.22	195.94	242.176	171.749	237.332
Q8BZ47	Zinc finger protein 609 OS=Mus musculus OX=10090 GN=Znf609 PE=1 SV=2	2	2	2	2	151	Zfp609	86.1	94.5	74.1	95	49	71.5	49	55.2	81	79.74	64.175	19.1568	14.692	16.7917	14.3982
Q923T9	Calcium/calmodulin-dependent protein kinase type II subunit gamma OS=Mus musculus OX=10090 GN=Camk2g PE=1 SV=1	11	5	6	2	59.6	Camk2g	496.1	510.1	607.1	522.2	396.4	398.4	347.1	454.6	494.1	506.38	423.55	75.183	64.339	65.9008	63.0522
Q9CYH2	Redox-regulatory protein FAM213A OS=Mus musculus OX=10090 GN=Fam213a PE=1 SV=2	17	4	4	4	24.4	5730469M10Rik; Fam213a	744.6	740.9	645.6	832.4	1304.6	1169.8	1689.9	1065.8	961	853.62	1221.62	260.623	323.612	228.446	317.14
Q9JLV1	BAG family molecular chaperone regulator 3 OS=Mus musculus OX=10090 GN=Bag3 PE=1 SV=2	27	12	16	12	61.8	Bag3	3773.4	4190.6	3718.6	3938.3	3582.5	3253.5	2927.5	3275.4	3701.7	3840.68	3289.52	233.485	317.515	204.658	311.165
P47941	Crk-like protein OS=Mus musculus OX=10090 GN=Crkl PE=1 SV=2	18	3	3	3	33.8	Crkl	231.7	197.4	218.9	208	180.6	163	175.5	189.7	200.7	207.32	182.225	19.6297	16.4522	17.2062	16.1232
O55023	Inositol monophosphatase 1 OS=Mus musculus OX=10090 GN=Impa1 PE=1 SV=1	20	5	7	5	30.4	Impa1	1586.7	1402.2	1380.6	1486	1363.4	1190.5	1139	1303.4	1298.9	1443.78	1232.95	92.723	81.5296	81.2753	79.899
Q921W0	Charged multivesicular body protein 1a OS=Mus musculus OX=10090 GN=Chmp1a PE=1 SV=1	12	3	3	3	21.6	Chmp1a	497	492.5	569.8	512.6	459.3	409.8	398.5	413	496.3	506.24	429.4	40.4903	45.0316	35.4913	44.131
Q8VDM6	Heterogeneous nuclear ribonucleoprotein U-like protein 1 OS=Mus musculus OX=10090 GN=Hnrnpul1 PE=1 SV=1	8	5	5	5	95.9	Hnrnpul1	459.7	422.9	438.7	453	404.9	404.8	378.6	436.2	383.8	435.84	400.85	22.3421	26.147	19.5837	25.624
Q02819	Nucleobindin-1 OS=Mus musculus OX=10090 GN=Nucb1 PE=1 SV=2	48	19	27	19	53.4	Nucb1	3800.2	3986.9	3854.2	3963.2	3282.4	3483.8	3000.4	3338.9	3815.7	3777.38	3409.7	287.165	338.066	251.711	331.305
Q80U35	Rho guanine nucleotide exchange factor 17 OS=Mus musculus OX=10090 GN=Arhgef17 PE=1 SV=2	3	3	3	3	221.5	Arhgef17	132.9	132.1	157.8	136.6	112.9	115.8	85.9	110.6	127.8	134.46	110.025	15.9857	17.6224	14.0121	17.27
Q8CCS6	Polyadenylate-binding protein 2 OS=Mus musculus OX=10090 GN=Pabpn1 PE=1 SV=3	19	2	2	2	32.3	Pabpn1	170.5	171.5	169.2	188.8	94.4	108.8	113	93	174.7	158.88	122.375	36.9245	35.9303	32.3657	35.2117
Q6P9R2	Serine/threonine-protein kinase OSR1 OS=Mus musculus OX=10090 GN=Oxsr1 PE=1 SV=1	11	5	5	5	58.2	Oxsr1	713.8	675.4	811.6	780.6	571.2	630.8	541.3	548.1	715.7	710.52	608.975	94.5815	81.9598	82.9043	80.3206
Q9Z321	DNA topoisomerase 3-beta-1 OS=Mus musculus OX=10090 GN=Top3b PE=1 SV=1	3	2	2	2	96.9	Top3b	33.1	39.3	43.7	36.4	25	23	20.4	25.8	37.4	35.5	26.65	7.0445	7.49822	6.17478	7.34826
P38060	Hydroxymethylglutaryl-CoA lyase, mitochondrial OS=Mus musculus OX=10090 GN=Hmgcl PE=1 SV=2	6	2	2	2	34.2	Hmgcl	219.8	201.2	170.8	228.1	253.6	240.3	253.3	304.7	250	214.7	262.075	30.9364	28.9474	27.1169	28.3684
Q61879	Myosin-10 OS=Mus musculus OX=10090 GN=Myh10 PE=1 SV=2	55	118	215	97	228.9	Myh10	29704	33310.8	32164.5	31567.6	28385.2	26685.2	25806.8	29977.8	29758.7	31026.4	28057.1	1970.49	2123.71	1727.21	2081.24
Q61234	Alpha-1-syntrophin OS=Mus musculus OX=10090 GN=Snta1 PE=1 SV=1	24	12	12	12	53.6	Snta1	1302.8	1348.4	1270.8	1319.2	1118.6	1049.9	929.5	1148.8	1255.4	1271.96	1095.9	90.2031	139.097	79.0665	136.315
Q8K214	Polycomb protein SCMH1 OS=Mus musculus OX=10090 GN=Scmh1 PE=1 SV=1	1	1	1	1	78.6	Scmh1	144.1	147.1	103.3	116.3	192.4	173.6	161.6	193.3	146.8	140.64	168.825	34.3494	19.6564	30.1085	19.2633
O54724	Caveolae-associated protein 1 OS=Mus musculus OX=10090 GN=Cavin1 PE=1 SV=1	40	19	40	19	43.9	Ptrf; Cavin1	9004.3	9632.5	10968.7	9445.9	7626.3	7188.6	7958.1	6892	9419.4	9335.54	7864.52	1204.03	1129.76	1055.38	1107.16
P70271	PDZ and LIM domain protein 4 OS=Mus musculus OX=10090 GN=Pdlim4 PE=1 SV=3	21	5	5	5	35.5	Pdlim4	742.1	961.5	797.5	751.4	545.3	612.9	551	590	686.8	759.56	610.175	148.743	57.1184	130.379	55.976
P24472	Glutathione S-transferase A4 OS=Mus musculus OX=10090 GN=Gsta4 PE=1 SV=3	5	1	3	1	25.5	Gsta4	263.1	249.8	255.1	259.5	345.9	330.8	339.1	298.1	265.9	274.68	308.475	40.1223	33.4493	35.1688	32.7803
P28867	Protein kinase C delta type OS=Mus musculus OX=10090 GN=Prkcd PE=1 SV=3	3	2	2	2	77.5	Prkcd	911.7	897.4	1062.2	985	795.7	746.3	645.9	807.5	912.5	930.4	778.05	99.9189	111.678	87.5828	109.444
Q9ESX5	H/ACA ribonucleoprotein complex subunit 4 OS=Mus musculus OX=10090 GN=Dkc1 PE=1 SV=4	2	1	1	1	57.4	Dkc1	12.6	16.4	9.7	18.7	23.4	23.8	25.7	23.2	17.2	16.16	22.475	5.32288	3.67457	4.66571	3.60108
P63005	Platelet-activating factor acetylhydrolase IB subunit alpha OS=Mus musculus OX=10090 GN=Pafah1b1 PE=1 SV=2	18	7	10	6	46.6	Pafah1b1	2732.2	2778.5	2709.8	2658.4	2599.1	2370.3	2236.1	2411.9	2615.5	2695.6	2408.45	69.1189	157.1	60.5854	153.958
Q9DCM2	Glutathione S-transferase kappa 1 OS=Mus musculus OX=10090 GN=Gstk1 PE=1 SV=3	27	4	4	4	25.7	Gstk1	447.5	431.3	316.8	420.7	530.1	639.4	714.4	538.6	460	429.28	588.1	76.2005	111.719	66.7927	109.484
P35922	Synaptic functional regulator FMR1 OS=Mus musculus OX=10090 GN=Fmr1 PE=1 SV=1	5	4	5	3	68.9	Fmr1	633.2	680.9	595.5	646.9	573.2	552.6	526	543.3	618.8	625.94	560.175	42.4874	40.6077	37.2419	39.7956
Q9WV32	Actin-related protein 2/3 complex subunit 1B OS=Mus musculus OX=10090 GN=Arpc1b PE=1 SV=4	14	6	8	6	41	Arpc1b	1687.7	1768.2	1951.4	1738	1514.2	1519.8	1398.1	1672.2	1615.5	1731.9	1551.4	157.228	120.001	137.816	117.601
O08688	Calpain-5 OS=Mus musculus OX=10090 GN=Capn5 PE=1 SV=1	2	1	1	1	72.9	Capn5	19.4	18.6	29.8	24	13.8	13.2	7.8	9.4	17.5	21.12	11.975	6.05244	4.32387	5.3052	4.23739
P63158	High mobility group protein B1 OS=Mus musculus OX=10090 GN=Hmgb1 PE=1 SV=2	24	6	7	4	24.9	Hmgb1; Gm21596; LOC100862258	3579.5	3236.1	4487.9	3374.2	1917.8	2640.6	1809.1	2108.2	3421.9	3319.1	2494.95	922.966	707.205	809.016	693.061
Q8C181	Muscleblind-like protein 2 OS=Mus musculus OX=10090 GN=Mbnl2 PE=2 SV=2	2	1	1	1	40.1	Mbnl2	399.3	353.3	342	341	323.4	293.7	275.1	306.4	312.6	351.8	296.95	28.6258	16.5551	25.0916	16.224
P29758	Ornithine aminotransferase, mitochondrial OS=Mus musculus OX=10090 GN=Oat PE=1 SV=1	26	9	13	9	48.3	Oat	3046.6	3419.6	3153.9	3055.7	2063.3	2365.4	1848	2013.5	3160.4	2947.82	2346.82	516.918	583.718	453.099	572.044
O08692	Neutrophilic granule protein OS=Mus musculus OX=10090 GN=Ngp PE=1 SV=1	13	2	3	2	19.3	Ngp	841.6	850.7	754.5	906.4	516.9	698.8	371.9	313	724.2	774.02	526.975	153.674	214.674	134.701	210.381
Q9R1P0	Proteasome subunit alpha type-4 OS=Mus musculus OX=10090 GN=Psma4 PE=1 SV=1	14	4	4	4	29.5	Psma4	508	479.9	524.2	517.9	504.5	450.9	440.5	433.7	458.7	506.9	445.95	17.0019	11.0579	14.9028	10.8367
O70373	Xin actin-binding repeat-containing protein 1 OS=Mus musculus OX=10090 GN=Xirp1 PE=1 SV=2	7	4	4	4	123.4	Xirp1	274.1	310.9	407.7	306.4	192.8	209.5	168.6	180.6	280.1	298.38	209.7	77.312	49.9741	67.767	48.9746
P70202	Latexin OS=Mus musculus OX=10090 GN=Lxn PE=1 SV=2	4	1	2	1	25.5	Lxn	337.7	292.5	305.2	306	242.1	252.2	206.8	284.6	285.7	296.7	257.325	34.7798	37.095	30.4858	36.3531
Q925F2	Endothelial cell-selective adhesion molecule OS=Mus musculus OX=10090 GN=Esam PE=1 SV=1	3	1	1	1	41.8	Esam	22.4	22.8	18	23	39.6	33.6	34.6	45.9	23.6	25.16	34.425	8.33115	9.12081	7.30257	8.93839
O70546	Lysine-specific demethylase 6A OS=Mus musculus OX=10090 GN=Kdm6a PE=1 SV=2	1	1	1	1	154.3	Kdm6a	268.4	307.6	262.9	288.2	215	229.8	191.9	239.2	271.5	268.42	233.1	34.6788	32.7623	30.3973	32.107
Q9D967	Magnesium-dependent phosphatase 1 OS=Mus musculus OX=10090 GN=Mdp1 PE=1 SV=1	15	2	2	2	18.6	Mdp1	413.8	427	419.7	429.5	359.7	366.5	337	359.3	421.5	409.94	371.075	28.757	35.8858	25.2066	35.1681
Q9WUQ2	Prolactin regulatory element-binding protein OS=Mus musculus OX=10090 GN=Preb PE=1 SV=1	11	3	3	3	45.4	Preb	383.5	395.2	382.2	388.6	382.2	353.4	375.5	364.6	352.9	386.34	361.6	5.61142	10.726	4.91862	10.5115
Q02013	Aquaporin-1 OS=Mus musculus OX=10090 GN=Aqp1 PE=1 SV=3	10	2	6	2	28.8	Aqp1	454.7	464.3	707.1	544.1	90.4	166.6	66	103.6	557.9	452.12	223.525	226.093	226.747	198.179	222.213
O35114	Lysosome membrane protein 2 OS=Mus musculus OX=10090 GN=Scarb2 PE=1 SV=3	8	2	3	2	54	Scarb2	1217.7	1312.8	1228	1206.6	1057.9	1034.3	1032.4	937.9	1238.2	1204.6	1060.7	92.1294	126.602	80.755	124.07
Q61387	Cytochrome c oxidase subunit 7A-related protein, mitochondrial OS=Mus musculus OX=10090 GN=Cox7a2l PE=1 SV=1	12	1	1	1	12.4	Cox7a2l	11.4	14.6	19	18.6	18.9	24.8	28.9	21.2	24.3	16.5	24.8	3.39264	3.16333	2.97378	3.10006
Q8K2K6	Arf-GAP domain and FG repeat-containing protein 1 OS=Mus musculus OX=10090 GN=Agfg1 PE=1 SV=2	3	2	2	2	58	Agfg1	937.5	985	775.2	991.7	661.8	739.1	560.2	699	859.1	870.24	714.35	145.71	123.238	127.721	120.773
Q3UTJ2	Sorbin and SH3 domain-containing protein 2 OS=Mus musculus OX=10090 GN=Sorbs2 PE=1 SV=2	22	22	28	22	132.3	Sorbs2	4607.6	4712	4798.5	4824.5	4527.9	4306	3465.5	3943.9	4072.7	4694.1	3947.02	125.826	354.275	110.291	347.19
Q78ZA7	Nucleosome assembly protein 1-like 4 OS=Mus musculus OX=10090 GN=Nap1l4 PE=1 SV=1	15	4	6	3	42.7	Nap1l4	1555.4	1674.7	1982.1	1758.8	831.2	1172.2	786.2	903.4	1752	1560.44	1153.45	436.468	430.508	382.581	421.898
A2ADY9	Protein DDI1 homolog 2 OS=Mus musculus OX=10090 GN=Ddi2 PE=1 SV=1	7	1	2	1	44.6	Ddi2	111.9	127.8	197.3	141.5	34.3	55.2	27.6	42.6	139.8	122.56	66.3	58.8976	50.282	51.626	49.2764
P22777	Plasminogen activator inhibitor 1 OS=Mus musculus OX=10090 GN=Serpine1 PE=1 SV=1	2	1	1	1	45.1	Serpine1	29.8	30.8	32.7	27.3	22.3	25.1	23.3	29.9	22.6	28.58	25.225	4.0146	3.28976	3.51895	3.22396
Q61239	Protein farnesyltransferase/geranylgeranyltransferase type-1 subunit alpha OS=Mus musculus OX=10090 GN=Fnta PE=1 SV=1	2	1	1	1	44	Fnta	63.1	75.7	69.4	68.9	47.8	46.7	42.5	45.2	70.8	64.98	51.3	10.589	13.1156	9.28167	12.8533
P08003	Protein disulfide-isomerase A4 OS=Mus musculus OX=10090 GN=Pdia4 PE=1 SV=3	33	19	23	19	71.9	Pdia4	7202.1	7759.5	8364.5	7453.5	6853.6	6721.1	6269.9	6098.6	7327.7	7526.64	6604.32	574.433	549.092	503.512	538.11
Q8CFI7	DNA-directed RNA polymerase II subunit RPB2 OS=Mus musculus OX=10090 GN=Polr2b PE=1 SV=2	2	3	3	3	133.8	Polr2b	267.5	291.3	256.3	253.6	209.5	218.1	181.5	229.4	259.3	255.64	222.075	29.7733	32.1532	26.0974	31.5101
Q3UH60	Disco-interacting protein 2 homolog B OS=Mus musculus OX=10090 GN=Dip2b PE=1 SV=1	1	1	1	1	171	Dip2b	59.5	49.4	53.2	39	70.3	67.9	76.8	66	56.9	54.28	66.9	11.6442	8.16129	10.2066	7.99806
Q64511	DNA topoisomerase 2-beta OS=Mus musculus OX=10090 GN=Top2b PE=1 SV=2	2	3	3	3	181.8	Top2b	154	152.3	163.2	149	182	174	193.8	215.5	165.9	160.1	187.3	13.3274	22.1536	11.682	21.7105
Q8C854	Myelin expression factor 2 OS=Mus musculus OX=10090 GN=Myef2 PE=1 SV=1	6	3	3	3	63.3	Myef2	373.8	350.5	311.4	336	276.4	295.2	261.2	292.6	324	329.62	293.25	37.3928	25.6709	32.7762	25.1575
Q9DCR2	AP-3 complex subunit sigma-1 OS=Mus musculus OX=10090 GN=Ap3s1 PE=1 SV=2	6	1	1	1	21.7	Ap3s1	50.3	47.7	41.6	45.1	120.6	97.8	116.6	148.1	51.5	61.06	103.5	33.4391	40.4032	29.3107	39.5952
P62196	26S proteasome regulatory subunit 8 OS=Mus musculus OX=10090 GN=Psmc5 PE=1 SV=1	16	4	5	4	45.6	Psmc5	571.8	588.8	643.7	624.5	499.9	487.8	458.5	488.6	612.3	585.74	511.8	55.7537	68.448	48.8703	67.079
A2AGT5	Cytoskeleton-associated protein 5 OS=Mus musculus OX=10090 GN=Ckap5 PE=1 SV=1	3	6	6	6	225.5	Ckap5	497.7	542.6	444.7	467.2	270	418	237.7	285.5	453	444.44	348.55	104.187	103.273	91.3236	101.208
P20029	Endoplasmic reticulum chaperone BiP OS=Mus musculus OX=10090 GN=Hspa5 PE=1 SV=3	60	40	78	37	72.4	Hspa5	19015.6	22105.6	19485.8	20337	16730.7	17099.4	15807.7	15067.7	19999.6	19534.9	16993.6	1961.34	2172.76	1719.19	2129.31
P11499	Heat shock protein HSP 90-beta OS=Mus musculus OX=10090 GN=Hsp90ab1 PE=1 SV=3	42	29	69	15	83.2	Hsp90ab1	5227.5	5498.2	4807	5337.5	4797.2	4749.7	4342.8	4421	4847.5	5133.48	4590.25	317.474	245.953	278.278	241.034
P48678	Prelamin-A/C OS=Mus musculus OX=10090 GN=Lmna PE=1 SV=2	69	63	144	62	74.2	Lmna	32381.1	32598.6	40832.4	31692.5	24685.5	24034.3	21999.6	24267.7	32692.5	32438	25748.5	5726.08	4740.06	5019.13	4645.26
Q8VEH3	ADP-ribosylation factor-like protein 8A OS=Mus musculus OX=10090 GN=Arl8a PE=1 SV=1	13	2	2	1	21.4	Arl8a	240.9	287.1	208.7	246.7	163.4	193.2	145.7	175.6	224.3	229.36	184.7	46.2204	32.8847	40.514	32.2271
P31725	Protein S100-A9 OS=Mus musculus OX=10090 GN=S100a9 PE=1 SV=3	8	1	1	1	13	S100a9	407.1	600.4	521.1	909.8	407.8	91.6	175.9	86.6	160.4	569.24	128.625	207.136	46.1213	181.563	45.1989
P57776	Elongation factor 1-delta OS=Mus musculus OX=10090 GN=Eef1d PE=1 SV=3	30	7	11	7	31.3	Eef1d	1622.6	1807	1741	1699.9	1511.8	1501.3	1426.5	1388.6	1714.9	1676.46	1507.82	113.764	145.775	99.7189	142.859
Q8CI51	PDZ and LIM domain protein 5 OS=Mus musculus OX=10090 GN=Pdlim5 PE=1 SV=4	27	11	18	11	63.3	Pdlim5	4833.4	5169.9	6075	5048.8	4136.5	4155.5	3558.5	3956.4	5022.1	5052.72	4173.12	697.561	618.008	611.439	605.648
Q9R0P4	Small acidic protein OS=Mus musculus OX=10090 GN=Smap PE=1 SV=1	13	2	2	2	20	1110004F10Rik	382.4	367	372.7	367.8	330.4	354.9	304.4	323.5	361.4	364.06	336.05	19.7904	26.8152	17.347	26.2789
Q9EST5	Acidic leucine-rich nuclear phosphoprotein 32 family member B OS=Mus musculus OX=10090 GN=Anp32b PE=1 SV=1	13	3	3	3	31.1	Anp32b	1058.7	906.6	958.8	1011.5	443.4	637.1	391.7	494.9	994.6	875.8	629.575	248.332	263.326	217.672	258.059
O88746	Target of Myb protein 1 OS=Mus musculus OX=10090 GN=Tom1 PE=1 SV=1	9	2	2	2	54.3	Tom1	117.5	114.7	148.9	112.1	79.5	92.8	80.6	88.2	107.4	114.54	92.25	24.6128	11.2835	21.574	11.0578
P63163	Small nuclear ribonucleoprotein-associated protein N OS=Mus musculus OX=10090 GN=Snrpn PE=1 SV=1	12	3	4	3	24.6	Snrpn	609.3	638.5	607.5	620.9	508.3	561.1	513.9	529.2	619.1	596.9	555.825	51.0457	46.5408	44.7435	45.61
Q8VCH8	UBX domain-containing protein 4 OS=Mus musculus OX=10090 GN=Ubxn4 PE=1 SV=1	6	2	2	2	56.4	Ubxn4	240.5	250.3	257.4	269.5	204.2	254.9	205.6	198.7	224.2	244.38	220.85	24.8247	25.1251	21.7598	24.6226
P62774	Myotrophin OS=Mus musculus OX=10090 GN=Mtpn PE=1 SV=2	36	5	7	5	12.9	Mtpn	1542.7	1539.6	1306.3	1559.3	1211.8	1198.3	985.3	1128.4	1455.3	1431.94	1191.83	161.498	196.754	141.559	192.819
Q91VW5	Golgin subfamily A member 4 OS=Mus musculus OX=10090 GN=Golga4 PE=1 SV=2	1	1	1	1	257.4	Golga4	244.7	148.3	217.8	145.7	93.6	90.1	66	70	113.1	170.02	84.8	60.7521	21.6137	53.2516	21.1815
Q9CZX8	40S ribosomal protein S19 OS=Mus musculus OX=10090 GN=Rps19 PE=1 SV=3	48	8	10	8	16.1	Rps19	1981.7	2327.7	2233.2	2249.3	1557.7	1810.9	1603	1573.8	2214.2	2069.92	1800.47	314.42	295.327	275.601	289.421
Q9D666	SUN domain-containing protein 1 OS=Mus musculus OX=10090 GN=Sun1 PE=1 SV=2	7	3	3	3	101.9	Sun1	229.9	222.3	224.8	240.1	291.4	312.3	382.3	287.5	256.6	241.7	309.675	28.6088	53.51	25.0767	52.4398
O35127	Protein C10 OS=Mus musculus OX=10090 GN=Grcc10 PE=1 SV=1	12	1	1	1	13.2	Grcc10	116	90	109.3	123.2	81.5	84.1	67.8	80.8	95.9	104	82.15	17.628	11.5558	15.4516	11.3247
Q9QZ23	NFU1 iron-sulfur cluster scaffold homolog, mitochondrial OS=Mus musculus OX=10090 GN=Nfu1 PE=1 SV=2	6	1	1	1	28.5	Nfu1	45.5	47.1	29	35	92.7	86.8	134.4	77	49.6	49.86	86.95	25.0891	35.3344	21.9916	34.6277
Q9CR09	Ubiquitin-fold modifier-conjugating enzyme 1 OS=Mus musculus OX=10090 GN=Ufc1 PE=1 SV=1	10	2	2	2	19.5	Ufc1	298.4	260.7	276.4	280.7	245.1	243.2	226.5	254.6	268.7	272.26	248.25	20.2668	17.8614	17.7646	17.5042
P99029	Peroxiredoxin-5, mitochondrial OS=Mus musculus OX=10090 GN=Prdx5 PE=1 SV=2	27	5	8	5	21.9	Prdx5	1331.6	1388.9	1230.5	1346.3	1618	1681.5	1855.7	1449.2	1420.2	1383.06	1601.65	143.618	205.818	125.887	201.701
O70378	ER membrane protein complex subunit 8 OS=Mus musculus OX=10090 GN=Emc8 PE=1 SV=1	18	3	3	3	23.3	Emc8	1016.4	1140.1	1052.6	1064.6	981	949.6	951.1	926.5	1031.6	1050.94	964.7	59.6311	45.9993	52.269	45.0794
Q9DCL8	Protein phosphatase inhibitor 2 OS=Mus musculus OX=10090 GN=Ppp1r2 PE=1 SV=3	17	3	4	3	23.1	Ppp1r2	958.4	963.9	1139	941.6	838.1	802.4	760.3	789.2	922.4	968.2	818.575	108.306	71.4146	94.9344	69.9863
P11404	Fatty acid-binding protein, heart OS=Mus musculus OX=10090 GN=Fabp3 PE=1 SV=5	12	2	3	2	14.8	Fabp3	337.4	427	215.5	307.3	1001.9	1129.4	1155.6	722.2	336.4	457.82	835.9	313.388	387.633	274.697	379.88
Q9CR00	26S proteasome non-ATPase regulatory subunit 9 OS=Mus musculus OX=10090 GN=Psmd9 PE=1 SV=1	5	1	2	1	24.7	Psmd9	98	94.1	120.3	101.5	84	79.8	64.9	77.4	95.5	99.58	79.4	13.3067	12.5648	11.6638	12.3135
Q9CYN2	Signal peptidase complex subunit 2 OS=Mus musculus OX=10090 GN=Spcs2 PE=1 SV=1	12	3	3	3	25	Spcs2	905.9	886.8	847.4	890.4	744.9	778.5	743.2	774.7	892.3	855.08	797.175	65.259	65.3604	57.202	64.0532
Q9CZU6	Citrate synthase, mitochondrial OS=Mus musculus OX=10090 GN=Cs PE=1 SV=1	23	12	22	12	51.7	Cs	2046.7	1738.8	2239	2072.4	4283.3	4438.7	6623.8	4142.1	2511.5	2476.04	4429.02	1026.3	1690.79	899.591	1656.98
Q9QZJ6	Microfibrillar-associated protein 5 OS=Mus musculus OX=10090 GN=Mfap5 PE=1 SV=1	19	4	6	4	18.5	Mfap5	857.8	950.8	959.4	1012	1621.9	1354.9	1750.1	2249.4	1147.7	1080.38	1625.52	307.77	485.213	269.772	475.508
Q62159	Rho-related GTP-binding protein RhoC OS=Mus musculus OX=10090 GN=Rhoc PE=1 SV=2	21	3	8	1	22	Rhoc	124.4	110.8	174.8	120.5	16.4	41.7	15.3	22	141.8	109.38	55.2	57.6115	58.8106	50.4987	57.6344
O35071	Kinesin-like protein KIF1C OS=Mus musculus OX=10090 GN=Kif1c PE=1 SV=2	2	2	2	2	122.4	Kif1c	331.4	420.4	395.7	402.9	286.9	282.5	228.3	246	388.6	367.46	286.35	56.228	71.8049	49.2861	70.3688
Q8BK63	Casein kinase I isoform alpha OS=Mus musculus OX=10090 GN=Csnk1a1 PE=1 SV=2	6	1	1	1	38.9	Csnk1a1	39	29.7	36.2	35.1	31.4	29.5	21.5	28.9	22.4	34.28	25.575	3.73858	4.20902	3.27701	4.12484
P07091	Protein S100-A4 OS=Mus musculus OX=10090 GN=S100a4 PE=1 SV=1	26	4	5	4	11.7	S100a4	1568.6	1424.7	991.1	1228.4	722.1	883	563.9	961	990.4	1186.98	849.575	338.505	195.767	296.713	191.852
Q99JR5	Tubulointerstitial nephritis antigen-like OS=Mus musculus OX=10090 GN=Tinagl1 PE=1 SV=1	30	12	16	12	52.6	Tinagl1	1367	1720.6	1554.1	1913.1	2353.9	2428.4	2396.6	3596.3	2055.7	1781.74	2619.25	378.216	672.858	331.521	659.4
Q9R1T2	SUMO-activating enzyme subunit 1 OS=Mus musculus OX=10090 GN=Sae1 PE=1 SV=1	15	5	5	5	38.6	Sae1	694.5	706.3	657	685.9	583.9	592.2	499.8	606.2	670.6	665.52	592.2	49.1238	70.428	43.0589	69.0195
P48759	Pentraxin-related protein PTX3 OS=Mus musculus OX=10090 GN=Ptx3 PE=1 SV=2	22	6	8	6	41.8	Ptx3	1052.9	1054.9	1208.1	974.5	931.6	881	749.2	871.2	979.4	1044.4	870.2	105.582	94.3103	92.5465	92.4241
Q9R0P6	Signal peptidase complex catalytic subunit SEC11A OS=Mus musculus OX=10090 GN=Sec11a PE=1 SV=1	16	3	3	3	20.6	Sec11a	1185.4	1309	1154.5	1235.1	1079.6	1092.8	1059.3	1071.3	1151.5	1192.72	1093.72	86.0633	40.934	75.4378	40.1153
Q9D4J1	EF-hand domain-containing protein D1 OS=Mus musculus OX=10090 GN=Efhd1 PE=1 SV=1	19	3	3	3	27	Efhd1	606.5	668.9	462.3	663	420	408.5	336	404.3	518.2	564.14	416.75	115.856	75.3563	101.552	73.8492
Q9CZR2	N-acetylated-alpha-linked acidic dipeptidase 2 OS=Mus musculus OX=10090 GN=Naalad2 PE=1 SV=2	8	4	4	4	82.7	Naalad2	276.7	245.2	296.5	271.9	213.6	218.1	192.9	228.9	269	260.78	227.225	32.1003	31.6724	28.1371	31.039
P08030	Adenine phosphoribosyltransferase OS=Mus musculus OX=10090 GN=Aprt PE=1 SV=2	8	1	1	1	19.7	Aprt	103.5	84.2	72.7	89.1	30.7	50.5	18.4	31.6	89.5	76.04	47.5	27.6499	30.9441	24.2362	30.3253
Q9DCT5	Stromal cell-derived factor 2 OS=Mus musculus OX=10090 GN=Sdf2 PE=1 SV=1	22	3	3	3	23.1	Sdf2	85.2	103	93.6	92.8	83.5	78.7	73.9	78.6	83.6	91.62	78.7	7.77766	3.96064	6.81742	3.88143
P97352	Protein S100-A13 OS=Mus musculus OX=10090 GN=S100a13 PE=1 SV=1	36	4	4	4	11.2	S100a13	656.4	768.6	291.1	587.1	1436.3	1155.8	1572.2	1156.8	570	747.9	1113.7	423.444	412.093	371.165	403.851
Q9D8U8	Sorting nexin-5 OS=Mus musculus OX=10090 GN=Snx5 PE=1 SV=1	18	6	6	6	46.8	Snx5	920.9	787.8	710	825.9	569.5	713.8	472.2	588.3	744.9	762.82	629.8	132.056	124.985	115.752	122.486
Q8K262	Placenta-specific protein 9 OS=Mus musculus OX=10090 GN=Plac9 PE=2 SV=1	10	1	2	1	11.3	Gm10393; Plac9b; Gm9780; Plac9; Plac9a	257.2	315	194	339.3	383.8	507.2	430.8	716.8	399.9	297.86	513.675	73.8865	142.729	64.7644	139.874
Q9D6K8	FUN14 domain-containing protein 2 OS=Mus musculus OX=10090 GN=Fundc2 PE=1 SV=1	19	3	4	3	16.6	Fundc2	496.5	526.9	454.1	518.9	606.1	609	694.1	625.4	499.7	520.5	607.05	55.5784	80.5031	48.7166	78.893
O88322	Nidogen-2 OS=Mus musculus OX=10090 GN=Nid2 PE=1 SV=2	13	13	15	13	153.8	Nid2	1240.7	1322.5	1426.5	1331.9	1527	1663.1	1681.2	2275	1754.4	1369.72	1843.43	109.849	290.411	96.2869	284.603
Q5SWU9	Acetyl-CoA carboxylase 1 OS=Mus musculus OX=10090 GN=Acaca PE=1 SV=1	12	25	31	25	265.1	Acaca	2513.4	2096.7	2002.1	1689.8	2788	3088.1	4892.8	2963	3222.3	2218	3541.55	433.729	907.034	380.18	888.894
Q91YT8	CSC1-like protein 1 OS=Mus musculus OX=10090 GN=Tmem63a PE=1 SV=1	3	1	1	1	91.8	Tmem63a	21.8	23.9	19.5	18.7	11	16.3	11.7	17	19.5	18.98	16.125	4.90377	3.2541	4.29835	3.18902
Q9CY62	E3 ubiquitin-protein ligase RNF181 OS=Mus musculus OX=10090 GN=Rnf181 PE=1 SV=1	4	1	1	1	19.1	Rnf181	69.9	74.1	88.4	82	58.5	63.4	44.7	59.9	74.6	74.58	60.65	11.4755	12.3441	10.0587	12.0972
Q99J77	Sialic acid synthase OS=Mus musculus OX=10090 GN=Nans PE=1 SV=1	16	5	5	5	40	Nans	967.1	908.1	1049.3	989.9	888	772.9	633.9	811.6	917.5	960.48	783.975	64.7985	117.242	56.7984	114.897
Q68FE6	Rho family-interacting cell polarization regulator 1 OS=Mus musculus OX=10090 GN=Ripor1 PE=1 SV=2	1	1	1	1	132.3	Fam65a; Ripor1	18.6	23.3	21.9	20.2	18.7	18.5	15.9	15.9	16.8	20.54	16.775	2.04524	1.22577	1.79273	1.20125
O08638	Myosin-11 OS=Mus musculus OX=10090 GN=Myh11 PE=1 SV=1	65	200	810	175	226.9	Myh11	150271	156328	167700	139790	144881	128982	120863	131098	132249	151794	128298	10813.8	5138.13	9478.74	5035.36
Q9QZS3	Protein numb homolog OS=Mus musculus OX=10090 GN=Numb PE=1 SV=1	3	2	2	2	70.8	Numb	203.1	179.3	203.3	191.1	156.6	161.5	123	152.6	191	186.68	157.025	19.5234	27.9977	17.113	27.4377
P34022	Ran-specific GTPase-activating protein OS=Mus musculus OX=10090 GN=Ranbp1 PE=1 SV=2	16	4	5	4	23.6	Ranbp1	904.9	841.1	1197.3	1060.7	557	533.9	390.9	465.3	1033.8	912.2	605.975	242.183	291.133	212.282	285.311
Q99MI1	ELKS/Rab6-interacting/CAST family member 1 OS=Mus musculus OX=10090 GN=Erc1 PE=1 SV=1	7	5	5	5	128.3	Erc1	323.3	346.2	405.4	333.9	298.1	240.6	214	237.1	341.5	341.38	258.3	39.9305	56.7082	35.0007	55.574
Q00547	Hyaluronan mediated motility receptor OS=Mus musculus OX=10090 GN=Hmmr PE=1 SV=4	1	1	1	1	91.7	Hmmr	117.9	118.4	55.1	95.6	151	151.8	176.8	205.8	110.8	107.6	161.3	35.3785	40.2534	31.0106	39.4483
O88792	Junctional adhesion molecule A OS=Mus musculus OX=10090 GN=F11r PE=1 SV=2	4	1	1	1	32.4	F11r	147.2	157.7	155.1	163.2	42.7	77.8	55.2	48.2	163.3	133.18	86.125	50.907	52.9778	44.622	51.9183
Q14C51	Pentatricopeptide repeat domain-containing protein 3, mitochondrial OS=Mus musculus OX=10090 GN=Ptcd3 PE=1 SV=2	1	1	1	1	77.7	Ptcd3	14.7	9	4.6	10.7	36.4	35.5	51.1	34.3	8.7	15.08	32.4	12.4566	17.5556	10.9187	17.2045
O88851	Putative hydrolase RBBP9 OS=Mus musculus OX=10090 GN=Rbbp9 PE=1 SV=2	6	1	1	1	20.9	Rbbp9	60	65.2	42.4	58.4	138.3	97.8	132.7	144.3	55.3	72.86	107.525	37.5611	40.0342	32.9238	39.2335
Q922Q1	Mitochondrial amidoxime reducing component 2 OS=Mus musculus OX=10090 GN=Marc2 PE=1 SV=1	8	3	4	3	38.2	Marc2; Mosc2	442	482.4	474.8	465.2	693.3	613.1	753.6	595.7	480.8	511.54	610.8	102.736	111.841	90.0522	109.604
O55135	Eukaryotic translation initiation factor 6 OS=Mus musculus OX=10090 GN=Eif6 PE=1 SV=2	7	1	2	1	26.5	Eif6	291.7	278.1	352.6	316.1	235	247.6	223.5	226.4	299.9	294.7	249.35	43.7579	35.3708	38.3555	34.6634
Q8BG95	Protein phosphatase 1 regulatory subunit 12B OS=Mus musculus OX=10090 GN=Ppp1r12b PE=1 SV=2	13	14	19	11	109	Ppp1r12b	2462.2	2771.1	2985.2	2620.1	2069.5	2041	1842.9	2128.8	2743.6	2581.62	2189.08	345.249	388.542	302.624	380.771
P47226	Testin OS=Mus musculus OX=10090 GN=Tes PE=1 SV=1	21	8	13	8	48	Tes	3885.7	4276.4	3769.9	4178.9	3162.4	3025.4	2423.5	2792.2	4077.9	3854.66	3079.75	438.853	710.072	384.672	695.87
Q8BGD9	Eukaryotic translation initiation factor 4B OS=Mus musculus OX=10090 GN=Eif4b PE=1 SV=1	12	6	7	6	68.8	Eif4b	2150.6	2181.3	1932.8	2127.5	1947.2	1821.3	1568.8	1674.8	2018.8	2067.88	1770.92	118.397	194.999	103.78	191.099
Q6PIC6	Sodium/potassium-transporting ATPase subunit alpha-3 OS=Mus musculus OX=10090 GN=Atp1a3 PE=1 SV=1	10	8	10	1	111.6	Atp1a3	355.9	326.1	187.6	289.3	439.2	446.6	540.4	661.2	329.9	319.62	494.525	92.2038	140.574	80.8202	137.763
Q61029	Lamina-associated polypeptide 2, isoforms beta/delta/epsilon/gamma OS=Mus musculus OX=10090 GN=Tmpo PE=1 SV=4	37	13	15	5	50.3	Tmpo	2750	2727.2	3134.9	2922.9	2152.6	2138.1	2121.5	2204.4	2979.2	2737.52	2360.8	365.606	413.819	320.468	405.543
Q3U962	Collagen alpha-2(V) chain OS=Mus musculus OX=10090 GN=Col5a2 PE=1 SV=1	4	4	4	4	144.9	Col5a2	929.3	983.6	555.3	1209.4	1759.6	1740.3	1458.6	2825.1	1308.2	1087.44	1833.05	443.181	685.188	388.465	671.484
P11087	Collagen alpha-1(I) chain OS=Mus musculus OX=10090 GN=Col1a1 PE=1 SV=4	21	29	56	28	137.9	Col1a1	9352.6	8322.7	8501.1	12164.6	14685.9	15486.1	12749.7	25099.2	16060.9	10605.4	17349	2751.81	5364.97	2412.07	5257.67
Q91WJ8	Far upstream element-binding protein 1 OS=Mus musculus OX=10090 GN=Fubp1 PE=1 SV=1	11	7	7	4	68.5	Fubp1	546.2	560.8	588.4	588.3	524.8	519	523.2	511.3	568	561.7	530.375	27.4915	25.5628	24.0973	25.0515
Q8CC88	von Willebrand factor A domain-containing protein 8 OS=Mus musculus OX=10090 GN=Vwa8 PE=1 SV=2	1	1	1	1	213.3	Vwa8	27.7	38.5	35.8	32.1	74.2	65.9	101.1	62.3	38.2	41.66	66.875	18.6377	25.9197	16.3366	25.4013
Q60605	Myosin light polypeptide 6 OS=Mus musculus OX=10090 GN=Myl6 PE=1 SV=3	56	10	35	9	16.9	Myl6	8953.9	9373.8	7773.8	8672	7936.4	7139.1	6617.1	7290.9	8087.5	8541.98	7283.65	677.373	608.663	593.743	596.489
Q61136	Serine/threonine-protein kinase PRP4 homolog OS=Mus musculus OX=10090 GN=Prpf4b PE=1 SV=3	2	1	1	1	116.9	Prpf4b	108.5	117.3	117.6	101.3	56.5	71.4	57.8	68.6	116.5	100.24	78.575	25.372	25.9544	22.2395	25.4353
O08739	AMP deaminase 3 OS=Mus musculus OX=10090 GN=Ampd3 PE=1 SV=2	2	1	1	1	88.6	Ampd3	65.8	78.1	41.6	48.9	164.7	116.7	167.5	150.2	53	79.82	121.85	49.5503	50.5123	43.4328	49.5021
Q9QY83	Actin-like protein 7B OS=Mus musculus OX=10090 GN=Actl7b PE=1 SV=2	5	1	2	1	45.5	Actl7b	672.2	681.4	1118.5	744.4	105.1	262.2	86.9	139.1	856.7	664.32	336.225	362.551	354.681	317.79	347.587
P97346	Nucleoredoxin OS=Mus musculus OX=10090 GN=Nxn PE=1 SV=1	6	1	1	1	48.3	Nxn	16.4	15.5	11.4	17.3	10.7	12.9	7.8	9.9	10.5	14.26	10.275	3.00882	2.09821	2.63735	2.05625
P59114	Phosphorylated CTD-interacting factor 1 OS=Mus musculus OX=10090 GN=Pcif1 PE=1 SV=1	1	1	1	1	80.5	Pcif1	40.2	37.4	37.1	40.9	26.2	31.8	33.6	38.6	29.5	36.36	33.375	5.92056	3.86642	5.1896	3.78909
P82348	Gamma-sarcoglycan OS=Mus musculus OX=10090 GN=Sgcg PE=1 SV=2	12	3	4	3	32.1	Sgcg	769.6	828.2	1062.1	882.2	275.3	353.7	253.3	301.4	969.2	763.48	469.4	294.03	335.713	257.729	328.999
P62075	Mitochondrial import inner membrane translocase subunit Tim13 OS=Mus musculus OX=10090 GN=Timm13 PE=1 SV=1	22	2	2	2	10.5	Timm13	394.5	372.4	270.2	328.3	551.6	591	757.5	507.5	364.3	383.4	555.075	105.34	164.241	92.3342	160.956
P08249	Malate dehydrogenase, mitochondrial OS=Mus musculus OX=10090 GN=Mdh2 PE=1 SV=3	40	11	22	11	35.6	Mdh2	4422.8	3847.9	5336.4	4437	5848.8	7151.3	9536.5	5917.3	5936	4778.58	7135.27	800.93	1701.75	702.046	1667.72
O88447	Kinesin light chain 1 OS=Mus musculus OX=10090 GN=Klc1 PE=1 SV=3	11	5	5	4	61.4	Klc1	304.7	313	366.1	305.7	287.9	251.3	229.7	273	293.4	315.48	261.85	29.7534	27.4751	26.08	26.9256
P62331	ADP-ribosylation factor 6 OS=Mus musculus OX=10090 GN=Arf6 PE=1 SV=2	15	2	2	2	20.1	Arf6	309.9	290.8	168.7	253.9	465.1	413.9	460	514.2	240.7	297.68	407.2	108.142	118.327	94.7905	115.961
Q9JKY5	Huntingtin-interacting protein 1-related protein OS=Mus musculus OX=10090 GN=Hip1r PE=1 SV=2	3	2	2	1	119.4	Hip1r	30.1	35.9	36.2	39.4	32	25.6	29.4	22.6	30.3	34.72	26.975	3.68198	3.5575	3.2274	3.48635
P24668	Cation-dependent mannose-6-phosphate receptor OS=Mus musculus OX=10090 GN=M6pr PE=1 SV=1	22	5	5	5	31.2	M6pr	391.1	381.8	405	424.9	599.4	516.6	661.5	598.6	398.6	440.44	543.825	90.3311	113.548	79.1787	111.277
P68510	14-3-3 protein eta OS=Mus musculus OX=10090 GN=Ywhah PE=1 SV=2	46	15	20	12	28.2	Ywhah	3877.9	3792.1	3640.1	3702.8	3704.9	3497.9	3405.8	3622.3	3482.9	3743.56	3502.22	92.5518	89.6436	81.1252	87.8508
O35250	Exocyst complex component 7 OS=Mus musculus OX=10090 GN=Exoc7 PE=1 SV=2	4	2	2	2	79.9	Exoc7	504.2	458.8	459.9	492.1	342.2	390	371.4	335	490.6	451.44	396.75	64.2183	66.606	56.2898	65.2739
Q91XC8	Death-associated protein 1 OS=Mus musculus OX=10090 GN=Dap PE=1 SV=3	63	4	5	4	11.1	Dap	2267.5	2395.8	2236.9	2143.8	2271.1	1976	1718.9	1937.2	1737	2263.02	1842.28	90.2933	133.163	79.1456	130.5
Q8VDQ8	NAD-dependent protein deacetylase sirtuin-2 OS=Mus musculus OX=10090 GN=Sirt2 PE=1 SV=2	8	3	3	3	43.2	Sirt2	256.6	229.1	166.9	208.4	431.8	331.9	410.5	424.2	200.4	258.56	341.75	102.227	102.634	89.6059	100.582
Q9Z2X1	Heterogeneous nuclear ribonucleoprotein F OS=Mus musculus OX=10090 GN=Hnrnpf PE=1 SV=3	18	6	10	5	45.7	Hnrnpf	721.3	732.4	664.6	776.7	528.3	550.2	534.6	510.3	752.9	684.66	587	96.1039	111.812	84.2388	109.576
Q9Z1D1	Eukaryotic translation initiation factor 3 subunit G OS=Mus musculus OX=10090 GN=Eif3g PE=1 SV=2	10	3	4	3	35.6	Eif3g	357.7	345.5	438.5	345	202.1	237.9	189.1	202.1	393.1	337.76	255.55	85.2381	93.993	74.7145	92.1131
O35153	BET1-like protein OS=Mus musculus OX=10090 GN=Bet1l PE=3 SV=1	14	1	1	1	12.4	Bet1l	42.2	31.3	44.5	37	31.4	30.4	27.8	27.6	23.2	37.28	27.25	6.05698	2.98608	5.30918	2.92636
P55258	Ras-related protein Rab-8A OS=Mus musculus OX=10090 GN=Rab8a PE=1 SV=2	20	5	7	1	23.7	Rab8a	1271.1	1079.9	1291.4	1142.7	1025.5	1004	919.4	990.5	1125	1162.12	1009.73	116.611	85.3411	102.214	83.6343
Q8CDN6	Thioredoxin-like protein 1 OS=Mus musculus OX=10090 GN=Txnl1 PE=1 SV=3	38	7	8	7	32.2	Txnl1	949.2	936.3	858.2	928.7	912.4	834.4	768.3	791.4	837.7	916.96	807.95	35.443	33.8166	31.0671	33.1403
O54901	OX-2 membrane glycoprotein OS=Mus musculus OX=10090 GN=Cd200 PE=1 SV=1	9	3	4	3	31.2	Cd200	1093.5	1315.4	1159.7	1095.7	958.5	954.8	886.1	965.6	1117.9	1124.56	981.1	129.449	97.7602	113.467	95.805
Q99MD6	Thioredoxin reductase 3 OS=Mus musculus OX=10090 GN=Txnrd3 PE=1 SV=3	2	1	1	1	71.3	Txnrd3	66.3	76.9	96.7	83.3	53.3	50.6	52.4	57.6	75.1	75.3	58.925	16.5039	11.1843	14.4663	10.9606
Q9R111	Guanine deaminase OS=Mus musculus OX=10090 GN=Gda PE=1 SV=1	6	2	2	2	51	Gda	1264.9	1058.6	1552.8	1305.5	879.5	906.5	728.2	803.8	1247.3	1212.26	921.45	255.819	229.193	224.235	224.61
Q8VI36	Paxillin OS=Mus musculus OX=10090 GN=Pxn PE=1 SV=1	8	4	4	4	64.4	Pxn	582.2	698.3	783.1	620.7	462.1	462.2	471	563.3	599.3	629.28	523.95	121.103	67.9284	106.151	66.5698
Q9D6U8	Protein FAM162A OS=Mus musculus OX=10090 GN=Fam162a PE=1 SV=1	14	2	3	2	17.7	Fam162a	498.3	585	571.4	562.8	701.7	658.1	884.2	673.9	614.9	583.84	707.775	73.8357	120.231	64.7199	117.827
Q99LB7	Sarcosine dehydrogenase, mitochondrial OS=Mus musculus OX=10090 GN=Sardh PE=1 SV=1	4	4	4	4	101.6	Sardh	416.5	428	381.8	495.7	570.5	483.2	454.3	574.1	540.9	458.5	513.125	75.0083	54.2994	65.7477	53.2135
Q8BG30	Negative elongation factor A OS=Mus musculus OX=10090 GN=Nelfa PE=1 SV=1	2	1	1	1	57.5	Nelfa; Whsc2	22	24.6	35.2	28.9	43.5	30.5	36.2	52	40.2	30.84	39.725	8.66216	9.09995	7.59272	8.91796
P59235	Nucleoporin Nup43 OS=Mus musculus OX=10090 GN=Nup43 PE=1 SV=2	4	1	1	1	42	Nup43	20.5	22.8	30.6	27.5	7.9	10.4	6.6	7.1	28	21.86	13.025	8.74374	10.1247	7.66423	9.92219
P06151	L-lactate dehydrogenase A chain OS=Mus musculus OX=10090 GN=Ldha PE=1 SV=3	33	10	14	8	36.5	Ldha	2060.5	1940.3	2099.9	1809.9	3341.9	2799.4	3302.2	2722.1	1932.3	2250.5	2689	620.541	566.243	543.929	554.918
Q924Z4	Ceramide synthase 2 OS=Mus musculus OX=10090 GN=Cers2 PE=1 SV=1	7	2	2	2	45	Cers2; Lass2	120.2	113	130.4	106.9	161.1	128	157.5	145.9	123.5	126.32	138.725	21.3208	15.8199	18.6885	15.5035
Q8BX10	Serine/threonine-protein phosphatase PGAM5, mitochondrial OS=Mus musculus OX=10090 GN=Pgam5 PE=1 SV=1	3	1	1	1	32	Pgam5	34	30	49.7	44.8	66.7	56.6	58.9	50	48.4	45.04	53.475	14.4829	5.06713	12.6948	4.96579
Q61646	Haptoglobin OS=Mus musculus OX=10090 GN=Hp PE=1 SV=1	29	9	9	9	38.7	Hp	1385.8	962.4	1068.1	1516.1	1386.3	2754	2129.8	1607.2	2281.8	1263.74	2193.2	235.948	472.498	206.818	463.048
Q9DCS2	Methyltransferase-like 26 OS=Mus musculus OX=10090 GN=Mettl26 PE=1 SV=1	9	1	1	1	22.7	0610011F06Rik; Mettl26	432.4	564.7	427.8	522.9	96	257.9	59.7	122.3	522.9	408.76	240.7	184.449	205.517	161.676	201.407
Q9D1H6	NADH dehydrogenase [ubiquinone] 1 alpha subcomplex assembly factor 4 OS=Mus musculus OX=10090 GN=Ndufaf4 PE=1 SV=1	6	1	1	1	20.1	Ndufaf4	46.9	49.2	38.1	35.3	28.5	34.2	32.4	23.6	33.5	39.6	30.925	8.50588	4.93921	7.45573	4.84043
Q62186	Translocon-associated protein subunit delta OS=Mus musculus OX=10090 GN=Ssr4 PE=1 SV=1	22	4	4	4	18.9	Ssr4	592	637.5	937.5	726.2	280.4	378.9	302.7	286.6	748.1	634.72	429.075	238.443	216.46	209.004	212.13
Q6GQT9	Nodal modulator 1 OS=Mus musculus OX=10090 GN=Nomo1 PE=1 SV=1	3	3	3	3	133.3	Nomo1	193	190.6	207.3	198.9	169.3	170.3	165.1	162.7	202.3	191.82	175.1	14.1403	18.4087	12.3945	18.0405
P51859	Hepatoma-derived growth factor OS=Mus musculus OX=10090 GN=Hdgf PE=1 SV=2	22	6	9	5	26.3	Hdgf	1624	1526.4	1381.2	1382.4	1310.4	1373.7	1029.9	1273.1	1256.5	1444.88	1233.3	127.253	145.15	111.542	142.247
Q91WE4	UPF0729 protein C18orf32 homolog OS=Mus musculus OX=10090 PE=3 SV=1	13	1	1	1	8	BC031181; LOC102641497	231	238.8	111.2	229	576.7	444.8	689.5	517.6	176.3	277.34	457.05	175.491	213.44	153.825	209.171
P06330	Ig heavy chain V region AC38 205.12 OS=Mus musculus OX=10090 PE=1 SV=1	12	1	1	1	12.9	IghmAC38.205.12	54	47.3	61.9	45.6	39.3	39.2	33.6	39.8	41.3	49.62	38.475	8.63174	3.36786	7.56606	3.30051
Q99LI8	Hepatocyte growth factor-regulated tyrosine kinase substrate OS=Mus musculus OX=10090 GN=Hgs PE=1 SV=2	6	2	2	2	86	Hgs	79.6	73.9	90.9	77.4	53.3	52.8	45.5	52.7	85.1	75.02	59.025	13.7097	17.7162	12.0171	17.3618
Q9QZE7	Translin-associated protein X OS=Mus musculus OX=10090 GN=Tsnax PE=1 SV=1	6	1	1	1	32.9	Tsnax	68.5	60.5	65.8	60.7	47.8	43.9	45.1	57.8	63.2	60.66	52.5	7.95758	9.50964	6.97512	9.31945
Q9D554	Splicing factor 3A subunit 3 OS=Mus musculus OX=10090 GN=Sf3a3 PE=1 SV=2	4	1	1	1	58.8	Sf3a3	73.3	100.8	62.7	86.8	214.8	137.1	198.1	197	75.7	107.68	151.975	61.5694	58.2921	53.968	57.1263
Q9CZ04	COP9 signalosome complex subunit 7a OS=Mus musculus OX=10090 GN=Cops7a PE=1 SV=2	9	2	2	2	30.2	Cops7a	95	78.5	80.5	78.4	68.9	78.9	60.2	72.6	56.7	80.26	67.1	9.39324	10.4125	8.23354	10.2042
Q9CPV4	Glyoxalase domain-containing protein 4 OS=Mus musculus OX=10090 GN=Glod4 PE=1 SV=1	27	6	6	6	33.3	Glod4	1091.4	1049.4	1137.7	1108.8	1002.7	923.6	937.9	954.1	1112	1078	981.9	52.8686	87.6237	46.3413	85.8712
P11438	Lysosome-associated membrane glycoprotein 1 OS=Mus musculus OX=10090 GN=Lamp1 PE=1 SV=2	6	2	4	2	43.8	Lamp1	922.7	751.4	907.7	755.1	716.5	709.6	609.1	684.3	621.3	810.68	656.075	96.74	48.5713	84.7963	47.5999
Q05816	Fatty acid-binding protein, epidermal OS=Mus musculus OX=10090 GN=Fabp5 PE=1 SV=3	11	2	4	2	15.1	Fabp5	613.5	472.3	554.7	512.4	624.9	667.9	681.5	573.3	677.1	555.56	649.95	65.1169	51.4132	57.0775	50.3849
P08071	Lactotransferrin OS=Mus musculus OX=10090 GN=Ltf PE=1 SV=4	1	1	1	1	77.8	Ltf	133.6	152.9	223.2	207.1	112.2	96	67.4	102.8	142.1	165.8	102.075	47.6358	30.7776	41.7546	30.1621
Q60932	Voltage-dependent anion-selective channel protein 1 OS=Mus musculus OX=10090 GN=Vdac1 PE=1 SV=3	38	8	20	8	32.3	Vdac1	1916.3	2092.7	1667.6	2030.2	2206.7	2300.6	2430.9	2368.5	2012.6	1982.7	2278.15	205.079	184.857	179.759	181.16
P70698	CTP synthase 1 OS=Mus musculus OX=10090 GN=Ctps1 PE=1 SV=2	3	2	2	2	66.6	Ctps	87.5	77.8	87	96.2	109	91.6	101.4	108.7	95.6	91.5	99.325	11.7503	7.43298	10.2996	7.28432
Q8CGP0	Histone H2B type 3-B OS=Mus musculus OX=10090 GN=Hist3h2bb PE=1 SV=3	50	7	16	1	13.9	Hist3h2bb-ps	136.4	129.1	148	120.6	107	114.8	109.5	107	127.3	128.22	114.65	15.5506	9.03862	13.6307	8.85785
Q99LB2	Dehydrogenase/reductase SDR family member 4 OS=Mus musculus OX=10090 GN=Dhrs4 PE=1 SV=3	5	2	3	2	29.9	Dhrs4	386.7	415.2	274.1	348.2	796.9	665	909.8	666.9	324	444.22	641.425	204.141	240.824	178.938	236.007
Q8K310	Matrin-3 OS=Mus musculus OX=10090 GN=Matr3 PE=1 SV=1	4	3	4	3	94.6	Matr3	433.5	428.1	348	371.9	661.8	543.3	666.3	612.4	369.7	448.66	547.925	124.605	129.042	109.221	126.461
Q63844	Mitogen-activated protein kinase 3 OS=Mus musculus OX=10090 GN=Mapk3 PE=1 SV=5	11	3	5	3	43	Mapk3	962	922.9	860.3	925.1	768.4	784.9	714.9	813.5	928.9	887.74	810.55	76.0617	89.1109	66.671	87.3287
P05213	Tubulin alpha-1B chain OS=Mus musculus OX=10090 GN=Tuba1b PE=1 SV=2	46	16	29	1	50.1	Tuba1b	39.6	43.2	23.6	28.5	151.6	80.9	138.6	109	32.9	57.3	90.35	53.3144	44.9655	46.7322	44.0662
Q64669	NAD(P)H dehydrogenase [quinone] 1 OS=Mus musculus OX=10090 GN=Nqo1 PE=1 SV=3	24	8	10	8	30.9	Nqo1	2709.2	2823.5	2826.4	2696.4	2091.6	2235.7	2058.4	2335.6	2837.8	2629.42	2366.88	306.826	334.222	268.945	327.537
Q9Z1W9	STE20/SPS1-related proline-alanine-rich protein kinase OS=Mus musculus OX=10090 GN=Stk39 PE=1 SV=1	2	1	1	1	60.3	Stk39	12.3	7.7	9.5	7.6	47	27.4	45.1	39.1	7.1	16.82	29.675	16.9781	16.7488	14.882	16.4138
Q64127	Transcription intermediary factor 1-alpha OS=Mus musculus OX=10090 GN=Trim24 PE=1 SV=1	1	1	1	1	116.6	Trim24	422.2	478.9	211.2	370.4	863.3	651.9	900.9	792.6	322.1	469.2	666.875	241.838	251.442	211.981	246.413
Q61990	Poly(rC)-binding protein 2 OS=Mus musculus OX=10090 GN=Pcbp2 PE=1 SV=1	15	5	7	2	38.2	Pcbp2	220.8	236	324.4	276.5	102.6	150.3	85.1	111.8	284.9	232.06	158.025	82.7705	88.7163	72.5515	86.942
Q9JIK5	Nucleolar RNA helicase 2 OS=Mus musculus OX=10090 GN=Ddx21 PE=1 SV=3	1	1	1	1	93.5	Ddx21	143	140.4	195.4	163.4	90.5	108.2	95.4	84.4	164.7	146.54	113.175	38.2827	35.7003	33.5563	34.9863
Q9ESW4	Acylglycerol kinase, mitochondrial OS=Mus musculus OX=10090 GN=Agk PE=1 SV=1	10	4	4	4	46.9	Agk	345.6	352.2	220.5	360	694.9	540.1	740.9	646.3	277.6	394.64	551.225	177.403	200.009	155.5	196.008
Q9D6M3	Mitochondrial glutamate carrier 1 OS=Mus musculus OX=10090 GN=Slc25a22 PE=1 SV=1	7	2	2	2	34.6	Slc25a22	461.5	459.5	599.2	494.1	654.5	746.5	1067.5	600.1	730.2	533.76	786.075	88.2744	198.725	77.376	194.751
Q6ZWU9	40S ribosomal protein S27 OS=Mus musculus OX=10090 GN=Rps27 PE=1 SV=3	15	1	1	1	9.5	Rps27; Gm9846; Rps27rt	54.8	56.2	73.5	55.7	45	37.1	37.3	38.8	59	57.04	43.05	10.2885	10.6604	9.01826	10.4472
Q9DB15	39S ribosomal protein L12, mitochondrial OS=Mus musculus OX=10090 GN=Mrpl12 PE=1 SV=2	29	3	3	3	21.7	Mrpl12	134	141.2	99.4	149.6	345	314.2	605.6	341.6	173.2	173.84	358.65	97.5669	180.409	85.5212	176.801
P04918	Serum amyloid A-3 protein OS=Mus musculus OX=10090 GN=Saa3 PE=1 SV=1	16	1	1	1	13.8	Saa3	129.6	116.1	211.6	124.5	51.7	67.5	38.4	48.8	131.5	126.7	71.55	56.918	41.7408	49.8908	40.906
P80315	T-complex protein 1 subunit delta OS=Mus musculus OX=10090 GN=Cct4 PE=1 SV=3	25	11	12	11	58	Cct4	2687.6	2658.8	3051.4	2863.4	2109.5	2127.5	1842.7	1952.8	2953.9	2674.14	2219.22	352.626	503.625	309.09	493.552
P63276	40S ribosomal protein S17 OS=Mus musculus OX=10090 GN=Rps17 PE=1 SV=2	27	4	5	4	15.5	Rps17	838.3	855.4	938.3	877.9	438.7	564.6	403.5	515.2	939.1	789.72	605.6	199.838	232.321	175.166	227.675
Q8BRV5	Uncharacterized protein KIAA1671 OS=Mus musculus OX=10090 GN=Kiaa1671 PE=2 SV=1	6	1	1	1	34.6	2900026A02Rik	60	71.7	84.1	63.9	47	52.4	42.8	49.6	65.5	65.34	52.575	13.778	9.51293	12.0769	9.32267
P62748	Hippocalcin-like protein 1 OS=Mus musculus OX=10090 GN=Hpcal1 PE=1 SV=2	12	2	2	2	22.3	Hpcal1	98.1	97.9	96.7	95.4	158.6	114.8	146.6	152.7	99.3	109.34	128.35	27.5584	25.5179	24.156	25.0075
P19096	Fatty acid synthase OS=Mus musculus OX=10090 GN=Fasn PE=1 SV=2	27	59	93	59	272.3	Fasn	18103.7	14759.2	9740.7	8649.4	24618.4	24777.5	39162.5	19696	16863.5	15174.3	25124.9	6520.03	9914.61	5715.06	9716.32
Q9QWR8	Alpha-N-acetylgalactosaminidase OS=Mus musculus OX=10090 GN=Naga PE=1 SV=2	6	3	3	3	47.2	Naga	154.9	150.6	110.8	141.1	279.4	226.4	278.9	249.9	120.8	167.36	219	64.9572	68.898	56.9375	67.5201
Q61035	Histidine--tRNA ligase, cytoplasmic OS=Mus musculus OX=10090 GN=Hars PE=1 SV=2	7	4	7	4	57.4	Hars	1167.4	1246.7	962.1	1265.9	851.9	950	784.1	833.3	1128.5	1098.8	923.975	183.132	153.074	160.522	150.012
P14429	H-2 class I histocompatibility antigen, Q7 alpha chain OS=Mus musculus OX=10090 GN=H2-Q7 PE=1 SV=1	10	3	4	1	37.9	H2-Q7	61.9	48	36	48.8	85.4	105.7	106.5	56	59.6	56.02	81.95	18.8083	27.9266	16.4862	27.3681
Q9D9V3	Ethylmalonyl-CoA decarboxylase OS=Mus musculus OX=10090 GN=Echdc1 PE=1 SV=2	10	3	3	3	35.4	Echdc1	355.8	298.9	167.1	234.2	527.5	489	616.5	344.9	300.8	316.7	437.8	137.358	143.706	120.399	140.832
P61079	Ubiquitin-conjugating enzyme E2 D3 OS=Mus musculus OX=10090 GN=Ube2d3 PE=1 SV=1	5	1	1	1	16.7	Ube2d3	142.7	144.2	44.7	94.6	599.6	348.1	509.7	469.2	65	205.16	348	224.261	200.77	196.573	196.754
Q9CR57	60S ribosomal protein L14 OS=Mus musculus OX=10090 GN=Rpl14 PE=1 SV=3	12	3	4	3	23.5	Rpl14	969.6	1103.7	1134.6	872.6	648.4	831.9	627.2	624.5	1031.8	945.78	778.85	196.818	194.61	172.519	190.718
Q91ZU6	Dystonin OS=Mus musculus OX=10090 GN=Dst PE=1 SV=2	1	6	6	6	833.7	Dst	200.9	182.5	230.4	196.3	310.6	232.9	266.1	268.2	208.7	224.14	243.975	51.3896	28.5386	45.045	27.9678
P08121	Collagen alpha-1(III) chain OS=Mus musculus OX=10090 GN=Col3a1 PE=1 SV=4	9	12	13	12	138.9	Col3a1	1789.8	1887.2	1567.1	1943.3	2530.8	2740.5	2366.1	3745.8	2068.2	1943.64	2730.15	358.257	730.836	314.026	716.219
P12382	ATP-dependent 6-phosphofructokinase, liver type OS=Mus musculus OX=10090 GN=Pfkl PE=1 SV=4	11	6	6	5	85.3	Pfkl	398.4	391.4	326.3	359.1	808.4	723.5	1079.1	793.3	336.5	456.72	733.1	198.674	305.9	174.146	299.782
Q6PD03	Serine/threonine-protein phosphatase 2A 56 kDa regulatory subunit alpha isoform OS=Mus musculus OX=10090 GN=Ppp2r5a PE=1 SV=1	13	5	6	5	56.3	Ppp2r5a	1052.3	1116.1	943.1	1038.9	1161.2	1231.7	1232.2	1134.1	1068.3	1062.32	1166.58	82.9636	80.126	72.7208	78.5234
Q8BTM8	Filamin-A OS=Mus musculus OX=10090 GN=Flna PE=1 SV=5	50	123	377	112	281	Flna	76471	80134.1	86092.6	71776.2	73274.6	66200	65363.3	70267.7	66517.4	77549.7	67087.1	5753.99	2175.56	5043.6	2132.05
Q99L13	3-hydroxyisobutyrate dehydrogenase, mitochondrial OS=Mus musculus OX=10090 GN=Hibadh PE=1 SV=1	24	6	8	6	35.4	Hibadh	853.9	819.6	596.9	692.6	1250.6	1441.7	1857.5	1099.8	799.3	842.72	1299.58	249.995	455.216	219.13	446.112
O35683	NADH dehydrogenase [ubiquinone] 1 alpha subcomplex subunit 1 OS=Mus musculus OX=10090 GN=Ndufa1 PE=1 SV=1	14	1	1	1	8.1	Ndufa1	22	25.6	31.1	25.5	36.6	45.2	73.6	35.2	47.7	28.16	50.425	5.73263	16.3667	5.02487	16.0394
P35285	Ras-related protein Rab-22A OS=Mus musculus OX=10090 GN=Rab22a PE=1 SV=2	12	2	2	2	21.8	Rab22a	370.7	364.6	394.4	378.7	325.7	337.5	328	321.6	386.3	366.82	343.35	25.5569	29.369	22.4016	28.7816
Q9D0R2	Threonine--tRNA ligase, cytoplasmic OS=Mus musculus OX=10090 GN=Tars PE=1 SV=2	7	4	4	4	83.3	Tars	184	202.8	197.3	209.4	160.6	152.6	136.3	161.8	204.7	190.82	163.85	19.3034	29.2033	16.9202	28.6192
Q8CGP7	Histone H2A type 1-K OS=Mus musculus OX=10090 GN=Hist1h2ak PE=1 SV=3	42	6	35	3	14.1	Hist1h2ak	6973.1	7165.6	4791.7	6831	3505.9	5567.5	3884.7	4557.8	5223.6	5853.46	4808.4	1625.52	744.904	1424.83	730.006
P53811	Phosphatidylinositol transfer protein beta isoform OS=Mus musculus OX=10090 GN=Pitpnb PE=1 SV=2	17	3	3	3	31.5	Pitpnb	879.1	906.1	1133.8	972.6	631.9	755.8	539.3	624.6	1001.2	904.7	730.225	181.779	201.404	159.336	197.376
P35505	Fumarylacetoacetase OS=Mus musculus OX=10090 GN=Fah PE=1 SV=2	8	2	2	2	46.1	Fah	393.7	384	430.9	542.5	298	381	270.7	253.5	366.5	409.82	317.925	88.711	65.1121	77.7586	63.8099
Q91VM9	Inorganic pyrophosphatase 2, mitochondrial OS=Mus musculus OX=10090 GN=Ppa2 PE=1 SV=1	11	2	2	2	38.1	Ppa2	330.7	374.9	333.5	350.5	202.9	292.8	252.5	234	353.5	318.5	283.2	66.9742	52.9068	58.7055	51.8486
Q5SW19	Clustered mitochondria protein homolog OS=Mus musculus OX=10090 GN=Cluh PE=1 SV=2	1	1	1	1	148	1300001I01Rik; Cluh	65.5	65.8	59.2	78.6	156.8	116.5	126.6	187.7	66.6	85.18	124.35	40.6527	49.7158	35.6337	48.7214
Q9CQ60	6-phosphogluconolactonase OS=Mus musculus OX=10090 GN=Pgls PE=1 SV=1	29	4	5	4	27.2	Pgls	693.2	612.6	666.1	636.6	626.2	568.6	547.4	545.7	632.7	646.94	573.6	32.4938	40.754	28.4821	39.9389
O08529	Calpain-2 catalytic subunit OS=Mus musculus OX=10090 GN=Capn2 PE=1 SV=4	25	14	20	14	79.8	Capn2	3513.7	3470.6	4606.2	3377.8	2780.2	2729.5	2346.1	2774.7	3159.7	3549.7	2752.5	660.573	332.663	579.017	326.01
Q9DBD0	Inhibitor of carbonic anhydrase OS=Mus musculus OX=10090 GN=Ica PE=1 SV=1	2	2	3	1	76.7	1300017J02Rik	40	30.6	43.1	39.9	21.6	33.8	29.3	26.7	33.2	35.04	30.75	8.85342	3.35708	7.76036	3.28994
Q9CY27	Very-long-chain enoyl-CoA reductase OS=Mus musculus OX=10090 GN=Tecr PE=1 SV=1	14	5	5	5	36.1	Tecr	624.8	710.7	537.7	607.4	945.2	884.1	1336.8	893.1	684.9	685.16	949.725	157.882	275.362	138.39	269.855
Q9EQ61	Pescadillo homolog OS=Mus musculus OX=10090 GN=Pes1 PE=1 SV=1	1	1	1	1	67.8	Pes1	86.4	72.7	84.5	96	140.1	122.1	118.7	138.9	77.9	95.94	114.4	26.0389	25.8862	22.8241	25.3684
Q9QUM0	Integrin alpha-IIb OS=Mus musculus OX=10090 GN=Itga2b PE=1 SV=2	1	1	1	1	112.6	Itga2b	201.5	189.7	254.9	187.8	150.7	132.5	136	156.2	197.6	196.92	155.575	37.5974	29.9005	32.9555	29.3025
O08553	Dihydropyrimidinase-related protein 2 OS=Mus musculus OX=10090 GN=Dpysl2 PE=1 SV=2	40	15	33	13	62.2	Dpysl2	3357	3098.9	3677.1	3306.1	2891.7	2799.9	2474.2	2887.4	3342.1	3266.16	2875.9	294.497	358.057	258.138	350.895
P84089	Enhancer of rudimentary homolog OS=Mus musculus OX=10090 GN=Erh PE=1 SV=1	21	3	5	3	12.3	Erh	450.2	584.2	452.4	545.5	756	644.1	747.7	726.6	482.5	557.66	650.225	125.318	120.421	109.846	118.013
P99026	Proteasome subunit beta type-4 OS=Mus musculus OX=10090 GN=Psmb4 PE=1 SV=1	33	6	9	6	29.1	Psmb4	732.6	716.1	709.1	766.6	560.9	573.9	478.3	507.7	763.7	697.06	580.9	79.2873	128.257	69.4984	125.692
Q6ZWM4	U6 snRNA-associated Sm-like protein LSm8 OS=Mus musculus OX=10090 GN=Lsm8 PE=1 SV=3	52	3	4	3	10.4	Naa38; Lsm8	433.9	382.7	365.8	401.2	351.3	337.9	334.2	333.9	377.8	386.98	345.95	32.1857	21.3111	28.212	20.8849
P39447	Tight junction protein ZO-1 OS=Mus musculus OX=10090 GN=Tjp1 PE=1 SV=2	4	6	6	6	194.6	Tjp1	648.4	701.1	764.6	676.2	608.6	569.7	590.8	541	699.1	679.78	600.15	58.5514	69.0518	51.3226	67.6708
Q8K3X4	Interferon regulatory factor 2-binding protein-like OS=Mus musculus OX=10090 GN=Irf2bpl PE=1 SV=1	3	1	1	1	80.5	Irf2bpl	50.6	51	59.6	23.3	14.2	17.9	8.9	29.9	27.5	39.74	21.05	19.7593	9.61717	17.3197	9.42483
Q6PB66	Leucine-rich PPR motif-containing protein, mitochondrial OS=Mus musculus OX=10090 GN=Lrpprc PE=1 SV=2	6	8	10	8	156.5	Lrpprc	1097.3	1075.8	1250.4	1086.6	1482.9	1630.1	2284.6	1467.1	1346.4	1198.6	1682.05	174.209	418.182	152.701	409.819
Q9CQH3	NADH dehydrogenase [ubiquinone] 1 beta subcomplex subunit 5, mitochondrial OS=Mus musculus OX=10090 GN=Ndufb5 PE=1 SV=1	24	6	7	6	21.7	Ndufb5	1662.5	1540.7	1574.6	1697.5	3270.5	3144.2	5141	2536.2	2123.9	1949.16	3236.33	741.381	1337.15	649.849	1310.41
O88413	Tubby-related protein 3 OS=Mus musculus OX=10090 GN=Tulp3 PE=1 SV=1	4	1	1	1	51.2	Tulp3	78.9	65.8	103.9	74.1	53.2	57.5	48.6	41.1	65.7	75.18	53.225	18.7813	10.6819	16.4625	10.4682
Q9CQ10	Charged multivesicular body protein 3 OS=Mus musculus OX=10090 GN=Chmp3 PE=1 SV=3	13	3	3	3	25.2	Chmp3	789.4	772.8	798.8	792.8	606	610.9	515.4	610.3	818.4	751.96	638.75	82.1618	127.899	72.018	125.341
Q99M87	DnaJ homolog subfamily A member 3, mitochondrial OS=Mus musculus OX=10090 GN=Dnaja3 PE=1 SV=1	2	1	1	1	52.4	Dnaja3	62.8	54.6	47.6	60.3	85.2	98.4	127	78.9	61	62.1	91.325	14.176	28.2651	12.4258	27.6998
Q01768	Nucleoside diphosphate kinase B OS=Mus musculus OX=10090 GN=Nme2 PE=1 SV=1	45	7	11	5	17.4	Nme2	2509	2602.2	1609.8	2357.7	4731	3735.7	4270.4	4143.7	1917.9	2761.94	3516.92	1168.07	1090.16	1023.86	1068.35
Q9DCU6	39S ribosomal protein L4, mitochondrial OS=Mus musculus OX=10090 GN=Mrpl4 PE=1 SV=1	5	1	1	1	33.1	Mrpl4	123.2	109.3	82.8	126.5	166.3	199.3	289.9	157.8	142.1	121.62	197.275	30.3372	66.2974	26.5917	64.9715
P15105	Glutamine synthetase OS=Mus musculus OX=10090 GN=Glul PE=1 SV=6	15	6	8	6	42.1	Glul	1279	894.3	982.9	855.7	1557.4	2115.9	2299	1135.9	1328.1	1113.86	1719.72	298.33	573.508	261.498	562.038
Q9R0Q7	Prostaglandin E synthase 3 OS=Mus musculus OX=10090 GN=Ptges3 PE=1 SV=1	6	2	3	2	18.7	Ptges3; Gm9769; Ptges3-ps; LOC100048119; LOC102641464	189.8	193.4	167.7	185.8	172.3	167	144.5	153.9	176	181.8	160.35	11.2207	13.928	9.83541	13.6495
Q62376	U1 small nuclear ribonucleoprotein 70 kDa OS=Mus musculus OX=10090 GN=Snrnp70 PE=1 SV=2	14	6	8	6	52	Snrnp70	904.5	898.2	743.9	852.3	1039.7	958.6	1057.5	1019.7	856	887.72	972.95	106.569	87.9725	93.4121	86.2131
Q91ZJ9	Hyaluronidase-1 OS=Mus musculus OX=10090 GN=Hyal1 PE=1 SV=3	6	2	2	2	52.1	Hyal1	119.8	132.7	132.3	158	101.1	83.7	87.3	103.5	138.7	128.78	103.3	20.7869	25.1221	18.2206	24.6197
Q91W43	Glycine dehydrogenase (decarboxylating), mitochondrial OS=Mus musculus OX=10090 GN=Gldc PE=1 SV=1	2	1	1	1	113.2	Gldc	793	792.1	806	868.4	298.2	541	267.4	640.1	787.7	711.54	559.05	233.186	219.268	204.397	214.883
Q9Z1X4	Interleukin enhancer-binding factor 3 OS=Mus musculus OX=10090 GN=Ilf3 PE=1 SV=2	9	6	7	6	96	Ilf3	605.9	656.9	639.2	650.3	895.5	809.4	916.1	1164.6	666.7	689.56	889.2	116.784	210.114	102.366	205.911
Q9ERF3	WD repeat-containing protein 61 OS=Mus musculus OX=10090 GN=Wdr61 PE=1 SV=1	6	1	1	1	33.8	Wdr61	118.3	115	122.6	98	99.6	93.6	95.5	87.6	100.7	110.7	94.35	11.2067	5.40894	9.8231	5.30076
P63325	40S ribosomal protein S10 OS=Mus musculus OX=10090 GN=Rps10 PE=1 SV=1	28	5	6	4	18.9	Rps10	846.9	1023.7	733.2	804.8	1634.9	1327.6	1741.1	1477.2	742.3	1008.7	1322.05	366.062	422.617	320.868	414.165
Q99LJ6	Glutathione peroxidase 7 OS=Mus musculus OX=10090 GN=Gpx7 PE=1 SV=1	22	3	3	3	21	Gpx7	347.8	381.8	266.1	358.7	219.5	247.7	202.3	214.8	342.4	314.78	251.8	68.8458	63.3625	60.346	62.0953
Q9D3P8	Plasminogen receptor (KT) OS=Mus musculus OX=10090 GN=Plgrkt PE=1 SV=1	12	2	3	2	17.3	5033414D02Rik; Plgrkt	263.7	304	261.5	253.8	239	224.1	211.8	236.3	254.8	264.4	231.75	24.1587	18.3351	21.1761	17.9684
P97300	Neuroplastin OS=Mus musculus OX=10090 GN=Nptn PE=1 SV=3	19	6	11	6	44.3	Nptn	2851.6	3230.9	3883.6	3171.5	2021.6	2251.6	1888.7	2228.9	3446.3	3031.84	2453.88	677.808	682.119	594.125	668.477
Q8VD75	Huntingtin-interacting protein 1 OS=Mus musculus OX=10090 GN=Hip1 PE=1 SV=2	19	15	18	14	115.1	Hip1	1830.1	1859	1813.3	1902.6	1620.9	1587.8	1293.3	1614.6	1828.3	1805.18	1581	108.436	219.927	95.0482	215.529
P60603	Reactive oxygen species modulator 1 OS=Mus musculus OX=10090 GN=Romo1 PE=2 SV=1	10	1	1	1	8.2	Romo1	93.6	87.7	75.4	95.4	241.4	200.3	385.5	213.2	104.3	118.7	225.825	69.0364	117.012	60.513	114.672
Q6DVA0	LEM domain-containing protein 2 OS=Mus musculus OX=10090 GN=Lemd2 PE=1 SV=1	13	5	5	5	57.5	Lemd2	503.4	585.7	480.3	527.2	424.1	472.7	417.3	478	454.4	504.14	455.6	59.496	27.4621	52.1505	26.9129
P20352	Tissue factor OS=Mus musculus OX=10090 GN=F3 PE=1 SV=2	9	1	1	1	32.9	F3	29.8	31.2	45.3	26.6	16	19.7	16	19.2	26.3	29.78	20.3	10.5225	4.32281	9.22334	4.23635
P26516	26S proteasome non-ATPase regulatory subunit 7 OS=Mus musculus OX=10090 GN=Psmd7 PE=1 SV=2	7	1	1	1	36.5	Psmd7	34.9	34.4	10.6	20.2	73.5	58.1	49.6	55.9	22.1	34.72	46.425	23.9616	16.6119	21.0032	16.2797
P97371	Proteasome activator complex subunit 1 OS=Mus musculus OX=10090 GN=Psme1 PE=1 SV=2	36	7	8	7	28.7	Psme1	1109.8	897.2	1003.8	1110.8	2437.7	1818.6	1990.3	1970.1	876.4	1311.86	1663.85	635.534	530.529	557.07	519.919
Q9DB20	ATP synthase subunit O, mitochondrial OS=Mus musculus OX=10090 GN=Atp5o PE=1 SV=1	23	6	9	6	23.3	Atp5o; LOC100047429; LOC102641678	3722.6	3981.3	3779.4	3905	2714.7	3103.1	2922.7	2687.4	4034.7	3620.6	3186.97	516.542	590.223	452.769	578.418
Q9D517	1-acyl-sn-glycerol-3-phosphate acyltransferase gamma OS=Mus musculus OX=10090 GN=Agpat3 PE=1 SV=2	11	4	4	4	43.3	Agpat3	249.1	251.7	218.9	245.6	367.5	440.6	663.3	348.9	330.3	266.56	445.775	57.9339	152.821	50.7813	149.765
Q9EPL8	Importin-7 OS=Mus musculus OX=10090 GN=Ipo7 PE=1 SV=2	1	1	1	1	119.4	Ipo7	17	16.1	6.2	9.4	60.3	36.9	51.8	51.9	6	21.8	36.65	21.9937	21.6146	19.2784	21.1823
P63323	40S ribosomal protein S12 OS=Mus musculus OX=10090 GN=Rps12 PE=1 SV=2	17	3	7	3	14.5	Rps12	2017.3	2330.5	2406.9	2180.4	1750.3	1799.8	1718.5	1591.8	2319	2137.08	1857.28	262.696	319.494	230.263	313.104
Q9JLI8	Squamous cell carcinoma antigen recognized by T-cells 3 OS=Mus musculus OX=10090 GN=Sart3 PE=1 SV=1	7	5	5	5	109.6	Sart3	869.3	1085.7	925.7	1168.5	1495.6	1253.8	1564.3	1966.4	1073.7	1108.96	1464.55	247.284	391.145	216.754	383.322
P84096	Rho-related GTP-binding protein RhoG OS=Mus musculus OX=10090 GN=Rhog PE=1 SV=1	30	4	6	4	21.3	Rhog	730.7	772.4	892.8	802.9	593.6	619.9	583.8	594.6	836.8	758.48	658.775	109.734	119.644	96.1858	117.251
Q9JHK5	Pleckstrin OS=Mus musculus OX=10090 GN=Plek PE=1 SV=1	7	1	1	1	39.9	Plek	6.3	8.3	6.4	13.8	24.2	10.5	15.9	24.6	13	11.8	16	7.57331	6.14329	6.6383	6.02042
Q80X19	Collagen alpha-1(XIV) chain OS=Mus musculus OX=10090 GN=Col14a1 PE=1 SV=2	34	46	67	46	192.9	Col14a1	24170.1	19120.3	20891.2	23728.3	18107.6	19888.4	12583.5	17666	19036.4	21203.5	17293.6	2701.72	3270.78	2368.16	3205.37
Q80U19	Disheveled-associated activator of morphogenesis 2 OS=Mus musculus OX=10090 GN=Daam2 PE=1 SV=4	1	1	1	1	128.3	Daam2	195.5	226.2	203.7	221.5	201.7	162.3	167.6	188.7	198.7	209.72	179.325	13.3522	17.2299	11.7037	16.8853
Q62147	Sarcospan OS=Mus musculus OX=10090 GN=Sspn PE=1 SV=1	6	1	1	1	23.8	Sspn	108.2	98.3	83.2	95.1	48.3	52.5	44.2	53.6	107.2	86.62	64.375	23.2064	28.8567	20.3413	28.2796
P24547	Inosine-5'-monophosphate dehydrogenase 2 OS=Mus musculus OX=10090 GN=Impdh2 PE=1 SV=2	3	1	2	1	55.8	Impdh2	370.1	357.1	281.8	388.2	484.6	498.4	500	558.4	320.3	376.36	469.275	72.8145	103.165	63.8247	101.102
Q8R4N0	Citramalyl-CoA lyase, mitochondrial OS=Mus musculus OX=10090 GN=Clybl PE=1 SV=2	20	8	9	8	37.5	Clybl	1168.1	1062	1035.4	1003.7	2128.8	2283.4	3185.7	1742.7	1148.5	1279.6	2090.07	478.716	865.063	419.613	847.762
P82198	Transforming growth factor-beta-induced protein ig-h3 OS=Mus musculus OX=10090 GN=Tgfbi PE=1 SV=1	16	12	13	12	74.6	Tgfbi	2106.1	2024.7	2248.1	2407.5	3262	2876.5	3162.3	4548.6	2457.7	2409.68	3261.28	498.23	905.683	436.718	887.57
P63101	14-3-3 protein zeta/delta OS=Mus musculus OX=10090 GN=Ywhaz PE=1 SV=1	64	18	31	15	27.8	Ywhaz	5044.9	4933.4	6198.1	4700.9	4084.7	4083.4	3757.5	4022	4558	4992.4	4105.23	769.552	333.327	674.542	326.66
Q61735	Leukocyte surface antigen CD47 OS=Mus musculus OX=10090 GN=Cd47 PE=1 SV=2	4	1	3	1	33.1	Cd47	58.5	50	64	59.6	52.9	42.6	45.7	46.9	53.3	57	47.125	5.56372	4.49768	4.87682	4.40773
Q8JZU2	Tricarboxylate transport protein, mitochondrial OS=Mus musculus OX=10090 GN=Slc25a1 PE=1 SV=1	13	5	7	5	33.9	Slc25a1	1432.4	1515.9	1111.8	1299.3	1701.2	1905.2	3102.6	1867.6	1932	1412.12	2201.85	222.3	601.081	194.855	589.059
P83887	Tubulin gamma-1 chain OS=Mus musculus OX=10090 GN=Tubg1 PE=1 SV=1	5	2	2	2	51.1	Tubg1	104.3	102.8	81.6	87.8	76	83.4	67.9	74.7	76	90.5	75.5	12.6341	6.35243	11.0743	6.22538
Q9CQ65	S-methyl-5'-thioadenosine phosphorylase OS=Mus musculus OX=10090 GN=Mtap PE=1 SV=1	20	6	6	6	31	Mtap	1318.7	1435.5	1238.8	1430.6	1187.6	1160.8	971.7	1114.1	1349.8	1322.24	1149.1	111.437	156.112	97.6784	152.99
P81117	Nucleobindin-2 OS=Mus musculus OX=10090 GN=Nucb2 PE=1 SV=2	17	5	7	5	50.3	Nucb2	346.4	391.7	355.5	375.7	345.7	325.9	281.7	322.6	353.5	363	320.925	20.1002	29.5933	17.6186	29.0014
O55242	Sigma non-opioid intracellular receptor 1 OS=Mus musculus OX=10090 GN=Sigmar1 PE=1 SV=1	9	2	2	2	25.2	Sigmar1	257.9	325.1	140.6	222.8	697.4	491.6	691.4	540.7	178.9	328.76	475.65	216.542	215.325	189.807	211.018
Q7TMM9	Tubulin beta-2A chain OS=Mus musculus OX=10090 GN=Tubb2a PE=1 SV=1	35	13	41	2	49.9	Tubb2a	1332.4	1295.8	1466.3	1277.4	1176	1059.9	986.4	1194	1339	1309.58	1144.83	105.061	155.384	92.0897	152.277
Q9DCS3	Enoyl-[acyl-carrier-protein] reductase, mitochondrial OS=Mus musculus OX=10090 GN=Mecr PE=1 SV=2	16	7	7	7	40.3	Mecr	927.8	866.2	1305.6	901.5	1552.6	1714.2	2567.7	1296.9	1338.8	1110.74	1729.4	304.245	589.52	266.682	577.73
O35226	26S proteasome non-ATPase regulatory subunit 4 OS=Mus musculus OX=10090 GN=Psmd4 PE=1 SV=1	16	3	3	3	40.7	Psmd4	171.1	155.6	171	174	154.8	143.5	125.6	133.7	167.9	165.3	142.675	9.30269	18.3402	8.15417	17.9734
Q8K4Q8	Collectin-12 OS=Mus musculus OX=10090 GN=Colec12 PE=1 SV=1	6	3	3	3	81.3	Colec12	451.4	497.9	395.3	409.9	341.2	334.7	269.4	324.2	447.9	419.14	344.05	59.1021	74.9197	51.8052	73.4213
Q91V16	Electron transfer flavoprotein regulatory factor 1 OS=Mus musculus OX=10090 GN=Etfrf1 PE=1 SV=1	10	1	1	1	10.4	Lyrm5; Etfrf1	37.4	31.5	33.5	33.2	73	82.5	117.2	61.3	36.9	41.72	74.475	17.6189	34.0357	15.4437	33.355
Q7TPW1	Nexilin OS=Mus musculus OX=10090 GN=Nexn PE=1 SV=3	13	10	12	9	72.1	Nexn	2149.8	2335.7	2061.4	2175.3	1985.4	1877.3	1736	1981	2162.8	2141.52	1939.28	132.012	179.691	115.713	176.097
Q9CRB6	Tubulin polymerization-promoting protein family member 3 OS=Mus musculus OX=10090 GN=Tppp3 PE=1 SV=1	53	11	15	11	19	Tppp3	5655.2	4452.1	5670.4	5368.6	2954.6	4175.8	3255.6	3753.4	5469.4	4820.18	4163.55	1155.07	948.33	1012.47	929.364
Q8BMA6	Signal recognition particle subunit SRP68 OS=Mus musculus OX=10090 GN=Srp68 PE=1 SV=2	11	5	5	5	70.5	Srp68	446.2	452.7	555.3	451.7	375	386.1	339.3	368.9	467.1	456.18	390.35	64.3171	54.6956	56.3764	53.6017
Q8CAE3	Calcium-activated potassium channel subunit beta-1 OS=Mus musculus OX=10090 GN=Kcnmb1 PE=1 SV=3	7	1	1	1	21.8	Kcnmb1	21.1	21.7	28.6	16.4	40.1	37.1	49.6	21.9	30.9	25.58	34.875	9.2107	11.6322	8.07353	11.3996
Q91X78	Erlin-1 OS=Mus musculus OX=10090 GN=Erlin1 PE=1 SV=1	7	3	5	1	38.9	Erlin1	78.2	78.6	95.2	78.4	69.4	68	74.8	56.1	73.9	79.96	68.2	9.36953	8.61201	8.21275	8.43977
Q66JS6	Eukaryotic translation initiation factor 3 subunit J-B OS=Mus musculus OX=10090 GN=Eif3j2 PE=1 SV=1	3	1	1	1	29.5	Eif3j1; Eif3j2	107.2	131.3	115.1	127.4	61.9	91.5	65.4	72.1	128.2	108.58	89.3	27.8111	28.1963	24.3775	27.6324
P18608	Non-histone chromosomal protein HMG-14 OS=Mus musculus OX=10090 GN=Hmgn1 PE=1 SV=2	8	1	2	1	10.1	Hmgn1; LOC100044391; LOC102641809	594.8	634.5	602.1	431.2	460.2	396.7	412.8	347.8	468.3	544.56	406.4	92.0478	49.6676	80.6835	48.6743
P80318	T-complex protein 1 subunit gamma OS=Mus musculus OX=10090 GN=Cct3 PE=1 SV=1	26	13	19	13	60.6	Cct3	5526	6069.5	5518.4	5943.9	5287	4977.2	4909	4811.3	5840.2	5668.96	5134.43	325.969	475.417	285.725	465.909
P55096	ATP-binding cassette sub-family D member 3 OS=Mus musculus OX=10090 GN=Abcd3 PE=1 SV=2	4	2	2	2	75.4	Abcd3	56.3	69	49.7	64.2	124.5	132.7	198.8	117.8	59.2	72.74	127.125	29.8627	57.356	26.1758	56.2089
O08917	Flotillin-1 OS=Mus musculus OX=10090 GN=Flot1 PE=1 SV=1	25	10	15	10	47.5	Flot1	2525.9	2670.5	2249.6	2554.6	2122.1	2069.6	1717.3	1913.9	2550.3	2424.54	2062.77	228.998	355.548	200.725	348.437
Q8BH58	TIP41-like protein OS=Mus musculus OX=10090 GN=Tiprl PE=1 SV=1	4	1	1	1	31.2	Tiprl	29.3	29	19.9	27.2	54	45.9	38.6	45.8	23.5	31.88	38.45	12.939	10.5364	11.3415	10.3257
Q9CQF9	Prenylcysteine oxidase OS=Mus musculus OX=10090 GN=Pcyox1 PE=1 SV=1	16	7	9	7	56.5	Pcyox1	1164.8	1234.7	886.2	1143.9	1510.4	1491.4	1831.6	1508	1063	1188	1473.5	223.433	315.308	195.848	309.001
P12367	cAMP-dependent protein kinase type II-alpha regulatory subunit OS=Mus musculus OX=10090 GN=Prkar2a PE=1 SV=2	14	6	7	5	45.4	Prkar2a	1507.5	1500.3	1246	1406.1	1227.6	1166.9	1096.7	1248.6	1342.8	1377.5	1213.75	134.685	106.088	118.056	103.966
P26262	Plasma kallikrein OS=Mus musculus OX=10090 GN=Klkb1 PE=1 SV=2	5	2	2	2	71.3	Klkb1	89.3	60.3	77.4	70.5	90.4	151	159.6	88.6	106.1	77.58	126.325	12.7521	34.3914	11.1777	33.7036
Q9D1J3	SAP domain-containing ribonucleoprotein OS=Mus musculus OX=10090 GN=Sarnp PE=1 SV=3	14	2	2	2	23.5	Sarnp; Gm6563	230.2	214.2	263.6	219.2	199.8	192.7	178.3	194.9	213.7	225.4	194.9	23.9871	14.5355	21.0256	14.2448
Q99KN9	Clathrin interactor 1 OS=Mus musculus OX=10090 GN=Clint1 PE=1 SV=2	10	4	4	4	68.5	Clint1	419	439.7	521.6	464.9	394.6	367.3	336.6	389.7	445.8	447.96	384.85	48.6416	46.0959	42.6362	45.174
P70297	Signal transducing adapter molecule 1 OS=Mus musculus OX=10090 GN=Stam PE=1 SV=3	1	1	1	1	59.7	Stam	46.9	52.2	43.5	39.9	82.8	55.2	69.3	77.8	45.6	53.06	61.975	17.2317	14.3542	15.1043	14.0671
O88952	Protein lin-7 homolog C OS=Mus musculus OX=10090 GN=Lin7c PE=1 SV=2	7	1	1	1	21.8	Lin7c	97.4	103.2	100.4	97.4	179.8	135.8	171.9	177.9	90.5	115.64	144.025	35.9476	40.2372	31.5094	39.4325
Q8K183	Pyridoxal kinase OS=Mus musculus OX=10090 GN=Pdxk PE=1 SV=1	9	2	3	2	35	Pdxk	386.5	386	351.6	402.6	349.2	339.6	296.7	355.5	365.1	375.18	339.225	23.6011	30.2374	20.6873	29.6327
Q9R0Q3	Transmembrane emp24 domain-containing protein 2 OS=Mus musculus OX=10090 GN=Tmed2 PE=1 SV=1	12	2	3	2	22.7	Tmed2; Gm21540; LOC100862175; Gm10698	1146.6	1282.8	1067.5	1197.4	921.6	1013.8	984.6	937.6	1185.4	1123.18	1030.35	137.177	108.028	120.241	105.867
Q9CQH7	Transcription factor BTF3 homolog 4 OS=Mus musculus OX=10090 GN=Btf3l4 PE=1 SV=1	19	2	2	2	17.3	Btf3l4	33.1	26.6	17	25.9	87.1	51.6	101.8	72.1	22.1	37.94	61.9	28.0721	33.5965	24.6063	32.9246
Q8K1R7	Serine/threonine-protein kinase Nek9 OS=Mus musculus OX=10090 GN=Nek9 PE=1 SV=2	2	2	2	2	107.1	Nek9	444.2	504.9	578.9	468.5	345.7	380.6	332.5	336.7	520.7	468.44	392.625	85.4158	88.1106	74.8702	86.3484
Q5M8N4	Epimerase family protein SDR39U1 OS=Mus musculus OX=10090 GN=Sdr39u1 PE=1 SV=1	3	1	1	1	33	Sdr39u1	133.9	139.2	128	134.2	141.7	178.8	225.1	153	213.1	135.4	192.5	5.30519	32.8383	4.6502	32.1815
P01899	H-2 class I histocompatibility antigen, D-B alpha chain OS=Mus musculus OX=10090 GN=H2-D1 PE=1 SV=2	28	8	10	5	40.8	H2-D1	931.5	924.4	788.6	1015.2	1622.3	1043.9	1381.3	1517.9	945	1056.4	1222.03	326.604	271.65	286.281	266.217
Q6R0H7	Guanine nucleotide-binding protein G(s) subunit alpha isoforms XLas OS=Mus musculus OX=10090 GN=Gnas PE=1 SV=1	2	3	4	3	121.4	Gnas	568.1	578.3	605.8	516.4	393.5	476.7	369.6	367.8	594.2	532.42	452.075	84.1399	107.564	73.7518	105.413
Q9CWX2	Complex I intermediate-associated protein 30, mitochondrial OS=Mus musculus OX=10090 GN=Ndufaf1 PE=1 SV=2	3	1	1	1	37.8	Ndufaf1	7	2.9	3.9	6.2	16	16.7	30	13.5	6	7.2	16.55	5.19278	10.0255	4.55168	9.82496
Q99PL6	UBX domain-containing protein 6 OS=Mus musculus OX=10090 GN=Ubxn6 PE=1 SV=1	2	1	1	1	49.8	Ubxn6	64.7	65.8	77.2	81.2	46.1	51.6	55.3	53.7	74.6	67	58.8	13.6859	10.6417	11.9963	10.4289
Q9D281	Protein Noxp20 OS=Mus musculus OX=10090 GN=Fam114a1 PE=1 SV=1	5	2	2	2	61	Fam114a1	165.3	168.2	187.6	150.6	146.8	145.3	134.8	140.9	146	163.7	141.75	16.2114	5.15396	14.2099	5.05088
Q8CCT4	Transcription elongation factor A protein-like 5 OS=Mus musculus OX=10090 GN=Tceal5 PE=1 SV=1	13	3	3	3	22	Tceal5	975	992.8	1175.8	921.1	954.7	865.2	660.4	816.9	846.9	1003.88	797.35	99.7303	93.4458	87.4174	91.5768
Q3U487	E3 ubiquitin-protein ligase HECTD3 OS=Mus musculus OX=10090 GN=Hectd3 PE=1 SV=2	1	1	1	1	97.3	Hectd3	186.2	214.2	97.9	147	639	364.7	557	451.9	116.7	256.86	372.575	218.049	187.829	191.128	184.072
Q61187	Tumor susceptibility gene 101 protein OS=Mus musculus OX=10090 GN=Tsg101 PE=1 SV=2	5	2	2	2	44.1	Tsg101	224.9	233.5	200	233.5	161.9	182.9	145.9	168.7	233.9	210.76	182.85	30.5665	37.29	26.7927	36.5442
Q8K1Z0	Ubiquinone biosynthesis protein COQ9, mitochondrial OS=Mus musculus OX=10090 GN=Coq9 PE=1 SV=1	20	5	6	5	35.1	Coq9	559.3	431.3	473.3	499.8	930.3	1285	1789.7	821.2	640.6	578.8	1134.12	201.903	514.468	176.976	504.178
Q9DBB9	Carboxypeptidase N subunit 2 OS=Mus musculus OX=10090 GN=Cpn2 PE=1 SV=2	6	2	2	2	60.4	Cpn2	213.4	170.3	155.9	156.9	118.9	137.7	89.4	107.8	172.1	163.08	126.75	34.0068	36.1969	29.8083	35.473
P47757	F-actin-capping protein subunit beta OS=Mus musculus OX=10090 GN=Capzb PE=1 SV=3	30	9	12	9	31.3	Capzb	4025.7	4513	3521.7	3956.6	3074.8	3866.2	2890.7	3263.8	3530.3	3818.36	3387.75	544.406	412.98	477.193	404.72
O35678	Monoglyceride lipase OS=Mus musculus OX=10090 GN=Mgll PE=1 SV=1	16	4	6	4	33.4	Mgll	628.1	684.1	580.3	577.2	977	1028.5	1456.7	688.2	836.5	689.34	1002.47	166.577	333.324	146.011	326.657
Q8BX70	Vacuolar protein sorting-associated protein 13C OS=Mus musculus OX=10090 GN=Vps13c PE=1 SV=2	2	6	6	6	419.8	Vps13c	1131.5	565.1	1282.4	1481.8	514.2	417.4	374.4	376.9	610	995	444.675	434.22	111.965	380.611	109.725
Q8CBY8	Dynactin subunit 4 OS=Mus musculus OX=10090 GN=Dctn4 PE=1 SV=1	4	2	2	2	53	Dctn4	84.8	86.7	63.8	83.1	161.2	119	147.4	175.8	69.2	95.92	127.85	37.637	45.459	32.9903	44.5498
P62267	40S ribosomal protein S23 OS=Mus musculus OX=10090 GN=Rps23 PE=1 SV=3	8	1	2	1	15.8	Rps23	218.1	218.7	233.8	216.9	207.1	206.7	202.4	179.3	218	218.92	201.6	9.56462	16.2573	8.38376	15.9322
P61022	Calcineurin B homologous protein 1 OS=Mus musculus OX=10090 GN=Chp1 PE=1 SV=2	16	2	2	2	22.4	1500003O03Rik; Chp1	102.2	90.6	77.8	109	60.8	73.7	75.5	64	89.6	88.08	75.7	19.3213	10.5537	16.9359	10.3426
P67778	Prohibitin OS=Mus musculus OX=10090 GN=Phb PE=1 SV=1	40	11	17	11	29.8	Phb	2219.6	2022.9	2291.8	2187.6	2721.5	3192.5	3987.9	2589	2473.5	2288.68	3060.72	261.233	693.872	228.981	679.995
Q3TDQ1	Dolichyl-diphosphooligosaccharide--protein glycosyltransferase subunit STT3B OS=Mus musculus OX=10090 GN=Stt3b PE=1 SV=2	3	2	2	2	93.2	Stt3b	77.1	79	39.5	58.2	397.4	194.4	372.4	260.3	42	130.24	217.275	150.206	138.033	131.661	135.273
Q99MS7	EH domain-binding protein 1-like protein 1 OS=Mus musculus OX=10090 GN=Ehbp1l1 PE=1 SV=1	2	3	3	3	184.7	Ehbp1l1	353.3	371.7	381.2	338	344.1	311.9	278.7	301.5	355.2	357.66	311.825	18.3075	32.069	16.0472	31.4276
Q9DC50	Peroxisomal carnitine O-octanoyltransferase OS=Mus musculus OX=10090 GN=Crot PE=1 SV=1	2	1	1	1	70.2	Crot	39.2	35.2	47.8	43.6	33.6	31.3	31.8	29.3	38.2	39.88	32.65	5.8815	3.85443	5.15536	3.77735
Q9CZY3	Ubiquitin-conjugating enzyme E2 variant 1 OS=Mus musculus OX=10090 GN=Ube2v1 PE=1 SV=1	32	4	4	4	16.3	Ube2v1	472	395.5	246.6	377.1	952.9	617	745	756.6	316.7	488.82	608.825	271.806	204.764	238.248	200.669
P97494	Glutamate--cysteine ligase catalytic subunit OS=Mus musculus OX=10090 GN=Gclc PE=1 SV=4	2	1	1	1	72.5	Gclc	130.8	116.4	167.5	166.8	117.7	93.4	71.4	103.2	130.2	139.84	99.55	25.56	24.3789	22.4043	23.8913
Q9EPL2	Calsyntenin-1 OS=Mus musculus OX=10090 GN=Clstn1 PE=1 SV=1	1	1	1	1	108.8	Clstn1	56.5	63.3	68.1	59.2	51.6	57.2	45.9	59.1	51.8	59.74	53.5	6.31688	5.93577	5.53699	5.81705
P62281	40S ribosomal protein S11 OS=Mus musculus OX=10090 GN=Rps11 PE=1 SV=3	18	5	6	5	18.4	Rps11	1883.5	2172	2113.9	2189.9	1435.3	1516	1469.6	1458.7	2262.9	1958.92	1676.8	317.269	391.522	278.099	383.692
Q9R118	Serine protease HTRA1 OS=Mus musculus OX=10090 GN=Htra1 PE=1 SV=2	15	6	8	6	51.2	Htra1	960.1	1225.9	934.6	990.1	645.8	707.6	461.4	715.9	1081.7	951.3	741.65	206.517	255.602	181.02	250.49
Q6GV12	3-ketodihydrosphingosine reductase OS=Mus musculus OX=10090 GN=Kdsr PE=1 SV=1	6	2	2	2	35.9	Kdsr	598.4	600.4	693	629.6	375.5	445.3	376.2	377	692.3	579.38	472.7	120.21	149.94	105.369	146.941
O35066	Kinesin-like protein KIF3C OS=Mus musculus OX=10090 GN=Kif3c PE=1 SV=3	1	1	2	1	89.9	Kif3c	175.4	160	150.1	165.4	230.7	249.4	370.5	211.6	200.2	176.32	257.925	31.7455	77.9401	27.8262	76.3813
Q9CQV1	Mitochondrial import inner membrane translocase subunit TIM16 OS=Mus musculus OX=10090 GN=Pam16 PE=1 SV=1	26	3	3	3	13.8	Pam16	353.4	300.8	290.3	328.9	371.9	450.5	527	358.1	361.1	329.06	424.175	34.3827	80.8504	30.1378	79.2334
Q91VC7	Protein phosphatase 1 regulatory subunit 14A OS=Mus musculus OX=10090 GN=Ppp1r14a PE=1 SV=1	41	6	7	6	16.6	Ppp1r14a	1794.4	2195.4	2637.1	1921.7	1466	1384.8	1226.2	1413.3	2118.6	2002.92	1535.72	440.906	397.205	386.471	389.261
P18654	Ribosomal protein S6 kinase alpha-3 OS=Mus musculus OX=10090 GN=Rps6ka3 PE=1 SV=2	8	5	6	5	83.6	Rps6ka3	428.8	386.4	239.1	373.7	781.9	630.9	666.2	714.7	273.8	441.98	571.4	202.874	201.352	177.827	197.325
P62077	Mitochondrial import inner membrane translocase subunit Tim8 B OS=Mus musculus OX=10090 GN=Timm8b PE=1 SV=1	10	1	1	1	9.3	Timm8b	41.4	40	35.8	42.9	52.8	56	81	46.7	51.3	42.58	58.75	6.29619	15.3115	5.51885	15.0053
Q9CX56	26S proteasome non-ATPase regulatory subunit 8 OS=Mus musculus OX=10090 GN=Psmd8 PE=1 SV=2	12	4	4	4	39.9	Psmd8	348.6	369.8	305.2	337.8	543	457.2	503	516.9	301.8	380.88	444.725	93.5829	98.638	82.029	96.6653
Q8K4G5	Actin-binding LIM protein 1 OS=Mus musculus OX=10090 GN=Ablim1 PE=1 SV=1	6	5	5	5	96.7	Ablim1	476.9	501.4	557	515	428.9	462.8	465.8	453.1	488.6	495.84	467.575	47.3768	15.0281	41.5276	14.7275
Q8BL66	Early endosome antigen 1 OS=Mus musculus OX=10090 GN=Eea1 PE=1 SV=2	18	24	27	24	160.8	Eea1	1911.6	1738.9	2094.5	1734.2	1780.2	1586	1404.6	1618.1	1597.3	1851.88	1551.5	153.445	98.8316	134.501	96.855
Q6P5F9	Exportin-1 OS=Mus musculus OX=10090 GN=Xpo1 PE=1 SV=1	2	3	3	3	123	Xpo1	229.2	203.5	80.5	169.7	558.6	409.2	496.6	471.9	93.5	248.3	367.8	182.341	186.53	159.829	182.8
P17047	Lysosome-associated membrane glycoprotein 2 OS=Mus musculus OX=10090 GN=Lamp2 PE=1 SV=2	2	1	1	1	45.7	Lamp2	52.6	44.6	26.3	38.9	95	65.7	77.7	82.2	33.8	51.48	64.85	26.148	21.8401	22.9197	21.4033
P13020	Gelsolin OS=Mus musculus OX=10090 GN=Gsn PE=1 SV=3	43	23	48	23	85.9	Gsn	8676.4	8938.8	7472.9	7583.1	7280.5	7128.1	5926.3	7464.4	7063.5	7990.34	6895.58	759.558	669.657	665.782	656.264
Q8R0N6	Hydroxyacid-oxoacid transhydrogenase, mitochondrial OS=Mus musculus OX=10090 GN=Adhfe1 PE=1 SV=2	13	4	5	4	49.9	Adhfe1	450.5	294.3	564.8	406.8	673	761.5	1038	438.7	657.3	477.88	723.875	145.886	248.896	127.874	243.918
P61255	60S ribosomal protein L26 OS=Mus musculus OX=10090 GN=Rpl26 PE=1 SV=1	17	3	3	3	17.2	Rpl26; Gm15772	537.4	667.4	399.2	601.7	759.9	765.5	903.6	822.3	538.3	593.12	757.425	136.122	156.692	119.316	153.558
P05132	cAMP-dependent protein kinase catalytic subunit alpha OS=Mus musculus OX=10090 GN=Prkaca PE=1 SV=3	17	4	5	4	40.5	Prkaca	852.6	755.7	499.6	780.4	1265.2	1145.6	1247.4	1052	634.1	830.7	1019.77	277.061	269.214	242.855	263.83
P28474	Alcohol dehydrogenase class-3 OS=Mus musculus OX=10090 GN=Adh5 PE=1 SV=3	24	7	12	7	39.5	Adh5	4034.2	3544	3141.5	3960.4	2952.5	3196.1	2665	3005.2	3300.1	3526.52	3041.6	480.634	279.192	421.294	273.608
P49443	Protein phosphatase 1A OS=Mus musculus OX=10090 GN=Ppm1a PE=1 SV=1	10	4	4	4	42.4	Ppm1a	1077.7	1049.6	1007.3	1061.8	1022.8	1045.5	948.4	965.3	931.8	1043.84	972.75	28.636	50.3914	25.1006	49.3836
Q9CPP6	NADH dehydrogenase [ubiquinone] 1 alpha subcomplex subunit 5 OS=Mus musculus OX=10090 GN=Ndufa5 PE=1 SV=3	24	2	3	2	13.4	Ndufa5	185.1	165	222.6	189	257.4	318.6	470	236.3	273	203.82	324.475	36.4025	102.691	31.9082	100.638
P83870	PHD finger-like domain-containing protein 5A OS=Mus musculus OX=10090 GN=Phf5a PE=1 SV=1	14	2	2	2	12.4	Phf5a	199.7	190.1	195.5	181.6	216.6	209	197	210.9	195.3	196.7	203.05	13.0194	8.03513	11.412	7.87443
Q9WVJ3	Carboxypeptidase Q OS=Mus musculus OX=10090 GN=Cpq PE=1 SV=1	7	2	2	2	51.8	Cpq; Pgcp	161.2	188.1	122.8	157	278.1	226.2	212.5	247.8	146.2	181.44	208.175	58.8072	43.7974	51.5468	42.9215
O88441	Metaxin-2 OS=Mus musculus OX=10090 GN=Mtx2 PE=1 SV=1	4	1	1	1	29.7	Mtx2	49.4	50.2	30.9	35.4	75	92	129.9	76.2	40.9	48.18	84.75	17.225	36.9098	15.0984	36.1716
Q9R020	Zinc finger Ran-binding domain-containing protein 2 OS=Mus musculus OX=10090 GN=Zranb2 PE=1 SV=2	2	1	1	1	37.3	Zranb2	189.5	209	79.1	135.9	634.4	329.3	535	470.1	107.8	249.58	360.55	220.98	189.115	193.698	185.332
P09671	Superoxide dismutase [Mn], mitochondrial OS=Mus musculus OX=10090 GN=Sod2 PE=1 SV=3	26	9	13	9	24.6	Sod2	2360.5	2051.2	1654.5	2106.8	4032.8	4579.9	6845	3476.4	2241.4	2441.16	4285.68	925.003	1955.39	810.801	1916.29
Q91VW3	SH3 domain-binding glutamic acid-rich-like protein 3 OS=Mus musculus OX=10090 GN=Sh3bgrl3 PE=1 SV=1	32	3	4	3	10.5	Sh3bgrl3	510.2	465.7	542.7	439.2	1033.9	673.7	954.9	1200.9	471.4	598.34	825.225	246.727	319.426	216.265	313.038
P14069	Protein S100-A6 OS=Mus musculus OX=10090 GN=S100a6 PE=1 SV=3	48	7	10	7	10	S100a6	4411.8	3732.7	3309	3756.5	3243.5	2881.6	2388.4	2903.4	3697.2	3690.7	2967.65	466.841	541.389	409.204	530.561
P20060	Beta-hexosaminidase subunit beta OS=Mus musculus OX=10090 GN=Hexb PE=1 SV=2	5	2	2	2	61.1	Hexb	173.8	184.3	185.5	180.1	163.5	163.8	145.7	159	184.2	177.44	163.175	9.03703	15.9713	7.92131	15.6519
Q9D1G1	Ras-related protein Rab-1B OS=Mus musculus OX=10090 GN=Rab1b PE=1 SV=1	56	12	16	5	22.2	Rab1b	1081.3	1072.2	655.7	1028.9	1497	1371.7	1635.5	1423.9	881.9	1067.02	1328.25	298.224	318.678	261.405	312.305
P82347	Delta-sarcoglycan OS=Mus musculus OX=10090 GN=Sgcd PE=1 SV=1	28	8	12	8	32.1	Sgcd	2974.6	3300.8	2895.1	3133.5	2317.3	2430.3	2316.8	2386.1	3279.7	2924.26	2603.23	373.279	453.396	327.193	444.328
Q6PDM2	Serine/arginine-rich splicing factor 1 OS=Mus musculus OX=10090 GN=Srsf1 PE=1 SV=3	29	7	10	7	27.7	Srsf1; LOC102641923	1997.8	2144.1	3133.4	2181.4	1295.3	1471.1	1200.2	1313.8	2338.9	2150.4	1581	656.082	517.331	575.081	506.985
Q9D1D4	Transmembrane emp24 domain-containing protein 10 OS=Mus musculus OX=10090 GN=Tmed10 PE=1 SV=1	38	7	8	7	24.9	Tmed10	1564.2	1567.9	2286.6	1583.2	1005.1	1104.6	992.6	930.3	1768.3	1601.4	1198.95	454.948	386.357	398.779	378.63
Q8BU30	Isoleucine--tRNA ligase, cytoplasmic OS=Mus musculus OX=10090 GN=Iars PE=1 SV=2	3	4	4	4	144.2	Iars	368.2	395.9	314.9	423.8	444.7	454.1	473.3	451.8	422.3	389.5	450.375	50.7034	21.0529	44.4435	20.6318
O08795	Glucosidase 2 subunit beta OS=Mus musculus OX=10090 GN=Prkcsh PE=1 SV=1	7	4	6	4	58.8	Prkcsh	480.1	491	540.6	499.9	441.3	435	421.7	393.8	517.6	490.58	442.025	35.8029	53.2281	31.3826	52.1635
Q9CXR1	Dehydrogenase/reductase SDR family member 7 OS=Mus musculus OX=10090 GN=Dhrs7 PE=1 SV=2	10	4	5	4	38.1	Dhrs7	795.2	887.9	612	762.9	985.4	995.8	1333	1080.9	769.1	808.68	1044.7	140.059	232.933	122.767	228.275
Q9D1H9	Microfibril-associated glycoprotein 4 OS=Mus musculus OX=10090 GN=Mfap4 PE=1 SV=1	18	2	7	2	28.9	Mfap4	615.6	720.7	356.3	469.2	1019	855.4	872	1098.4	485.2	636.16	827.75	255.114	253.847	223.618	248.77
Q8R086	Sulfite oxidase, mitochondrial OS=Mus musculus OX=10090 GN=Suox PE=1 SV=2	1	1	1	1	60.7	Suox	133.1	127	39.1	126.1	333.5	309	536.2	248.6	102.3	151.76	299.025	108.79	180.365	95.359	176.758
Q6A000	Protein moonraker OS=Mus musculus OX=10090 GN=Kiaa0753 PE=1 SV=2	1	1	2	1	108.8	4933427D14Rik	65.4	50.9	28	38	147.7	83.9	128.7	117.4	34	66	91	47.7788	42.4957	41.88	41.6458
Q8JZN5	Acyl-CoA dehydrogenase family member 9, mitochondrial OS=Mus musculus OX=10090 GN=Acad9 PE=1 SV=2	16	10	10	10	68.7	Acad9	1475.9	1469.5	1037.1	1336.8	1775.1	1857.9	2417.2	1676.5	1387.5	1418.88	1834.78	267.02	433.92	234.054	425.242
O35857	Mitochondrial import inner membrane translocase subunit TIM44 OS=Mus musculus OX=10090 GN=Timm44 PE=1 SV=2	18	7	8	7	51.1	Timm44	516	439.5	520.7	469.2	889.3	982.1	1464	774.9	532	566.94	938.25	183.332	395.836	160.698	387.919
P61148	Fibroblast growth factor 1 OS=Mus musculus OX=10090 GN=Fgf1 PE=1 SV=1	8	1	1	1	17.4	Fgf1	45.3	71.4	31.5	54.3	88.5	93.7	94.2	115.9	42.3	58.2	86.525	22.287	31.247	19.5354	30.6221
P99028	Cytochrome b-c1 complex subunit 6, mitochondrial OS=Mus musculus OX=10090 GN=Uqcrh PE=1 SV=2	74	5	10	5	10.4	Uqcrh	827.9	694.2	783.1	804.3	1285.4	1794.7	2620	1229.4	1049.1	878.98	1673.3	232.755	706.553	204.019	692.422
Q924L1	LETM1 domain-containing protein 1 OS=Mus musculus OX=10090 GN=Letmd1 PE=1 SV=1	17	5	5	5	41.7	Letmd1	809.3	394.6	884.7	654.6	1493.9	2157.4	3677.7	1415.5	1161.3	847.42	2102.97	407.126	1131.68	356.861	1109.05
P13707	Glycerol-3-phosphate dehydrogenase [NAD(+)], cytoplasmic OS=Mus musculus OX=10090 GN=Gpd1 PE=1 SV=3	25	10	16	9	37.5	Gpd1	1580.6	952.9	1146	778.7	2428	3789.8	4826.4	1692.9	1657.6	1377.24	2991.68	659.022	1577.95	577.658	1546.39
P97765	WW domain-binding protein 2 OS=Mus musculus OX=10090 GN=Wbp2 PE=1 SV=1	5	1	1	1	28	Wbp2	42.5	42	55.9	49.5	57.3	81.9	47.3	97.5	84.4	49.44	77.775	7.1943	21.4376	6.30608	21.0088
Q9QYA2	Mitochondrial import receptor subunit TOM40 homolog OS=Mus musculus OX=10090 GN=Tomm40 PE=1 SV=3	11	3	4	3	37.9	Tomm40	542.9	489.5	618.7	572.2	554	637.7	661.9	691.3	756.9	555.46	686.95	46.8779	51.5267	41.0902	50.4961
Q8R1S0	Ubiquinone biosynthesis monooxygenase COQ6, mitochondrial OS=Mus musculus OX=10090 GN=Coq6 PE=1 SV=3	6	3	4	3	51.4	Coq6	323	280.3	366.9	299	349.1	451.1	559	358.4	411.3	323.66	444.95	35.3749	84.9872	31.0075	83.2874
Q9D832	DnaJ homolog subfamily B member 4 OS=Mus musculus OX=10090 GN=Dnajb4 PE=1 SV=1	20	6	6	6	37.8	Dnajb4	725.9	1106.3	508.9	995.2	2209.1	1374.5	2152.5	1915.3	655.7	1109.08	1524.5	657.659	664.435	576.464	651.146
Q569Z5	Probable ATP-dependent RNA helicase DDX46 OS=Mus musculus OX=10090 GN=Ddx46 PE=1 SV=2	1	1	1	1	117.4	Ddx46	237	256.3	258.6	218.8	122.7	184.6	108.6	133.9	263.7	218.68	172.7	56.0283	68.4029	49.1109	67.0348
Q6P3D0	U8 snoRNA-decapping enzyme OS=Mus musculus OX=10090 GN=Nudt16 PE=1 SV=1	7	1	1	1	21.8	Nudt16	128.5	123.1	148	115.4	109.9	104.1	94.2	105	122.5	124.98	106.45	14.7057	11.7656	12.8901	11.5303
Q9DBT5	AMP deaminase 2 OS=Mus musculus OX=10090 GN=Ampd2 PE=1 SV=1	3	2	2	2	92	Ampd2	30.1	35.8	36	30.2	30.3	24.1	27.5	26.3	30.7	32.48	27.15	3.12362	2.75379	2.73797	2.69871
Q6A026	Sister chromatid cohesion protein PDS5 homolog A OS=Mus musculus OX=10090 GN=Pds5a PE=1 SV=3	2	2	2	2	150.2	Pds5a	32.6	33.6	23	30.1	265.5	102.2	251.2	188.2	16.2	76.96	139.45	105.478	102.376	92.4559	100.329
Q9CQE8	RNA transcription, translation and transport factor protein OS=Mus musculus OX=10090 GN=RTRAF PE=1 SV=1	29	6	7	6	28.1	2700060E02Rik; Rtraf	977.4	924.4	491.9	858.2	1785.6	1377.9	1470.4	1486.9	656.5	1007.5	1247.93	474.707	397.191	416.099	389.247
Q78PY7	Staphylococcal nuclease domain-containing protein 1 OS=Mus musculus OX=10090 GN=Snd1 PE=1 SV=1	22	15	17	15	102	Snd1	2386.7	2804.5	2268.4	2517.6	2072.6	2131.9	2006.5	2151.1	2335.4	2409.96	2156.22	274.609	135.572	240.705	132.86
P20108	Thioredoxin-dependent peroxide reductase, mitochondrial OS=Mus musculus OX=10090 GN=Prdx3 PE=1 SV=1	16	5	6	5	28.1	Prdx3	1068	938.2	832.1	1009.4	2503.3	2264.5	3940.1	1953.2	985.9	1270.2	2285.93	694.909	1229.84	609.114	1205.24
O55022	Membrane-associated progesterone receptor component 1 OS=Mus musculus OX=10090 GN=Pgrmc1 PE=1 SV=4	14	3	3	3	21.7	Pgrmc1	788.6	886.7	823.8	795.7	741.7	742.6	728.4	744	814.4	807.3	757.35	53.3015	38.6807	46.7209	37.9071
Q9WVQ5	Methylthioribulose-1-phosphate dehydratase OS=Mus musculus OX=10090 GN=Apip PE=1 SV=1	21	4	4	4	26.9	Apip	604.7	621.7	622.2	614.2	548.3	591.4	575.8	554.9	621.7	602.22	585.95	30.9665	28.1359	27.1434	27.5732
Q8R5J9	PRA1 family protein 3 OS=Mus musculus OX=10090 GN=Arl6ip5 PE=1 SV=2	20	3	4	3	21.5	Arl6ip5	507.2	604.4	273.5	446.8	1008.8	849.1	1020.5	975.4	319.1	568.14	791.025	274.201	322.872	240.348	316.414
O54774	AP-3 complex subunit delta-1 OS=Mus musculus OX=10090 GN=Ap3d1 PE=1 SV=1	2	2	2	2	135	Ap3d1	247.2	337.4	93.4	271.3	536.4	581	592.5	839.4	165.3	297.14	544.55	160.887	279.52	141.023	273.93
Q9WUR2	Enoyl-CoA delta isomerase 2, mitochondrial OS=Mus musculus OX=10090 GN=Eci2 PE=1 SV=2	14	4	9	4	43.2	Eci2	1194.7	1168.6	1150.8	1181.9	1677.6	1821.1	2418.9	1506.9	1243.6	1274.72	1747.62	225.803	505.964	197.925	495.845
Q9D172	ES1 protein homolog, mitochondrial OS=Mus musculus OX=10090 GN=D10Jhu81e PE=1 SV=1	34	7	11	7	28.1	D10Jhu81e; LOC100046684; LOC102641949	2845.4	2477.1	2432.2	2515.5	4665.1	5325.5	7695.9	4176.9	2664.8	2987.06	4965.77	952.127	2121.3	834.576	2078.88
Q99KQ4	Nicotinamide phosphoribosyltransferase OS=Mus musculus OX=10090 GN=Nampt PE=1 SV=1	21	7	8	7	55.4	Nampt	1601.5	1406.6	893	1388.7	2114	2151.6	2109	1831.3	1214.4	1480.76	1826.58	440.173	432.121	385.828	423.479
Q9ERG0	LIM domain and actin-binding protein 1 OS=Mus musculus OX=10090 GN=Lima1 PE=1 SV=3	5	3	3	3	84	Lima1	380.4	371	469	380.3	368.6	336.2	309.9	281.6	349.8	393.86	319.375	42.343	30.1413	37.1153	29.5384
P03953	Complement factor D OS=Mus musculus OX=10090 GN=Cfd PE=1 SV=1	17	3	3	3	28	Cfd	343	300.4	456.9	269.2	171.7	218.3	190.9	158.6	329.7	308.24	224.375	104.327	74.3352	91.447	72.8485
P48962	ADP/ATP translocase 1 OS=Mus musculus OX=10090 GN=Slc25a4 PE=1 SV=4	14	5	7	2	32.9	Slc25a4	128.2	107.6	53.4	98.5	391.2	236	397	345.6	44.5	155.78	255.775	134.413	156.035	117.818	152.915
P97807	Fumarate hydratase, mitochondrial OS=Mus musculus OX=10090 GN=Fh PE=1 SV=3	30	11	18	11	54.3	Fh1	2689.8	2313.5	2762.2	2535.6	4093.5	5257.3	7559.2	3804.6	3144.7	2878.92	4941.45	700.386	1955.6	613.916	1916.49
Q9DBZ1	Inhibitor of nuclear factor kappa-B kinase-interacting protein OS=Mus musculus OX=10090 GN=Ikbip PE=1 SV=2	31	10	12	10	42.5	Ikbip	1573.5	1874.6	1655.3	1688.5	1547.9	1444.3	1349	1533.8	1622.2	1667.96	1487.33	129.054	117.383	113.12	115.035
O35343	Importin subunit alpha-3 OS=Mus musculus OX=10090 GN=Kpna4 PE=1 SV=1	11	3	3	2	57.9	Kpna4	480	544.4	489.9	553	436.7	436.8	420.5	405.2	533.4	500.8	448.975	48.1821	57.7434	42.2335	56.5885
P41216	Long-chain-fatty-acid--CoA ligase 1 OS=Mus musculus OX=10090 GN=Acsl1 PE=1 SV=2	26	19	31	18	77.9	Acsl1	4422.1	4176.2	3455.6	4045.4	7036.5	8918	13598.3	6000.1	5409.8	4627.16	8481.55	1392.96	3740.09	1220.98	3665.29
Q91VD9	NADH-ubiquinone oxidoreductase 75 kDa subunit, mitochondrial OS=Mus musculus OX=10090 GN=Ndufs1 PE=1 SV=2	27	17	23	17	79.7	Ndufs1	2071.3	2002.9	2135.7	2108.1	3708.8	4275.5	7034.2	3283.7	2729.2	2405.36	4330.65	730.343	1912.5	640.174	1874.25
P62897	Cytochrome c, somatic OS=Mus musculus OX=10090 GN=Cycs PE=1 SV=2	42	5	5	5	11.6	Cycs; Gm10053	442.3	374.4	521.8	479	559.1	825.3	1078.3	650	548.3	475.32	775.475	71.5335	232.047	62.7019	227.406
Q8BWT1	3-ketoacyl-CoA thiolase, mitochondrial OS=Mus musculus OX=10090 GN=Acaa2 PE=1 SV=3	49	17	43	17	41.8	Acaa2	3198.7	1628.1	3463.9	2533.7	7661.9	10189.8	16143.1	5892.6	3683.3	3697.26	8977.2	2326.84	5488.19	2039.56	5378.43
Q9DCB1	High mobility group nucleosome-binding domain-containing protein 3 OS=Mus musculus OX=10090 GN=Hmgn3 PE=1 SV=1	9	1	2	1	10.8	Hmgn3	131	140.6	116.1	111.1	313.6	200.2	264.1	247	101.4	162.48	203.175	85.2907	73.0285	74.7606	71.5679
Q9D8V0	Minor histocompatibility antigen H13 OS=Mus musculus OX=10090 GN=Hm13 PE=1 SV=1	5	2	2	2	41.7	H13	245.8	264.2	144.5	192.2	493.5	336	494.2	407.1	169.5	268.04	351.7	134.495	137.621	117.89	134.869
P47791	Glutathione reductase, mitochondrial OS=Mus musculus OX=10090 GN=Gsr PE=1 SV=3	7	3	3	3	53.6	Gsr	455.6	473.7	736	555.6	226.6	277.7	187.9	226.3	624.8	489.5	329.175	184.151	200.487	161.416	196.478
Q9JLZ3	Methylglutaconyl-CoA hydratase, mitochondrial OS=Mus musculus OX=10090 GN=Auh PE=1 SV=1	21	6	8	6	33.4	Auh	1195.3	1207.5	1342.3	1227.2	1392.9	1478.4	1712.9	1353.7	1294.6	1273.04	1459.9	88.8871	185.251	77.913	181.546
Q8BXZ1	Protein disulfide-isomerase TMX3 OS=Mus musculus OX=10090 GN=Tmx3 PE=1 SV=2	7	3	3	3	51.8	Tmx3	1123	1186.1	1212.7	1188.8	937.6	1009.2	888.2	950.6	1241.5	1129.64	1022.38	112.372	154.212	98.4986	151.128
Q6P8I4	PEST proteolytic signal-containing nuclear protein OS=Mus musculus OX=10090 GN=Pcnp PE=1 SV=1	19	2	2	2	19	Pcnp	90.3	81.7	83	80.3	66.3	57.3	54.8	59.6	90.7	80.32	65.6	8.73567	16.8477	7.65716	16.5108
P48771	Cytochrome c oxidase subunit 7A2, mitochondrial OS=Mus musculus OX=10090 GN=Cox7a2 PE=1 SV=2	28	2	4	2	9.3	Cox7a2	199.4	174.2	126.9	172.1	513.8	441.7	782.5	431.6	130.1	237.28	446.475	156.772	266.615	137.416	261.282
P52825	Carnitine O-palmitoyltransferase 2, mitochondrial OS=Mus musculus OX=10090 GN=Cpt2 PE=1 SV=2	18	9	12	9	73.9	Cpt2	1634	1413.6	1308.9	1463.7	2390.8	2988.4	4469.8	1880.5	2074.6	1642.2	2853.33	434.649	1180.97	380.986	1157.35
Q9JJV2	Profilin-2 OS=Mus musculus OX=10090 GN=Pfn2 PE=1 SV=3	10	1	2	1	15	Pfn2	101.8	108.2	121.9	105.4	73.5	78.4	71.3	76	120.1	102.16	86.45	17.7354	22.6263	15.5457	22.1738
Q8C570	mRNA export factor OS=Mus musculus OX=10090 GN=Rae1 PE=1 SV=1	4	1	1	1	40.9	Rae1	71.3	69	83.2	70.4	50.2	65.8	45.7	52.8	75.2	68.82	59.875	11.855	13.1776	10.3914	12.914
P21460	Cystatin-C OS=Mus musculus OX=10090 GN=Cst3 PE=1 SV=2	33	3	4	3	15.5	Cst3	231.4	242.5	227.3	229.3	182.7	224.7	186	218	223.3	222.64	213	23.0891	18.2298	20.2385	17.8652
Q07417	Short-chain specific acyl-CoA dehydrogenase, mitochondrial OS=Mus musculus OX=10090 GN=Acads PE=1 SV=2	21	7	12	7	44.9	Acads	998.6	848.3	933	883.5	1760.2	2222.7	3407.6	1497.8	1157.4	1084.72	2071.38	381.803	995.445	334.665	975.537
Q8BH43	Wiskott-Aldrich syndrome protein family member 2 OS=Mus musculus OX=10090 GN=Wasf2 PE=1 SV=1	9	4	5	4	54	Wasf2	1050.5	1045.8	1652	1256.9	762.1	830.2	684.8	687.8	1146.1	1153.46	837.225	329.619	216.806	288.924	212.47
Q8BRT1	CLIP-associating protein 2 OS=Mus musculus OX=10090 GN=Clasp2 PE=1 SV=1	1	1	1	1	140.7	Clasp2	24.5	20.5	23.4	21.3	18.3	12.9	18.8	13.6	22.9	21.6	17.05	2.44131	4.70496	2.1399	4.61086
Q8VE38	Oxidoreductase NAD-binding domain-containing protein 1 OS=Mus musculus OX=10090 GN=Oxnad1 PE=1 SV=2	3	1	1	1	34.7	Oxnad1	95.5	74.4	57.4	65.9	129.9	130.1	190.9	101	77.4	84.62	124.85	29.002	49.0255	25.4214	48.045
P21279	Guanine nucleotide-binding protein G(q) subunit alpha OS=Mus musculus OX=10090 GN=Gnaq PE=1 SV=4	17	6	6	5	42.1	Gnaq	436.5	432.1	365.9	401.9	629.9	484.5	532.4	579.2	389	453.26	496.275	102.713	81.2981	90.032	79.6721
Q91ZA3	Propionyl-CoA carboxylase alpha chain, mitochondrial OS=Mus musculus OX=10090 GN=Pcca PE=1 SV=2	27	20	24	20	79.9	Pcca	3157	2816.2	2499.3	2732.5	4550.5	5242.2	7262.8	3788.3	3096.9	3151.1	4847.55	817.096	1841.74	716.216	1804.9
Q01279	Epidermal growth factor receptor OS=Mus musculus OX=10090 GN=Egfr PE=1 SV=1	5	5	7	5	134.8	Egfr	324.5	295.6	445.1	333.5	190	235	165.7	188.9	374.5	317.74	241.025	91.272	93.5285	80.0035	91.6579
Q93092	Transaldolase OS=Mus musculus OX=10090 GN=Taldo1 PE=1 SV=2	32	14	21	14	37.4	Taldo1	6368.3	5799.5	3822.1	5036.8	8363.1	8426.9	8605.1	6988.5	4769	5877.96	7197.38	1684.98	1773.33	1476.95	1737.86
P97478	5-demethoxyubiquinone hydroxylase, mitochondrial OS=Mus musculus OX=10090 GN=Coq7 PE=1 SV=3	5	1	1	1	24	Coq7	88.7	75.6	55.9	68.5	96.9	124.1	145	98.6	71.8	77.12	109.875	16.2192	31.6909	14.2167	31.0571
Q61133	Glutathione S-transferase theta-2 OS=Mus musculus OX=10090 GN=Gstt2 PE=1 SV=4	6	1	1	1	27.6	Gstt2	172.4	136.1	137.1	133.7	121	130.9	109	90.4	128.4	140.06	114.675	19.1967	18.913	16.8266	18.5348
P62908	40S ribosomal protein S3 OS=Mus musculus OX=10090 GN=Rps3 PE=1 SV=1	48	11	18	11	26.7	Rps3	3394.3	3799.8	2747.1	3503.4	5473.2	4333.1	5539.2	4720.6	3044.3	3783.56	4409.3	1019.73	1039.65	893.834	1018.86
Q9CQC6	Basic leucine zipper and W2 domain-containing protein 1 OS=Mus musculus OX=10090 GN=Bzw1 PE=1 SV=1	2	1	1	1	48	Bzw1	45	43.6	26.3	35.1	67.8	50.6	59.2	55.6	35.7	43.56	50.275	15.4849	10.3368	13.5731	10.1301
O88653	Ragulator complex protein LAMTOR3 OS=Mus musculus OX=10090 GN=Lamtor3 PE=1 SV=1	23	1	1	1	13.5	Lamtor3; Gm5900	53.2	54.9	72.1	52.8	37	40.2	39.6	36.8	60.6	54	44.3	12.4449	10.9672	10.9084	10.7479
Q91WS0	CDGSH iron-sulfur domain-containing protein 1 OS=Mus musculus OX=10090 GN=Cisd1 PE=1 SV=1	27	3	6	3	12.1	Cisd1	530	531.7	324.7	533.7	1165.4	1141.2	2010.1	1040.3	460	617.1	1162.9	319.361	639.614	279.932	626.822
P85094	Isochorismatase domain-containing protein 2A OS=Mus musculus OX=10090 GN=Isoc2a PE=1 SV=1	4	1	2	1	22.4	Isoc2a	1031.9	953.6	577.5	940.3	1130.1	1506.4	1771.1	1112.2	986.4	926.68	1344.02	209.337	360.739	183.492	353.524
Q9DBG7	Signal recognition particle receptor subunit alpha OS=Mus musculus OX=10090 GN=Srpra PE=1 SV=1	2	1	1	1	69.6	Srpr	262.9	323.5	346.8	294.5	251.5	256.3	244.6	226.8	284.6	295.84	253.075	40.0464	24.2654	35.1023	23.7801
Q8VCT4	Carboxylesterase 1D OS=Mus musculus OX=10090 GN=Ces1d PE=1 SV=1	27	13	19	12	61.7	Ces1d	2290.5	1771.4	2138.4	2011.2	2994.4	3718.3	5083.8	2235.6	2897.5	2241.18	3483.8	462.039	1227.02	404.995	1202.48
Q60597	2-oxoglutarate dehydrogenase, mitochondrial OS=Mus musculus OX=10090 GN=Ogdh PE=1 SV=3	32	30	44	30	116.4	Ogdh	4552.5	3937.8	5712.8	4423.2	7927	9400.2	15653.2	7584.5	5883.3	5310.66	9630.3	1601.1	4264.33	1403.43	4179.05
P54310	Hormone-sensitive lipase OS=Mus musculus OX=10090 GN=Lipe PE=1 SV=2	15	10	12	10	83.3	Lipe	2097.7	1402.6	1199.6	1215.4	2163.9	3136.2	3201.1	1707.7	1800.8	1615.84	2461.45	477.399	817.918	418.458	801.559
Q8CG76	Aflatoxin B1 aldehyde reductase member 2 OS=Mus musculus OX=10090 GN=Akr7a2 PE=1 SV=3	11	4	5	4	40.6	Akr7a5	476.1	363.7	495.5	393.1	276.5	354.4	267.2	273.8	441	400.98	334.1	88.7753	81.5504	77.815	79.9194
P54265	Myotonin-protein kinase OS=Mus musculus OX=10090 GN=Dmpk PE=1 SV=1	4	2	3	2	69.6	Dmpk	405.8	370.2	249.7	363.3	485.8	436.3	412.6	511.9	396.9	374.96	439.425	85.2721	50.9586	74.7442	49.9395
Q99MR8	Methylcrotonoyl-CoA carboxylase subunit alpha, mitochondrial OS=Mus musculus OX=10090 GN=Mccc1 PE=1 SV=2	23	10	10	10	79.3	Mccc1	993.5	795.8	838.9	823.9	999.6	1306.9	1360.5	1020.8	892.1	890.34	1145.08	98.2063	225.119	86.0816	220.617
Q99LC5	Electron transfer flavoprotein subunit alpha, mitochondrial OS=Mus musculus OX=10090 GN=Etfa PE=1 SV=2	41	13	24	13	35	Etfa	2217.2	1633.9	2751.6	1813.6	3666.5	5306.1	7540.2	3223	2742	2416.56	4702.82	820.132	2194.64	718.877	2150.75
P99024	Tubulin beta-5 chain OS=Mus musculus OX=10090 GN=Tubb5 PE=1 SV=1	37	13	47	3	49.6	Tubb5	1180	1300.2	975.4	1223.3	943.7	926.2	829.3	973.1	1126.8	1124.52	963.85	157.028	124.042	137.641	121.561
Q9QXT0	Protein canopy homolog 2 OS=Mus musculus OX=10090 GN=Cnpy2 PE=1 SV=1	34	5	7	5	20.8	Cnpy2	638.9	699.8	567.5	596.8	1065.1	823.7	1005.2	876.5	559.3	713.62	816.175	202.676	187.449	177.653	183.7
P42669	Transcriptional activator protein Pur-alpha OS=Mus musculus OX=10090 GN=Pura PE=1 SV=1	28	7	11	7	34.9	Pura	2167.1	2245.9	2198.2	2272.3	1740.1	1781.5	1601.3	1862.7	2353.1	2124.72	1899.65	218.856	321.431	191.836	315.003
Q8BMS1	Trifunctional enzyme subunit alpha, mitochondrial OS=Mus musculus OX=10090 GN=Hadha PE=1 SV=1	33	24	36	24	82.6	Hadha	4974.2	3974.1	5861.3	4411.6	7871.7	10437.2	16253.7	7033.2	6709	5418.58	10108.3	1542.06	4430.41	1351.68	4341.8
Q9EPJ9	ADP-ribosylation factor GTPase-activating protein 1 OS=Mus musculus OX=10090 GN=Arfgap1 PE=1 SV=2	2	1	1	1	45.3	Arfgap1	55.4	60	75.8	51.8	47.3	50	35.4	48.8	43.7	58.06	44.475	10.9603	6.63796	9.60712	6.5052
P63242	Eukaryotic translation initiation factor 5A-1 OS=Mus musculus OX=10090 GN=Eif5a PE=1 SV=2	32	4	6	4	16.8	Eif5a	1022.1	976.9	796.1	902.8	2551.8	1506.2	2169.7	2039.8	719.5	1249.94	1608.8	732.765	658.724	642.297	645.549
Q8VCW8	Acyl-CoA synthetase family member 2, mitochondrial OS=Mus musculus OX=10090 GN=Acsf2 PE=1 SV=1	17	7	7	7	67.9	Acsf2	367.8	378.3	298.6	404.8	646.8	613.9	1017.8	529.7	406.2	419.26	641.9	133.105	264.719	116.672	259.424
P28352	DNA-(apurinic or apyrimidinic site) lyase OS=Mus musculus OX=10090 GN=Apex1 PE=1 SV=2	8	2	2	2	35.5	Apex1	189.2	182.4	164.4	203	201.5	207.6	214.3	214.4	207.8	188.1	211.025	15.7873	3.84046	13.8382	3.76366
P03958	Adenosine deaminase OS=Mus musculus OX=10090 GN=Ada PE=1 SV=3	13	4	4	4	40	Ada	436	414	382	468.9	381.7	346.9	357	386.3	381.8	416.52	368	37.1939	19.0748	32.6019	18.6933
Q91V92	ATP-citrate synthase OS=Mus musculus OX=10090 GN=Acly PE=1 SV=1	26	22	32	22	119.7	Acly	5365.4	5370.6	5839.9	3799.2	5979.3	6359.3	8251.6	5744.9	6557.3	5270.88	6728.28	867.52	1072.83	760.415	1051.38
P05366	Serum amyloid A-1 protein OS=Mus musculus OX=10090 GN=Saa1 PE=1 SV=2	44	6	7	6	13.8	Saa1	1128.3	937.7	1536.7	1280	2019.5	1508.9	1321.9	1533	1806.7	1380.44	1542.62	419.075	199.737	367.336	195.743
Q6ZQK5	Arf-GAP with coiled-coil, ANK repeat and PH domain-containing protein 2 OS=Mus musculus OX=10090 GN=Acap2 PE=1 SV=2	4	3	3	3	87.2	Acap2	235.7	247.8	326.3	244.6	193.3	181.2	159.7	177	269.2	249.54	196.775	48.1508	49.1717	42.2061	48.1883
Q62407	Striated muscle-specific serine/threonine-protein kinase OS=Mus musculus OX=10090 GN=Speg PE=1 SV=2	0	1	1	1	354.1	Speg	31.8	33.8	38.9	29.8	25.5	30.8	24.9	31	26.4	31.96	28.275	4.94904	3.09341	4.33803	3.03154
Q8K3J1	NADH dehydrogenase [ubiquinone] iron-sulfur protein 8, mitochondrial OS=Mus musculus OX=10090 GN=Ndufs8 PE=1 SV=1	25	5	7	5	24	Ndufs8	1040.4	986.6	700.6	971.1	1747.1	2033.1	3414.1	1530.6	1164.4	1089.16	2035.55	390.736	985.61	342.495	965.898
Q8C1E7	Transmembrane protein 120A OS=Mus musculus OX=10090 GN=Tmem120a PE=1 SV=1	5	1	1	1	40.7	Tmem120a	52.4	59.3	30.2	50.4	70.6	73.1	84.8	62.4	50.2	52.58	67.625	14.7947	14.7861	12.9681	14.4904
O35459	Delta(3,5)-Delta(2,4)-dienoyl-CoA isomerase, mitochondrial OS=Mus musculus OX=10090 GN=Ech1 PE=1 SV=1	23	6	7	6	36.1	Ech1	624.4	487.1	678.7	537.9	1030.7	1445	2081.6	864.4	768.7	671.76	1289.92	213.978	606.505	187.56	594.375
Q8BWF0	Succinate-semialdehyde dehydrogenase, mitochondrial OS=Mus musculus OX=10090 GN=Aldh5a1 PE=1 SV=1	4	2	2	2	55.9	Aldh5a1	274.7	306	349.7	261	368.9	408.3	497	291.5	385.8	312.06	395.65	46.6025	84.4119	40.8489	82.7236
Q08857	Platelet glycoprotein 4 OS=Mus musculus OX=10090 GN=Cd36 PE=1 SV=2	8	5	6	5	52.7	Cd36	1266.8	982.1	857.4	968	1665.9	1991.5	3068.6	1241.6	1464.6	1148.04	1941.58	326.613	814.483	286.289	798.193
Q3THS6	S-adenosylmethionine synthase isoform type-2 OS=Mus musculus OX=10090 GN=Mat2a PE=1 SV=2	21	8	8	8	43.7	Mat2a	1082.9	1063.5	1039.4	1140.6	876.3	950.2	805.6	858.8	1137.2	1040.54	937.95	99.1333	145.639	86.8941	142.726
P51437	Cathelicidin antimicrobial peptide OS=Mus musculus OX=10090 GN=Camp PE=1 SV=2	9	1	2	1	19.4	Camp	42.1	60	120.9	77.6	31.4	20.2	14.4	16.7	37.2	66.4	22.125	35.1857	10.329	30.8416	10.1225
P21844	Chymase OS=Mus musculus OX=10090 GN=Cma1 PE=1 SV=2	19	4	4	4	27.6	Cma1	1028	869	1294	1148	990.4	1588.3	1590.4	1377.9	1697.1	1065.88	1563.43	161.769	133.71	141.796	131.036
P50518	V-type proton ATPase subunit E 1 OS=Mus musculus OX=10090 GN=Atp6v1e1 PE=1 SV=2	10	2	2	2	26.1	Atp6v1e1	376.4	316.9	191.9	286	484.8	458.3	481.3	463.1	255.6	331.2	414.575	108.729	106.445	95.3052	104.316
Q9JIG8	PRA1 family protein 2 OS=Mus musculus OX=10090 GN=Praf2 PE=1 SV=1	6	1	2	1	19.5	Praf2	341.4	407.1	345.1	331.6	340.6	294.3	274.7	285.4	327.4	353.16	295.45	30.5588	22.7573	26.786	22.3022
O08749	Dihydrolipoyl dehydrogenase, mitochondrial OS=Mus musculus OX=10090 GN=Dld PE=1 SV=2	30	10	23	10	54.2	Dld	3977.9	3192	4258.7	3610	5307.5	6538.9	9624.7	4587.7	5041.3	4069.22	6448.15	799.684	2275.9	700.954	2230.39
Q8BFZ9	Erlin-2 OS=Mus musculus OX=10090 GN=Erlin2 PE=1 SV=1	18	4	6	2	37.8	Erlin2	406.2	384.9	448.5	367.5	274	336	336	301.6	415.5	376.22	347.275	64.6597	48.2877	56.6767	47.322
Q60770	Syntaxin-binding protein 3 OS=Mus musculus OX=10090 GN=Stxbp3 PE=1 SV=1	5	3	3	3	67.9	Stxbp3a; Stxbp3	929.3	985.5	1304.8	1043.1	700.8	710.7	576.2	655.5	1154.3	992.7	774.175	217.499	259.359	190.646	254.172
Q8BKZ9	Pyruvate dehydrogenase protein X component, mitochondrial OS=Mus musculus OX=10090 GN=Pdhx PE=1 SV=1	14	5	8	5	54	Pdhx	609.6	475.2	736	629.4	704.4	859	1131	648.5	912.5	630.92	887.75	101.423	198.2	88.9014	194.236
Q9D6K5	Synaptojanin-2-binding protein OS=Mus musculus OX=10090 GN=Synj2bp PE=1 SV=1	37	3	3	3	15.8	Synj2bp; Gm20498; Synj2bp-cox16	191.1	190.1	174.1	208	262	303	453.5	251.5	229.3	205.06	309.325	34.0147	100.952	29.8152	98.9334
Q9QYR9	Acyl-coenzyme A thioesterase 2, mitochondrial OS=Mus musculus OX=10090 GN=Acot2 PE=1 SV=2	24	7	11	7	49.6	Acot2	744.3	597.3	748.9	683.7	868.8	1111.3	1378.6	785.1	825.8	728.6	1025.2	99.4614	276.715	87.1818	271.18
Q9CXZ1	NADH dehydrogenase [ubiquinone] iron-sulfur protein 4, mitochondrial OS=Mus musculus OX=10090 GN=Ndufs4 PE=1 SV=3	19	3	5	3	19.8	Ndufs4	554.4	494.3	359.8	514.3	1172.4	1206.6	2390.8	1029.6	618.8	619.04	1311.45	317.853	760.525	278.61	745.314
Q9Z2A5	Arginyl-tRNA--protein transferase 1 OS=Mus musculus OX=10090 GN=Ate1 PE=1 SV=2	2	1	1	1	59.1	Ate1	156.6	160.9	227.3	190	56.2	59.2	38.3	59.6	228.4	158.2	96.375	63.6394	88.5771	55.7824	86.8055
P62858	40S ribosomal protein S28 OS=Mus musculus OX=10090 GN=Rps28 PE=1 SV=1	61	7	9	7	7.8	Rps28	1057.9	1127.2	1030.1	1202.9	727.8	797.3	609.1	650.9	1232.5	1029.18	822.45	181.275	285.027	158.894	279.326
Q9R1P3	Proteasome subunit beta type-2 OS=Mus musculus OX=10090 GN=Psmb2 PE=1 SV=1	16	2	2	2	22.9	Psmb2	648.6	647.6	631.9	658.1	612.8	601	594	547.6	651.9	639.8	598.625	17.7805	42.6959	15.5853	41.8419
E9Q557	Desmoplakin OS=Mus musculus OX=10090 GN=Dsp PE=1 SV=1	3	9	9	9	332.7	Dsp	410.6	425.1	487.4	407.6	377.5	356.7	330.3	344	441	421.64	368	40.6316	49.8464	35.6151	48.8494
Q6Y685	Transforming acidic coiled-coil-containing protein 1 OS=Mus musculus OX=10090 GN=Tacc1 PE=1 SV=1	3	1	1	1	83.9	Tacc1	42.1	39.8	63.2	49.2	24.3	33.4	24.4	30	48.8	43.72	34.15	14.183	10.4478	12.4319	10.2389
Q9D051	Pyruvate dehydrogenase E1 component subunit beta, mitochondrial OS=Mus musculus OX=10090 GN=Pdhb PE=1 SV=1	38	9	15	9	38.9	Pdhb	1704.1	1435.7	1996.6	1424.7	2438.2	3100.4	4892.4	2297.4	2204.7	1799.86	3123.72	426.823	1245.82	374.127	1220.9
Q9D892	Inosine triphosphate pyrophosphatase OS=Mus musculus OX=10090 GN=Itpa PE=1 SV=2	13	2	2	2	21.9	Itpa	229.8	218.1	191.1	232.2	255.2	245.6	231	257.9	236.7	225.28	242.8	23.3632	11.7232	20.4787	11.4887
P29595	NEDD8 OS=Mus musculus OX=10090 GN=Nedd8 PE=1 SV=2	40	4	5	4	9	Nedd8	1214.9	972.6	1666.3	1033.9	743.7	703.2	583.6	677.9	1110.1	1126.28	768.7	345.686	233.346	303.007	228.679
Q99MN9	Propionyl-CoA carboxylase beta chain, mitochondrial OS=Mus musculus OX=10090 GN=Pccb PE=1 SV=2	17	7	10	7	58.4	Pccb	1402.5	1424.8	1428.6	1397.2	2143.3	2459.4	3602.9	1863.1	1650.1	1559.28	2393.88	326.761	875.777	286.419	858.262
P27661	Histone H2AX OS=Mus musculus OX=10090 GN=H2afx PE=1 SV=2	41	5	33	2	15.1	H2afx	1341.9	1609.2	1911.2	1462	947.8	1197.6	1035.8	1106.1	1626.3	1454.42	1241.45	354.255	264.98	310.518	259.681
Q91YT0	NADH dehydrogenase [ubiquinone] flavoprotein 1, mitochondrial OS=Mus musculus OX=10090 GN=Ndufv1 PE=1 SV=1	9	4	8	4	50.8	Ndufv1	691.9	614.5	355.1	571.3	1331.8	1630.1	2773	1267.7	589.3	712.92	1565.03	367.842	913.579	322.428	895.307
Q91VH6	Protein MEMO1 OS=Mus musculus OX=10090 GN=Memo1 PE=1 SV=1	9	2	2	2	33.7	Memo1	236.1	259.7	331.9	266.3	212.8	217.7	174.4	206.6	254.9	261.36	213.4	44.7191	33.2063	39.198	32.5422
P70175	Disks large homolog 3 OS=Mus musculus OX=10090 GN=Dlg3 PE=1 SV=1	4	2	2	2	93.4	Dlg3	107	120.1	116.4	125.7	68.6	85.8	70	67.7	131.6	107.56	88.775	22.818	29.6619	20.0009	29.0687
Q59J78	NADH dehydrogenase [ubiquinone] 1 alpha subcomplex assembly factor 2 OS=Mus musculus OX=10090 GN=Ndufaf2 PE=1 SV=1	11	2	2	2	19.6	Ndufaf2	121	152	59.6	132.9	216.4	241.6	312.3	232.3	84.4	136.38	217.65	56.5487	95.7469	49.5671	93.832
Q8VCT3	Aminopeptidase B OS=Mus musculus OX=10090 GN=Rnpep PE=1 SV=2	9	5	5	5	72.4	Rnpep	298.4	296.7	243.5	303.3	653	456.7	515.4	514.6	225.1	358.98	427.95	166.157	137.998	145.643	135.238
Q99K70	Ras-related GTP-binding protein C OS=Mus musculus OX=10090 GN=Rragc PE=1 SV=1	4	1	1	1	44.1	Rragc	15.7	14.9	17.8	15.4	14.6	12.5	8.9	7.7	15.5	15.68	11.15	1.25976	3.54542	1.10423	3.47451
O09111	NADH dehydrogenase [ubiquinone] 1 beta subcomplex subunit 11, mitochondrial OS=Mus musculus OX=10090 GN=Ndufb11 PE=1 SV=2	26	4	5	4	17.4	Ndufb11	733.1	648.5	588.2	640.7	1759.3	1713.9	3392.8	1364.6	825.1	873.96	1824.1	497.637	1107.87	436.198	1085.71
P50544	Very long-chain specific acyl-CoA dehydrogenase, mitochondrial OS=Mus musculus OX=10090 GN=Acadvl PE=1 SV=3	29	14	23	14	70.8	Acadvl	2177	1516.7	2733.2	1802.5	4284.2	5795.3	9804.4	3820.8	2873.8	2502.72	5573.57	1094.92	3071.92	959.743	3010.48
Q9CQN1	Heat shock protein 75 kDa, mitochondrial OS=Mus musculus OX=10090 GN=Trap1 PE=1 SV=1	23	11	17	10	80.2	Trap1	1130.3	1031.3	1207.1	1042	1358.2	1502.1	1966.1	1237.6	1245.9	1153.78	1487.92	134.794	341.609	118.152	334.777
P56812	Programmed cell death protein 5 OS=Mus musculus OX=10090 GN=Pdcd5 PE=1 SV=3	44	5	6	5	14.3	Gm3837; Pdcd5-ps; Pdcd5	703.9	718.3	695.7	730.6	632.3	621.1	551.8	611.5	739	696.16	630.85	38.1265	78.3471	33.4193	76.7802
Q9DCT2	NADH dehydrogenase [ubiquinone] iron-sulfur protein 3, mitochondrial OS=Mus musculus OX=10090 GN=Ndufs3 PE=1 SV=2	32	9	12	9	30.1	Ndufs3	1814.5	1665.8	1498	1721.4	2385.9	2936.5	4354.9	2309.5	1995.8	1817.12	2899.17	338.162	1046.32	296.412	1025.39
Q924X2	Carnitine O-palmitoyltransferase 1, muscle isoform OS=Mus musculus OX=10090 GN=Cpt1b PE=1 SV=1	12	9	11	8	88.2	Cpt1b	556.1	237.9	619.1	415	1063.3	1899.1	3165.7	1090.5	820.1	578.28	1743.85	308.189	1052.92	270.139	1031.86
Q9CZX9	ER membrane protein complex subunit 4 OS=Mus musculus OX=10090 GN=Emc4 PE=1 SV=1	9	1	1	1	20.1	Emc4	89.2	107.3	48.2	91.3	134.3	127.1	136.3	147.4	77.9	94.06	122.175	31.3406	30.6613	27.4712	30.0481
P00405	Cytochrome c oxidase subunit 2 OS=Mus musculus OX=10090 GN=Mtco2 PE=1 SV=1	11	3	4	3	26	COX2	999.5	776.4	730.9	778.1	1526.1	2114.7	3126.3	1304.4	1022.5	962.2	1891.97	332.148	944.174	291.14	925.291
Q9CXS4	Centromere protein V OS=Mus musculus OX=10090 GN=Cenpv PE=1 SV=2	11	1	1	1	27.5	Cenpv	85.1	84.1	48.7	82.5	104.4	133.9	161.7	98.6	78	80.96	118.05	20.1216	37.1432	17.6373	36.4003
P02469	Laminin subunit beta-1 OS=Mus musculus OX=10090 GN=Lamb1 PE=1 SV=3	5	8	9	8	197	Lamb1	1024.9	907.6	832.9	995.8	972.4	1228.4	1390.7	1011.5	1539.7	946.72	1292.58	76.9184	226.437	67.422	221.908
O55143	Sarcoplasmic/endoplasmic reticulum calcium ATPase 2 OS=Mus musculus OX=10090 GN=Atp2a2 PE=1 SV=2	21	20	29	12	114.8	Atp2a2	4318.1	4723.4	4322.9	4415.9	4985.6	4497.6	5027.3	4854.1	4542.1	4553.18	4730.28	292.873	253.708	256.715	248.634
P70404	Isocitrate dehydrogenase [NAD] subunit gamma 1, mitochondrial OS=Mus musculus OX=10090 GN=Idh3g PE=1 SV=1	33	10	14	10	42.8	Idh3g	1656.2	1376.9	1863.6	1498.1	2523.6	3674.2	5583.6	2550.2	2088.3	1783.68	3474.07	451.981	1556.07	396.178	1524.95
O88456	Calpain small subunit 1 OS=Mus musculus OX=10090 GN=Capns1 PE=1 SV=1	15	4	7	4	28.4	Capns1	968.1	866.6	412.4	796	2238.4	1633.7	1726.4	1936.9	409.9	1056.3	1426.72	693.45	689.651	607.835	675.858
P62983	Ubiquitin-40S ribosomal protein S27a OS=Mus musculus OX=10090 GN=Rps27a PE=1 SV=2	38	7	25	7	17.9	Rps27a; Rps27a-ps2; LOC100042019	7657.6	6852.1	6111.4	7651.4	5936.6	6578.9	4686.8	6118.4	6269.8	6841.82	5913.47	817.612	839.937	716.669	823.139
Q78IK2	Up-regulated during skeletal muscle growth protein 5 OS=Mus musculus OX=10090 GN=Usmg5 PE=1 SV=1	45	3	3	3	6.4	Usmg5; LOC100504912; LOC102642507	395.2	458.3	299.8	434.3	505.1	562.5	671.5	583.5	368.8	418.54	546.575	77.4045	127.576	67.848	125.025
P52332	Tyrosine-protein kinase JAK1 OS=Mus musculus OX=10090 GN=Jak1 PE=1 SV=1	1	1	1	1	133.3	Jak1	90.8	97.8	122.6	93	56.4	54	50.2	61.4	116	92.12	70.4	23.6629	30.7536	20.7414	30.1386
Q03173	Protein enabled homolog OS=Mus musculus OX=10090 GN=Enah PE=1 SV=2	12	11	15	11	85.8	Enah	1798.1	2143.6	1395.9	1805.3	3085.4	2391.6	2662.8	2774.1	1555	2045.66	2345.88	638.729	551.178	559.871	540.155
Q8K124	Pleckstrin homology domain-containing family O member 2 OS=Mus musculus OX=10090 GN=Plekho2 PE=1 SV=1	20	5	5	5	53.8	Plekho2	250.8	232.7	237.9	263.4	215.3	202.4	157.5	213.1	248.1	240.02	205.275	18.2482	37.3538	15.9953	36.6068
P58021	Transmembrane 9 superfamily member 2 OS=Mus musculus OX=10090 GN=Tm9sf2 PE=1 SV=1	7	3	4	3	75.3	Tm9sf2	308.7	303.9	192.1	269	393.3	375.4	429.1	392.3	239.3	293.4	359.025	72.7692	82.9055	63.785	81.2474
Q9CR20	Immediate early response 3-interacting protein 1 OS=Mus musculus OX=10090 GN=Ier3ip1 PE=3 SV=1	24	1	1	1	9	Ier3ip1	24.3	26.8	25.9	24.6	22.6	22.4	24	25.2	23.8	24.84	23.85	1.60717	1.14746	1.40875	1.12451
Q9DBL1	Short/branched chain specific acyl-CoA dehydrogenase, mitochondrial OS=Mus musculus OX=10090 GN=Acadsb PE=1 SV=1	9	3	4	3	47.8	Acadsb	314.7	351.5	307.1	326.9	582.8	481.6	708.7	448	304.4	376.6	485.675	116.491	167.369	102.109	164.021
P62137	Serine/threonine-protein phosphatase PP1-alpha catalytic subunit OS=Mus musculus OX=10090 GN=Ppp1ca PE=1 SV=1	13	3	4	1	37.5	Ppp1ca	246.5	130.2	52	92.8	507	727.3	995.7	333.5	112.3	205.7	542.2	183.383	395.092	160.742	387.191
P97823	Acyl-protein thioesterase 1 OS=Mus musculus OX=10090 GN=Lypla1 PE=1 SV=1	15	4	5	4	24.7	Lypla1	485.7	438.3	244.1	416.6	646.3	583.3	652.4	615.2	357.1	446.2	552	144.381	132.966	126.555	130.307
Q9QXG4	Acetyl-coenzyme A synthetase, cytoplasmic OS=Mus musculus OX=10090 GN=Acss2 PE=1 SV=2	1	1	1	1	78.8	Acss2	24.9	25.9	13.5	18.3	31	38	39.1	24.6	22.1	22.72	30.95	6.85507	8.84628	6.00873	8.66935
Q99JY0	Trifunctional enzyme subunit beta, mitochondrial OS=Mus musculus OX=10090 GN=Hadhb PE=1 SV=1	29	13	21	13	51.4	Hadhb	2916.7	2175.4	2235.7	2356.5	7549.5	8688.4	16215.3	6047.9	2959.7	3446.76	8477.82	2312.2	5664.72	2026.74	5551.42
Q60805	Tyrosine-protein kinase Mer OS=Mus musculus OX=10090 GN=Mertk PE=1 SV=1	2	1	1	1	110.1	Mertk	98	109.8	116.4	114.6	98	90.8	81.5	101.1	107.4	107.36	95.2	8.87851	11.412	7.78236	11.1837
P15532	Nucleoside diphosphate kinase A OS=Mus musculus OX=10090 GN=Nme1 PE=1 SV=1	23	3	6	1	17.2	Nme1	201.2	192.4	227.7	220.9	182.3	157.3	142.1	155.2	222.6	204.9	169.3	19.0823	36.1642	16.7264	35.4409
Q3U7R1	Extended synaptotagmin-1 OS=Mus musculus OX=10090 GN=Esyt1 PE=1 SV=2	18	16	23	16	121.5	Esyt1	4905.1	5320.2	4101.4	4991	4001.9	4108.8	3737.7	3965.4	4618.4	4663.92	4107.57	581.066	373.258	509.327	365.793
P18572	Basigin OS=Mus musculus OX=10090 GN=Bsg PE=1 SV=2	17	6	6	6	42.4	Bsg	902.4	824.2	1163	1024.5	1286.4	1321.3	2030.4	1060.5	1357.7	1040.1	1442.47	188.139	413.695	164.911	405.421
Q9WUM5	Succinate--CoA ligase [ADP/GDP-forming] subunit alpha, mitochondrial OS=Mus musculus OX=10090 GN=Suclg1 PE=1 SV=4	9	3	5	3	36.1	Suclg1	864.4	784.3	954.5	807.8	1853.3	2742	4538.7	1952.4	1053.9	1052.86	2571.75	452.237	1481.59	396.404	1451.96
O08528	Hexokinase-2 OS=Mus musculus OX=10090 GN=Hk2 PE=1 SV=1	15	11	11	11	102.5	Hk2	1111.7	1034.4	982.8	1029.3	1683	2001.5	3406.9	1539.1	1406.2	1168.24	2088.43	291.453	915.263	255.47	896.958
Q9CY50	Translocon-associated protein subunit alpha OS=Mus musculus OX=10090 GN=Ssr1 PE=1 SV=1	9	2	3	2	32	Ssr1	159.8	188.5	87.2	133.1	374.5	282.6	323.5	291.2	86.7	188.62	246	110.398	107.65	96.7677	105.497
Q8VDM4	26S proteasome non-ATPase regulatory subunit 2 OS=Mus musculus OX=10090 GN=Psmd2 PE=1 SV=1	5	3	3	3	100.1	Psmd2	288.1	265.2	285.1	312.8	184.8	169.7	163.8	201.4	325.9	267.2	215.2	49.0671	75.6244	43.0093	74.1119
Q9Z0X1	Apoptosis-inducing factor 1, mitochondrial OS=Mus musculus OX=10090 GN=Aifm1 PE=1 SV=1	26	12	16	12	66.7	Aifm1	1910.7	1870.4	2182.7	1834.3	2545.3	3012.9	4251.7	2326.2	2357.3	2068.68	2987.02	299.739	900.614	262.733	882.602
Q9CQA3	Succinate dehydrogenase [ubiquinone] iron-sulfur subunit, mitochondrial OS=Mus musculus OX=10090 GN=Sdhb PE=1 SV=1	34	11	17	11	31.8	Sdhb	2187.9	1953.4	2447.3	2088.5	3131.6	4023.8	6087.6	2845.5	2864.9	2361.74	3955.45	466.805	1524.47	409.172	1493.98
Q99JB2	Stomatin-like protein 2, mitochondrial OS=Mus musculus OX=10090 GN=Stoml2 PE=1 SV=1	8	2	2	2	38.4	Stoml2	90.8	106.5	56.1	84.2	129	131.9	159.3	122.3	75.7	93.32	122.3	27.026	34.7981	23.6894	34.1021
Q8VDV0	Integrin beta-like protein 1 OS=Mus musculus OX=10090 GN=Itgbl1 PE=2 SV=2	8	3	4	3	53.9	Itgbl1	121	118	150.7	119	101.5	95.8	81.5	99.1	130.1	122.04	101.625	17.8181	20.4625	15.6182	20.0533
Q99J36	THUMP domain-containing protein 1 OS=Mus musculus OX=10090 GN=Thumpd1 PE=1 SV=1	7	2	2	2	38.9	Thumpd1	47.2	45.7	29.2	40.7	67.8	65.9	62.4	69.8	32.1	46.12	57.55	14.027	17.2338	12.2952	16.8891
Q9DBS5	Kinesin light chain 4 OS=Mus musculus OX=10090 GN=Klc4 PE=1 SV=1	3	2	2	1	68.6	Klc4	75.2	73.1	80.1	75.9	75.8	74.5	67.2	63.6	67.2	76.02	68.125	2.545	4.5763	2.23079	4.48477
Q9R233	Tapasin OS=Mus musculus OX=10090 GN=Tapbp PE=1 SV=2	2	1	1	1	49.7	Tapbp	548	603.4	382	656.8	989	629.5	944.9	856.3	542	635.84	743.175	222.691	188.753	195.197	184.978
Q91VJ2	Caveolae-associated protein 3 OS=Mus musculus OX=10090 GN=Cavin3 PE=1 SV=1	40	7	10	7	27.8	Prkcdbp; Cavin3	949.6	1029.6	1166.3	905.8	898	803.2	804.7	869.8	860	989.86	834.425	111.619	35.4215	97.8387	34.7131
Q9JK53	Prolargin OS=Mus musculus OX=10090 GN=Prelp PE=1 SV=2	22	8	17	8	43.3	Prelp	2660.1	3010.2	1554.9	2700	5931.9	3908.9	4786.4	5257	1841.3	3171.42	3948.4	1638.83	1511.74	1436.5	1481.51
Q925N0	Sideroflexin-5 OS=Mus musculus OX=10090 GN=Sfxn5 PE=1 SV=2	9	2	2	2	37.3	Sfxn5	39.2	39.5	37.9	37.7	55.5	82.8	138.2	60.4	60.4	41.96	85.45	7.60973	36.7178	6.67022	35.9834
Q8R164	Valacyclovir hydrolase OS=Mus musculus OX=10090 GN=Bphl PE=1 SV=1	9	2	2	2	32.8	Bphl	285.5	294.1	291.5	296.5	308.8	369.5	452.3	308.8	369	295.28	374.9	8.59663	58.9461	7.53528	57.7672
Q9WVA3	Mitotic checkpoint protein BUB3 OS=Mus musculus OX=10090 GN=Bub3 PE=1 SV=2	21	6	6	6	36.9	Bub3	463.8	538.3	586.2	528.8	357.6	408	358.9	392.6	576.3	494.94	433.95	88.2991	97.0897	77.3976	95.1479
Q9Z2A7	Diacylglycerol O-acyltransferase 1 OS=Mus musculus OX=10090 GN=Dgat1 PE=1 SV=1	6	3	3	3	56.8	Dgat1	207.8	176.6	155.3	171	362.1	361.9	609.9	270.5	198.7	214.56	360.25	84.6521	179.333	74.2009	175.747
Q8BJ71	Nuclear pore complex protein Nup93 OS=Mus musculus OX=10090 GN=Nup93 PE=1 SV=1	6	4	4	4	93.2	Nup93	362.9	403.2	350.5	395.7	344.5	335.7	334.5	330.5	364.6	371.36	341.325	26.6195	15.6751	23.333	15.3616
P61620	Protein transport protein Sec61 subunit alpha isoform 1 OS=Mus musculus OX=10090 GN=Sec61a1 PE=1 SV=2	4	3	3	3	52.2	Sec61a1	555.5	689.8	708.9	670.9	426.9	510.8	411.1	469	714.8	610.4	526.425	118.694	132.069	104.04	129.428
Q9D6R2	Isocitrate dehydrogenase [NAD] subunit alpha, mitochondrial OS=Mus musculus OX=10090 GN=Idh3a PE=1 SV=1	29	13	22	13	39.6	Idh3a	2392.6	1720.2	2926.4	2053.4	3385.9	4990.3	7638.2	3310.7	3170.8	2495.7	4777.5	668.135	2078.61	585.646	2037.04
Q9CQZ5	NADH dehydrogenase [ubiquinone] 1 alpha subcomplex subunit 6 OS=Mus musculus OX=10090 GN=Ndufa6 PE=1 SV=1	18	2	2	2	15.3	Ndufa6	280.1	299.5	255.5	280.4	539.1	666.4	1099.4	511.6	311.5	330.92	647.225	117.419	334.632	102.923	327.939
P54729	NEDD8 ultimate buster 1 OS=Mus musculus OX=10090 GN=Nub1 PE=1 SV=2	3	2	2	2	70.3	Nub1	134.6	146.4	172.3	153.4	123.7	131.8	124.8	123.6	142.3	146.08	130.625	18.5326	8.5823	16.2445	8.41065
Q8C1B7	Septin-11 OS=Mus musculus OX=10090 GN=Sept11 PE=1 SV=4	16	7	7	2	49.7	2011-09-01	690.7	700.5	607.9	668.4	1052.4	793.4	998.4	953	603	743.98	836.95	176.127	179.037	154.382	175.456
Q99NB1	Acetyl-coenzyme A synthetase 2-like, mitochondrial OS=Mus musculus OX=10090 GN=Acss1 PE=1 SV=1	4	2	2	2	74.6	Acss1	83.3	42.1	99	63.2	142.2	195.2	305.7	115.7	93.6	85.96	177.55	38.019	95.9287	33.3251	94.0102
Q9ES97	Reticulon-3 OS=Mus musculus OX=10090 GN=Rtn3 PE=1 SV=2	2	3	4	3	103.8	Rtn3	453	477.2	252.8	464.1	736.4	604.9	742.8	667.3	342.2	476.7	589.3	171.971	174.115	150.739	170.633
P43275	Histone H1.1 OS=Mus musculus OX=10090 GN=Hist1h1a PE=1 SV=2	20	5	6	3	21.8	Hist1h1a	454.6	470.7	532.5	570.1	592.7	516.2	659.7	590	583.1	524.12	587.25	60.3621	58.6569	52.9097	57.4837
Q8VEK3	Heterogeneous nuclear ribonucleoprotein U OS=Mus musculus OX=10090 GN=Hnrnpu PE=1 SV=1	22	19	29	19	87.9	Hnrnpu	6962.8	7484.9	7081.4	7250.1	6536.4	6802.6	6959.1	6926.7	7064.1	7063.12	6938.12	353.798	107.714	310.118	105.56
Q78HU7	Glycophorin-C OS=Mus musculus OX=10090 GN=Gypc PE=1 SV=2	27	1	1	1	10.3	Gypc	66.3	72.3	66	78.9	155	90.2	156.9	118.8	66.3	87.7	108.05	37.9893	39.0024	33.2991	38.2224
Q61599	Rho GDP-dissociation inhibitor 2 OS=Mus musculus OX=10090 GN=Arhgdib PE=1 SV=3	17	2	2	2	22.8	Arhgdib	538.5	380.4	660.5	509.8	414.7	372.1	319.9	297.2	387.5	500.78	344.175	110.585	42.6333	96.9316	41.7806
Q9ERS2	NADH dehydrogenase [ubiquinone] 1 alpha subcomplex subunit 13 OS=Mus musculus OX=10090 GN=Ndufa13 PE=1 SV=3	46	7	10	7	16.8	Ndufa13	993.2	933.5	984.3	943.7	1558.5	1843.3	3040.3	1316.8	1301	1082.64	1875.35	267.236	816.495	234.243	800.165
Q9JHU9	Inositol-3-phosphate synthase 1 OS=Mus musculus OX=10090 GN=Isyna1 PE=1 SV=1	3	2	3	2	60.9	Isyna1	632.5	691.4	683.7	618.1	567.3	550.4	434.7	561.4	672.4	638.6	554.725	50.8994	97.1539	44.6153	95.2109
Q64521	Glycerol-3-phosphate dehydrogenase, mitochondrial OS=Mus musculus OX=10090 GN=Gpd2 PE=1 SV=2	34	21	31	21	80.9	Gpd2	2813.5	2098.3	3687.3	2327.9	3904.4	6253.6	10334.3	4304	4403.8	2966.28	6323.93	803.772	2819.87	704.537	2763.47
Q9WTM5	RuvB-like 2 OS=Mus musculus OX=10090 GN=Ruvbl2 PE=1 SV=3	9	4	4	4	51.1	Ruvbl2	410.7	388.2	418.7	359.7	370.1	360.4	333.6	360	360.5	389.48	353.625	25.3385	13.3517	22.2102	13.0847
Q9QX60	Deoxyguanosine kinase, mitochondrial OS=Mus musculus OX=10090 GN=Dguok PE=1 SV=3	14	2	2	2	32.3	Dguok	49.9	44.1	39.5	37.1	74.2	56.8	69.4	61.7	36.5	48.96	56.1	14.9308	14.0582	13.0874	13.777
Q3V3R1	Monofunctional C1-tetrahydrofolate synthase, mitochondrial OS=Mus musculus OX=10090 GN=Mthfd1l PE=1 SV=2	1	1	1	1	105.7	Mthfd1l	113.5	117.5	129.2	115.2	106.8	102.2	87.1	107.5	119.1	116.44	103.975	8.17086	13.2804	7.16208	13.0148
P53395	Lipoamide acyltransferase component of branched-chain alpha-keto acid dehydrogenase complex, mitochondrial OS=Mus musculus OX=10090 GN=Dbt PE=1 SV=2	15	8	11	8	53.2	Dbt	996.7	895.8	894.2	881.9	1305.2	1521.8	1975.7	1078	997.8	994.76	1393.33	179.596	451.492	157.423	442.463
P47934	Carnitine O-acetyltransferase OS=Mus musculus OX=10090 GN=Crat PE=1 SV=3	16	11	12	11	70.8	Crat	1761.2	1434.7	2013.7	1612.5	2535.4	3517.3	5371.9	2314.1	2351.3	1871.5	3388.65	427.5	1435.34	374.72	1406.63
Q9R226	KH domain-containing, RNA-binding, signal transduction-associated protein 3 OS=Mus musculus OX=10090 GN=Khdrbs3 PE=1 SV=1	9	2	2	2	38.8	Khdrbs3	78	81.5	183	96.9	10.7	21.5	7.8	6.7	122.5	90.02	39.625	61.6469	55.6587	54.0359	54.5455
Q9DB29	Isoamyl acetate-hydrolyzing esterase 1 homolog OS=Mus musculus OX=10090 GN=Iah1 PE=1 SV=1	5	1	1	1	28	Iah1	41.9	34.7	31.3	30.5	60.5	56.4	59.2	50.2	27	39.78	48.2	12.4263	14.6251	10.8921	14.3326
P58281	Dynamin-like 120 kDa protein, mitochondrial OS=Mus musculus OX=10090 GN=Opa1 PE=1 SV=1	16	13	14	13	111.3	Opa1	1900.3	1855.8	1880.4	1876.7	2003.9	2416.4	2984.3	2064.6	2230	1903.42	2423.83	58.347	400.332	51.1434	392.326
E9PVA8	eIF-2-alpha kinase activator GCN1 OS=Mus musculus OX=10090 GN=Gcn1 PE=1 SV=1	2	4	4	4	292.8	Gcn1l1	587.3	600.9	615.3	504.5	410.4	456	402.2	393	631.6	543.68	470.7	86.0304	110.807	75.4089	108.591
Q9WV80	Sorting nexin-1 OS=Mus musculus OX=10090 GN=Snx1 PE=1 SV=1	14	6	7	5	58.9	Snx1	125.1	120.5	127.5	135.9	127	113.8	96.7	106.4	120.8	127.2	109.425	5.59285	10.3216	4.90235	10.1152
A2ARA8	Integrin alpha-8 OS=Mus musculus OX=10090 GN=Itga8 PE=1 SV=1	21	19	30	19	117.5	Itga8	4160.8	4771.6	3102.4	4081.2	6157.3	5130.3	5798.9	7153.3	3667.7	4454.66	5437.55	1124.04	1449.27	985.265	1420.28
Q8CGN5	Perilipin-1 OS=Mus musculus OX=10090 GN=Plin1 PE=1 SV=2	34	13	24	13	55.6	Plin1	3354.8	2605.8	3815.5	3032.6	4585	5189.8	8244.5	3303	5196.9	3478.74	5483.55	760.533	2045	666.637	2004.1
Q9CPW4	Actin-related protein 2/3 complex subunit 5 OS=Mus musculus OX=10090 GN=Arpc5 PE=1 SV=3	13	1	2	1	16.3	Arpc5	219.2	235.5	95.7	188	470.4	403.7	414.9	486.1	89.9	241.76	348.65	138.788	176.318	121.653	172.791
Q8K370	Acyl-CoA dehydrogenase family member 10 OS=Mus musculus OX=10090 GN=Acad10 PE=1 SV=1	3	3	3	3	118.9	Acad10	248.4	214.3	299.2	265	282.4	361.2	447.7	287	313.8	261.86	352.425	32.6694	70.5376	28.636	69.1268
Q9D6J6	NADH dehydrogenase [ubiquinone] flavoprotein 2, mitochondrial OS=Mus musculus OX=10090 GN=Ndufv2 PE=1 SV=2	31	6	10	6	27.3	Ndufv2	785.3	694.3	669.2	702	1426.3	1533.5	2832.2	1183.1	911.1	855.42	1614.97	322.101	850.535	282.334	833.525
Q9Z2Z6	Mitochondrial carnitine/acylcarnitine carrier protein OS=Mus musculus OX=10090 GN=Slc25a20 PE=1 SV=1	13	4	5	4	33	Slc25a20	863	614.7	656.7	745.3	1653.2	2149.7	3600.4	1293.6	936	906.58	1994.93	428.073	1185.28	375.222	1161.58
Q8R1F1	Niban-like protein 1 OS=Mus musculus OX=10090 GN=Fam129b PE=1 SV=2	7	5	5	5	84.8	Fam129b	475.8	477.6	423.2	450.1	441.8	423	375.8	431.4	417	453.7	411.8	23.154	24.716	20.2954	24.2217
P10605	Cathepsin B OS=Mus musculus OX=10090 GN=Ctsb PE=1 SV=2	26	8	11	8	37.3	Ctsb	567.6	666.1	322.2	520.8	930.3	849.7	1016.9	766	432.6	601.4	766.3	222.459	245.704	194.994	240.79
Q9Z2I9	Succinate--CoA ligase [ADP-forming] subunit beta, mitochondrial OS=Mus musculus OX=10090 GN=Sucla2 PE=1 SV=2	36	15	24	15	50.1	Sucla2	3225.2	2111.2	4204.5	2883.8	3870.4	6120.4	8394.5	3778.1	4677.9	3259.02	5742.73	825.703	2013.96	723.761	1973.68
Q9CPQ8	ATP synthase subunit g, mitochondrial OS=Mus musculus OX=10090 GN=Atp5l PE=1 SV=1	18	1	1	1	11.4	Atp5l	77.7	91	39.5	72.1	132.3	104.9	127.2	116.2	59.9	82.52	102.05	33.6619	29.5381	29.5059	28.9473
Q8BLY1	SPARC-related modular calcium-binding protein 1 OS=Mus musculus OX=10090 GN=Smoc1 PE=2 SV=2	22	10	13	10	51	Smoc1	4350	4235.5	3690.2	3937	3385.7	3464.9	2555	4023.4	3611.9	3919.68	3413.8	394.656	619.41	345.931	607.021
Q8CIN4	Serine/threonine-protein kinase PAK 2 OS=Mus musculus OX=10090 GN=Pak2 PE=1 SV=1	4	2	3	2	57.9	Pak2	239.5	241	238.3	245.7	207.1	195	193.8	201.4	256.6	234.32	211.7	15.4736	30.1187	13.5632	29.5163
Q9DCV4	Regulator of microtubule dynamics protein 1 OS=Mus musculus OX=10090 GN=Rmdn1 PE=1 SV=2	20	5	7	4	35	Fam82b; Rmdn1	569.3	510.7	826.7	560.5	838.1	1128.4	1720.3	774.3	872	661.06	1123.75	158.051	424.809	138.538	416.312
P97434	Myosin phosphatase Rho-interacting protein OS=Mus musculus OX=10090 GN=Mprip PE=1 SV=2	11	10	10	10	116.3	Mprip	1020.3	1117.8	1134.4	1046.6	885.9	913.5	815.8	913	1145.4	1041	946.925	98.9162	140.065	86.7039	137.263
Q8R0G9	Nuclear pore complex protein Nup133 OS=Mus musculus OX=10090 GN=Nup133 PE=1 SV=2	1	1	1	1	128.5	Nup133	133.7	167.4	148	168	128.4	128.9	116.8	124.5	153.1	149.1	130.825	18.432	15.6694	16.1564	15.356
P24369	Peptidyl-prolyl cis-trans isomerase B OS=Mus musculus OX=10090 GN=Ppib PE=1 SV=2	47	13	19	13	23.7	Ppib	4344.5	4638.7	5970.8	4668.3	3792.1	3749.8	3438.8	3450.2	4874.4	4682.88	3878.3	801.388	679.499	702.448	665.909
Q91ZR1	Ras-related protein Rab-4B OS=Mus musculus OX=10090 GN=Rab4b PE=1 SV=2	19	3	3	2	23.6	Rab4b	469.4	364.6	354.3	446.4	768.2	999.3	1427.8	658.4	411.5	480.58	874.25	168.387	440.751	147.598	431.936
P31324	cAMP-dependent protein kinase type II-beta regulatory subunit OS=Mus musculus OX=10090 GN=Prkar2b PE=1 SV=3	5	2	2	1	46.1	Prkar2b	195	116.6	154.2	114.1	255.1	369.3	411.1	190.5	148.3	167	279.8	59.2622	129.765	51.9456	127.169
Q8BK30	NADH dehydrogenase [ubiquinone] flavoprotein 3, mitochondrial OS=Mus musculus OX=10090 GN=Ndufv3 PE=1 SV=1	23	2	2	2	11.8	Ndufv3	704.9	648.1	753	720.1	1060.1	1336.4	2268.1	917.2	1094.1	777.24	1403.95	162.613	601.18	142.537	589.156
Q91Z53	Glyoxylate reductase/hydroxypyruvate reductase OS=Mus musculus OX=10090 GN=Grhpr PE=1 SV=1	15	5	6	5	35.3	Grhpr	948.2	951.4	602.7	832.8	1659	1362.8	1532.7	1462.5	590.5	998.82	1237.12	395.323	436.683	346.516	427.95
Q9DCZ4	MICOS complex subunit Mic26 OS=Mus musculus OX=10090 GN=Apoo PE=1 SV=2	6	1	1	1	22.6	Apoo	21.6	20.1	5	21.6	30.3	35.5	49.3	22.2	21.2	19.72	32.05	9.16281	13.2188	8.03155	12.9544
Q8VHL1	Histone-lysine N-methyltransferase SETD7 OS=Mus musculus OX=10090 GN=Setd7 PE=1 SV=2	6	2	2	2	40.5	Setd7	337.9	336.1	353.6	335.1	316.3	257.2	245.6	306.5	342.5	335.8	287.95	13.2484	44.9403	11.6127	44.0415
Q8QZS1	3-hydroxyisobutyryl-CoA hydrolase, mitochondrial OS=Mus musculus OX=10090 GN=Hibch PE=1 SV=1	19	8	9	8	43	Hibch	1636.8	1407.2	1827.8	1498	2075	2578.3	3389.6	1675.8	2044.8	1688.96	2422.12	267.805	743.813	234.742	728.937
P17665	Cytochrome c oxidase subunit 7C, mitochondrial OS=Mus musculus OX=10090 GN=Cox7c PE=1 SV=1	29	2	3	2	7.3	Cox7c; Gm12338; LOC100048613; LOC102642884	451.1	349.1	286.6	367.6	982.9	1394.9	2420.9	1009.3	377.5	487.46	1300.65	283.124	856.531	248.169	839.4
O70362	Phosphatidylinositol-glycan-specific phospholipase D OS=Mus musculus OX=10090 GN=Gpld1 PE=1 SV=1	2	1	1	1	93.2	Gpld1	33.1	26.4	19.3	22.9	13	11.6	7.8	11.4	29.5	22.94	15.075	7.53744	9.7739	6.60686	9.57842
Q9CQ69	Cytochrome b-c1 complex subunit 8 OS=Mus musculus OX=10090 GN=Uqcrq PE=1 SV=3	40	4	6	4	9.8	Uqcrq	1347.5	1157.4	1818.1	1402.5	1649.8	2541.4	3482	1684.2	2141.9	1475.06	2462.38	260.123	764.666	228.007	749.372
Q8VD26	Transmembrane protein 143 OS=Mus musculus OX=10090 GN=Tmem143 PE=1 SV=1	5	1	1	1	51.6	Tmem143	10.4	9.5	6.4	4.3	21.7	31.7	54.2	21.6	7.9	10.46	28.85	6.73966	19.5125	5.90757	19.1222
Q9Z0X4	cGMP-inhibited 3',5'-cyclic phosphodiesterase A OS=Mus musculus OX=10090 GN=Pde3a PE=1 SV=1	1	1	1	1	124.4	Pde3a	124.2	104.8	83.6	110.8	457.9	220.7	262.9	354	70.9	176.26	227.125	158.121	118.074	138.599	115.713
O35435	Dihydroorotate dehydrogenase (quinone), mitochondrial OS=Mus musculus OX=10090 GN=Dhodh PE=1 SV=2	5	1	1	1	42.7	Dhodh	42.7	39.8	64.6	48.5	64.4	65.1	82.8	52.5	63	52	65.85	11.8332	12.5726	10.3723	12.3211
P56392	Cytochrome c oxidase subunit 7A1, mitochondrial OS=Mus musculus OX=10090 GN=Cox7a1 PE=1 SV=1	16	1	2	1	9	Cox7a1	110	34.5	146.4	99.7	386.6	614	1269.7	394.3	207.8	155.44	621.45	135.384	462.957	118.669	453.698
Q8K2B3	Succinate dehydrogenase [ubiquinone] flavoprotein subunit, mitochondrial OS=Mus musculus OX=10090 GN=Sdha PE=1 SV=1	26	12	16	12	72.5	Sdha	2035.2	1837.1	1997	1909.9	2797.2	3823.2	5936.6	2655.8	2639.9	2115.28	3763.87	388.903	1550.85	340.889	1519.83
Q8CAQ8	MICOS complex subunit Mic60 OS=Mus musculus OX=10090 GN=Immt PE=1 SV=1	46	35	45	35	83.8	Immt	7442.9	7450.2	8321	7764.9	8531.2	10227.2	13181.8	8589	9230.3	7902.04	10307.1	501.285	2031.56	439.396	1990.92
Q80UJ7	Rab3 GTPase-activating protein catalytic subunit OS=Mus musculus OX=10090 GN=Rab3gap1 PE=1 SV=4	1	1	1	1	110.1	Rab3gap1	115.1	113.5	138.3	113.3	90.3	104.7	95.5	103.1	118.2	114.1	105.375	16.9859	9.44506	14.8888	9.25616
Q921G7	Electron transfer flavoprotein-ubiquinone oxidoreductase, mitochondrial OS=Mus musculus OX=10090 GN=Etfdh PE=1 SV=1	26	16	22	16	68	Etfdh	3065.1	2945.1	2845.8	2979.1	7220.5	8317	15837.5	6042	3745.9	3811.12	8485.6	1907.52	5244.51	1672.01	5139.62
Q64282	Interferon-induced protein with tetratricopeptide repeats 1 OS=Mus musculus OX=10090 GN=Ifit1 PE=1 SV=2	3	1	1	1	53.7	Ifit1	15.7	8	11.4	12.1	18.1	28.9	45.6	53.6	12.8	13.06	35.225	3.92594	18.1491	3.44124	17.7861
Q9D338	39S ribosomal protein L19, mitochondrial OS=Mus musculus OX=10090 GN=Mrpl19 PE=1 SV=1	3	1	1	1	33.6	Mrpl19	110.3	109.7	82.8	99.7	134.1	111.4	145.9	125.4	100.6	107.32	120.825	18.6481	19.5582	16.3458	19.167
Q9CZ13	Cytochrome b-c1 complex subunit 1, mitochondrial OS=Mus musculus OX=10090 GN=Uqcrc1 PE=1 SV=2	26	11	20	10	52.8	Uqcrc1	3308.4	2702.4	3933	3001.5	4184.2	6254.1	8794	4124.5	4347.7	3425.9	5880.07	622.403	2164.95	545.56	2121.65
O55201	Transcription elongation factor SPT5 OS=Mus musculus OX=10090 GN=Supt5h PE=1 SV=1	3	2	2	2	120.6	Supt5; Supt5h	207.5	225	307.1	213.5	161.1	155.4	150.2	168.3	231.1	222.84	176.25	53.0066	37.3499	46.4623	36.6029
Q99LY9	NADH dehydrogenase [ubiquinone] iron-sulfur protein 5 OS=Mus musculus OX=10090 GN=Ndufs5 PE=1 SV=3	29	3	4	3	12.6	Ndufs5; BC002163; LOC100504968; LOC102641315	805.2	670.3	341.4	541.2	1425.9	1367.6	2365.3	1232.1	445.4	756.8	1352.6	411.266	788.103	360.491	772.341
P08122	Collagen alpha-2(IV) chain OS=Mus musculus OX=10090 GN=Col4a2 PE=1 SV=4	8	10	17	10	167.2	Col4a2	2403	3195.3	3078.2	3861.7	3399.8	4374.8	3473.7	6153.3	5029.2	3187.6	4757.75	530.816	1127.93	465.281	1105.37
Q9WTX5	S-phase kinase-associated protein 1 OS=Mus musculus OX=10090 GN=Skp1 PE=1 SV=3	22	3	3	3	18.7	Skp1a	239.6	231.8	127.7	211.4	546.8	351.4	398.7	421.2	140.1	271.46	327.85	160.214	128.502	140.434	125.932
O89114	DnaJ homolog subfamily B member 5 OS=Mus musculus OX=10090 GN=Dnajb5 PE=2 SV=1	2	1	1	1	39.1	Dnajb5	46.9	43.8	44.1	35.4	36.6	30	34.1	32.5	42.6	41.36	34.8	5.05796	5.46687	4.4335	5.35753
Q9WTP6	Adenylate kinase 2, mitochondrial OS=Mus musculus OX=10090 GN=Ak2 PE=1 SV=5	44	10	13	10	26.5	Ak2	1992.7	1811.3	1970.5	1848.7	2350	2759	3553.2	1967.4	2347.3	1994.64	2656.73	213.178	679.47	186.859	665.881
Q8VCG4	Complement component C8 gamma chain OS=Mus musculus OX=10090 GN=C8g PE=1 SV=1	19	2	2	2	22.5	C8g	84.3	69	71.8	72.4	95	116.9	83.2	98.4	73.1	78.5	92.9	10.9343	19.0821	9.58438	18.7005
Q3TEA8	Heterochromatin protein 1-binding protein 3 OS=Mus musculus OX=10090 GN=Hp1bp3 PE=1 SV=1	10	8	10	8	60.8	Hp1bp3	2498.9	2429.1	1207.1	2227.7	3389	3206.8	3566.4	3365.9	1797.4	2350.36	2984.12	779.283	804.715	683.071	788.62
P83882	60S ribosomal protein L36a OS=Mus musculus OX=10090 GN=Rpl36a PE=1 SV=2	18	4	4	4	12.4	Rpl36al; Rpl36a; Rpl36a-ps3	1765.6	2216.6	1183.9	1553.7	2554.2	2573.8	3011.8	2681.3	1413	1854.8	2419.98	540.552	696.709	473.814	682.774
P35486	Pyruvate dehydrogenase E1 component subunit alpha, somatic form, mitochondrial OS=Mus musculus OX=10090 GN=Pdha1 PE=1 SV=1	37	11	15	11	43.2	Pdha1	2043.6	1886	2051	1826.4	3436.7	4127.1	7620.3	3301.7	2589.5	2248.74	4409.65	671.264	2230.74	588.389	2186.13
Q61129	Complement factor I OS=Mus musculus OX=10090 GN=Cfi PE=1 SV=3	9	4	5	4	67.2	Cfi	489.3	386.6	587.8	432	283.3	377.3	232.3	340.3	471.9	435.8	355.45	113.642	99.0513	99.6112	97.0703
Q9CQ54	NADH dehydrogenase [ubiquinone] 1 subunit C2 OS=Mus musculus OX=10090 GN=Ndufc2 PE=1 SV=1	26	4	6	4	14.2	Ndufc2; LOC102641347	1218	1110.9	1153.3	1136.1	1879.1	2254.4	3866.1	1714.7	1489.6	1299.48	2331.2	326.429	1072.41	286.127	1050.96
Q8BW75	Amine oxidase [flavin-containing] B OS=Mus musculus OX=10090 GN=Maob PE=1 SV=4	17	6	7	5	58.5	Maob	732.8	758.6	545.6	666	911.6	950.6	1281.7	874.8	652.9	722.92	940	133.84	260.479	117.316	255.27
Q8C0E3	Tripartite motif-containing protein 47 OS=Mus musculus OX=10090 GN=Trim47 PE=1 SV=2	5	2	2	2	69.9	Trim47	106.5	103.7	111	99.7	102	93.4	73.9	97.5	96.6	104.58	90.35	4.36314	11.1069	3.82446	10.8848
Q64433	10 kDa heat shock protein, mitochondrial OS=Mus musculus OX=10090 GN=Hspe1 PE=1 SV=2	53	7	12	7	11	Hspe1	2844.1	2860	1929.7	2490.4	3902.8	4470.7	6297.6	3456.9	2508.6	2805.4	4183.45	720.215	1621.23	631.297	1588.8
P41105	60S ribosomal protein L28 OS=Mus musculus OX=10090 GN=Rpl28 PE=1 SV=2	23	4	5	4	15.7	Rpl28	1112.4	1264.1	2054.5	1406.3	430.5	574.5	413.1	452.7	1757.1	1253.56	799.35	583.588	642.183	511.537	629.34
Q3UHC7	Disabled homolog 2-interacting protein OS=Mus musculus OX=10090 GN=Dab2ip PE=1 SV=1	1	1	1	1	131.6	Dab2ip	70.7	63.9	23.2	39.4	125.4	105.8	112.7	118.1	25.2	64.52	90.45	38.9978	43.7903	34.1831	42.9145
Q9CZ28	Vacuolar-sorting protein SNF8 OS=Mus musculus OX=10090 GN=Snf8 PE=1 SV=1	5	1	1	1	28.9	Snf8	77.4	84.5	103.7	83.3	76	71.6	59.3	73	77.6	84.98	70.375	11.0859	7.81553	9.71721	7.65922
Q7TMF3	NADH dehydrogenase [ubiquinone] 1 alpha subcomplex subunit 12 OS=Mus musculus OX=10090 GN=Ndufa12 PE=1 SV=2	37	4	5	3	17.1	Ndufa12	118.9	125.2	111.8	130	233.2	276.7	517.8	226.6	150.6	143.82	292.925	50.4301	158.627	44.2039	155.454
Q62425	Cytochrome c oxidase subunit NDUFA4 OS=Mus musculus OX=10090 GN=Ndufa4 PE=1 SV=2	56	6	10	6	9.3	Ndufa4	1748.3	1476.5	1522.8	1620.3	2200	3433.5	4947.7	2180.6	2159.1	1713.58	3180.23	291.168	1320.36	255.22	1293.95
Q9D855	Cytochrome b-c1 complex subunit 7 OS=Mus musculus OX=10090 GN=Uqcrb PE=1 SV=3	57	7	15	7	13.5	Uqcrb	2760.8	2103.9	2637.2	2487.2	3178.9	4886.5	6486.9	3168.4	3175.4	2633.6	4429.3	392.288	1592.16	343.856	1560.31
Q9R0U0	Serine/arginine-rich splicing factor 10 OS=Mus musculus OX=10090 GN=Srsf10 PE=1 SV=2	11	2	2	2	31.3	Srsf10	196.4	254.5	223.8	203.5	190.8	175.5	166	173.9	211.5	213.8	181.725	25.9535	20.2798	22.7493	19.8742
P62259	14-3-3 protein epsilon OS=Mus musculus OX=10090 GN=Ywhae PE=1 SV=1	62	17	34	16	29.2	Ywhae	3840.7	3923.7	2590.8	3532.1	5274.2	4425.9	4912.4	4903.9	3143.5	3832.3	4346.42	964.228	833.557	845.183	816.886
Q6GSS7	Histone H2A type 2-A OS=Mus musculus OX=10090 GN=Hist2h2aa1 PE=1 SV=3	19	4	32	2	14.1	Hist2h2aa2; Hist2h2aa1	1600.1	2111.6	1511.2	1820.4	863.3	1526.2	1052.1	1178.8	1807	1581.32	1391.03	463.459	342.158	406.24	335.315
P29788	Vitronectin OS=Mus musculus OX=10090 GN=Vtn PE=1 SV=2	12	5	6	5	54.8	Vtn	718.8	723.5	558.4	708.7	1030	941.7	814.3	1070.2	604	747.88	857.55	172.097	198.712	150.85	194.738
Q64010	Adapter molecule crk OS=Mus musculus OX=10090 GN=Crk PE=1 SV=1	28	6	8	6	33.8	Crk	1785.9	1725.6	1800.1	2160.5	1602.5	1800.4	1356.7	1545.6	1639.9	1814.92	1585.65	208.319	185.367	182.6	181.66
P56375	Acylphosphatase-2 OS=Mus musculus OX=10090 GN=Acyp2 PE=1 SV=2	40	5	6	5	11.9	Acyp2	1161.5	1130.2	1325.1	1180.9	693.7	934.9	701.2	761	1351	1098.28	937.025	238.209	293.245	208.799	287.38
Q99LF4	tRNA-splicing ligase RtcB homolog OS=Mus musculus OX=10090 GN=Rtcb PE=1 SV=1	19	8	10	8	55.2	D10Wsu52e; Rtcb	1150.7	1256.8	1144.8	1176	1536.9	1351.4	1571	1496.1	1081.9	1253.04	1375.1	164.86	215.674	144.506	211.36
Q9QUP5	Hyaluronan and proteoglycan link protein 1 OS=Mus musculus OX=10090 GN=Hapln1 PE=1 SV=1	16	5	5	5	40.5	Hapln1	960.6	1297.1	774.3	1161.3	1404.5	1479	1555.7	2177.8	1042.3	1119.56	1563.7	254.424	467.695	223.012	458.341
Q6ZWQ7	Signal peptidase complex subunit 3 OS=Mus musculus OX=10090 GN=Spcs3 PE=1 SV=1	12	2	2	2	20.3	Spcs3	267.3	247.9	166.9	236.5	371.6	341.9	353	359.9	182.9	258.04	309.425	73.917	84.6753	64.7911	82.9818
Q8C3X2	Coiled-coil domain-containing protein 90B, mitochondrial OS=Mus musculus OX=10090 GN=Ccdc90b PE=1 SV=1	13	4	4	3	29.6	Ccdc90b	495.9	508.8	411	474.9	544.1	544.3	603.9	531.4	472.3	486.94	537.975	49.3388	53.9832	43.2473	52.9035
P18242	Cathepsin D OS=Mus musculus OX=10090 GN=Ctsd PE=1 SV=1	27	9	11	9	44.9	Ctsd	1829.2	2035.4	1761.6	1830.9	2436	2076.1	2696.7	2028.8	1916.5	1978.62	2179.52	275.529	351.22	241.512	344.196
Q9R1P1	Proteasome subunit beta type-3 OS=Mus musculus OX=10090 GN=Psmb3 PE=1 SV=1	20	3	3	3	22.9	Psmb3	420	375	175	310.5	674.7	502.5	612.8	634.6	235.6	391.04	496.375	183.52	183.214	160.863	179.55
P11352	Glutathione peroxidase 1 OS=Mus musculus OX=10090 GN=Gpx1 PE=1 SV=2	27	4	8	4	22.3	Gpx1	1347.9	1284.9	1333.6	1412.6	1459.3	1054.2	976.8	1029.7	1125.3	1367.66	1046.5	68.588	61.6686	60.12	60.4353
Q99KI0	Aconitate hydratase, mitochondrial OS=Mus musculus OX=10090 GN=Aco2 PE=1 SV=1	43	34	59	34	85.4	Aco2	5878	3960.6	9151.2	4797.3	11752.1	14650.1	27132.7	9621.9	8650.9	7107.84	15013.9	3259.63	8496.26	2857.19	8326.33
Q91V88	Nephronectin OS=Mus musculus OX=10090 GN=Npnt PE=1 SV=1	39	17	28	17	61.5	Npnt	3064.1	4244.9	3691.2	4938.4	4335.4	6196.5	4958.5	9545.6	6253.4	4054.8	6738.5	708.752	1964.46	621.248	1925.17
P70195	Proteasome subunit beta type-7 OS=Mus musculus OX=10090 GN=Psmb7 PE=1 SV=1	15	4	4	4	29.9	Psmb7	624.2	603.3	567.9	596.5	1017.5	749.2	840	867.4	528.7	681.88	746.325	188.695	153.626	165.399	150.554
Q8BYY4	Tetratricopeptide repeat protein 39B OS=Mus musculus OX=10090 GN=Ttc39b PE=1 SV=1	3	1	1	1	70.2	Ttc39b	29.8	21.3	34	24	24.9	20.4	13.1	20	18.4	26.8	17.975	5.0631	3.36291	4.438	3.29565
Q52KI8	Serine/arginine repetitive matrix protein 1 OS=Mus musculus OX=10090 GN=Srrm1 PE=1 SV=2	1	1	1	1	106.8	Srrm1	69.8	81	112.6	103.9	21.2	26.5	15.5	15	121.4	77.7	44.6	35.9514	51.4743	31.5128	50.4448
Q8CGK3	Lon protease homolog, mitochondrial OS=Mus musculus OX=10090 GN=Lonp1 PE=1 SV=2	11	7	10	7	105.8	Lonp1	794.8	781.7	817.8	775.7	927.5	920.7	1198.4	864.9	848.4	819.5	958.1	62.4985	163.16	54.7824	159.896
Q8R0F8	Acylpyruvase FAHD1, mitochondrial OS=Mus musculus OX=10090 GN=Fahd1 PE=1 SV=2	3	1	1	1	25.2	Fahd1	266.4	230.2	120.1	239.8	353.4	441	659.5	371.3	194.5	241.98	416.575	83.6795	192.333	73.3483	188.487
Q9R0E1	Procollagen-lysine,2-oxoglutarate 5-dioxygenase 3 OS=Mus musculus OX=10090 GN=Plod3 PE=1 SV=1	3	2	2	2	84.9	Plod3	211.7	238.6	261.3	267.3	179.4	167.4	155.1	165.8	274.4	231.66	190.675	36.4911	56.0831	31.9859	54.9615
P61979	Heterogeneous nuclear ribonucleoprotein K OS=Mus musculus OX=10090 GN=Hnrnpk PE=1 SV=1	28	11	19	11	50.9	Hnrnpk	2507.9	2586	2578.8	2514.3	2500.8	2384.3	2479.9	2552.3	2414.5	2537.56	2457.75	41.2893	74.6007	36.1916	73.1087
P61971	Nuclear transport factor 2 OS=Mus musculus OX=10090 GN=Nutf2 PE=1 SV=1	24	2	2	2	14.5	Nutf2; Gm10349; Nutf2-ps2	141.1	149.3	143.5	173.7	128.7	114.9	107.6	136.4	152.8	147.26	127.925	16.5816	20.6022	14.5344	20.1901
Q80WJ7	Protein LYRIC OS=Mus musculus OX=10090 GN=Mtdh PE=1 SV=1	15	6	6	6	63.8	Mtdh	570.7	617.1	618.7	635.3	454.3	448.9	405.8	468	678.3	579.22	500.25	73.8514	121.517	64.7336	119.087
O35685	Nuclear migration protein nudC OS=Mus musculus OX=10090 GN=Nudc PE=1 SV=1	14	4	4	4	38.3	Nudc	580.4	629.6	349.1	575.9	969.6	752.5	884.8	896	428.9	620.92	740.55	223.164	217.747	195.611	213.392
Q9Z1Q2	Protein ABHD16A OS=Mus musculus OX=10090 GN=Abhd16a PE=1 SV=3	11	5	6	5	63	Abhd16a	267.5	323.5	289.2	282.7	258.4	247	235.5	250.5	292.5	284.26	256.375	25.0811	24.9211	21.9846	24.4227
P21812	Mast cell protease 4 OS=Mus musculus OX=10090 GN=Mcpt4 PE=1 SV=1	21	4	5	4	27.2	Mcpt4	970.2	669.2	734.2	865.5	712.7	1218.2	1213.6	1043.2	1113.1	790.36	1147.03	124.352	84.5156	108.999	82.8253
Q08481	Platelet endothelial cell adhesion molecule OS=Mus musculus OX=10090 GN=Pecam1 PE=1 SV=1	17	9	11	9	81.2	Pecam1	2763.2	2281.2	2762.8	2754.3	2369.2	2279.4	2247	2072.3	2578.3	2586.14	2294.25	240.254	210.079	210.592	205.877
Q9EPU0	Regulator of nonsense transcripts 1 OS=Mus musculus OX=10090 GN=Upf1 PE=1 SV=2	12	9	10	9	123.9	Upf1	917.4	981.5	1164.2	960.2	878.5	825.3	760.9	809.9	994.3	980.36	847.6	110.164	101.581	96.5629	99.5498
P19324	Serpin H1 OS=Mus musculus OX=10090 GN=Serpinh1 PE=1 SV=3	39	16	33	16	46.5	Serpinh1	7693.1	9475.4	6896.5	7837.8	6343.1	6922.2	6149.3	6277.1	6758.6	7649.18	6526.8	1187.96	371.9	1041.29	364.462
Q9DAS9	Guanine nucleotide-binding protein G(I)/G(S)/G(O) subunit gamma-12 OS=Mus musculus OX=10090 GN=Gng12 PE=1 SV=3	40	2	3	2	8	Gng12	445.2	411.6	353	479	877.6	575.3	701.2	693.5	347.8	513.28	579.45	208.906	164.833	183.115	161.536
Q4KWH5	1-phosphatidylinositol 4,5-bisphosphate phosphodiesterase eta-1 OS=Mus musculus OX=10090 GN=Plch1 PE=2 SV=1	0	1	1	1	187.6	Plch1	195.3	175.4	124.6	169.6	558.8	330.3	357.3	410.1	99.3	244.74	299.25	177.458	137.358	155.549	134.611
Q8K215	LYR motif-containing protein 4 OS=Mus musculus OX=10090 GN=Lyrm4 PE=1 SV=1	8	1	1	1	10.8	Lyrm4	10.1	12.6	6.4	11.8	27.4	16.5	36.1	23.5	7.6	13.66	20.925	8.04289	12.0284	7.0499	11.7878
Q61655	ATP-dependent RNA helicase DDX19A OS=Mus musculus OX=10090 GN=Ddx19a PE=1 SV=2	10	4	4	4	53.9	Ddx19a	201.5	209.3	252.4	207.4	157.3	165.3	152.7	165.5	236.6	205.58	180.025	33.7523	38.1889	29.5852	37.4252
P61514	60S ribosomal protein L37a OS=Mus musculus OX=10090 GN=Rpl37a PE=1 SV=2	9	1	1	1	10.3	Rpl37a	65.7	91.7	77.9	82.6	65.9	60.9	66.6	65.7	63.3	76.76	64.125	11.1677	2.56174	9.78894	2.5105
Q8BTV2	Cleavage and polyadenylation specificity factor subunit 7 OS=Mus musculus OX=10090 GN=Cpsf7 PE=1 SV=2	4	2	2	2	52	Cpsf7	106.3	118.2	111.2	101.8	92.7	100	91.1	100.3	109.9	106.04	100.325	9.62408	7.6787	8.43588	7.52513
Q9DB77	Cytochrome b-c1 complex subunit 2, mitochondrial OS=Mus musculus OX=10090 GN=Uqcrc2 PE=1 SV=1	26	10	19	10	48.2	Uqcrc2	2649.9	2287.2	3677.6	2598.2	3717.8	5330.6	8084.6	3653.4	3790.2	2986.14	5214.7	664.363	2058.85	582.34	2017.68
Q8K4Z3	NAD(P)H-hydrate epimerase OS=Mus musculus OX=10090 GN=Naxe PE=1 SV=1	6	2	2	2	31	Apoa1bp; Naxe	575.7	595.5	609.3	536.3	529.1	563.4	540.4	515.7	534.1	569.18	538.4	35.4696	19.6874	31.0905	19.2936
Q71RI9	Kynurenine--oxoglutarate transaminase 3 OS=Mus musculus OX=10090 GN=Kyat3 PE=1 SV=1	7	3	3	3	51.1	Ccbl2; Kyat3	469.8	412.6	516.6	560.3	637	820.2	1041.6	531.2	578.9	519.26	742.975	85.6982	235.874	75.1178	231.157
Q78HU3	Multivesicular body subunit 12A OS=Mus musculus OX=10090 GN=Mvb12a PE=1 SV=1	6	1	1	1	28.7	Fam125a; Mvb12a	34.8	45.8	43.5	34.7	25.3	37	25.9	31.2	36.9	36.82	32.75	8.16315	5.31068	7.15532	5.20447
Q9D8X2	Coiled-coil domain-containing protein 124 OS=Mus musculus OX=10090 GN=Ccdc124 PE=1 SV=1	24	5	5	5	25.3	Ccdc124	365.4	390.2	502.3	388.8	297.6	305.9	281.3	276.8	434.8	388.86	324.7	73.738	74.506	64.6342	73.0159
P11983	T-complex protein 1 subunit alpha OS=Mus musculus OX=10090 GN=Tcp1 PE=1 SV=3	21	11	16	11	60.4	Tcp1	3149.6	3412.7	2917.1	3399.4	3004.3	2831.9	2698.9	2749.1	3175.7	3176.62	2863.9	225.355	214.979	197.532	210.679
Q61207	Prosaposin OS=Mus musculus OX=10090 GN=Psap PE=1 SV=2	12	7	9	7	61.4	Psap	2212.4	2098.7	1156.4	1728	3456	2771.9	3014.9	2739.5	1457	2130.3	2495.82	847.872	703.371	743.192	689.303
Q9DAV9	Trimeric intracellular cation channel type B OS=Mus musculus OX=10090 GN=Tmem38b PE=1 SV=1	7	2	2	2	32.6	Tmem38b	88	98.4	110.2	104.8	85.8	77	79	76.8	105.4	97.44	84.55	10.518	13.9354	9.21942	13.6567
Q8R1X6	Spartin OS=Mus musculus OX=10090 GN=Spart PE=1 SV=1	9	4	4	4	72.6	Spg20	337.4	303.9	311.4	333.8	280.7	266.3	234.2	287.9	334.5	313.44	280.725	23.2147	42.0947	20.3486	41.2528
Q9D023	Mitochondrial pyruvate carrier 2 OS=Mus musculus OX=10090 GN=Mpc2 PE=1 SV=1	5	1	1	1	14.3	Mpc2	115.6	105.2	47.2	85.9	316.3	327.7	740.6	292.6	85.3	134.04	361.55	105.177	274.404	92.192	268.916
Q9DCL9	Multifunctional protein ADE2 OS=Mus musculus OX=10090 GN=Paics PE=1 SV=4	16	6	6	6	47	Paics	1842.1	1640.1	1577.3	1781.5	1554.4	1609.3	1420.1	1427.3	1670.8	1679.08	1531.88	126.974	127.442	111.297	124.893
P12023	Amyloid-beta A4 protein OS=Mus musculus OX=10090 GN=App PE=1 SV=3	8	5	6	5	86.7	App	813.6	946.2	829	983.1	605.7	812.1	652.1	696.4	924.1	835.52	771.175	147.792	122.244	129.546	119.799
Q9D0E1	Heterogeneous nuclear ribonucleoprotein M OS=Mus musculus OX=10090 GN=Hnrnpm PE=1 SV=3	22	13	15	12	77.6	Hnrnpm	1951.5	1952.8	2268	1953.2	1714.7	1712.7	1657.6	1798.7	2084.8	1968.04	1813.45	196.776	189.99	172.482	186.19
P21300	Aldose reductase-related protein 1 OS=Mus musculus OX=10090 GN=Akr1b7 PE=1 SV=4	3	1	1	1	36	Akr1b7	176.3	133.9	95	162.8	204.8	252.1	294.5	209.7	120.8	154.56	219.275	41.9488	74.2188	36.7698	72.7344
Q8QZY1	Eukaryotic translation initiation factor 3 subunit L OS=Mus musculus OX=10090 GN=Eif3l PE=1 SV=1	10	5	6	5	66.6	Eif3l	507.2	517	265.4	435.6	703.8	627	768.3	660.1	366.5	485.8	605.475	158.155	170.361	138.629	166.953
Q61140	Breast cancer anti-estrogen resistance protein 1 OS=Mus musculus OX=10090 GN=Bcar1 PE=1 SV=2	1	1	1	1	94.2	Bcar1	64.4	63.4	83	64.5	60.5	56.5	50.5	53.3	60.1	67.16	55.1	9.00128	4.13763	7.88997	4.05488
Q99MR6	Serrate RNA effector molecule homolog OS=Mus musculus OX=10090 GN=Srrt PE=1 SV=1	1	1	1	1	100.4	Srrt	85.6	90.4	44.7	66.5	162.3	108.7	145.6	139.4	50.5	89.9	111.05	44.3032	43.4713	38.8335	42.6018
Q9CQF0	39S ribosomal protein L11, mitochondrial OS=Mus musculus OX=10090 GN=Mrpl11 PE=1 SV=1	6	1	1	1	20.7	Mrpl11	293.9	289.7	126.3	240.1	679.5	416.7	465.2	496.6	162.9	325.9	385.35	208.907	151.898	183.115	148.86
Q9D1P4	Cysteine and histidine-rich domain-containing protein 1 OS=Mus musculus OX=10090 GN=Chordc1 PE=1 SV=1	3	1	1	1	37.3	Chordc1	84.8	59.9	97.9	86.7	53.4	54.4	44.9	55	86.8	76.54	60.275	18.974	18.2785	16.6315	17.9129
Q3UTD9	Small integral membrane protein 15 OS=Mus musculus OX=10090 GN=Smim15 PE=1 SV=1	9	1	1	1	8.6	2810008M24Rik; Smim15; LOC102642197	346.2	342.4	432.3	334.5	293.3	298.8	293.8	270	354.6	349.74	304.3	50.7452	35.8101	44.4801	35.0939
P27005	Protein S100-A8 OS=Mus musculus OX=10090 GN=S100a8 PE=1 SV=3	8	1	1	1	10.3	S100a8	394.2	470.3	317	754.2	520.1	96.2	222.2	97.4	120.5	491.16	134.075	165.979	59.8049	145.487	58.6088
Q8R2Y2	Cell surface glycoprotein MUC18 OS=Mus musculus OX=10090 GN=Mcam PE=1 SV=1	24	16	23	16	71.5	Mcam	2577.7	2761.8	1696.5	2292.1	3720	3065.1	3419.9	3508.8	2024.5	2609.62	3004.57	740.224	680.918	648.835	667.3
P16125	L-lactate dehydrogenase B chain OS=Mus musculus OX=10090 GN=Ldhb PE=1 SV=2	31	9	17	7	36.5	Ldhb	4659.1	4463.8	4181.1	3948.8	4675.6	5595.9	5431.4	4678	4327.4	4385.68	5008.17	315.29	604.707	276.364	592.612
Q99LC3	NADH dehydrogenase [ubiquinone] 1 alpha subcomplex subunit 10, mitochondrial OS=Mus musculus OX=10090 GN=Ndufa10 PE=1 SV=1	23	6	8	6	40.6	Ndufa10	581.3	557.6	548.9	573.7	1019.3	1121.7	2111	901	698.8	656.16	1208.12	203.404	626.203	178.292	613.679
P29341	Polyadenylate-binding protein 1 OS=Mus musculus OX=10090 GN=Pabpc1 PE=1 SV=2	15	8	12	8	70.6	Pabpc1	1812	1891.6	1852.4	1953.2	1385.2	1473.1	1294.4	1300.2	2095.1	1778.88	1540.7	226.152	378.784	198.231	371.209
Q62261	Spectrin beta chain, non-erythrocytic 1 OS=Mus musculus OX=10090 GN=Sptbn1 PE=1 SV=2	38	84	108	83	274.1	Spnb2; Sptbn1	15839.4	15844.5	15238.8	15666	16734.1	16859.8	18656	15456.9	16774.6	15864.6	16936.8	545.008	1313.77	477.721	1287.5
Q80VP1	Epsin-1 OS=Mus musculus OX=10090 GN=Epn1 PE=1 SV=3	7	2	2	2	60.2	Epn1	116.3	135.4	48.4	93.4	216.8	196	207.7	178.1	61.5	122.06	160.825	62.1168	67.3261	54.4478	65.9796
P56399	Ubiquitin carboxyl-terminal hydrolase 5 OS=Mus musculus OX=10090 GN=Usp5 PE=1 SV=1	18	10	10	10	95.8	Usp5	1982.4	1874.4	2055.1	1971.8	1808.3	1652.6	1487	1647	2065	1938.4	1712.9	97.0727	246.971	85.088	242.032
Q61702	Inter-alpha-trypsin inhibitor heavy chain H1 OS=Mus musculus OX=10090 GN=Itih1 PE=1 SV=2	19	12	15	12	101	Itih1	1667.3	1460.9	1359	1925.6	2202	2376.7	1576.1	2540.1	1735.9	1722.96	2057.2	344.522	472.569	301.987	463.117
Q9CWK8	Sorting nexin-2 OS=Mus musculus OX=10090 GN=Snx2 PE=1 SV=2	22	10	12	9	58.4	Snx2	2145.9	2107.5	1935.5	2081.2	1953.9	2055.3	1763	1893	1960.2	2044.8	1917.88	94.4547	122.858	82.7932	120.401
Q91ZR2	Sorting nexin-18 OS=Mus musculus OX=10090 GN=Snx18 PE=1 SV=1	10	7	8	7	67.9	Snx18	807.3	796.3	721.6	805.6	756.1	732.1	702.6	724.9	725.9	777.38	721.375	37.4626	12.9155	32.8374	12.6572
Q8CFB4	Guanylate-binding protein 5 OS=Mus musculus OX=10090 GN=Gbp5 PE=1 SV=2	6	3	3	3	66.9	Gbp5	398.6	395.7	242.7	351.2	182.4	270.7	246.8	268.7	284.6	314.12	267.7	96.9769	15.625	85.004	15.3125
Q571I9	Aldehyde dehydrogenase family 16 member A1 OS=Mus musculus OX=10090 GN=Aldh16a1 PE=1 SV=2	2	1	1	1	84.7	Aldh16a1	94.6	90.1	132.1	107.4	88.1	69	72.4	77.8	97.8	102.46	79.25	18.1913	12.8866	15.9454	12.6288
P98195	Probable phospholipid-transporting ATPase IIB OS=Mus musculus OX=10090 GN=Atp9b PE=1 SV=4	1	1	1	1	128.9	Atp9b	74.1	57.2	55.9	97.3	188	104.6	138	146.5	53.8	94.5	110.725	54.8806	42.0387	48.1049	41.1979
P13516	Acyl-CoA desaturase 1 OS=Mus musculus OX=10090 GN=Scd1 PE=1 SV=2	4	1	1	1	41	Scd1	55.4	66.9	96.5	71.4	347.7	152.8	712	359.4	101.7	127.58	331.475	123.963	277.068	108.658	271.527
P19783	Cytochrome c oxidase subunit 4 isoform 1, mitochondrial OS=Mus musculus OX=10090 GN=Cox4i1 PE=1 SV=2	40	8	16	8	19.5	Cox4i1	2400.5	1842.8	2391.8	2201.4	2604.3	3951.7	5281.8	2455.4	3079.9	2288.16	3692.2	286.871	1224.58	251.453	1200.08
P38647	Stress-70 protein, mitochondrial OS=Mus musculus OX=10090 GN=Hspa9 PE=1 SV=3	47	30	44	29	73.4	Hspa9	5528.8	5360.8	6131.3	5678.2	6863.1	7869.3	11310.5	6236.3	7033.6	5912.44	8112.42	603.74	2233.87	529.202	2189.19
Q99JF8	PC4 and SFRS1-interacting protein OS=Mus musculus OX=10090 GN=Psip1 PE=1 SV=1	4	3	4	2	59.7	Psip1	212.9	214.2	161.9	216.1	240.9	218.2	252.3	304.2	213.2	209.2	246.975	28.8465	41.9198	25.2851	41.0814
Q9CXD9	Leucine-rich repeat-containing protein 17 OS=Mus musculus OX=10090 GN=Lrrc17 PE=2 SV=1	15	5	8	5	51.8	Lrrc17	1374	1577.8	717	1603.8	2040.9	2512	2183.9	4372.6	1482	1462.7	2637.62	482.548	1233.86	422.972	1209.19
Q62371	Discoidin domain-containing receptor 2 OS=Mus musculus OX=10090 GN=Ddr2 PE=1 SV=2	1	1	1	1	96.4	Ddr2	51.3	72.1	68.7	53.8	43.8	48.2	44.5	41.5	59.9	57.94	48.525	12.0151	8.06324	10.5317	7.90197
Q99J87	Probable ATP-dependent RNA helicase DHX58 OS=Mus musculus OX=10090 GN=Dhx58 PE=1 SV=2	1	1	1	1	76.7	Dhx58	78.3	80.8	35.2	79.9	119	114.1	114	108.9	56.9	78.64	98.475	29.6746	27.8228	26.011	27.2664
Q6PGC1	ATP-dependent RNA helicase DHX29 OS=Mus musculus OX=10090 GN=Dhx29 PE=1 SV=1	3	3	3	3	153.9	Dhx29	237	165.1	267.7	192.9	118.1	148.1	99.8	133.6	233.5	196.16	153.75	58.8528	56.8876	51.5867	55.7499
Q60749	KH domain-containing, RNA-binding, signal transduction-associated protein 1 OS=Mus musculus OX=10090 GN=Khdrbs1 PE=1 SV=2	7	4	5	4	48.3	Khdrbs1	1280.3	1457	1480.2	1393.3	1111.8	1210.4	1208	1212.4	1472.1	1344.52	1275.72	151.429	130.929	132.733	128.31
Q9D3B1	Very-long-chain (3R)-3-hydroxyacyl-CoA dehydratase 2 OS=Mus musculus OX=10090 GN=Hacd2 PE=1 SV=1	8	2	3	2	28.4	Ptplb; Hacd2	149	144.6	104.1	150.7	212	185.9	268.7	167.8	131.9	152.08	188.575	38.6	57.9391	33.8344	56.7803
Q78IK4	MICOS complex subunit Mic27 OS=Mus musculus OX=10090 GN=Apool PE=1 SV=1	22	5	5	5	29.2	Apool	484.1	469.1	475.8	434.7	538.7	589.8	740.5	535.5	471.4	480.48	584.3	37.5829	114.828	32.9428	112.532
Q8R1F0	Leydig cell tumor 10 kDa protein homolog OS=Mus musculus OX=10090 GN=D8Ertd738e PE=3 SV=1	20	2	2	2	10.2	D8Ertd738e	529.4	588.8	869.6	608.1	312.8	374.4	262	326.3	748.7	581.74	427.85	199.171	218.8	174.581	214.424
P52503	NADH dehydrogenase [ubiquinone] iron-sulfur protein 6, mitochondrial OS=Mus musculus OX=10090 GN=Ndufs6 PE=1 SV=2	42	6	6	6	13	Ndufs6	630.8	695.4	938.5	726.5	924.8	1282.7	2078.4	1012.6	1003.5	783.2	1344.3	139.927	506.25	122.651	496.125
P28653	Biglycan OS=Mus musculus OX=10090 GN=Bgn PE=1 SV=1	30	14	34	13	41.6	Bgn	7930.3	10145.5	9777.1	9690.8	5671.3	5931.4	5162.2	6050.5	11032	8643	7044.02	1869.53	2687.64	1638.71	2633.89
Q9Z1R4	Uncharacterized protein C6orf47 homolog OS=Mus musculus OX=10090 GN=D17h6s53e PE=1 SV=1	4	1	1	1	32	D17H6S53E	12.8	14.1	8.7	11.9	21.5	20.4	23.9	18.9	8	13.8	17.8	4.74342	6.861	4.15779	6.72378
Q6Q477	Plasma membrane calcium-transporting ATPase 4 OS=Mus musculus OX=10090 GN=Atp2b4 PE=1 SV=1	14	14	15	10	133	Atp2b4	1782.9	1781.7	2230.7	1786.6	1330.6	1381.3	1279.2	1401.6	2097	1782.5	1539.78	318.243	375.325	278.952	367.818
O35409	Glutamate carboxypeptidase 2 OS=Mus musculus OX=10090 GN=Folh1 PE=1 SV=2	3	2	2	2	84.5	Folh1	135.2	119.3	154.3	148	102.9	118.6	93.7	125.1	138.6	131.94	119	21.0453	18.8115	18.447	18.4353
Q8C838	Tumor suppressor candidate 5 homolog OS=Mus musculus OX=10090 GN=Tusc5 PE=1 SV=1	8	1	1	1	18.7	Tusc5	144.1	89	106.8	102.2	76.1	86.9	71	61.6	102.1	103.64	80.4	25.602	17.8413	22.4412	17.4845
Q8VHC3	Selenoprotein M OS=Mus musculus OX=10090 GN=Selenom PE=1 SV=3	11	1	1	1	16.4	Selm; Selenom	124.2	140.4	169	133.7	105.7	106.7	108.5	114.3	143.5	134.6	118.25	23.2442	17.1428	20.3745	16.8
Q06180	Tyrosine-protein phosphatase non-receptor type 2 OS=Mus musculus OX=10090 GN=Ptpn2 PE=1 SV=2	5	1	1	1	47.3	Ptpn2	13.6	18.3	18	20.2	13.4	11.6	16.8	15.3	11.7	16.7	13.85	3.04138	2.61343	2.66589	2.56116
Q5SRX1	TOM1-like protein 2 OS=Mus musculus OX=10090 GN=Tom1l2 PE=1 SV=1	18	5	5	5	55.6	Tom1l2	274.7	243	221.8	260	229.3	229.2	191.1	224.7	224.8	245.76	217.45	21.7539	17.6915	19.0682	17.3377
P60840	Alpha-endosulfine OS=Mus musculus OX=10090 GN=Ensa PE=1 SV=1	15	2	2	1	13.3	Ensa	497.8	516.8	533.4	508.5	505.3	401.4	370.2	438.6	515.3	512.36	431.375	13.5935	62.5473	11.9152	61.2963
Q62418	Drebrin-like protein OS=Mus musculus OX=10090 GN=Dbnl PE=1 SV=2	25	8	9	8	48.7	Dbnl	732.9	730.6	892.6	744.7	712.5	635.7	512.3	653.2	759.4	762.66	640.15	73.5467	101.253	64.4666	99.2276
O08573	Galectin-9 OS=Mus musculus OX=10090 GN=Lgals9 PE=1 SV=1	10	2	2	2	40	Lgals9	120.8	111.6	177.9	122.8	83.3	101.6	81.3	80.5	123.5	123.28	96.725	34.3677	20.3457	30.1246	19.9388
Q9CQC7	NADH dehydrogenase [ubiquinone] 1 beta subcomplex subunit 4 OS=Mus musculus OX=10090 GN=Ndufb4 PE=1 SV=3	37	4	5	4	15.1	Gm3244; Ndufb4; Gm3873	659.2	597.3	954.5	690	927.4	1123.4	1871.1	868	1029.8	765.68	1223.08	163.725	444.712	143.511	435.817
Q8VCM8	Nicalin OS=Mus musculus OX=10090 GN=Ncln PE=1 SV=2	4	2	2	2	62.9	Ncln	340.4	387.2	392.1	342.1	277.8	285.8	303.4	298.3	394.1	347.92	320.4	46.1032	49.6866	40.4113	48.6928
Q9DC70	NADH dehydrogenase [ubiquinone] iron-sulfur protein 7, mitochondrial OS=Mus musculus OX=10090 GN=Ndufs7 PE=1 SV=1	18	4	4	4	24.7	Ndufs7	831.3	735	1142.7	814.4	1153.1	1511.8	2353.6	1087.3	1146.9	935.3	1524.9	197.487	583.465	173.105	571.795
P62309	Small nuclear ribonucleoprotein G OS=Mus musculus OX=10090 GN=Snrpg PE=1 SV=1	28	2	2	2	8.5	Snrpg	537.4	523.7	712.2	588.8	368.6	440.3	379.3	433.6	643.5	546.14	474.175	123.992	116.141	108.684	113.818
Q91YE5	Bromodomain adjacent to zinc finger domain protein 2A OS=Mus musculus OX=10090 GN=Baz2a PE=1 SV=2	1	1	1	1	209.5	Baz2a	22.3	26	12.4	18.7	34.2	28.6	31	30.7	17.5	22.72	26.95	8.14537	6.38984	7.13973	6.26204
Q9CZC8	Secernin-1 OS=Mus musculus OX=10090 GN=Scrn1 PE=1 SV=1	5	1	1	1	46.3	Scrn1	75.1	70.7	20.5	61	147.5	103.8	133.6	155.3	27.5	74.96	105.05	45.9374	55.8442	40.2659	54.7273
Q9DCS9	NADH dehydrogenase [ubiquinone] 1 beta subcomplex subunit 10 OS=Mus musculus OX=10090 GN=Ndufb10 PE=1 SV=3	37	7	7	7	21	Ndufb10	488.6	481.2	402.5	535.6	613.5	836.6	1289.6	596	620.5	504.28	835.675	77.5366	321.348	67.9638	314.921
Q8BJ56	Patatin-like phospholipase domain-containing protein 2 OS=Mus musculus OX=10090 GN=Pnpla2 PE=1 SV=1	2	1	1	1	53.6	Pnpla2	34.2	26	22.2	30.1	53.3	42.9	65.2	49.3	19.6	33.16	44.25	12.1187	18.9196	10.6225	18.5412
Q80SZ7	Guanine nucleotide-binding protein G(I)/G(S)/G(O) subunit gamma-5 OS=Mus musculus OX=10090 GN=Gng5 PE=1 SV=2	32	3	4	3	7.3	Gng5; Gm15776; Gng5-ps; LOC100048410; LOC102641276	676	647.5	318.8	621.1	1050.9	878.7	990.8	1033.5	407.6	662.86	827.65	260.339	287.541	228.197	281.791
Q922J6	Tetraspanin-2 OS=Mus musculus OX=10090 GN=Tspan2 PE=1 SV=1	3	1	1	1	24.2	Tspan2	244	231.8	82.6	219.4	386	302.2	379.2	429.8	139.8	232.76	312.75	107.629	126.675	94.3412	124.141
Q8R3Q0	Store-operated calcium entry-associated regulatory factor OS=Mus musculus OX=10090 GN=Saraf PE=1 SV=2	5	2	2	2	35.8	Tmem66; Saraf	134.5	133	119.7	142.6	105	122.2	128.1	106.7	127.9	126.96	121.225	14.7724	10.0623	12.9486	9.86102
P35550	rRNA 2'-O-methyltransferase fibrillarin OS=Mus musculus OX=10090 GN=Fbl PE=1 SV=2	4	1	1	1	34.3	LOC100044829; Fbl; LOC102643269	263.8	303	353.2	284.3	238.5	236.3	258.2	241	285.8	288.56	255.325	43.3706	22.3916	38.016	21.9437
Q9D7B6	Isobutyryl-CoA dehydrogenase, mitochondrial OS=Mus musculus OX=10090 GN=Acad8 PE=1 SV=2	2	1	1	1	45	Acad8	78	69.9	51.1	68.8	82.5	96.8	108.1	68.9	74.2	70.06	87	12.0301	18.5535	10.5448	18.1825
P51174	Long-chain specific acyl-CoA dehydrogenase, mitochondrial OS=Mus musculus OX=10090 GN=Acadl PE=1 SV=2	34	16	27	16	47.9	Acadl	2354	1608.2	4420.6	2258	4413.2	5105.2	9390.1	3490.7	3947.2	3010.8	5483.3	1315.26	2691.72	1152.88	2637.89
Q9WTP7	GTP:AMP phosphotransferase AK3, mitochondrial OS=Mus musculus OX=10090 GN=Ak3 PE=1 SV=3	50	13	20	13	25.4	Ak3	4191	4371.8	2578.4	3783.1	5365.7	4958.3	6391.1	4533.9	3677	4058	4890.08	1011.31	1133.75	886.456	1111.07
Q9DC69	NADH dehydrogenase [ubiquinone] 1 alpha subcomplex subunit 9, mitochondrial OS=Mus musculus OX=10090 GN=Ndufa9 PE=1 SV=2	12	5	5	5	42.5	Ndufa9	1654	1657	1414.5	1736.8	1817.5	2711.1	3996.7	1926.6	2289.2	1655.96	2730.9	150.78	902.707	132.164	884.653
A6H584	Collagen alpha-5(VI) chain OS=Mus musculus OX=10090 GN=Col6a5 PE=1 SV=4	2	6	7	2	289.4	Col6a5	83.3	73.8	121.3	87.7	55.9	62.2	50.6	60.8	91.8	84.4	66.35	23.9704	17.7369	21.011	17.3821
Q9DCJ5	NADH dehydrogenase [ubiquinone] 1 alpha subcomplex subunit 8 OS=Mus musculus OX=10090 GN=Ndufa8 PE=1 SV=3	19	3	5	3	20	Ndufa8	741.9	737.3	775	783.3	1057.8	1502.2	2474.7	1094.3	974	819.06	1511.3	134.959	680.882	118.296	667.265
Q6P069	Sorcin OS=Mus musculus OX=10090 GN=Sri PE=1 SV=1	16	3	5	3	21.6	Sri	740.7	654.5	310.8	626.3	1170.6	1019.9	1021.1	1056.9	391.7	700.58	872.4	309.07	320.926	270.912	314.508
Q8BTI8	Serine/arginine repetitive matrix protein 2 OS=Mus musculus OX=10090 GN=Srrm2 PE=1 SV=3	1	2	2	2	294.7	Srrm2	39	38.4	55.9	47.5	30.7	37	30.5	32.1	42.6	42.3	35.55	9.6522	5.45313	8.46053	5.34407
Q6P9N1	Hyccin OS=Mus musculus OX=10090 GN=Fam126a PE=1 SV=3	2	1	1	1	57.3	Fam126a	32.8	29.7	18.4	26.5	53.3	41.8	45.6	51.1	18.1	32.14	39.15	12.9878	14.5434	11.3843	14.2525
Q8BMF4	Dihydrolipoyllysine-residue acetyltransferase component of pyruvate dehydrogenase complex, mitochondrial OS=Mus musculus OX=10090 GN=Dlat PE=1 SV=2	10	5	7	5	67.9	Dlat	1588	1433.8	2053.5	1397.2	2074.2	2768.4	4183.5	1901.1	2122.8	1709.34	2743.95	331.529	1027.8	290.598	1007.25
Q3UQN2	F-BAR domain only protein 2 OS=Mus musculus OX=10090 GN=Fcho2 PE=1 SV=1	2	2	2	2	88.7	Fcho2	237.7	260.2	174.8	246.6	325.5	278.6	308.8	344.1	207.8	248.96	284.825	53.8906	57.9078	47.2372	56.7496
Q9JL35	High mobility group nucleosome-binding domain-containing protein 5 OS=Mus musculus OX=10090 GN=Hmgn5 PE=1 SV=2	7	2	2	2	45.3	Hmgn5	368.4	334.9	400.2	348	312	316.1	299	319.4	370.5	352.7	326.25	33.5342	30.8252	29.394	30.2086
P42125	Enoyl-CoA delta isomerase 1, mitochondrial OS=Mus musculus OX=10090 GN=Eci1 PE=1 SV=2	32	10	14	10	32.2	Eci1	2036.3	1432.1	3261.8	1793.9	3020.7	4518.4	6629.7	2630.7	2897.5	2308.96	4169.07	794.196	1840.31	696.144	1803.5
Q791V5	Mitochondrial carrier homolog 2 OS=Mus musculus OX=10090 GN=Mtch2 PE=1 SV=1	15	4	5	4	33.5	Mtch2	396.5	393.6	368.7	364	435.3	560.4	782	453.6	446.1	391.62	560.525	28.3896	156.607	24.8845	153.475
Q3URD3	Sarcolemmal membrane-associated protein OS=Mus musculus OX=10090 GN=Slmap PE=1 SV=2	26	30	50	30	96.9	Slmap	10283.6	11587.9	9461.4	10328.5	9603.6	9189.3	8753.2	9412.8	9493.2	10253	9212.12	842.162	331.867	738.187	325.229
B2RXS4	Plexin-B2 OS=Mus musculus OX=10090 GN=Plxnb2 PE=1 SV=1	4	5	5	5	206.1	Plxnb2	234.2	254.2	273.1	277.4	224.7	209	184.4	213.6	276.7	252.72	220.925	23.2096	39.331	20.3441	38.5444
P12242	Mitochondrial brown fat uncoupling protein 1 OS=Mus musculus OX=10090 GN=Ucp1 PE=1 SV=2	25	7	10	7	33.2	Ucp1	397.4	98.9	435	294.2	926.3	2438.7	4724.2	1098.2	956.1	430.36	2304.3	306.378	1746.07	268.552	1711.15
P10518	Delta-aminolevulinic acid dehydratase OS=Mus musculus OX=10090 GN=Alad PE=1 SV=1	7	2	2	2	36	Alad	110.7	92.6	114.5	114.7	103.7	90.7	67.5	82.9	105.2	107.24	86.575	9.31654	15.7191	8.16631	15.4047
P97372	Proteasome activator complex subunit 2 OS=Mus musculus OX=10090 GN=Psme2 PE=1 SV=4	9	2	3	2	27	Psme2; Psme2b-ps; Psme2b	871.2	637.4	366.7	607.6	1458.6	1159.5	1193.5	1135.5	372.8	788.3	965.325	415.134	395.733	363.881	387.818
Q91XD2	LIM and senescent cell antigen-like-containing domain protein 2 OS=Mus musculus OX=10090 GN=Lims2 PE=1 SV=1	2	1	1	1	39	Lims2	220.7	216.1	164.8	173.6	315.1	250.9	274.4	307.9	158.7	218.06	247.975	59.6676	63.9476	52.301	62.6686
Q61191	Host cell factor 1 OS=Mus musculus OX=10090 GN=Hcfc1 PE=1 SV=2	3	5	5	5	210.3	Hcfc1	197.4	193.6	142.9	175.6	127.9	169.8	139.3	146.5	144.3	167.48	149.975	30.8794	13.5557	27.067	13.2845
Q99N57	RAF proto-oncogene serine/threonine-protein kinase OS=Mus musculus OX=10090 GN=Raf1 PE=1 SV=2	1	1	1	1	72.9	Raf1	338	379.4	361.5	345.7	321	299.3	281.9	317	373.3	349.12	317.875	22.3396	39.6313	19.5815	38.8387
Q9CQ91	NADH dehydrogenase [ubiquinone] 1 alpha subcomplex subunit 3 OS=Mus musculus OX=10090 GN=Ndufa3 PE=1 SV=1	50	2	3	2	9.3	Ndufa3	266.9	247.9	303.3	266.6	335.8	420.1	694.2	326.4	376.8	284.1	454.375	35.1925	164.404	30.8476	161.116
Q9JIS8	Solute carrier family 12 member 4 OS=Mus musculus OX=10090 GN=Slc12a4 PE=1 SV=2	3	2	2	2	120.5	Slc12a4	102.2	100.6	97.9	90.7	90.2	90.8	85.2	88.7	98.9	96.32	90.9	5.57736	5.81206	4.88878	5.69582
Q3UKJ7	WD40 repeat-containing protein SMU1 OS=Mus musculus OX=10090 GN=Smu1 PE=2 SV=2	4	2	2	2	57.5	Smu1	285.9	258.5	361.1	282.5	240.3	222.4	230.3	213.2	292.3	285.66	239.55	46.088	35.8542	40.398	35.1371
Q9D6J5	NADH dehydrogenase [ubiquinone] 1 beta subcomplex subunit 8, mitochondrial OS=Mus musculus OX=10090 GN=Ndufb8 PE=1 SV=1	32	4	5	4	21.9	Ndufb8	441.4	493.8	408.1	493.7	628.4	909.9	1463.9	642.3	584.2	493.08	900.075	83.9715	401.755	73.6042	393.719
Q3UH68	LIM and calponin homology domains-containing protein 1 OS=Mus musculus OX=10090 GN=Limch1 PE=1 SV=2	12	11	12	11	118.1	Limch1	846.3	934.8	786.2	854.8	792	718.7	635.1	817.6	827.2	842.82	749.65	60.0093	90.7576	52.6004	88.9424
Q921M3	Splicing factor 3B subunit 3 OS=Mus musculus OX=10090 GN=Sf3b3 PE=1 SV=1	7	6	6	6	135.5	Sf3b3	301.9	288.1	271.2	281.3	298.1	235.7	255.5	255.8	256.9	288.12	250.975	12.4729	10.2011	10.9329	9.99708
Q8K203	Endonuclease 8-like 3 OS=Mus musculus OX=10090 GN=Neil3 PE=1 SV=1	1	1	1	1	67.4	Neil3	167	142.4	57.4	115.2	196	292.8	387.1	173.2	119.6	135.6	243.175	52.9428	120.2	46.4064	117.796
Q99LP6	GrpE protein homolog 1, mitochondrial OS=Mus musculus OX=10090 GN=Grpel1 PE=1 SV=1	15	3	3	3	24.3	Grpel1	145.3	153.1	144.7	165.5	186.6	263.2	335.7	169.7	178.9	159.04	236.875	17.5427	78.1728	15.3769	76.6094
Q3UIU2	NADH dehydrogenase [ubiquinone] 1 beta subcomplex subunit 6 OS=Mus musculus OX=10090 GN=Ndufb6 PE=1 SV=3	20	1	3	1	15.5	Ndufb6	37	31.7	48	35.6	19.8	30.8	32	21.7	36.8	34.42	30.325	10.1687	6.30734	8.91324	6.18119
P10493	Nidogen-1 OS=Mus musculus OX=10090 GN=Nid1 PE=1 SV=2	22	22	30	22	136.5	Nid1	3369.5	3282.2	3605.3	4080.6	3545.7	4217.3	3897.8	4459.6	5101.1	3576.66	4418.95	310.385	509.654	272.065	499.461
Q6A4J8	Ubiquitin carboxyl-terminal hydrolase 7 OS=Mus musculus OX=10090 GN=Usp7 PE=1 SV=1	4	3	3	3	128.4	Usp7	410.7	438.6	383.2	442.6	365	374.6	345.3	346.3	437.9	408.02	376.025	33.9295	43.4287	29.7405	42.5601
Q9D8S4	Oligoribonuclease, mitochondrial OS=Mus musculus OX=10090 GN=Rexo2 PE=1 SV=2	9	2	4	2	26.7	Rexo2	337.7	372.2	162.7	263.7	666.5	460.3	485.2	498.7	209.8	360.56	413.5	188.936	136.728	165.61	133.994
Q60759	Glutaryl-CoA dehydrogenase, mitochondrial OS=Mus musculus OX=10090 GN=Gcdh PE=1 SV=2	1	1	1	1	48.6	Gcdh	184	160.9	110.6	176.3	207.4	246.9	284	194.5	148.8	167.84	218.55	36.1327	59.2478	31.6717	58.0628
Q8BIW1	Exopolyphosphatase PRUNE1 OS=Mus musculus OX=10090 GN=Prune1 PE=1 SV=1	5	1	2	1	50.2	Prune; Prune1	136.2	152.3	177.4	145.7	130.2	124.3	122.7	135.8	140.3	148.36	130.775	18.3274	8.62376	16.0647	8.45128
Q8QZT1	Acetyl-CoA acetyltransferase, mitochondrial OS=Mus musculus OX=10090 GN=Acat1 PE=1 SV=1	27	15	24	15	44.8	Acat1	5507.8	5169.1	6953.4	5074.5	7264.6	8843.5	12597.3	6747.2	6289.2	5993.88	8619.3	1036.48	2875.7	908.519	2818.18
Q3U0V1	Far upstream element-binding protein 2 OS=Mus musculus OX=10090 GN=Khsrp PE=1 SV=2	35	19	20	16	76.7	Khsrp	4035.8	4062.8	4608.9	3948.6	3887.1	3703.4	3604.2	3852.5	3878.6	4108.64	3759.68	288.253	129.227	252.665	126.643
Q80Y14	Glutaredoxin-related protein 5, mitochondrial OS=Mus musculus OX=10090 GN=Glrx5 PE=1 SV=2	8	1	2	1	16.3	Glrx5	116	111.2	190.7	137.2	180.1	171.3	247	140.4	226.5	147.04	196.3	36.5512	49.0997	32.0386	48.1177
P07146	Anionic trypsin-2 OS=Mus musculus OX=10090 GN=Prss2 PE=1 SV=1	8	1	1	1	26.2	Prss2	25.2	27.2	37.7	29.9	23.9	22	17.8	18.5	30.6	28.78	22.225	5.47604	5.87785	4.79996	5.7603
Q9WVK4	EH domain-containing protein 1 OS=Mus musculus OX=10090 GN=Ehd1 PE=1 SV=1	22	12	20	9	60.6	Ehd1	2336.3	2015.1	2318.1	2165.4	2222.2	2025.7	1914.8	1860.8	2007.2	2211.42	1952.12	130.145	77.8459	114.077	76.289
Q8BH95	Enoyl-CoA hydratase, mitochondrial OS=Mus musculus OX=10090 GN=Echs1 PE=1 SV=1	28	8	12	8	31.5	Echs1	1992.7	1479.9	2467.4	1708.8	2406	3318.7	4585.4	2095.2	2467.3	2010.96	3116.65	429.55	1105	376.517	1082.9
Q9Z0J0	NPC intracellular cholesterol transporter 2 OS=Mus musculus OX=10090 GN=Npc2 PE=1 SV=1	17	2	2	2	16.4	Npc2	348.9	422.8	182	319.5	620.2	476.2	554.1	476.2	264.2	378.68	442.675	160.741	124.521	140.896	122.031
O70172	Phosphatidylinositol 5-phosphate 4-kinase type-2 alpha OS=Mus musculus OX=10090 GN=Pip4k2a PE=1 SV=1	10	3	3	3	46.1	Pip4k2a	189.2	187.8	282	204.4	165.5	153.5	136.9	147.9	194.7	205.78	158.25	44.8108	25.2594	39.2784	24.7542
P03966	N-myc proto-oncogene protein OS=Mus musculus OX=10090 GN=Mycn PE=2 SV=2	2	1	1	1	49.5	Mycn	255.9	275.2	205.6	252.3	223	212.4	178.3	218.4	217.9	242.4	206.75	27.779	19.1605	24.3494	18.7773
P39061	Collagen alpha-1(XVIII) chain OS=Mus musculus OX=10090 GN=Col18a1 PE=1 SV=4	10	17	36	17	182.1	Col18a1	3384.6	4083.5	2814	3396.8	4784.7	4269.7	4333.8	4559.9	3112.9	3692.72	4069.07	758.252	649.489	664.637	636.5
Q9CQR4	Acyl-coenzyme A thioesterase 13 OS=Mus musculus OX=10090 GN=Acot13 PE=1 SV=1	34	4	4	4	15.2	Acot13	597	495.5	631.1	492.1	663.9	976.2	1244.4	608.6	676.3	575.92	876.375	78.6175	292.769	68.9113	286.914
P34914	Bifunctional epoxide hydrolase 2 OS=Mus musculus OX=10090 GN=Ephx2 PE=1 SV=2	8	3	3	3	62.5	Ephx2	411.3	292.6	373.5	428.2	610.8	627.6	853.1	383.6	402.6	423.28	566.725	117.14	220.747	102.677	216.332
Q8C5L6	Inositol polyphosphate 5-phosphatase K OS=Mus musculus OX=10090 GN=Inpp5k PE=1 SV=2	3	1	2	1	54.1	Inpp5k	13.2	17.9	20.3	16.6	9.6	15.6	11.6	13.1	15.5	15.52	13.95	4.18653	1.94679	3.66965	1.90786
Q64345	Interferon-induced protein with tetratricopeptide repeats 3 OS=Mus musculus OX=10090 GN=Ifit3 PE=1 SV=1	4	1	1	1	47.2	Ifit3	27.6	18.7	28	25.6	24.7	42.4	49.5	61.9	26.9	24.92	45.175	3.73724	14.6072	3.27584	14.315
Q8BI84	Transport and Golgi organization protein 1 homolog OS=Mus musculus OX=10090 GN=Mia3 PE=1 SV=2	3	5	5	5	213.5	Mia3	465.6	493.8	574.4	505.2	399	387	379.4	398.4	561.3	487.6	431.525	63.6718	86.8683	55.8108	85.1309
Q8BVL3	Sorting nexin-17 OS=Mus musculus OX=10090 GN=Snx17 PE=1 SV=2	4	1	1	1	52.8	Snx17	37.8	26.2	20.9	31.1	16.5	19	16.1	20.6	27.5	26.5	20.8	8.37108	4.83942	7.33758	4.74263
Q9D7S9	Charged multivesicular body protein 5 OS=Mus musculus OX=10090 GN=Chmp5 PE=1 SV=1	20	4	4	3	24.6	Chmp5	346.1	363.9	380.3	358.1	301.3	301	253.7	265.7	397.7	349.94	304.525	29.8488	65.2803	26.1636	63.9747
Q9D2G2	Dihydrolipoyllysine-residue succinyltransferase component of 2-oxoglutarate dehydrogenase complex, mitochondrial OS=Mus musculus OX=10090 GN=Dlst PE=1 SV=1	24	8	12	8	49	Dlst	2737.5	2170.1	4092.1	2418.7	3809.2	5053.6	7577	3314.2	3744.2	3045.52	4922.25	856.253	1918.21	750.539	1879.84
Q9CQZ6	NADH dehydrogenase [ubiquinone] 1 beta subcomplex subunit 3 OS=Mus musculus OX=10090 GN=Ndufb3 PE=1 SV=1	17	2	4	2	11.7	Ndufb3	833.2	927.1	497.9	775.1	1087.7	1677	2758.4	1197.8	907.6	824.2	1635.2	217.362	813.233	190.526	796.969
B1AXP6	Mitochondrial import receptor subunit TOM5 homolog OS=Mus musculus OX=10090 GN=Tomm5 PE=3 SV=1	14	1	1	1	6	Tomm5	402.1	390.3	108.3	336.8	534.2	568.1	718.4	490.4	260.3	354.34	509.3	155.537	191.083	136.334	187.262
Q923D2	Flavin reductase (NADPH) OS=Mus musculus OX=10090 GN=Blvrb PE=1 SV=3	37	7	10	7	22.2	Blvrb	2052.2	1556.1	2751	2841.6	2040.6	1299.3	950	1465.4	1873.9	2248.3	1397.15	539.779	383.608	473.138	375.936
Q9R1Z8	Vinexin OS=Mus musculus OX=10090 GN=Sorbs3 PE=1 SV=1	13	7	8	7	82.3	Sorbs3	1368.2	1440.2	1152	1307	1045.9	1157.2	1127	1201.6	1275.9	1262.66	1190.42	161.133	64.698	141.24	63.404
Q8R146	Acylamino-acid-releasing enzyme OS=Mus musculus OX=10090 GN=Apeh PE=1 SV=3	11	6	6	6	81.5	Apeh	655	638.8	854.1	778.8	683.5	535.9	493.2	606	674.1	722.04	577.3	91.6108	79.5418	80.3004	77.951
Q9WV98	Mitochondrial import inner membrane translocase subunit Tim9 OS=Mus musculus OX=10090 GN=Timm9 PE=1 SV=1	44	3	3	3	10.3	Timm9	296.2	263.7	347.4	291.5	299.2	355.5	410.3	319.8	384.7	299.6	367.575	30.2117	38.9313	26.4817	38.1527
Q02780	Nuclear factor 1 A-type OS=Mus musculus OX=10090 GN=Nfia PE=1 SV=1	5	2	2	1	58.5	Nfia	287.1	361.9	248.7	311.8	207.1	262.8	187.9	208.8	311.5	283.32	242.75	59.1782	55.6468	51.872	54.5338
P62245	40S ribosomal protein S15a OS=Mus musculus OX=10090 GN=Rps15a PE=1 SV=2	26	4	6	4	14.8	Rps15a	1462.2	1559.3	951.4	1512.4	868.4	1176.7	930.8	923.9	1200.2	1270.74	1057.9	332.483	151.077	291.434	148.056
P23198	Chromobox protein homolog 3 OS=Mus musculus OX=10090 GN=Cbx3 PE=1 SV=2	15	3	5	3	20.8	Cbx3	699.6	816.2	833.4	788.6	699.5	674	692	661.7	799	767.46	706.675	64.0197	62.7951	56.1158	61.5392
Q9EQG9	Collagen type IV alpha-3-binding protein OS=Mus musculus OX=10090 GN=Col4a3bp PE=1 SV=1	2	1	1	1	71.1	Col4a3bp	76.5	78	82.6	115.2	87.6	120.2	97.7	171.1	154.5	87.98	135.875	15.8225	33.1196	13.869	32.4572
Q2PZL6	Protocadherin Fat 4 OS=Mus musculus OX=10090 GN=Fat4 PE=1 SV=2	0	1	1	1	540	Fat4	14.7	16.5	25.3	17.3	8.4	13.1	12.3	13.7	15.6	16.44	13.675	6.06036	1.40564	5.31214	1.37753
Q9CXD6	Mitochondrial calcium uniporter regulator 1 OS=Mus musculus OX=10090 GN=Mcur1 PE=1 SV=1	8	3	3	2	37.8	Ccdc90a; Mcur1	822.9	886.8	445.2	835.6	975.6	1071.5	1257.3	961.3	793.7	793.22	1020.95	203.602	194.608	178.465	190.716
Q8BFR5	Elongation factor Tu, mitochondrial OS=Mus musculus OX=10090 GN=Tufm PE=1 SV=1	25	9	14	9	49.5	Tufm	2710.5	2755.9	3131.6	2621.5	3669.3	4047.9	5752.6	3120.6	3052.4	2977.76	3993.38	432.858	1257.65	379.417	1232.49
Q8K1E0	Syntaxin-5 OS=Mus musculus OX=10090 GN=Stx5 PE=1 SV=3	5	1	1	1	39.7	Stx5a	60.6	48.9	56.1	56.6	44.3	47.8	45.5	41.4	59.2	53.3	48.475	6.56468	7.62425	5.75419	7.47176
Q9ET78	Junctophilin-2 OS=Mus musculus OX=10090 GN=Jph2 PE=1 SV=2	10	7	8	7	74.6	Jph2	1044.4	1202.1	913.7	1063	887.6	941.8	853.6	977.3	887.8	1022.16	915.125	126.897	55.1037	111.23	54.0017
Q3TLH4	Protein PRRC2C OS=Mus musculus OX=10090 GN=Prrc2c PE=1 SV=3	1	2	2	2	310.7	Prrc2c	183.4	191.5	196.7	198.1	157	153.9	134.7	156.2	212.1	185.34	164.225	16.8577	33.3404	14.7765	32.6736
P42227	Signal transducer and activator of transcription 3 OS=Mus musculus OX=10090 GN=Stat3 PE=1 SV=2	3	2	2	2	88	Stat3	295.5	340.2	342.5	328.8	326.7	256.3	267.8	286	319.4	326.74	282.375	18.7732	27.5459	16.4554	26.995
P50136	2-oxoisovalerate dehydrogenase subunit alpha, mitochondrial OS=Mus musculus OX=10090 GN=Bckdha PE=1 SV=1	17	5	6	5	50.3	Bckdha	467.1	413	519.9	434.7	506.7	673.4	826	461.9	570.4	468.28	632.925	45.6224	155	39.9898	151.9
P48024	Eukaryotic translation initiation factor 1 OS=Mus musculus OX=10090 GN=Eif1 PE=1 SV=2	13	2	2	2	12.7	Eif1	155.3	184.5	166.3	163.8	228	186.9	216.7	196.2	155.7	179.58	188.875	29.0843	25.3796	25.4935	24.872
Q69ZN7	Myoferlin OS=Mus musculus OX=10090 GN=Myof PE=1 SV=2	18	31	40	31	233.2	Myof	5091.4	5223.4	4202.6	4929.9	4408.6	4383	3909.3	4427.5	4370.1	4771.18	4272.48	443.56	243.362	388.798	238.495
P32020	Non-specific lipid-transfer protein OS=Mus musculus OX=10090 GN=Scp2 PE=1 SV=3	11	7	7	7	59.1	Scp2	870.3	1040.2	1274.8	1317.5	1328	1523.6	2027.9	1088.4	1557.9	1166.16	1549.45	202.668	383.936	177.647	376.258
Q8C0M9	Isoaspartyl peptidase/L-asparaginase OS=Mus musculus OX=10090 GN=Asrgl1 PE=1 SV=1	7	2	2	2	33.9	Asrgl1	217.8	224.1	251.1	231.3	193.6	180.9	158.6	217.5	239.9	223.58	199.225	20.9131	36.3988	18.3311	35.6709
Q99KJ8	Dynactin subunit 2 OS=Mus musculus OX=10090 GN=Dctn2 PE=1 SV=3	33	10	13	10	44.1	Dctn2	2047	2018.1	2698.4	2149	1688.6	1634.3	1465.6	1557.1	2431.6	2120.22	1772.15	366.472	445.008	321.227	436.108
P62702	40S ribosomal protein S4, X isoform OS=Mus musculus OX=10090 GN=Rps4x PE=1 SV=2	32	8	9	8	29.6	Rps4x	2465.9	2815	1638.8	2469.5	3450.9	3068.6	3503.2	3046.4	2163.1	2568.02	2945.32	656.517	562.291	575.463	551.045
Q9D024	Coiled-coil domain-containing protein 47 OS=Mus musculus OX=10090 GN=Ccdc47 PE=1 SV=2	2	1	1	1	55.8	Ccdc47	17.2	17.6	15.7	15.8	29.9	23.8	29.2	22.4	12.7	19.24	22.025	6.01772	6.87332	5.27477	6.73585
Q9DCG9	Multifunctional methyltransferase subunit TRM112-like protein OS=Mus musculus OX=10090 GN=Trmt112 PE=1 SV=1	22	2	3	2	14.1	Gm13072; Trmt112-ps2; Trmt112	144	118	148.5	116.4	110.8	119	82.4	101.5	128.4	127.54	107.825	17.3608	20.2867	15.2174	19.8809
P11152	Lipoprotein lipase OS=Mus musculus OX=10090 GN=Lpl PE=1 SV=3	4	1	1	1	53.1	Lpl	41.6	34.8	37.3	30.4	49.4	48.2	52.1	38	34.5	38.7	43.2	7.22772	8.30542	6.33538	8.13931
Q9CXW3	Calcyclin-binding protein OS=Mus musculus OX=10090 GN=Cacybp PE=1 SV=1	7	2	2	2	26.5	Cacybp	439.6	444.2	346.2	436.1	369.1	376.2	327.7	331.2	389	407.04	356.025	45.8979	31.1607	40.2312	30.5375
Q9CQ62	2,4-dienoyl-CoA reductase, mitochondrial OS=Mus musculus OX=10090 GN=Decr1 PE=1 SV=1	25	8	15	8	36.2	Decr1	1807.2	1632.5	2756.4	1574	2574.5	3161.7	4491.7	2166.2	2382.5	2068.92	3050.52	555.01	1051.61	486.488	1030.58
Q64012	RNA-binding protein Raly OS=Mus musculus OX=10090 GN=Raly PE=1 SV=3	3	2	2	2	33.2	Raly	376.4	429.7	518.6	400.6	298.1	336.8	318.2	312.1	460.4	404.68	356.875	80.2799	69.8116	70.3685	68.4154
Q0VBF8	Protein stum homolog OS=Mus musculus OX=10090 GN=Stum PE=1 SV=1	9	1	1	1	15	6330403A02Rik; Stum	26.2	34.6	32.9	24	22.3	21.4	25.4	24.3	22.1	28	23.3	5.46123	1.86726	4.78698	1.82992
Q922V4	Pleiotropic regulator 1 OS=Mus musculus OX=10090 GN=Plrg1 PE=1 SV=1	3	1	1	1	56.9	Plrg1	23.5	30.5	25.5	31.7	10.2	26.4	14	18.5	28.6	24.28	21.875	8.5745	6.80949	7.51588	6.6733
Q9D8S3	ADP-ribosylation factor GTPase-activating protein 3 OS=Mus musculus OX=10090 GN=Arfgap3 PE=1 SV=2	10	4	4	4	57.4	Arfgap3	599.8	486.6	701.3	459.4	501.7	452.2	346.2	301.3	496.3	549.76	399	99.9153	90.6103	87.5796	88.7981
P27090	Transforming growth factor beta-2 OS=Mus musculus OX=10090 GN=Tgfb2 PE=1 SV=2	2	1	1	1	47.6	Tgfb2	123.9	131.1	156.5	134.6	116.5	113	95.1	118.9	139.4	132.52	116.6	15.1024	18.2605	13.2378	17.8953
Q99LU0	Charged multivesicular body protein 1b-1 OS=Mus musculus OX=10090 GN=Chmp1b1 PE=1 SV=1	7	2	2	2	22.1	Chmp1b	505	577.7	700.2	597.9	471.5	471.8	432.4	433.6	625	570.46	490.7	89.0448	91.3838	78.0512	89.5561
Q9QZH6	Evolutionarily conserved signaling intermediate in Toll pathway, mitochondrial OS=Mus musculus OX=10090 GN=Ecsit PE=1 SV=2	3	1	1	1	49.8	Ecsit	69.7	69.9	97.7	74.4	87.5	99.4	143.4	86.2	98.3	79.84	106.825	12.3377	25.106	10.8144	24.6038
P63038	60 kDa heat shock protein, mitochondrial OS=Mus musculus OX=10090 GN=Hspd1 PE=1 SV=1	37	22	35	22	60.9	Hspd1	7861.4	7239	8331.6	7353.5	9526.1	11060.9	14882.1	7839.2	8950.6	8062.32	10683.2	926.797	3101.81	812.374	3039.77
Q8K1M6	Dynamin-1-like protein OS=Mus musculus OX=10090 GN=Dnm1l PE=1 SV=2	18	11	14	11	82.6	Dnm1l	1973.3	2007.9	1551.6	1884.7	2526.8	2190.1	2309.1	2445.8	1658	1988.86	2150.75	350.724	344.713	307.423	337.818
P0DN34	NADH dehydrogenase [ubiquinone] 1 beta subcomplex subunit 1 OS=Mus musculus OX=10090 GN=Ndufb1 PE=3 SV=1	19	1	1	1	7	LOC102631912	115.7	96.4	182.2	116.2	164.1	192.4	323.6	145.1	184	134.92	211.275	36.3679	77.6664	31.8779	76.1131
Q5SWT3	Solute carrier family 25 member 35 OS=Mus musculus OX=10090 GN=Slc25a35 PE=1 SV=2	19	4	4	4	32.6	Slc25a35	383.5	412.3	307.7	382.3	408.5	547.7	710	421.7	422.3	378.86	525.425	42.1126	136.574	36.9133	133.843
P06728	Apolipoprotein A-IV OS=Mus musculus OX=10090 GN=Apoa4 PE=1 SV=3	37	15	19	15	45	Apoa4	5249.3	3288.1	5369.7	3896.3	2695.8	3923.9	1800	2723.6	4274.8	4099.84	3180.57	1183.79	1135	1037.64	1112.3
P42225	Signal transducer and activator of transcription 1 OS=Mus musculus OX=10090 GN=Stat1 PE=1 SV=1	1	1	2	1	87.1	Stat1	338.2	376.8	371.6	344.2	442.8	414.7	433.8	413.8	324.2	374.72	396.625	41.5756	49.1564	36.4426	48.1732
Q8CBY1	Protein Smaug homolog 1 OS=Mus musculus OX=10090 GN=Samd4a PE=1 SV=2	5	3	3	3	78.3	Samd4	43.8	51.2	56.3	49.9	37.6	44	33.7	29.9	54.9	47.76	40.625	7.21547	11.2272	6.32464	11.0026
P47199	Quinone oxidoreductase OS=Mus musculus OX=10090 GN=Cryz PE=1 SV=1	19	4	4	4	35.2	Cryz	248.3	234.9	297.3	259.8	199.9	218.3	185.2	186	284.4	248.04	218.475	35.5494	46.5761	31.1604	45.6445
Q9JK42	[Pyruvate dehydrogenase (acetyl-transferring)] kinase isozyme 2, mitochondrial OS=Mus musculus OX=10090 GN=Pdk2 PE=1 SV=2	2	1	1	1	46	Pdk2	17.9	15.7	29.6	15.1	24.9	24.9	32.7	31.8	24.9	20.64	28.575	6.34492	4.2594	5.56157	4.17421
Q8BFY9	Transportin-1 OS=Mus musculus OX=10090 GN=Tnpo1 PE=1 SV=2	5	2	2	2	102.3	Tnpo1	182.1	181.2	139.3	178.8	134	162.5	135.3	142.9	151.1	163.08	147.95	24.2299	11.6497	21.2384	11.4168
P18760	Cofilin-1 OS=Mus musculus OX=10090 GN=Cfl1 PE=1 SV=3	45	12	18	9	18.5	Cfl1	5659.5	5302.9	8250.4	5426.5	4541	4225.6	4001.4	4113	5425.5	5836.06	4441.38	1413.28	662.437	1238.79	649.188
P16045	Galectin-1 OS=Mus musculus OX=10090 GN=Lgals1 PE=1 SV=3	48	9	32	9	14.9	Lgals1	3905.5	4522.2	3509.9	3666.2	6685.6	4889.6	6146.7	5129.9	3267.8	4457.88	4858.5	1303.59	1192.25	1142.65	1168.41
Q00898	Alpha-1-antitrypsin 1-5 OS=Mus musculus OX=10090 GN=Serpina1e PE=1 SV=1	26	14	45	2	45.9	Serpina1e	955.5	758.3	1432.8	929.6	449.3	734.5	400.9	607.4	1038.8	905.1	695.4	357.39	267.037	313.266	261.696
O88531	Palmitoyl-protein thioesterase 1 OS=Mus musculus OX=10090 GN=Ppt1 PE=1 SV=2	5	1	1	1	34.5	Ppt1	19.4	33.7	17.8	28.1	42	32.1	46.6	36.7	22.1	28.2	34.375	10.0784	10.1769	8.83414	9.97336
Q6DYE8	Ectonucleotide pyrophosphatase/phosphodiesterase family member 3 OS=Mus musculus OX=10090 GN=Enpp3 PE=1 SV=2	5	3	4	3	98.6	Enpp3	895.1	928.8	1228.2	978.2	827	816	692.4	748.8	1007.1	971.46	816.075	153.688	137.006	134.714	134.266
Q9Z0J1	Reversion-inducing cysteine-rich protein with Kazal motifs OS=Mus musculus OX=10090 GN=Reck PE=1 SV=2	2	2	2	2	106	Reck	166	155.2	201.7	155.5	144.5	139	136	130.4	164.7	164.58	142.525	22.0995	15.2069	19.371	14.9027
Q9CXY6	Interleukin enhancer-binding factor 2 OS=Mus musculus OX=10090 GN=Ilf2 PE=1 SV=1	12	3	4	3	43	Ilf2	776.5	835.7	483.2	796.8	1114.2	995.1	1120.7	1128.5	574.1	801.28	954.6	224.116	260.928	196.447	255.71
Q9CQQ7	ATP synthase F(0) complex subunit B1, mitochondrial OS=Mus musculus OX=10090 GN=Atp5f1 PE=1 SV=1	26	8	12	7	28.9	Atp5f1	2223.5	2540.9	1289.1	2116.9	3000.2	2658.4	3298.4	2869.2	1918.1	2234.12	2686.03	630.061	577.07	552.273	565.528
P57759	Endoplasmic reticulum resident protein 29 OS=Mus musculus OX=10090 GN=Erp29 PE=1 SV=2	20	4	5	4	28.8	Erp29	573.5	658.2	658.4	615.9	550.1	564.5	456.9	523.7	656.2	611.22	550.325	49.024	83.3618	42.9715	81.6946
Q8BQ47	Protein canopy homolog 4 OS=Mus musculus OX=10090 GN=Cnpy4 PE=1 SV=1	4	1	1	1	28.1	Cnpy4	82.1	88.5	57.1	76	120.2	102.1	106.5	107.6	62.1	84.78	94.575	23.0156	21.78	20.174	21.3444
Q8R0Y8	Mitochondrial coenzyme A transporter SLC25A42 OS=Mus musculus OX=10090 GN=Slc25a42 PE=1 SV=1	9	2	2	2	35.2	Slc25a42	433.2	489.8	220.9	415.1	568.6	665.3	748.1	692.9	280.1	425.52	596.6	129.074	213.79	113.139	209.514
Q63918	Caveolae-associated protein 2 OS=Mus musculus OX=10090 GN=Cavin2 PE=1 SV=3	33	9	12	9	46.7	Sdpr; Cavin2	1584.6	1387.2	1642.3	1441.1	1894.9	1686.1	2070.3	1544.1	1558.1	1590.02	1714.65	199.391	245.559	174.774	240.648
P97930	Thymidylate kinase OS=Mus musculus OX=10090 GN=Dtymk PE=1 SV=2	6	1	1	1	23.9	Dtymk	20.8	22.4	30.8	24.9	21.1	18.9	18.7	17.4	21	24	19	4.13098	1.48997	3.62096	1.46017
Q810B6	Rabankyrin-5 OS=Mus musculus OX=10090 GN=Ankfy1 PE=1 SV=2	1	1	1	1	128.6	Ankfy1	154.1	260.7	454	211.4	19.9	54.3	35.3	13.6	338.4	220.02	110.4	158.8	152.907	139.194	149.849
P54869	Hydroxymethylglutaryl-CoA synthase, mitochondrial OS=Mus musculus OX=10090 GN=Hmgcs2 PE=1 SV=2	13	5	6	5	56.8	Hmgcs2	581.6	514.8	609.5	690.5	567.3	514.4	447.3	490.1	535.4	592.74	496.8	64.583	37.8368	56.6095	37.08
Q7TQ62	Podocan OS=Mus musculus OX=10090 GN=Podn PE=2 SV=1	7	4	4	4	68.7	Podn	212.3	256.6	178.1	242.7	180	180.3	149.8	173.4	215.8	213.94	179.825	35.6586	27.3082	31.2561	26.762
Q9R069	Basal cell adhesion molecule OS=Mus musculus OX=10090 GN=Bcam PE=1 SV=1	40	17	25	17	67.6	Bcam	2414	2585.8	2340.9	2500.6	2542.5	2134.3	2028.4	2217.8	2343.9	2476.76	2181.1	98.9654	133.364	86.747	130.697
P62743	AP-2 complex subunit sigma OS=Mus musculus OX=10090 GN=Ap2s1 PE=1 SV=1	8	1	1	1	17	Ap2s1	183.2	211.7	143.3	185.5	259.4	235.3	263.3	286.1	144.9	196.62	232.4	42.7654	61.9224	37.4855	60.684
Q8VBV3	Exosome complex component RRP4 OS=Mus musculus OX=10090 GN=Exosc2 PE=1 SV=1	2	1	1	1	32.6	Exosc2	162.8	160.2	99.8	151.6	211.3	187.2	203.3	189.5	129.8	157.14	177.45	39.6651	32.5526	34.768	31.9015
Q61335	B-cell receptor-associated protein 31 OS=Mus musculus OX=10090 GN=Bcap31 PE=1 SV=4	31	12	22	12	27.9	Bcap31	5857.7	6854.3	5982.6	6206.7	5197.3	5353.7	5519.5	4834.5	6590	6019.72	5574.43	599.059	737.251	525.099	722.506
Q9WV85	Nucleoside diphosphate kinase 3 OS=Mus musculus OX=10090 GN=Nme3 PE=1 SV=3	24	4	4	4	19.1	Nme3	230.4	257.7	187.8	217.9	267.1	235.5	279.5	244.2	266.2	232.18	256.35	31.8094	20.127	27.8822	19.7245
G5E829	Plasma membrane calcium-transporting ATPase 1 OS=Mus musculus OX=10090 GN=Atp2b1 PE=1 SV=1	8	8	10	4	134.7	Atp2b1	166	147	196.7	152.1	120.9	120.8	106	144	174.7	156.54	136.375	27.7635	29.9565	24.3358	29.3573
P35585	AP-1 complex subunit mu-1 OS=Mus musculus OX=10090 GN=Ap1m1 PE=1 SV=3	6	3	3	3	48.5	Ap1m1	560.8	516.1	497.1	514.1	483	485.9	457.8	476.7	528.7	514.22	487.275	29.3301	29.9918	25.709	29.392
Q9CQV8	14-3-3 protein beta/alpha OS=Mus musculus OX=10090 GN=Ywhab PE=1 SV=3	57	15	27	9	28.1	Ywhab	3102.6	3016	3350.2	2924	3052.8	2911.8	2861	2803.3	2756.1	3089.12	2833.05	159.902	67.7966	140.16	66.4407
P27612	Phospholipase A-2-activating protein OS=Mus musculus OX=10090 GN=Plaa PE=1 SV=4	9	5	5	5	87.2	Plaa	795.8	634.5	665.7	692.2	1122.9	933.5	815.2	1054.2	596.4	782.22	849.825	199.843	195.101	175.17	191.199
Q62009	Periostin OS=Mus musculus OX=10090 GN=Postn PE=1 SV=2	44	33	62	33	93.1	Postn	11195.9	13294	11986.9	16528.5	14132.9	19028.3	13960.3	29714.6	21822	13427.6	21131.3	2072.86	6582.7	1816.94	6451.05
Q9Z0H3	SWI/SNF-related matrix-associated actin-dependent regulator of chromatin subfamily B member 1 OS=Mus musculus OX=10090 GN=Smarcb1 PE=1 SV=1	3	1	1	1	44.1	Smarcb1	37.1	35.2	55.5	38.4	37.3	31	25	23.1	34.6	40.7	28.425	8.35314	5.31813	7.32185	5.21177
Q06890	Clusterin OS=Mus musculus OX=10090 GN=Clu PE=1 SV=1	28	11	15	11	51.6	Clu	2440.8	2355	2347.3	2445.1	2927	3339.6	2728	4031.4	2261.8	2503.04	3090.2	241.425	767.136	211.618	751.793
D3YZP9	Coiled-coil domain-containing protein 6 OS=Mus musculus OX=10090 GN=Ccdc6 PE=1 SV=1	7	3	3	3	52.9	Ccdc6	594.6	602.5	584.9	639.5	611.5	510.1	475.9	531.3	602.6	606.6	529.975	20.8454	53.5265	18.2718	52.456
Q8BFV2	PCI domain-containing protein 2 OS=Mus musculus OX=10090 GN=Pcid2 PE=1 SV=1	4	1	1	1	46.1	Pcid2	63.8	70.2	80.5	74.1	48.2	55.6	64	57.9	76.8	67.36	63.575	12.3078	9.50241	10.7883	9.31236
P21614	Vitamin D-binding protein OS=Mus musculus OX=10090 GN=Gc PE=1 SV=2	44	16	21	16	53.6	Gc	4919.1	2786	4960.2	3680.9	1792.2	3328.3	1741.4	2806.4	3985.2	3627.68	2965.32	1371.46	947.83	1202.14	928.873
Q9R0M4	Podocalyxin OS=Mus musculus OX=10090 GN=Podxl PE=1 SV=2	1	1	1	1	53.4	Podxl	73.3	76.5	70.2	71.1	130.2	97.7	132.3	96.2	57.8	84.26	96	25.7958	30.4404	22.611	29.8316
Q8BGH2	Sorting and assembly machinery component 50 homolog OS=Mus musculus OX=10090 GN=Samm50 PE=1 SV=1	5	2	3	2	51.8	Samm50	416.2	452.8	300.8	400.9	410.2	589.4	674	439.6	447.5	396.18	537.625	56.8393	114.032	49.8218	111.752
Q9Z0R4	Intersectin-1 OS=Mus musculus OX=10090 GN=Itsn1 PE=1 SV=2	3	5	5	5	194.2	Itsn1	486	476.7	509.7	497.9	442.9	442.9	384.3	446.1	516.1	482.64	447.35	25.4507	53.9235	22.3085	52.845
O54988	STE20-like serine/threonine-protein kinase OS=Mus musculus OX=10090 GN=Slk PE=1 SV=2	2	3	3	3	141.4	Slk	298.3	280.7	282	269.6	307.3	339.5	399.3	286.4	301.4	287.58	331.65	15.0462	50.3348	13.1885	49.3281
P56393	Cytochrome c oxidase subunit 7B, mitochondrial OS=Mus musculus OX=10090 GN=Cox7b PE=3 SV=1	10	1	1	1	9	Cox7b	140.9	84.5	190.5	162.1	170.7	218.6	348.5	182.7	189.4	149.74	234.8	40.5829	77.3858	35.5724	75.8381
P63001	Ras-related C3 botulinum toxin substrate 1 OS=Mus musculus OX=10090 GN=Rac1 PE=1 SV=1	11	3	5	3	21.4	Rac1	2417.1	2171	2015	2193.9	2103.7	2045.8	1869.4	2013.1	1981.6	2180.14	1977.47	149.614	76.6696	131.142	75.1362
Q91Y44	Bromodomain testis-specific protein OS=Mus musculus OX=10090 GN=Brdt PE=1 SV=3	1	1	1	1	107.2	Brdt	550.9	183.1	296.7	217.9	82.7	97.6	106.7	85	196.5	266.26	121.45	176.702	50.8183	154.887	49.8019
P37040	NADPH--cytochrome P450 reductase OS=Mus musculus OX=10090 GN=Por PE=1 SV=2	24	13	14	13	77	Por	2554.2	3049.2	2333.6	2635.5	3088.1	2906.1	3482.8	2782.2	2876.3	2732.12	3011.85	326.753	318.376	286.412	312.009
Q9ES28	Rho guanine nucleotide exchange factor 7 OS=Mus musculus OX=10090 GN=Arhgef7 PE=1 SV=2	3	2	3	2	97	Arhgef7	168.2	173.5	159.8	185.7	159.9	145.8	142	163.8	171.8	169.42	155.85	10.7975	14.2645	9.46447	13.9792
P40124	Adenylyl cyclase-associated protein 1 OS=Mus musculus OX=10090 GN=Cap1 PE=1 SV=4	32	14	26	14	51.5	Cap1	6177.5	6831.6	5639.7	6127.6	6049	5607.8	4957.9	5786.9	5530	6165.08	5470.65	428.75	358.357	375.816	351.19
Q9R0N0	Galactokinase OS=Mus musculus OX=10090 GN=Galk1 PE=1 SV=2	19	6	6	6	42.3	Galk1	792	756.5	587.6	701.7	640.7	656.3	515.6	612	590.2	695.7	593.525	83.242	58.7803	72.9649	57.6047
Q9D1Q6	Endoplasmic reticulum resident protein 44 OS=Mus musculus OX=10090 GN=Erp44 PE=1 SV=1	15	5	8	4	46.8	Erp44	455.8	568.7	608.3	489.7	424.5	454.2	431.4	436.2	491.5	509.4	453.325	77.0824	27.2768	67.5657	26.7312
Q9Z2I8	Succinate--CoA ligase [GDP-forming] subunit beta, mitochondrial OS=Mus musculus OX=10090 GN=Suclg2 PE=1 SV=3	29	11	15	11	46.8	Suclg2	1278	1251.2	1140.8	1255.4	1458.6	1617	1762.6	1372.6	1127.6	1276.8	1469.95	114.741	279.254	100.575	273.669
Q9CQJ8	NADH dehydrogenase [ubiquinone] 1 beta subcomplex subunit 9 OS=Mus musculus OX=10090 GN=Ndufb9 PE=1 SV=3	32	3	5	3	22	Ndufb9	347.5	360.3	395.3	351.9	447.3	654.8	1017.5	453.5	451.8	380.46	644.4	41.8219	266.364	36.6585	261.037
Q8BWM0	Prostaglandin E synthase 2 OS=Mus musculus OX=10090 GN=Ptges2 PE=1 SV=3	2	1	1	1	43.3	Ptges2	15.5	12.5	33.8	19.6	28.8	22.8	42	31.5	34	22.04	32.575	8.99628	7.90712	7.88558	7.74897
Q9ER00	Syntaxin-12 OS=Mus musculus OX=10090 GN=Stx12 PE=1 SV=1	12	3	3	3	31.2	Stx12	181	200.4	175.6	198.5	235.3	204.7	213.4	206.1	184.5	198.16	202.175	23.3877	12.3853	20.5002	12.1376
Q14DH7	Acyl-CoA synthetase short-chain family member 3, mitochondrial OS=Mus musculus OX=10090 GN=Acss3 PE=1 SV=2	2	1	1	1	74.5	Acss3	80.5	77.9	118	81.8	140.1	157	299.4	92.4	141.1	99.66	172.475	27.9792	88.9678	24.5248	87.1885
P60335	Poly(rC)-binding protein 1 OS=Mus musculus OX=10090 GN=Pcbp1 PE=1 SV=1	29	7	10	4	37.5	Pcbp1	2045.6	1973.1	1894.9	1992.2	1808.8	1901.6	1685.8	1953.7	1948.8	1942.92	1872.47	92.4346	126.648	81.0225	124.115
O88712	C-terminal-binding protein 1 OS=Mus musculus OX=10090 GN=Ctbp1 PE=1 SV=2	6	3	3	1	47.7	Ctbp1	82.7	106.4	87	120	98.2	124	116.3	153.3	123.6	98.86	129.3	15.0499	16.3868	13.1918	16.059
P07758	Alpha-1-antitrypsin 1-1 OS=Mus musculus OX=10090 GN=Serpina1a PE=1 SV=4	36	16	45	4	46	Serpina1a; Serpina1d	11064.8	6216.5	11453.4	8356.3	4207.8	7325.4	3805.9	5960.6	9355	8259.76	6611.73	3109.27	2333.2	2725.39	2286.54
Q9DBP5	UMP-CMP kinase OS=Mus musculus OX=10090 GN=Cmpk1 PE=1 SV=1	37	6	8	6	22.2	Cmpk1	1263.8	1287	1112	1277.7	1203.8	1098.3	967.5	1038.5	1238.2	1228.86	1085.62	72.9223	114.912	63.9193	112.613
Q8R054	Sushi repeat-containing protein SRPX2 OS=Mus musculus OX=10090 GN=Srpx2 PE=1 SV=2	5	2	2	2	53.1	Srpx2	161.9	216.6	237.5	207.6	119.4	138.2	89.4	151.8	239.3	188.6	154.675	47.5335	62.4551	41.665	61.206
P61924	Coatomer subunit zeta-1 OS=Mus musculus OX=10090 GN=Copz1 PE=1 SV=1	27	3	4	3	20.2	Copz1	597.1	579.2	439.6	561.2	457.8	503.8	411.5	449.1	480.8	526.98	461.3	72.8627	40.064	63.867	39.2628
Q8BH59	Calcium-binding mitochondrial carrier protein Aralar1 OS=Mus musculus OX=10090 GN=Slc25a12 PE=1 SV=1	7	4	4	4	74.5	Slc25a12	1026.8	1040.5	992	1032.5	895.5	778.6	778.1	861.1	1120.8	997.46	884.65	59.9307	162.194	52.5315	158.95
Q8CGF7	Transcription elongation regulator 1 OS=Mus musculus OX=10090 GN=Tcerg1 PE=1 SV=2	4	4	5	4	123.7	Tcerg1	647.7	610.8	793.8	632.9	523.7	567.3	544.7	532.6	682.5	641.78	581.775	97.6302	68.6726	85.5766	67.2992
P61750	ADP-ribosylation factor 4 OS=Mus musculus OX=10090 GN=Arf4 PE=1 SV=2	25	3	5	2	20.4	Arf4	700.9	706.5	638.3	681.3	677.5	667.1	598.3	611.7	644.3	680.9	630.35	26.8414	31.1993	23.5275	30.5753
P70335	Rho-associated protein kinase 1 OS=Mus musculus OX=10090 GN=Rock1 PE=1 SV=1	24	28	32	27	158.1	Rock1	4073.7	4181.9	3464.3	3960.4	3540.5	3660.3	3108.2	3762.3	3596.6	3844.16	3531.85	322.789	290.562	282.937	284.751
P07214	SPARC OS=Mus musculus OX=10090 GN=Sparc PE=1 SV=1	37	9	9	9	34.4	Sparc	1657.6	1948.9	1447.5	1583.6	1411.2	1479	1300.8	1450.8	1411.7	1609.76	1410.58	214.326	78.2131	187.865	76.6488
Q9CQ75	NADH dehydrogenase [ubiquinone] 1 alpha subcomplex subunit 2 OS=Mus musculus OX=10090 GN=Ndufa2 PE=1 SV=3	29	3	5	3	10.9	Ndufa2	238	190.3	341.6	222.1	291.5	358.9	543.5	266.6	346.4	256.7	378.85	59.9476	117.133	52.5464	114.791
Q9Z172	Small ubiquitin-related modifier 3 OS=Mus musculus OX=10090 GN=Sumo3 PE=1 SV=1	25	3	4	1	12.4	Sumo3	2373.1	2078.6	2726.2	2184.3	2162.5	1825.8	1819	1952.1	2248.9	2304.94	1961.45	258.93	201.17	226.962	197.146
Q921M7	Protein FAM49B OS=Mus musculus OX=10090 GN=Fam49b PE=1 SV=1	10	3	3	3	36.8	Fam49b	166.1	152.6	207.7	173.7	145.4	128.1	123.9	141.1	183.7	169.1	144.2	24.2593	27.3323	21.2642	26.7856
P07309	Transthyretin OS=Mus musculus OX=10090 GN=Ttr PE=1 SV=1	35	8	14	8	15.8	Ttr	5982.8	3197.2	5851.1	4279	2274.3	3660.4	2010.8	3730.6	4390.8	4316.88	3448.15	1624.53	1013.15	1423.96	992.883
Q9CPQ1	Cytochrome c oxidase subunit 6C OS=Mus musculus OX=10090 GN=Cox6c PE=1 SV=3	28	4	6	4	8.5	Cox6c	1143.5	975.8	1390.1	1065.7	1202.2	2007.1	2744.2	1240.3	1611.2	1155.46	1900.7	156.3	643.623	137.003	630.751
O35098	Dihydropyrimidinase-related protein 4 OS=Mus musculus OX=10090 GN=Dpysl4 PE=1 SV=1	3	1	1	1	61.9	Dpysl4	119.7	123	126.3	129.1	91.4	101.9	88.2	97.6	140.9	117.9	107.15	15.2274	23.2159	13.3474	22.7516
O35143	ATPase inhibitor, mitochondrial OS=Mus musculus OX=10090 GN=Atpif1 PE=1 SV=2	16	3	3	3	12.2	Atpif1	426.4	517.2	346.6	428.9	643.9	468	594.8	605	396.5	472.6	516.075	113.196	101.184	99.2203	99.1604
Q8R016	Bleomycin hydrolase OS=Mus musculus OX=10090 GN=Blmh PE=1 SV=1	11	4	5	4	52.5	Blmh	696.4	636.4	396.9	561.4	1213.2	966.9	946.2	1144.5	316.9	700.86	843.625	307.615	362.254	269.636	355.009
A2AN08	E3 ubiquitin-protein ligase UBR4 OS=Mus musculus OX=10090 GN=Ubr4 PE=1 SV=1	1	3	3	3	571.9	Ubr4	63.2	57.9	79.1	64.5	57.2	48.9	38.9	49.5	70.3	64.38	51.9	8.82649	13.1949	7.73676	12.931
Q9D7J9	Enoyl-CoA hydratase domain-containing protein 3, mitochondrial OS=Mus musculus OX=10090 GN=Echdc3 PE=1 SV=1	4	1	1	1	32.4	Echdc3	121.6	130.4	97.3	124.4	141	177.5	151.5	144.6	107.1	122.94	145.175	16.1489	29.0686	14.1552	28.4872
P61021	Ras-related protein Rab-5B OS=Mus musculus OX=10090 GN=Rab5b PE=1 SV=1	36	5	7	3	23.7	Rab5b	151.5	142.9	184.5	140.9	133.4	128.4	122.3	121	151.3	150.64	130.75	19.9952	14.0747	17.5266	13.7932
Q9WVA2	Mitochondrial import inner membrane translocase subunit Tim8 A OS=Mus musculus OX=10090 GN=Timm8a1 PE=1 SV=1	11	1	1	1	11	Timm8a1	144.9	155	110.1	147	200.7	167.4	208.2	179.6	119.6	151.54	168.7	32.4448	36.9304	28.4391	36.1918
P61082	NEDD8-conjugating enzyme Ubc12 OS=Mus musculus OX=10090 GN=Ube2m PE=1 SV=1	22	4	6	4	20.9	Ube2m	1296.3	1322.4	1106.5	1242.3	1665.9	1473.9	1506.7	1567.9	1085	1326.68	1408.38	207.13	219.075	181.557	214.693
O35129	Prohibitin-2 OS=Mus musculus OX=10090 GN=Phb2 PE=1 SV=1	43	12	13	12	33.3	Phb2	2585.3	2467.8	2315.8	2386.8	2652.8	3272	4144.6	2498.6	2810.8	2481.7	3181.5	138.501	716.362	121.402	702.035
Q9CR68	Cytochrome b-c1 complex subunit Rieske, mitochondrial OS=Mus musculus OX=10090 GN=Uqcrfs1 PE=1 SV=1	18	7	15	7	29.3	Uqcrfs1	3354.6	2648.2	5408.3	3267.5	4309.8	5915.5	8909.5	3937.7	5496.9	3797.68	6064.9	1078.78	2078.6	945.594	2037.02
Q6IRU2	Tropomyosin alpha-4 chain OS=Mus musculus OX=10090 GN=Tpm4 PE=1 SV=3	53	23	35	12	28.5	Tpm4	3242.7	3021.7	4440.1	3251.4	3051.7	2500.6	2416.2	2430.8	3278.6	3401.52	2656.55	590.137	416.332	517.278	408.006
Q921S7	39S ribosomal protein L37, mitochondrial OS=Mus musculus OX=10090 GN=Mrpl37 PE=1 SV=1	5	2	2	2	48.3	Mrpl37	80.7	57.6	72.7	67.2	79.8	91.9	140.2	75.7	86.7	71.6	98.625	9.57366	28.5276	8.39168	27.957
Q9DBZ5	Eukaryotic translation initiation factor 3 subunit K OS=Mus musculus OX=10090 GN=Eif3k PE=1 SV=1	17	3	3	3	25.1	Eif3k	333.3	404.1	141.6	296.8	544.6	475.9	515	523.6	206.9	344.08	430.35	147.615	150.406	129.39	147.398
Q6WVG3	BTB/POZ domain-containing protein KCTD12 OS=Mus musculus OX=10090 GN=Kctd12 PE=1 SV=1	20	4	4	4	35.9	Kctd12	779.1	624.5	654.7	757.1	676	613.9	583.9	583.5	623	698.28	601.075	66.7659	20.4046	58.5229	19.9965
Q8K274	Ketosamine-3-kinase OS=Mus musculus OX=10090 GN=Fn3krp PE=1 SV=2	14	3	4	3	34.4	Fn3krp	687	691.5	769.4	864.9	703.6	639.2	572.6	646.4	712.1	743.28	642.575	75.6584	57.027	66.3175	55.8865
Q60675	Laminin subunit alpha-2 OS=Mus musculus OX=10090 GN=Lama2 PE=1 SV=2	9	21	23	21	343.6	Lama2	1207.3	1325.5	1220.5	1255.6	1247.5	1371.5	1434.7	1389.4	1784.6	1251.28	1495.05	45.889	194.857	40.2235	190.96
P24452	Macrophage-capping protein OS=Mus musculus OX=10090 GN=Capg PE=1 SV=2	18	5	6	5	39.2	Capg	1270.9	1000.8	1146.6	1067.2	1090.2	1049.7	829	972.7	950.2	1115.14	950.4	101.544	91.4618	89.0073	89.6326
P55002	Microfibrillar-associated protein 2 OS=Mus musculus OX=10090 GN=Mfap2 PE=2 SV=1	5	1	4	1	20.6	Mfap2	347.4	377.4	432.9	526.1	415.4	550.2	453.8	825.9	720.6	419.84	637.625	68.0628	167.1	59.6597	163.758
Q9WTI7	Unconventional myosin-Ic OS=Mus musculus OX=10090 GN=Myo1c PE=1 SV=2	29	33	51	32	121.9	Myo1c	11634.8	12304.4	10256.7	11279.1	10533.2	10285.9	10174.2	10362.5	10478.4	11201.6	10325.2	829.07	128.072	726.712	125.51
P48774	Glutathione S-transferase Mu 5 OS=Mus musculus OX=10090 GN=Gstm5 PE=1 SV=1	13	3	4	1	26.6	Gstm5	220.4	209.3	104.3	179.6	89.3	146.2	76.3	98.5	169	160.58	122.5	60.3368	42.5612	52.8875	41.71
Q9CQQ8	U6 snRNA-associated Sm-like protein LSm7 OS=Mus musculus OX=10090 GN=Lsm7 PE=1 SV=1	9	1	1	1	11.6	Lsm7	266.6	291	346.4	296.4	244.8	233.6	250.5	275.5	296.2	289.04	263.95	38.1081	27.5408	33.4032	26.99
Q91VH2	Sorting nexin-9 OS=Mus musculus OX=10090 GN=Snx9 PE=1 SV=1	9	3	4	3	66.5	Snx9	923.1	1097	873.5	967.8	872.7	924.4	802.6	893.1	772.2	946.82	848.075	92.7718	72.2905	81.3181	70.8447
Q6ZQ58	La-related protein 1 OS=Mus musculus OX=10090 GN=Larp1 PE=1 SV=3	2	1	1	1	121.1	Larp1	88.1	94.5	47.4	88.7	124.7	114.1	124.5	102.5	72.2	88.68	103.325	27.5485	22.6121	24.1474	22.1599
Q9Z0F8	Disintegrin and metalloproteinase domain-containing protein 17 OS=Mus musculus OX=10090 GN=Adam17 PE=1 SV=3	1	1	1	1	93	Adam17	74.3	79	69.4	75.3	59.1	67	62.2	64.2	80	71.42	68.35	7.69201	8.01228	6.74234	7.85204
Q9JK81	UPF0160 protein MYG1, mitochondrial OS=Mus musculus OX=10090 GN=Myg1 PE=1 SV=1	8	2	2	2	42.7	Myg1	126.8	129.5	133.5	138.6	122.3	122.6	107.6	114.3	138	130.14	120.625	6.24284	13.1079	5.47209	12.8457
Q7M6Y3	Phosphatidylinositol-binding clathrin assembly protein OS=Mus musculus OX=10090 GN=Picalm PE=1 SV=1	15	9	9	9	71.5	Picalm	1886.8	2081	1504	1845.6	2607.3	2200.9	2414.9	2606.2	1541.8	1984.94	2190.95	405.25	463.35	355.217	454.083
Q3TJZ6	Protein FAM98A OS=Mus musculus OX=10090 GN=Fam98a PE=1 SV=1	7	2	2	2	55	Fam98a	121.3	160.2	97.7	157.2	216.9	173.7	215.8	210.2	104	150.66	175.925	45.2446	51.4553	39.6586	50.4262
Q6PGL7	WASH complex subunit 2 OS=Mus musculus OX=10090 GN=Washc2 PE=1 SV=1	2	2	2	2	145.2	D6Wsu116e; Fam21; Washc2	263.5	261.1	283.9	273.3	325.2	287.9	276	366.1	279.8	281.4	302.45	26.0902	42.7226	22.8691	41.8681
Q91YW3	DnaJ homolog subfamily C member 3 OS=Mus musculus OX=10090 GN=Dnajc3 PE=1 SV=1	24	9	11	9	57.4	Dnajc3	1479.9	1694.4	1122.4	1561.9	2113.1	1763.2	1838.8	1924.3	1349.3	1594.34	1718.9	359.166	255.037	314.823	249.936
P51660	Peroxisomal multifunctional enzyme type 2 OS=Mus musculus OX=10090 GN=Hsd17b4 PE=1 SV=3	7	4	6	4	79.4	Hsd17b4	555.6	649.2	562.8	641.4	652.5	689.5	802.3	566.9	771	612.3	707.425	48.7073	105.058	42.6938	102.957
P61982	14-3-3 protein gamma OS=Mus musculus OX=10090 GN=Ywhag PE=1 SV=2	47	12	20	7	28.3	Ywhag	2836.9	2681.5	2781.1	2572.6	2207.2	2649.6	2324.8	2021.4	2821.8	2615.86	2454.4	249.673	354.669	218.848	347.576
Q61554	Fibrillin-1 OS=Mus musculus OX=10090 GN=Fbn1 PE=1 SV=2	42	95	187	95	312.1	Fbn1	20163.7	24933.2	25453.7	30723.8	25293	30647.8	27505.1	44524.7	39615.2	25313.5	35573.2	3740.2	7870.22	3278.43	7712.81
Q9CPU2	NADH dehydrogenase [ubiquinone] 1 beta subcomplex subunit 2, mitochondrial OS=Mus musculus OX=10090 GN=Ndufb2 PE=1 SV=1	9	2	2	2	12	Ndufb2	144.9	131.9	238.7	144.2	278.5	281.9	569.2	224.6	189.4	187.64	316.275	66.4894	172.872	58.2805	169.415
Q99MK8	Beta-adrenergic receptor kinase 1 OS=Mus musculus OX=10090 GN=Grk2 PE=1 SV=2	3	1	1	1	79.6	Adrbk1; Grk2	42.8	51.4	39.8	42.9	40.5	36.3	41.7	41	29	43.48	37	4.63541	5.84751	4.06311	5.73056
Q61001	Laminin subunit alpha-5 OS=Mus musculus OX=10090 GN=Lama5 PE=1 SV=4	11	29	37	29	403.8	Lama5	1804	2637.4	3098.7	3364.1	2963.4	3613.3	2755.3	5048.5	4514.1	2773.52	3982.8	601.888	1010.16	527.578	989.959
Q8BSL7	ADP-ribosylation factor 2 OS=Mus musculus OX=10090 GN=Arf2 PE=1 SV=2	36	5	7	1	20.7	Arf2	214.8	178.7	117.8	213.9	94.3	144	83.4	115.6	187.3	163.9	132.575	55.4058	44.0896	48.5653	43.2078
P29699	Alpha-2-HS-glycoprotein OS=Mus musculus OX=10090 GN=Ahsg PE=1 SV=1	30	9	12	9	37.3	Ahsg	4822.3	2828.3	4796.8	3644.4	2110.2	3516.6	1733.4	2901.6	3845.7	3640.4	2999.32	1197.41	930.24	1049.58	911.635
P22599	Alpha-1-antitrypsin 1-2 OS=Mus musculus OX=10090 GN=Serpina1b PE=1 SV=2	32	15	45	2	45.9	Serpina1b	1324.2	810.9	981	979.5	1503.2	1989.7	1320.1	2034.5	775.2	1119.76	1529.88	284.229	599.896	249.137	587.898
Q8VEE1	LIM and cysteine-rich domains protein 1 OS=Mus musculus OX=10090 GN=Lmcd1 PE=1 SV=1	30	12	18	12	41	Lmcd1	3084.3	3942.5	2314	2961.2	4613	3985.6	4571.5	4724.7	2496.7	3383	3944.62	899.422	1016.47	788.378	996.144
Q9Z1E4	Glycogen [starch] synthase, muscle OS=Mus musculus OX=10090 GN=Gys1 PE=1 SV=2	9	3	3	3	83.9	Gys1	89.5	89.4	130	81.9	121.6	147.2	184.2	82.2	142.6	102.48	139.05	21.7142	42.2274	19.0333	41.3829
Q60960	Importin subunit alpha-5 OS=Mus musculus OX=10090 GN=Kpna1 PE=1 SV=2	9	4	4	2	60.1	Kpna1	262.6	308.8	257.6	278.8	352.8	298.8	320	333.2	262	292.12	303.5	39.3725	31.0842	34.5115	30.4625
Q9CXI5	Mesencephalic astrocyte-derived neurotrophic factor OS=Mus musculus OX=10090 GN=Manf PE=1 SV=1	22	4	5	4	20.4	Manf	187.6	220.9	189.7	256.4	276	234.9	248.6	271.8	224.7	226.12	245	39.5043	20.374	34.627	19.9665
Q07113	Cation-independent mannose-6-phosphate receptor OS=Mus musculus OX=10090 GN=Igf2r PE=1 SV=1	2	4	4	4	273.6	Igf2r	358.5	399.2	388.4	423.5	313.5	338.4	276.4	316.3	432.8	376.62	340.975	42.3049	66.3758	37.0819	65.0483
Q9QUR7	Peptidyl-prolyl cis-trans isomerase NIMA-interacting 1 OS=Mus musculus OX=10090 GN=Pin1 PE=1 SV=1	21	2	2	2	18.4	Pin1	247.5	240.3	270	222.7	224.5	229.8	197.2	222.7	236.2	241	221.475	19.306	17.0969	16.9224	16.7549
Q8C522	Endonuclease domain-containing 1 protein OS=Mus musculus OX=10090 GN=Endod1 PE=1 SV=2	13	7	10	7	55.2	Endod1	1606.9	1981.4	1341.9	1790	1317.1	1386	1201	1358.5	1590	1607.46	1383.88	286.349	159.77	250.996	156.574
P63030	Mitochondrial pyruvate carrier 1 OS=Mus musculus OX=10090 GN=Mpc1 PE=1 SV=1	6	1	1	1	12.4	Mpc1	204.1	195.9	164.8	167.5	175.8	338	497	242.9	245.2	181.62	330.775	17.5031	119.343	15.3421	116.956
O08999	Latent-transforming growth factor beta-binding protein 2 OS=Mus musculus OX=10090 GN=Ltbp2 PE=1 SV=2	7	9	9	9	195.7	Ltbp2	428.6	472	399	452.3	427	586.9	499.4	762.7	513.4	435.78	590.6	27.6867	120.981	24.2684	118.562
Q9JM76	Actin-related protein 2/3 complex subunit 3 OS=Mus musculus OX=10090 GN=Arpc3 PE=1 SV=3	19	4	8	4	20.5	Arpc3	1270.2	1246.9	547.4	1163.2	1957.8	1671.7	1785.1	1891.6	687.2	1237.1	1508.9	500.437	555.11	438.652	544.008
P19536	Cytochrome c oxidase subunit 5B, mitochondrial OS=Mus musculus OX=10090 GN=Cox5b PE=1 SV=1	36	7	12	7	13.8	Cox5b	2723.3	2196.5	3885.9	2501.8	3219.5	4704.5	6726.9	3072.3	3732.7	2905.4	4559.1	663.067	1593.11	581.204	1561.25
P05202	Aspartate aminotransferase, mitochondrial OS=Mus musculus OX=10090 GN=Got2 PE=1 SV=1	23	11	19	11	47.4	Got2	5458.9	5456.1	4814.5	5256.5	5081.3	4776.4	4657.1	5068.5	4920.7	5213.46	4855.68	272.765	178.175	239.089	174.612
Q8VCJ6	Mas-related G-protein coupled receptor member F OS=Mus musculus OX=10090 GN=Mrgprf PE=2 SV=1	3	1	1	1	38.5	Mrgprf	91.7	99.4	77.9	80.9	81.1	78.1	66.1	83.2	71.4	86.2	74.7	9.0482	7.498	7.9311	7.34804
Q8R3S6	Exocyst complex component 1 OS=Mus musculus OX=10090 GN=Exoc1 PE=1 SV=4	2	2	2	2	101.8	Exoc1	121	145.1	104.1	121.2	204.3	149.5	177.8	192.7	95.6	139.14	153.9	39.243	42.7976	34.398	41.9416
Q9D0M3	Cytochrome c1, heme protein, mitochondrial OS=Mus musculus OX=10090 GN=Cyc1 PE=1 SV=1	16	3	10	3	35.3	Cyc1	486.6	544	573.3	588.6	824.5	1265.6	1764.5	894.6	392.8	603.4	1079.38	129.596	580.116	113.596	568.513
Q9QYR6	Microtubule-associated protein 1A OS=Mus musculus OX=10090 GN=Map1a PE=1 SV=2	12	22	25	21	300	Map1a; Mtap1a	1707.2	1884.3	1745	1681.2	1687.7	1612.1	1350	1647.8	1723.5	1741.08	1583.35	83.8305	162.352	73.4807	159.105
Q6NZC7	SEC23-interacting protein OS=Mus musculus OX=10090 GN=Sec23ip PE=1 SV=2	6	6	6	5	110.7	Sec23ip	591.4	666.6	577	629.6	561.8	534.1	490	567.9	636.3	605.28	557.075	42.528	61.7	37.2774	60.466
Q69Z99	Zinc finger protein 512 OS=Mus musculus OX=10090 GN=Znf512 PE=2 SV=2	3	1	1	1	63.9	Zfp512	48.1	43.5	59.8	47.2	45.2	41.6	41	40.1	40.5	48.76	40.8	6.42441	0.648074	5.63124	0.635113
Q9D8E6	60S ribosomal protein L4 OS=Mus musculus OX=10090 GN=Rpl4 PE=1 SV=3	16	9	10	9	47.1	Rpl4	1323.9	1501.4	1237.7	1348.8	1474.4	1532.6	1490.9	1460.9	1423.9	1377.24	1477.07	109.523	46.0556	96.0012	45.1345
Q91VR8	Protein BRICK1 OS=Mus musculus OX=10090 GN=Brk1 PE=1 SV=1	11	1	2	1	8.8	Brk1	111.3	88.9	102.9	94.3	95.2	96.7	79.7	72.3	89.6	98.52	84.575	8.71619	10.7503	7.64008	10.5353
P62311	U6 snRNA-associated Sm-like protein LSm3 OS=Mus musculus OX=10090 GN=Lsm3 PE=1 SV=2	14	1	1	1	11.8	Lsm3	58.2	54.8	134	72.5	17.1	28.1	8.7	9.8	100.3	67.32	36.725	42.5295	43.3071	37.2787	42.441
P10107	Annexin A1 OS=Mus musculus OX=10090 GN=Anxa1 PE=1 SV=2	45	17	35	16	38.7	Anxa1	7330	7255.6	5716.3	7198.9	5936.3	6357.1	5466.2	6204.9	6074	6687.42	6025.55	791.297	390.432	693.603	382.623
Q64524	Histone H2B type 2-E OS=Mus musculus OX=10090 GN=Hist2h2be PE=1 SV=3	50	7	16	1	14	Hist2h2be	228.9	236.1	244.9	189.7	197.8	185.1	185.1	204.9	214.9	219.48	197.5	24.3311	14.8889	21.3271	14.5911
P13595	Neural cell adhesion molecule 1 OS=Mus musculus OX=10090 GN=Ncam1 PE=1 SV=3	19	17	21	17	119.4	Ncam1	6639.2	6765.1	5841.4	6472.3	4643	5178.2	4797.6	5995.3	6962.4	6072.2	5733.38	874.294	959.688	766.353	940.494
P43024	Cytochrome c oxidase subunit 6A1, mitochondrial OS=Mus musculus OX=10090 GN=Cox6a1 PE=1 SV=2	42	3	4	3	12.3	Cox6a1	308.2	313.8	399.8	318.8	358.1	586.6	868.6	402.6	425.5	339.74	570.825	38.8923	214.738	34.0906	210.444
Q9EQC5	N-terminal kinase-like protein OS=Mus musculus OX=10090 GN=Scyl1 PE=1 SV=1	1	1	1	1	89.1	Scyl1	85.2	86	98.8	68.2	79.4	70.4	54.5	69.6	76	83.52	67.625	11.1145	9.20159	9.74228	9.01755
P49935	Pro-cathepsin H OS=Mus musculus OX=10090 GN=Ctsh PE=1 SV=2	13	3	3	3	37.1	Ctsh	351.9	410.5	333.6	363	397.7	286.9	261.5	316.1	298.4	371.34	290.725	32.0161	22.8876	28.0634	22.4299
Q9DB05	Alpha-soluble NSF attachment protein OS=Mus musculus OX=10090 GN=Napa PE=1 SV=1	17	4	4	4	33.2	Napa	290.5	284.4	257.4	273.1	376.9	286.1	361.1	307.5	268.7	296.46	305.85	46.6983	40.106	40.9329	39.3039
P62843	40S ribosomal protein S15 OS=Mus musculus OX=10090 GN=Rps15 PE=1 SV=2	8	1	1	1	17	Rps15	52.5	61	58	58.4	72.1	64	67.6	94.2	55.9	60.4	70.425	7.23568	16.588	6.34235	16.2563
P17182	Alpha-enolase OS=Mus musculus OX=10090 GN=Eno1 PE=1 SV=3	48	24	66	22	47.1	Eno1; Gm5506; Eno1b	14420.5	13637.6	13530.1	12584.3	14906	16389.1	15988.7	13739.6	13309.4	13815.7	14856.7	892.212	1556.89	782.058	1525.75
Q80W22	Threonine synthase-like 2 OS=Mus musculus OX=10090 GN=Thnsl2 PE=1 SV=1	4	1	1	1	54.2	Thnsl2	16.3	16.6	15.9	17.6	27.7	18.1	19.9	23.5	15.6	18.82	19.275	5.0037	3.32303	4.38594	3.25657
P31786	Acyl-CoA-binding protein OS=Mus musculus OX=10090 GN=Dbi PE=1 SV=2	54	5	9	5	10	Dbi	3879.2	2032	5207	2277.1	1097.9	1580.6	1018.2	769.3	3651.2	2898.64	1754.83	1633.25	1309	1431.61	1282.82
Q6NSR8	Probable aminopeptidase NPEPL1 OS=Mus musculus OX=10090 GN=Npepl1 PE=1 SV=1	2	1	1	1	55.9	Npepl1	88.1	92.8	87.2	95.6	68.4	82.6	81.6	73.9	97.3	86.42	83.85	10.6434	9.77292	9.32935	9.57746
E9Q634	Unconventional myosin-Ie OS=Mus musculus OX=10090 GN=Myo1e PE=1 SV=1	1	1	1	1	126.7	Myo1e	168.6	164.3	141.8	159.9	134.9	135.1	114.1	142	169	153.9	140.05	14.728	22.6555	12.9097	22.2024
P47880	Insulin-like growth factor-binding protein 6 OS=Mus musculus OX=10090 GN=Igfbp6 PE=2 SV=2	4	1	1	1	25.3	Igfbp6	61.1	73.4	41.2	66.6	85.4	98.1	90.4	169.3	55	65.54	103.2	16.3514	47.8968	14.3326	46.9388
P20065	Thymosin beta-4 OS=Mus musculus OX=10090 GN=Tmsb4x PE=1 SV=1	50	8	14	5	5.7	Tmsb4x	3765	3893.9	1658	3082.4	6423	4704.7	4989.5	5397.9	2099.4	3764.46	4297.88	1731.11	1493.01	1517.38	1463.15
P47915	60S ribosomal protein L29 OS=Mus musculus OX=10090 GN=Rpl29 PE=1 SV=2	16	3	5	3	17.6	Rpl29; Gm8210	1557.8	1664	1733.2	1418.5	1921.4	1773	1987.3	1572.4	1660.5	1658.98	1748.3	188.723	179.24	165.423	175.655
Q8CG03	cGMP-specific 3',5'-cyclic phosphodiesterase OS=Mus musculus OX=10090 GN=Pde5a PE=1 SV=2	3	2	2	2	98.3	Pde5a	87.1	96.7	108.9	101.8	74.9	77.7	64.5	70.4	113.7	93.88	81.575	13.2522	22.0867	11.6161	21.645
Q9CPY7	Cytosol aminopeptidase OS=Mus musculus OX=10090 GN=Lap3 PE=1 SV=3	24	9	9	9	56.1	Lap3	1022.7	941.5	997.5	1051.3	1099.6	1022.8	1120.4	1020.1	1040.8	1022.52	1051.02	59.076	47.1538	51.7824	46.2107
Q9CQT1	Methylthioribose-1-phosphate isomerase OS=Mus musculus OX=10090 GN=Mri1 PE=1 SV=1	9	2	2	2	39.4	Mri1	46.9	46.2	25.5	40.7	59	54.9	50.9	53.1	38.5	43.66	49.35	12.1533	7.41597	10.6528	7.26765
Q99P87	Resistin OS=Mus musculus OX=10090 GN=Retn PE=1 SV=1	6	1	1	1	12.5	Retn	159.5	209.8	265.2	172.4	174	126.1	100.3	108.5	209.2	196.18	136.025	42.8723	49.9566	37.5792	48.9575
Q505D7	Optic atrophy 3 protein homolog OS=Mus musculus OX=10090 GN=Opa3 PE=1 SV=1	7	1	1	1	20.1	Opa3	25.5	25.8	26.3	32.1	30.9	39.8	70.8	34.8	34.9	28.12	45.075	3.12762	17.3081	2.74148	16.9619
Q8CEC0	Nuclear pore complex protein Nup88 OS=Mus musculus OX=10090 GN=Nup88 PE=1 SV=1	3	1	1	1	84.9	Nup88	36.8	32.8	32.9	30.8	31.6	31.3	28.6	29.9	31.4	32.98	30.3	2.30695	1.32413	2.02213	1.29765
Q9ERG2	Striatin-3 OS=Mus musculus OX=10090 GN=Strn3 PE=1 SV=1	6	4	5	4	87.1	Strn3	323.8	341.5	227.5	299.8	537	374.8	438.9	419.7	236.1	345.92	367.375	115.294	91.546	101.06	89.715
Q9D7N3	28S ribosomal protein S9, mitochondrial OS=Mus musculus OX=10090 GN=Mrps9 PE=1 SV=3	7	2	2	2	44.9	Mrps9	52.6	49.2	84.7	51.4	69.4	76.2	122.2	77.8	70	61.46	86.55	15.2738	24.0035	13.388	23.5235
Q3TXS7	26S proteasome non-ATPase regulatory subunit 1 OS=Mus musculus OX=10090 GN=Psmd1 PE=1 SV=1	10	9	9	9	105.7	Psmd1	1505.6	1596.5	994.6	1518.5	2137.7	1739	1991.1	1987.4	1165.4	1550.58	1720.72	405.889	388.561	355.778	380.789
P39054	Dynamin-2 OS=Mus musculus OX=10090 GN=Dnm2 PE=1 SV=2	11	6	6	6	98.1	Dnm2	856.7	881.8	495	832.2	1118	923.5	1024.6	1072.4	745	836.74	941.375	222.678	144.887	195.186	141.989
Q9R0H0	Peroxisomal acyl-coenzyme A oxidase 1 OS=Mus musculus OX=10090 GN=Acox1 PE=1 SV=5	9	6	6	6	74.6	Acox1	799.2	875.2	913.1	981.5	1160.9	1109.5	1557.3	803.8	1061.8	945.98	1133.1	137.011	313.063	120.095	306.801
Q62093	Serine/arginine-rich splicing factor 2 OS=Mus musculus OX=10090 GN=Srsf2 PE=1 SV=4	20	4	6	4	25.5	Srsf2	847.3	764	741	737.8	701.5	747.8	706.5	705.1	722.5	758.32	720.475	54.5419	19.8532	47.8081	19.4561
Q9CQ92	Mitochondrial fission 1 protein OS=Mus musculus OX=10090 GN=Fis1 PE=1 SV=1	9	2	2	2	17	Fis1	1113.7	1016.5	1584.3	1002.1	762	766.1	853.6	784	1198.7	1095.72	900.6	302.26	202.286	264.942	198.24
Q8VEM8	Phosphate carrier protein, mitochondrial OS=Mus musculus OX=10090 GN=Slc25a3 PE=1 SV=1	19	9	12	9	39.6	Slc25a3	3047.3	3120.4	2092.2	2808.5	3709.4	3448	4243.3	3505.4	2389.8	2955.56	3396.62	585.423	762.677	513.146	747.423
Q9Z1M8	Protein Red OS=Mus musculus OX=10090 GN=Ik PE=1 SV=2	1	1	1	1	65.6	Ik	55.7	58.2	74.1	52.5	52.6	58.5	44.6	44.5	47.4	58.62	48.75	8.97257	6.63752	7.8648	6.50477
P70697	Uroporphyrinogen decarboxylase OS=Mus musculus OX=10090 GN=Urod PE=1 SV=2	5	1	1	1	40.7	Urod	139.9	141.1	73.1	132.6	196.3	195.1	181.1	189.5	86.2	136.6	162.975	43.7135	51.5057	38.3166	50.4756
Q91WK5	Glycine cleavage system H protein, mitochondrial OS=Mus musculus OX=10090 GN=Gcsh PE=1 SV=2	12	1	2	1	18.6	Gcsh	17.3	17.6	14.9	15.8	22.9	18.6	30.7	19.7	15.8	17.7	21.2	3.10886	6.54268	2.72503	6.41183
Q8VDD5	Myosin-9 OS=Mus musculus OX=10090 GN=Myh9 PE=1 SV=4	47	96	202	72	226.2	Myh9	18019.7	17112.4	21602.8	19786.1	18913.1	15346.2	15375.4	16097.1	18398.1	19086.8	16304.2	1723.83	1438.49	1511.01	1409.72
E9Q7G0	Nuclear mitotic apparatus protein 1 OS=Mus musculus OX=10090 GN=Numa1 PE=1 SV=1	16	26	27	26	235.5	Numa1	2324.6	2286.9	2044.8	2350.4	2574.9	2485.3	2505.4	2709.4	2099.8	2316.32	2449.98	188.867	254.456	165.549	249.367
P12815	Programmed cell death protein 6 OS=Mus musculus OX=10090 GN=Pdcd6 PE=1 SV=2	17	3	3	3	21.9	Pdcd6	1042.5	1067.7	337.5	865.4	1427.5	1419.6	1465.5	1492.9	555.6	948.12	1233.4	397.716	452.877	348.613	443.82
P51885	Lumican OS=Mus musculus OX=10090 GN=Lum PE=1 SV=2	30	10	27	10	38.2	Lum	4976.8	5228	2741.5	4692.5	8160.2	6495.6	7075.2	7061.9	2908.6	5159.8	5885.32	1943.39	2002.79	1703.46	1962.73
P63024	Vesicle-associated membrane protein 3 OS=Mus musculus OX=10090 GN=Vamp3 PE=1 SV=1	39	2	7	1	11.5	Vamp3	244.9	214	288.6	211	219.1	174.1	200.3	188.7	219.9	235.52	195.75	32.5554	19.3421	28.5361	18.9553
Q91ZW3	SWI/SNF-related matrix-associated actin-dependent regulator of chromatin subfamily A member 5 OS=Mus musculus OX=10090 GN=Smarca5 PE=1 SV=1	3	3	3	3	121.6	Smarca5	257.6	282.9	289.9	318.7	260.1	247.4	256.5	236	292	281.84	257.975	24.9246	24.1841	21.8474	23.7004
Q9Z2D6	Methyl-CpG-binding protein 2 OS=Mus musculus OX=10090 GN=Mecp2 PE=1 SV=1	12	5	8	5	52.3	Mecp2	500.2	523.8	508.7	484.6	476.8	479.3	456.2	503.1	500	498.82	484.65	18.779	21.7106	16.4605	21.2764
P14211	Calreticulin OS=Mus musculus OX=10090 GN=Calr PE=1 SV=1	42	17	29	17	48	Calr	6611.2	7695.1	5851.8	6608.3	9226	7855.9	8570.8	7950.3	5914.2	7198.48	7572.8	1309.98	1150.31	1148.25	1127.3
P12787	Cytochrome c oxidase subunit 5A, mitochondrial OS=Mus musculus OX=10090 GN=Cox5a PE=1 SV=2	42	4	5	4	16.1	Cox5a	1059.6	804.7	1699.8	954.5	1402.1	1975.4	2847.2	1165.7	1487.1	1184.14	1868.85	362.502	732.274	317.747	717.628
Q9D0K2	Succinyl-CoA:3-ketoacid coenzyme A transferase 1, mitochondrial OS=Mus musculus OX=10090 GN=Oxct1 PE=1 SV=1	27	11	24	11	56	Oxct1	3429	3727.2	2633.2	3224.6	4434	3891.3	4161.2	3969.9	2910.9	3489.6	3733.32	662.507	559.876	580.713	548.679
Q6P9L6	Kinesin-like protein KIF15 OS=Mus musculus OX=10090 GN=Kif15 PE=1 SV=1	1	1	1	1	160	Kif15	106.2	93.1	118.6	79.3	78.4	79.3	79.4	78.2	90.1	95.12	81.75	17.3781	5.59315	15.2325	5.48129
Q9CTY5	Calcium uptake protein 3, mitochondrial OS=Mus musculus OX=10090 GN=Micu3 PE=2 SV=2	2	1	1	1	59.8	Efha2; Micu3	32.6	33.2	33.1	28.4	25.6	27.1	27.2	30.6	32.9	30.58	29.45	3.42228	2.81721	2.99976	2.76086
Q9R062	Glycogenin-1 OS=Mus musculus OX=10090 GN=Gyg1 PE=1 SV=3	11	3	3	3	37.4	Gyg	480.4	543.5	527.3	505.2	489.6	497.6	487.3	447.1	495.5	509.2	481.875	26.1424	23.6054	22.9148	23.1333
Q99LB6	Methionine adenosyltransferase 2 subunit beta OS=Mus musculus OX=10090 GN=Mat2b PE=1 SV=1	6	2	2	2	37.4	Mat2b	294.5	336.6	305.6	356.5	263.8	311.9	286.2	299.6	299.6	311.4	299.325	36.2424	10.4968	31.7679	10.2868
Q9Z2V4	Phosphoenolpyruvate carboxykinase, cytosolic [GTP] OS=Mus musculus OX=10090 GN=Pck1 PE=1 SV=1	5	3	3	3	69.3	Pck1	785.8	870.4	457.4	745.7	1107.1	894.1	956.1	871.2	743	793.28	866.1	234.289	89.5612	205.364	87.77
O70404	Vesicle-associated membrane protein 8 OS=Mus musculus OX=10090 GN=Vamp8 PE=1 SV=1	27	3	3	3	11.4	Vamp8	310.1	282.7	246.6	287	284.8	247.3	224	252.3	250.3	282.24	243.475	22.7805	13.1449	19.968	12.882
Q505F5	Leucine-rich repeat-containing protein 47 OS=Mus musculus OX=10090 GN=Lrrc47 PE=1 SV=1	5	3	3	3	63.6	Lrrc47	438.9	406.6	367.7	418	395.9	373.6	352.4	380.1	376.4	405.42	370.625	26.4291	12.4382	23.1661	12.1894
Q91WK0	Leucine-rich repeat flightless-interacting protein 2 OS=Mus musculus OX=10090 GN=Lrrfip2 PE=1 SV=1	6	2	2	2	47.1	Lrrfip2	77.3	102.2	71.6	85.4	83.6	55.6	69.9	74.2	62.1	84.02	65.45	11.5326	8.25853	10.1088	8.09336
Q91X97	Neurocalcin-delta OS=Mus musculus OX=10090 GN=Ncald PE=1 SV=4	17	2	2	2	22.2	Ncald	226.7	231.4	272.5	234	188.5	207.9	185.6	192	266.8	230.62	213.075	29.8137	37.0234	26.1329	36.2829
Q91VM5	RNA binding motif protein, X-linked-like-1 OS=Mus musculus OX=10090 GN=Rbmxl1 PE=1 SV=1	29	12	13	12	42.1	Rbmxl1	1454.1	1573.8	1429	1553.4	1263.5	1422.7	1297.2	1404.9	1559	1454.76	1420.95	123.637	107.444	108.373	105.295
Q9DBH5	Vesicular integral-membrane protein VIP36 OS=Mus musculus OX=10090 GN=Lman2 PE=1 SV=2	23	7	10	7	40.4	Lman2	781.2	798.1	466.3	714.9	1051.3	921.3	1144	1035.4	508	762.36	902.175	209.179	278.069	183.353	272.508
Q923D5	WW domain-binding protein 11 OS=Mus musculus OX=10090 GN=Wbp11 PE=1 SV=2	1	1	1	1	69.8	Wbp11	24.3	22.5	23.2	18.1	18.7	16.1	17.1	21.6	21	21.36	18.95	2.78532	2.755	2.44144	2.6999
Q8BWG8	Beta-arrestin-1 OS=Mus musculus OX=10090 GN=Arrb1 PE=1 SV=1	14	3	4	3	46.9	Arrb1	83.6	59.3	96.9	85.8	86.8	55.4	55.7	58.7	60.7	82.48	57.625	13.9301	2.53427	12.2102	2.48358
P54320	Elastin OS=Mus musculus OX=10090 GN=Eln PE=1 SV=2	7	4	5	4	71.9	Eln	946	1124.7	836.5	1341.5	1093.6	1924.3	1380.7	3283.5	1457.6	1068.46	2011.53	191.799	881.344	168.119	863.717
Q80U63	Mitofusin-2 OS=Mus musculus OX=10090 GN=Mfn2 PE=1 SV=3	4	2	2	2	86.1	Mfn2	62.6	69.4	87.4	74.8	62.2	56.4	63	57.2	72.5	71.28	62.275	10.4111	7.424	9.12577	7.27552
Q61147	Ceruloplasmin OS=Mus musculus OX=10090 GN=Cp PE=1 SV=2	18	14	18	14	121.1	Cp	2888.8	1779.5	2713.8	2296	1700.2	2031	1308.3	1752.5	2478	2275.66	1892.45	535.175	490.877	469.102	481.06
P49710	Hematopoietic lineage cell-specific protein OS=Mus musculus OX=10090 GN=Hcls1 PE=1 SV=2	2	1	1	1	54.2	Hcls1	38.9	19.8	27.3	31.4	17.2	22.9	19.6	18.1	26.6	26.92	21.8	8.78789	3.77624	7.70292	3.70072
P46471	26S proteasome regulatory subunit 7 OS=Mus musculus OX=10090 GN=Psmc2 PE=1 SV=5	18	6	8	6	48.6	Psmc2	1356.6	1434	1056.4	1319.6	1137.7	1178.9	980	1048	1232	1260.86	1109.72	157.771	116.01	138.292	113.69
Q8R1U1	Conserved oligomeric Golgi complex subunit 4 OS=Mus musculus OX=10090 GN=Cog4 PE=1 SV=1	2	1	1	1	88.6	Cog4	34.5	37.3	35.6	26.1	31.7	26.9	30.7	20.8	28.4	33.04	26.7	4.38155	4.23241	3.8406	4.14777
Q791T5	Mitochondrial carrier homolog 1 OS=Mus musculus OX=10090 GN=Mtch1 PE=1 SV=1	2	1	1	1	41.5	Mtch1	200.2	221.8	162.1	208.9	144.4	169.4	168.1	158.3	204.6	187.48	175.1	32.7815	20.2812	28.7343	19.8756
P56380	Bis(5'-nucleosyl)-tetraphosphatase [asymmetrical] OS=Mus musculus OX=10090 GN=Nudt2 PE=1 SV=3	5	1	1	1	17	Nudt2	57.9	54	64.2	47.8	45.4	44.8	55.6	44.4	51.9	53.86	49.175	7.60842	5.49689	6.66907	5.38696
Q91WK2	Eukaryotic translation initiation factor 3 subunit H OS=Mus musculus OX=10090 GN=Eif3h PE=1 SV=1	16	4	4	4	39.8	Eif3h	164.2	168.9	146.8	154.3	149.3	142.6	147.2	137.9	159.9	156.7	146.9	9.53441	9.46185	8.35728	9.27262
Q9R190	Metastasis-associated protein MTA2 OS=Mus musculus OX=10090 GN=Mta2 PE=1 SV=1	10	6	7	6	75	Mta2	328.2	332	371.9	304	330.2	305.1	289.9	286.5	307.6	333.26	297.275	24.4221	10.6196	21.4069	10.4072
Q9WVH9	Fibulin-5 OS=Mus musculus OX=10090 GN=Fbln5 PE=1 SV=1	40	15	50	15	50.2	Fbln5	9505	9573.4	11342.4	11282.9	5114.1	6798.4	5238.8	8045.1	12881.7	9363.56	8241	2535.82	3299.94	2222.75	3233.94
Q9D0F9	Phosphoglucomutase-1 OS=Mus musculus OX=10090 GN=Pgm1 PE=1 SV=4	28	16	21	16	61.4	Pgm2	3518.8	3190.2	2487.3	3564.6	3838.7	3932.1	3732.5	3207.7	3895.1	3319.92	3691.85	519.287	334.208	455.175	327.524
Q8CG19	Latent-transforming growth factor beta-binding protein 1 OS=Mus musculus OX=10090 GN=Ltbp1 PE=1 SV=2	19	25	32	25	186.6	Ltbp1	3537.3	4254.7	4324.4	5948.1	4050.6	6965.1	4861.2	10755.9	7670.5	4423.02	7563.17	906.521	2440.18	794.601	2391.37
Q9QYG0	Protein NDRG2 OS=Mus musculus OX=10090 GN=Ndrg2 PE=1 SV=1	19	4	5	4	40.8	Ndrg2	377.6	371.5	397.3	365.5	514.4	441	479.3	503.1	311.2	405.26	433.65	62.1703	85.5477	54.4946	83.8368
P50247	Adenosylhomocysteinase OS=Mus musculus OX=10090 GN=Ahcy PE=1 SV=3	31	14	16	12	47.7	Ahcy; Gm4737	4717	4779.6	4068.5	6064.5	3897.7	4206	3548.3	4148	4348.3	4705.46	4062.65	853.055	353.075	747.736	346.013
Q9CQR2	40S ribosomal protein S21 OS=Mus musculus OX=10090 GN=Rps21 PE=1 SV=1	30	2	3	2	9.1	Rps21	179.5	191.9	205	180.8	176.6	179.5	174.6	171.8	181.7	186.76	176.9	11.7321	4.51294	10.2837	4.42269
Q91VC9	Growth hormone-inducible transmembrane protein OS=Mus musculus OX=10090 GN=Ghitm PE=1 SV=1	3	1	1	1	37.3	Ghitm	171.4	193.5	183.4	174.6	173.6	237.6	261.1	184.4	206.6	179.3	222.425	9.15751	33.7756	8.02691	33.1001
Q62000	Mimecan OS=Mus musculus OX=10090 GN=Ogn PE=1 SV=1	26	9	22	9	34	Ogn	4753.8	5354.7	3591.6	4778.6	3803.1	4019.3	3296.3	4194.6	3904.7	4456.36	3853.73	737.205	390.27	646.188	382.465
Q9D7P6	Iron-sulfur cluster assembly enzyme ISCU, mitochondrial OS=Mus musculus OX=10090 GN=Iscu PE=1 SV=1	10	2	2	2	18.1	Iscu	144	135.9	100.6	130	186.8	142.7	160	138	130.9	139.46	142.9	31.1205	12.389	27.2784	12.1412
Q9JHJ0	Tropomodulin-3 OS=Mus musculus OX=10090 GN=Tmod3 PE=1 SV=1	17	5	6	5	39.5	Tmod3	646.7	641.2	877.5	704.4	602.9	572.6	572.5	551.3	705.3	694.54	600.425	108.516	70.6307	95.1189	69.218
Q64133	Amine oxidase [flavin-containing] A OS=Mus musculus OX=10090 GN=Maoa PE=1 SV=3	17	8	10	7	59.6	Maoa	1817.6	1851.2	1299.4	1669.8	1970.6	1914.6	2109.7	1978.9	1670.8	1721.72	1918.5	259.302	184.007	227.288	180.327
Q8K009	Mitochondrial 10-formyltetrahydrofolate dehydrogenase OS=Mus musculus OX=10090 GN=Aldh1l2 PE=1 SV=2	6	4	4	4	101.5	Aldh1l2	388.5	492.5	595.1	562.4	379.1	381.8	323	388.7	549.3	483.52	410.7	98.3427	96.9888	86.2012	95.049
Q810A7	ATP-dependent RNA helicase DDX42 OS=Mus musculus OX=10090 GN=Ddx42 PE=1 SV=3	4	2	2	2	101.9	Ddx42	218.5	217.4	303.5	244.7	174.8	180.1	152.6	174.8	282.3	231.78	197.45	47.2772	57.8074	41.4403	56.6513
P01029	Complement C4-B OS=Mus musculus OX=10090 GN=C4b PE=1 SV=3	2	4	4	4	192.8	C4b	359.4	407.2	369.6	370.1	403.1	434.5	482.1	704.5	404.8	381.88	506.475	21.7158	135.802	19.0348	133.086
P31001	Desmin OS=Mus musculus OX=10090 GN=Des PE=1 SV=3	59	30	53	25	53.5	Des	4611.1	4745.5	6387	4921.8	4486.8	4194.4	4078.5	3110.3	5236.6	5030.44	4154.95	775.345	869.609	679.62	852.217
Q64152	Transcription factor BTF3 OS=Mus musculus OX=10090 GN=Btf3 PE=1 SV=3	26	3	3	3	22	Btf3	177	185.4	284.9	196.6	145.5	143.7	136.8	136.8	222	197.88	159.825	52.2243	41.5774	45.7766	40.7459
P31230	Aminoacyl tRNA synthase complex-interacting multifunctional protein 1 OS=Mus musculus OX=10090 GN=Aimp1 PE=1 SV=2	18	4	6	4	34	Aimp1	675.1	720.6	633.8	706.7	686.1	576.2	525.6	567	706.6	684.46	593.85	33.3821	78.3221	29.2607	76.7557
Q02788	Collagen alpha-2(VI) chain OS=Mus musculus OX=10090 GN=Col6a2 PE=1 SV=3	25	28	67	28	110.3	Col6a2	10419	11898.7	12522	13252.4	12225.8	14957.3	11992.1	21647.7	16424.6	12063.6	16255.4	1046.61	4040.06	917.396	3959.26
Q8C0L0	Thioredoxin-related transmembrane protein 4 OS=Mus musculus OX=10090 GN=Tmx4 PE=1 SV=2	13	2	3	2	37.1	Tmx4	138.9	165.1	110.6	144.9	183.6	177.5	176.5	193.9	118.5	148.62	166.6	27.609	33.044	24.2004	32.3831
Q8CJG0	Protein argonaute-2 OS=Mus musculus OX=10090 GN=Ago2 PE=1 SV=3	6	4	5	4	97.2	Ago2; Eif2c2	997.7	1021	966.5	1034.3	925.2	908.9	823.8	1025.7	994.4	988.94	938.2	43.9558	90.8488	38.529	89.0319
Q99M51	Cytoplasmic protein NCK1 OS=Mus musculus OX=10090 GN=Nck1 PE=1 SV=1	7	2	2	2	42.9	Nck1	171.1	184.1	219.3	207	171.1	171.3	149.4	151.8	204.7	190.52	169.3	21.7679	25.5566	19.0804	25.0455
P15327	Bisphosphoglycerate mutase OS=Mus musculus OX=10090 GN=Bpgm PE=1 SV=2	15	5	6	5	30	Bpgm	1748.7	1278	2571.9	3250.7	1785.2	849.1	531.2	1141.9	2047.8	2126.9	1142.5	781.245	653.029	684.792	639.968
Q8BUK6	Protein Hook homolog 3 OS=Mus musculus OX=10090 GN=Hook3 PE=1 SV=2	7	4	4	4	83.2	Hook3	358.5	357.2	297.3	359.6	478.6	378.9	399.3	428.7	310.6	370.24	379.375	66.112	50.2002	57.9498	49.1962
P07724	Serum albumin OS=Mus musculus OX=10090 GN=Alb PE=1 SV=3	74	48	153	48	68.6	Alb	50034	25367.4	49366.3	30060.4	21167.4	30652.1	14835.2	25637.1	33930.6	35199.1	26263.8	13608.3	8347.51	11928.2	8180.56
Q9D0M5	Dynein light chain 2, cytoplasmic OS=Mus musculus OX=10090 GN=Dynll2 PE=1 SV=1	13	1	1	1	10.3	Dynll2	669	805.5	364.8	730.5	266.9	534.5	300.9	412	637.2	567.34	471.15	237.151	146.139	207.872	143.216
P68040	Receptor of activated protein C kinase 1 OS=Mus musculus OX=10090 GN=Rack1 PE=1 SV=3	19	8	13	8	35.1	Gnb2l1; Rack1	2335.3	2399.4	1867.8	2354.4	2984.5	2544.9	3092.1	2768.1	1925	2388.28	2582.53	397.006	492.565	347.991	482.713
Q99KC8	von Willebrand factor A domain-containing protein 5A OS=Mus musculus OX=10090 GN=Vwa5a PE=1 SV=2	7	5	6	5	87.1	Vwa5a	1134.9	954.4	868.6	969.7	910.1	910.8	788.3	909.4	810.9	967.54	854.85	101.581	64.4635	89.0401	63.1742
Q64314	Hematopoietic progenitor cell antigen CD34 OS=Mus musculus OX=10090 GN=Cd34 PE=1 SV=1	2	1	1	1	41	Cd34	190.3	186	263	179.2	188.9	164.6	139	138.6	185.9	201.48	157.025	34.6554	22.7708	30.3768	22.3154
P62889	60S ribosomal protein L30 OS=Mus musculus OX=10090 GN=Rpl30 PE=1 SV=2	25	4	5	4	12.8	Rpl30; Rpl30-ps8; Gm12191	918.6	1078.6	946.4	1044.3	864	931.3	926.7	851.7	996.4	970.38	926.525	89.0908	59.1724	78.0915	57.989
P14824	Annexin A6 OS=Mus musculus OX=10090 GN=Anxa6 PE=1 SV=3	62	51	84	49	75.8	Anxa6	19269.9	21974.6	14435.7	18977.5	26532.8	22744.8	23874.6	25753.9	15757.4	20238.1	22032.7	4439.4	4363.73	3891.3	4276.45
Q9DAW9	Calponin-3 OS=Mus musculus OX=10090 GN=Cnn3 PE=1 SV=1	30	11	16	6	36.4	Cnn3	2355.2	2454.9	1498.2	2005.6	3039.4	2874	2719.6	3139.2	1626.7	2270.66	2589.88	569.869	665.086	499.512	651.785
Q8VI63	MOB kinase activator 2 OS=Mus musculus OX=10090 GN=Mob2 PE=1 SV=1	5	1	1	1	26.8	Mob2	26	24.3	13.3	20.2	43.6	30.4	35.1	37.4	11.9	25.48	28.7	11.2498	11.5727	9.86085	11.3412
A2AJ88	Patatin-like phospholipase domain-containing protein 7 OS=Mus musculus OX=10090 GN=Pnpla7 PE=1 SV=1	2	1	1	1	150.4	Pnpla7	108.8	94.5	93.2	113.7	104.9	80.2	79.8	79.5	101.8	103.02	85.325	8.94466	10.9871	7.84034	10.7673
P46467	Vacuolar protein sorting-associated protein 4B OS=Mus musculus OX=10090 GN=Vps4b PE=1 SV=2	7	2	2	2	49.4	Vps4b	261	233.7	354.1	250.5	224.7	207.4	210.3	196.8	256.6	264.8	217.775	51.886	26.5258	45.4801	25.9952
Q2NL51	Glycogen synthase kinase-3 alpha OS=Mus musculus OX=10090 GN=Gsk3a PE=1 SV=2	5	2	2	2	51.6	Gsk3a	51	61.9	60.5	53.7	48.8	45.9	45.5	48.7	61.3	55.18	50.35	5.7842	7.43752	5.07008	7.28877
Q80YS6	Actin filament-associated protein 1 OS=Mus musculus OX=10090 GN=Afap1 PE=1 SV=1	4	3	3	3	80.6	Afap1	332.7	414.5	421.8	383.5	350.7	346.7	315.8	335.3	381.2	380.64	344.75	38.8699	27.4458	34.071	26.8968
P97873	Lysyl oxidase homolog 1 OS=Mus musculus OX=10090 GN=Loxl1 PE=2 SV=3	36	18	26	18	66.5	Loxl1	1968.9	2734.8	2859.9	3788.2	2417.3	4306.8	3222.5	7534.1	5390.9	2753.82	5113.58	672.849	1840.55	589.778	1803.74
Q3ULD5	Methylcrotonoyl-CoA carboxylase beta chain, mitochondrial OS=Mus musculus OX=10090 GN=Mccc2 PE=1 SV=1	16	6	9	6	61.3	Mccc2	360.1	364.6	486.8	409.6	419.3	598	754.7	405.1	485.8	408.08	560.9	51.2777	151.491	44.9469	148.461
O08663	Methionine aminopeptidase 2 OS=Mus musculus OX=10090 GN=Metap2 PE=1 SV=1	12	4	4	4	52.9	Metap2	529.8	578.9	549.5	549.1	613	610	597.5	622.4	513.1	564.06	585.75	32.4996	49.4886	28.4871	48.4988
Q6PFD9	Nuclear pore complex protein Nup98-Nup96 OS=Mus musculus OX=10090 GN=Nup98 PE=1 SV=2	2	4	4	4	197.1	Nup98	380.4	390.6	474.3	410.1	366.7	358.7	340.9	352.7	423.7	404.42	369	42.1492	37.2088	36.9454	36.4646
P57780	Alpha-actinin-4 OS=Mus musculus OX=10090 GN=Actn4 PE=1 SV=1	46	38	79	29	104.9	Actn4	12900.6	13631.1	11295	13639	12350.1	12249.4	10400.4	11882.6	11597.6	12763.2	11532.5	983.033	800.501	861.667	784.491
O55033	Cytoplasmic protein NCK2 OS=Mus musculus OX=10090 GN=Nck2 PE=1 SV=1	3	1	1	1	42.9	Nck2	12.5	12.6	14.5	18.3	10.9	12.2	11.1	12.9	11.4	13.76	11.9	2.84042	0.812404	2.48974	0.796156
P61202	COP9 signalosome complex subunit 2 OS=Mus musculus OX=10090 GN=Cops2 PE=1 SV=1	2	1	1	1	51.6	Cops2	182.1	184.5	127.1	182.1	127.5	150.3	115.3	140.1	164.4	160.66	142.525	30.4695	20.7046	26.7077	20.2906
P46638	Ras-related protein Rab-11B OS=Mus musculus OX=10090 GN=Rab11b PE=1 SV=3	40	9	10	9	24.5	Rab11b	1608.8	1602.3	1434.4	1378.5	2038.8	1830	1926.8	1872.2	1231.1	1612.56	1715.03	259	325.041	227.024	318.54
Q91WG0	Acylcarnitine hydrolase OS=Mus musculus OX=10090 GN=Ces2c PE=1 SV=1	2	1	1	1	62.4	Ces2c	60	53	55.9	66.5	52.7	51.6	48.2	46.4	61.5	57.62	51.925	5.76689	6.73764	5.0549	6.60289
P39876	Metalloproteinase inhibitor 3 OS=Mus musculus OX=10090 GN=Timp3 PE=1 SV=1	3	1	1	1	24.2	Timp3	335.2	419.1	191.5	389.2	507.5	446.1	500	623.8	258.8	368.5	457.175	116.991	151.738	102.547	148.703
Q9CR61	NADH dehydrogenase [ubiquinone] 1 beta subcomplex subunit 7 OS=Mus musculus OX=10090 GN=Ndufb7 PE=1 SV=3	18	2	3	2	16.3	Ndufb7	197.2	248.3	323	274.6	260.7	414.8	735.2	332.6	350.3	260.76	458.225	45.4436	187.999	39.8331	184.239
Q9D6Y1	Coiled-coil domain-containing protein 3 OS=Mus musculus OX=10090 GN=Ccdc3 PE=1 SV=1	18	4	5	4	31.1	Ccdc3	400.9	482.9	419.1	615.8	476.1	684	571.4	1260.1	712.1	478.96	806.9	84.2993	308.189	73.8916	302.026
O08756	3-hydroxyacyl-CoA dehydrogenase type-2 OS=Mus musculus OX=10090 GN=Hsd17b10 PE=1 SV=4	17	4	5	4	27.4	Hsd17b10	315.6	272.8	231.5	320.7	303	375.6	429.4	296.9	305.8	288.72	351.925	37.0025	62.4984	32.4341	61.2484
O08915	AH receptor-interacting protein OS=Mus musculus OX=10090 GN=Aip PE=1 SV=1	17	5	6	5	37.6	Aip	758.3	627.3	669.2	677.2	615	631.4	563.6	670.5	644.9	669.4	627.6	56.338	45.6441	49.3824	44.7312
Q3TC72	Fumarylacetoacetate hydrolase domain-containing protein 2A OS=Mus musculus OX=10090 GN=Fahd2 PE=1 SV=1	6	1	1	1	34.7	Fahd2a	125.4	87.1	129.6	106.7	95.5	97	75.4	85.2	107.2	108.86	91.2	18.4416	13.8477	16.1648	13.5708
Q6P9J5	KN motif and ankyrin repeat domain-containing protein 4 OS=Mus musculus OX=10090 GN=Kank4 PE=1 SV=1	2	1	1	1	110.3	Kank4	45	45	46	44.8	46.5	43.1	41.9	44.2	40	45.46	42.3	0.746994	1.79815	0.654769	1.76218
P22437	Prostaglandin G/H synthase 1 OS=Mus musculus OX=10090 GN=Ptgs1 PE=1 SV=1	5	2	2	2	69	Ptgs1	93.3	94.8	151.1	98.7	77.2	76.9	84.1	77.4	90.5	103.02	82.225	28.1028	6.41944	24.6332	6.29105
Q9JKV5	Secretory carrier-associated membrane protein 4 OS=Mus musculus OX=10090 GN=Scamp4 PE=1 SV=1	5	1	1	1	25.3	Scamp4	40.3	40.3	38.5	39.9	33.6	26.9	26.9	26	47.4	38.52	31.8	2.84816	10.4087	2.49652	10.2005
P17225	Polypyrimidine tract-binding protein 1 OS=Mus musculus OX=10090 GN=Ptbp1 PE=1 SV=2	6	2	2	1	56.4	Ptbp1	40	55.3	50.5	51.2	84.1	59.6	91.4	77.4	32.8	56.22	65.3	16.5767	25.2742	14.5301	24.7687
P16332	Methylmalonyl-CoA mutase, mitochondrial OS=Mus musculus OX=10090 GN=Mut PE=1 SV=2	19	11	13	11	82.8	Mut	1685.3	1559	1863.8	1610.1	1788.3	2181.9	2653.4	1660.1	1825.7	1701.3	2080.28	125.298	439.756	109.828	430.961
Q9DB73	NADH-cytochrome b5 reductase 1 OS=Mus musculus OX=10090 GN=Cyb5r1 PE=1 SV=1	9	2	2	2	34.1	Cyb5r1	173.2	207.2	41.6	143.6	268.8	258.8	277.7	274.8	75.2	166.88	221.625	84.0987	97.9698	73.7158	96.0104
Q8VDP3	[F-actin]-monooxygenase MICAL1 OS=Mus musculus OX=10090 GN=Mical1 PE=1 SV=1	14	13	16	13	116.7	Mical1	1777.1	1871.1	1419.5	1727.3	1542.9	1520.6	1332.3	1550.1	1558.8	1667.58	1490.45	183.078	106.693	160.475	104.559
Q9DBC7	cAMP-dependent protein kinase type I-alpha regulatory subunit OS=Mus musculus OX=10090 GN=Prkar1a PE=1 SV=3	12	4	5	4	43.2	Prkar1a	353.7	328.6	333.1	285.7	316	302.3	272.8	279.6	308.2	323.42	290.725	25.0762	17.17	21.9803	16.8266
P15379	CD44 antigen OS=Mus musculus OX=10090 GN=Cd44 PE=1 SV=3	3	2	3	2	85.6	Cd44	944.5	1117.1	1460.7	1154.4	1010.6	837.7	963.3	842.5	1102.4	1137.46	936.475	199.068	124.951	174.491	122.452
Q6ZWN5	40S ribosomal protein S9 OS=Mus musculus OX=10090 GN=Rps9 PE=1 SV=3	34	7	9	7	22.6	Rps9	1608.1	1768	739.2	1332.4	2206.6	2087.4	2232.1	1937.1	1034.3	1530.86	1822.73	544.274	539.239	477.077	528.454
P01921	H-2 class II histocompatibility antigen, A-D beta chain OS=Mus musculus OX=10090 GN=H2-Ab1 PE=1 SV=1	12	2	3	2	29.9	H2-Ab1	112.8	125.1	102.9	120.2	143	123.4	159.6	211.3	107.2	120.8	150.375	14.9675	46.1472	13.1196	45.2242
P62500	TSC22 domain family protein 1 OS=Mus musculus OX=10090 GN=Tsc22d1 PE=1 SV=2	2	2	3	2	109.7	Tsc22d1	217.8	227.7	141.2	187.1	294.8	313.6	234.9	351.3	136.9	213.72	259.175	56.4664	94.85	49.495	92.953
P62751	60S ribosomal protein L23a OS=Mus musculus OX=10090 GN=Rpl23a PE=1 SV=1	34	8	14	8	17.7	Rpl23a	4809.5	5242.9	3415.2	4292.7	5936.3	5201.7	6211.8	5127.6	4202.8	4739.32	5185.97	954.469	821.098	836.629	804.676
Q6R891	Neurabin-2 OS=Mus musculus OX=10090 GN=Ppp1r9b PE=1 SV=1	4	2	2	2	89.5	Ppp1r9b	159.8	167	184.3	165.8	154.8	150.2	134.8	154.7	178.1	166.34	154.45	11.1718	17.9218	9.79247	17.5633
Q9WV54	Acid ceramidase OS=Mus musculus OX=10090 GN=Asah1 PE=1 SV=1	5	2	2	2	44.6	Asah1	369.7	343.3	139.1	321.8	572.8	445.3	436.5	457.5	214.6	349.34	388.475	154.39	116.236	135.329	113.911
P0DP26	Calmodulin-1 OS=Mus musculus OX=10090 GN=Calm1 PE=1 SV=1	61	5	12	5	16.8	Calm3; Calm1; Calm2	2091.4	2448.5	1245.6	2067.7	2900.4	2514.2	2672.9	2704.5	1777	2150.72	2417.15	608.347	434.814	533.24	426.117
Q99J47	Dehydrogenase/reductase SDR family member 7B OS=Mus musculus OX=10090 GN=Dhrs7b PE=1 SV=1	2	1	1	1	35	Dhrs7b	89.2	86.7	114.1	80.5	92.7	109.5	162.5	97.1	126.4	92.64	123.875	12.7968	28.4125	11.2169	27.8442
Q9CPR4	60S ribosomal protein L17 OS=Mus musculus OX=10090 GN=Rpl17 PE=1 SV=3	33	6	11	5	21.4	Rpl17	1379.3	1939.2	592.4	1306.2	2113.1	2188.5	2516.6	2154.5	875.9	1466.04	1933.88	599.768	723.968	525.72	709.489
Q9DB34	Charged multivesicular body protein 2a OS=Mus musculus OX=10090 GN=Chmp2a PE=1 SV=1	5	1	1	1	25.1	Chmp2a	51.9	50	37.1	62	35.4	36.7	36.5	41.2	49.6	47.28	41	11.0701	6.13025	9.70337	6.00765
Q80W21	Glutathione S-transferase Mu 7 OS=Mus musculus OX=10090 GN=Gstm7 PE=1 SV=1	27	6	7	3	25.7	Gstm7	564.7	654.2	430.5	557.3	677.3	740.7	779.8	685.9	468.8	576.8	668.8	97.4953	138.784	85.4584	136.008
Q8R1Q8	Cytoplasmic dynein 1 light intermediate chain 1 OS=Mus musculus OX=10090 GN=Dync1li1 PE=1 SV=1	18	9	10	9	56.6	Dync1li1	1292.6	1313.7	986.2	1339.2	1458.5	1482.4	1577.7	1479.6	1124.5	1278.04	1416.05	175.329	199.644	153.682	195.651
Q921C5	Protein bicaudal D homolog 2 OS=Mus musculus OX=10090 GN=Bicd2 PE=1 SV=1	3	2	2	2	93.3	Bicd2	123.9	144.2	101.5	137.9	158.7	145.6	145.8	150.6	129.3	133.24	142.825	21.7066	9.3082	19.0267	9.12203
Q9DCX2	ATP synthase subunit d, mitochondrial OS=Mus musculus OX=10090 GN=Atp5h PE=1 SV=3	46	7	8	7	18.7	Atp5h	2130.1	2507.8	2399.7	2373.2	1966.5	2107.6	2138.6	1956.2	2514.3	2275.46	2179.18	221.109	237.203	193.81	232.459
Q9D1G5	Leucine-rich repeat-containing protein 57 OS=Mus musculus OX=10090 GN=Lrrc57 PE=1 SV=1	7	2	2	2	26.7	Lrrc57	260.3	246	192.3	241.1	300.4	250.6	265.8	289	232.4	248.02	259.45	38.8946	23.9691	34.0926	23.4897
O09117	Synaptophysin-like protein 1 OS=Mus musculus OX=10090 GN=Sypl1 PE=1 SV=2	3	1	2	1	28.9	Sypl	252.5	276.8	244.1	271.8	222.9	201.7	221.9	231.6	287.7	253.62	235.725	21.8141	36.8205	19.1209	36.0841
Q9CQ19	Myosin regulatory light polypeptide 9 OS=Mus musculus OX=10090 GN=Myl9 PE=1 SV=3	59	12	59	6	19.8	Myl9	5691.6	6057.2	4599.3	5163.6	8920.3	6051.7	7292.4	7189.3	4450.6	6086.4	6246	1677.11	1322.37	1470.05	1295.92
Q9D154	Leukocyte elastase inhibitor A OS=Mus musculus OX=10090 GN=Serpinb1a PE=1 SV=1	8	3	4	3	42.5	Serpinb1a	199.6	181.2	291.1	255.9	128.2	135.9	103.6	128	298.7	211.2	166.55	63.8468	89.1662	55.9642	87.3829
Q9DC51	Guanine nucleotide-binding protein G(k) subunit alpha OS=Mus musculus OX=10090 GN=Gnai3 PE=1 SV=3	11	5	6	1	40.5	Gnai3	5.9	11.8	8.3	15.5	17.6	17.8	17.4	21.2	5.9	11.82	15.575	4.85767	6.67152	4.25794	6.53809
P20918	Plasminogen OS=Mus musculus OX=10090 GN=Plg PE=1 SV=3	35	26	30	26	90.7	Plg	6605	4475.6	6546.8	6062.2	3753.1	5366.1	2914.8	4842.5	6277.3	5488.54	4850.18	1297.43	1419.93	1137.25	1391.53
Q9ET01	Glycogen phosphorylase, liver form OS=Mus musculus OX=10090 GN=Pygl PE=1 SV=4	13	12	15	6	97.4	Pygl	773.8	724.5	633.1	939.6	927.4	1111.7	1417.3	791.4	760.3	799.68	1020.17	132.25	308.738	115.923	302.564
P16110	Galectin-3 OS=Mus musculus OX=10090 GN=Lgals3 PE=1 SV=3	9	2	3	2	27.5	Lgals3	711.1	798.7	655.7	732.1	722	623.9	519.6	666.9	701.9	723.92	628.075	51.1883	79.0396	44.8685	77.4588
Q9CQX8	28S ribosomal protein S36, mitochondrial OS=Mus musculus OX=10090 GN=Mrps36 PE=1 SV=1	34	3	5	3	11.1	Mrps36	489.5	436.7	713.5	481.2	595.3	722.4	1050.5	530.3	671	543.24	743.55	111.564	220.155	97.7905	215.752
P23242	Gap junction alpha-1 protein OS=Mus musculus OX=10090 GN=Gja1 PE=1 SV=2	6	2	3	2	43	Gja1	484.5	595.8	248.7	536.5	577.1	694.7	772.8	777.6	390	488.52	658.775	140.701	183.168	123.33	179.505
P42128	Forkhead box protein K1 OS=Mus musculus OX=10090 GN=Foxk1 PE=1 SV=2	1	1	1	1	74.9	Foxk1	78	77.1	88.4	77.3	75.1	71.5	76.2	68.6	80.5	79.18	74.2	5.26564	5.23896	4.61554	5.13418
Q8BY89	Choline transporter-like protein 2 OS=Mus musculus OX=10090 GN=Slc44a2 PE=1 SV=2	8	5	5	5	80.1	Slc44a2	525.3	607.2	321.5	513.1	708.4	614.9	664.7	737.2	422.3	535.1	609.775	142.685	134.694	125.069	132
P45591	Cofilin-2 OS=Mus musculus OX=10090 GN=Cfl2 PE=1 SV=1	40	7	11	4	18.7	Cfl2	1580.6	1693.5	1363.6	1650.7	1504.2	1419.8	1310.8	1391.4	1502	1558.52	1406	130.527	78.9148	114.412	77.3365
P35456	Urokinase plasminogen activator surface receptor OS=Mus musculus OX=10090 GN=Plaur PE=1 SV=1	8	2	2	2	35.4	Plaur	49.7	46.4	29.2	38.4	69.9	53.5	77.9	61.2	26.6	46.72	54.8	15.1861	21.3815	13.3112	20.9538
P12804	Fibroleukin OS=Mus musculus OX=10090 GN=Fgl2 PE=1 SV=1	9	3	4	3	48.9	Fgl2	431.9	492.8	225.5	418	660.6	556.5	572.9	638.7	277.3	445.76	511.35	156.402	160.025	137.092	156.825
Q9CZM2	60S ribosomal protein L15 OS=Mus musculus OX=10090 GN=Rpl15 PE=2 SV=4	18	4	5	4	24.1	Rpl15	688	984.4	509.1	642.7	874.4	1145.3	1279.3	1089.2	521.6	739.72	1008.85	189.262	334.48	165.895	327.79
Q99M71	Mammalian ependymin-related protein 1 OS=Mus musculus OX=10090 GN=Epdr1 PE=1 SV=1	11	2	2	2	25.5	Epdr1	208.1	206.3	179.7	116.3	186.3	131.1	124.6	123.2	101.8	179.34	120.175	37.3383	12.7244	32.7285	12.4699
Q99JI1	Musculoskeletal embryonic nuclear protein 1 OS=Mus musculus OX=10090 GN=Mustn1 PE=1 SV=1	39	3	6	3	8.9	Mustn1	958.6	940.1	824.5	954.6	1096.1	1135.2	971.6	1279.9	828.6	954.78	1053.83	96.4033	195.975	84.5012	192.056
Q8CDV0	Coiled-coil domain-containing protein 178 OS=Mus musculus OX=10090 GN=Ccdc178 PE=2 SV=2	1	1	1	1	103	4921528I01Rik; Ccdc178	144.4	108.1	100.8	133	268.5	155.9	184.6	218.3	76.6	150.96	158.85	68.0703	60.4735	59.6662	59.264
Q3U9G9	Lamin-B receptor OS=Mus musculus OX=10090 GN=Lbr PE=1 SV=2	4	3	3	3	71.4	Lbr	1332.2	1460.2	957.6	1378.9	1462.1	1476.1	1817.2	1416.5	1397.2	1318.2	1526.75	209.036	196.524	183.228	192.593
O88307	Sortilin-related receptor OS=Mus musculus OX=10090 GN=Sorl1 PE=1 SV=3	2	4	4	4	246.9	Sorl1	243.9	227.7	439.8	233.2	177.4	167.2	145.5	173	262.2	264.4	186.975	101.335	51.5278	88.8236	50.4972
P21995	Embigin OS=Mus musculus OX=10090 GN=Emb PE=1 SV=2	3	1	1	1	37	Emb	76.1	92.1	96.1	74.8	66.4	71.5	65.5	75.5	87.6	81.1	75.025	12.5178	9.33644	10.9723	9.14971
Q8BGQ7	Alanine--tRNA ligase, cytoplasmic OS=Mus musculus OX=10090 GN=Aars PE=1 SV=1	14	12	12	12	106.8	Aars	2621.1	2531.9	2164.9	2891.6	2284.3	2277	1909.6	2136.4	2580	2498.76	2225.75	286.288	280.508	250.943	274.898
O54754	Aldehyde oxidase 1 OS=Mus musculus OX=10090 GN=Aox1 PE=1 SV=2	1	1	1	1	146.6	Aox1	111.3	97.4	215.7	132.9	65.2	83.9	66.5	64.4	148.3	124.5	90.775	56.5976	39.3332	49.61	38.5466
Q99LI2	Chloride channel CLIC-like protein 1 OS=Mus musculus OX=10090 GN=Clcc1 PE=1 SV=1	2	1	1	1	60.6	Clcc1	16.9	16.5	7.9	15.7	37.8	22.7	24.6	21	8.7	18.96	19.25	11.1601	7.1854	9.78227	7.04169
P27659	60S ribosomal protein L3 OS=Mus musculus OX=10090 GN=Rpl3 PE=1 SV=3	19	6	7	6	46.1	Rpl3	1764.1	1819.7	1792.6	1607.6	1688.9	1664.5	1715.4	1512.9	1648.7	1734.58	1635.38	86.1594	86.4676	75.522	84.7383
P62307	Small nuclear ribonucleoprotein F OS=Mus musculus OX=10090 GN=Snrpf PE=1 SV=1	7	1	1	1	9.7	Snrpf	266.9	268.3	235.2	282	212.6	238.6	224.4	256.2	267.3	253	246.625	28.3606	18.9516	24.8592	18.5726
Q8BQ30	Phostensin OS=Mus musculus OX=10090 GN=Ppp1r18 PE=1 SV=1	4	1	1	1	65.6	Ppp1r18	15.3	17.1	16.4	17.3	14.8	16.9	16.1	11.3	14.5	16.18	14.7	1.09864	2.47656	0.962996	2.42703
Q9JJH1	Ribonuclease 4 OS=Mus musculus OX=10090 GN=Rnase4 PE=1 SV=1	20	3	4	3	17	Rnase4	592	544.3	690.1	634.8	454.9	574.7	472.2	522.4	656.5	583.22	556.45	89.6405	78.7412	78.5734	77.1664
Q8R2U6	Diphosphoinositol polyphosphate phosphohydrolase 2 OS=Mus musculus OX=10090 GN=Nudt4 PE=1 SV=1	16	3	3	3	20.1	Nudt4	179.8	146.7	70	140.1	237.8	206.6	190.1	211.6	98.6	154.88	176.725	61.2101	52.8873	53.653	51.8295
Q99L45	Eukaryotic translation initiation factor 2 subunit 2 OS=Mus musculus OX=10090 GN=Eif2s2 PE=1 SV=1	6	2	2	2	38.1	Eif2s2	552.7	663.7	584.7	611.7	687.8	620.4	655.7	613.3	677.7	620.12	641.775	55.5669	30.2888	48.7065	29.683
Q9QXG2	Rab proteins geranylgeranyltransferase component A 1 OS=Mus musculus OX=10090 GN=Chm PE=1 SV=1	3	1	1	1	73.9	Chm	56.7	67.1	73.1	61.2	54.2	56.5	59.8	59.1	58.2	62.46	58.4	7.70928	1.42595	6.75748	1.39743
P58871	182 kDa tankyrase-1-binding protein OS=Mus musculus OX=10090 GN=Tnks1bp1 PE=1 SV=2	10	10	12	10	181.7	Tnks1bp1	523.4	542.5	599.6	462.5	544.6	458.4	435.5	482	449	534.52	456.225	49.2728	19.5858	43.1895	19.1941
Q8BS03	Peptidase inhibitor 15 OS=Mus musculus OX=10090 GN=Pi15 PE=2 SV=2	23	4	4	3	29.1	Pi15	226.3	423.5	263.4	430.9	347.6	505.1	447.2	942.9	430.8	338.34	581.5	92.2961	243.032	80.9011	238.172
Q8BPB0	MOB kinase activator 1B OS=Mus musculus OX=10090 GN=Mob1b PE=1 SV=3	11	2	2	2	25.1	Mob1b	199.9	219.8	188	194.7	243.9	229.3	216.2	243.5	181.7	209.26	217.675	22.708	26.4477	19.9044	25.9188
Q60716	Prolyl 4-hydroxylase subunit alpha-2 OS=Mus musculus OX=10090 GN=P4ha2 PE=1 SV=1	5	2	2	2	61	P4ha2	154.9	191.3	162.7	165.4	212.5	207.2	207.4	204.5	141.1	177.36	190.05	23.9351	32.6601	20.98	32.0069
Q9D358	Low molecular weight phosphotyrosine protein phosphatase OS=Mus musculus OX=10090 GN=Acp1 PE=1 SV=3	30	3	4	3	18.2	Acp1; LOC631286; LOC102642088	453.6	420.7	350.7	513.1	422.9	358.3	304.3	376	373.4	432.2	353	58.8722	33.3913	51.6038	32.7235
Q9CQI3	Glia maturation factor beta OS=Mus musculus OX=10090 GN=Gmfb PE=1 SV=3	25	3	3	3	16.7	Gmfb	1455.9	1091.9	1354.1	1282.6	1219.5	1104.8	981	1049	1312.8	1280.8	1111.9	137.365	143.181	120.406	140.317
Q9QZ85	Interferon-inducible GTPase 1 OS=Mus musculus OX=10090 GN=Iigp1 PE=1 SV=2	3	1	1	1	47.5	Iigp1; Iigp1b	35	23.5	42.4	32.2	38.9	38.5	57	44.5	33.5	34.4	43.375	7.21561	10.1355	6.32476	9.93283
Q922R8	Protein disulfide-isomerase A6 OS=Mus musculus OX=10090 GN=Pdia6 PE=1 SV=3	34	12	17	12	48.1	Pdia6	3285.5	3702	2655.2	3423.7	4469.6	3814.9	4169.3	3786.8	2906.1	3507.2	3669.28	660.717	537.736	579.144	526.981
P60122	RuvB-like 1 OS=Mus musculus OX=10090 GN=Ruvbl1 PE=1 SV=1	9	4	4	4	50.2	Ruvbl1	280.5	291	237.7	266.3	314	277.9	353.7	298.3	261.7	277.9	297.9	28.4261	40.1009	24.9166	39.2989
Q9JHQ5	Leucine zipper transcription factor-like protein 1 OS=Mus musculus OX=10090 GN=Lztfl1 PE=1 SV=1	4	1	1	1	34.8	Lztfl1	204.1	219.8	98.4	170.7	297	271.3	247.7	305.8	110.3	198	233.775	72.4205	85.7044	63.4793	83.9903
Q8BKC5	Importin-5 OS=Mus musculus OX=10090 GN=Ipo5 PE=1 SV=3	1	2	2	2	123.5	Ipo5	254.6	189.2	121.9	190.7	387.5	277.7	243.3	290.6	141.7	228.78	238.325	100.373	67.4394	87.9805	66.0906
Q62448	Eukaryotic translation initiation factor 4 gamma 2 OS=Mus musculus OX=10090 GN=Eif4g2 PE=1 SV=2	4	4	4	4	102	Eif4g2	877.4	860.9	847	1089.9	808.5	808.1	780	829	809.8	896.74	806.725	110.939	20.1804	97.2422	19.7768
O55142	60S ribosomal protein L35a OS=Mus musculus OX=10090 GN=Rpl35a PE=1 SV=2	32	5	7	5	12.5	Rpl35a-ps4; Rpl35a; Rpl35a-ps2; Gm10243; Rpl35a-ps5; LOC100862595; Gm14279; LOC100048620	733.6	897.2	411.8	739.1	915.1	965.8	1091.6	971.6	612.3	739.36	910.325	201.945	206.972	177.012	202.832
Q8VCA8	Secernin-2 OS=Mus musculus OX=10090 GN=Scrn2 PE=1 SV=1	4	1	1	1	46.6	Scrn2	73.9	65.3	42.9	69.5	60.2	52.3	44.8	47	43	62.36	46.775	12.0016	4.0302	10.5199	3.94959
Q9CZT5	Vasorin OS=Mus musculus OX=10090 GN=Vasn PE=2 SV=2	5	2	2	2	72.2	Vasn	402.5	414.5	168.5	344	164.5	277.7	141.6	258.9	263	298.8	235.3	123.691	62.986	108.42	61.7263
Q9Z2I0	Mitochondrial proton/calcium exchanger protein OS=Mus musculus OX=10090 GN=Letm1 PE=1 SV=1	15	11	16	11	82.9	Letm1	1377.3	1224.1	1711.2	1329.4	1474.5	1790.2	2438.1	1413	1685.7	1423.3	1831.75	184.473	434.384	161.698	425.697
Q8BH97	Reticulocalbin-3 OS=Mus musculus OX=10090 GN=Rcn3 PE=1 SV=1	30	9	15	9	38	Rcn3	1448.8	1585	866.3	1140.7	2415.9	1838.1	1734.9	2076.5	814.3	1491.34	1615.95	587.158	553.248	514.666	542.183
Q64442	Sorbitol dehydrogenase OS=Mus musculus OX=10090 GN=Sord PE=1 SV=3	20	6	7	6	38.2	Sord	1338.5	1273	949.1	1716.6	1074.8	1086.9	888.1	1034.5	990.5	1270.4	1000	293.782	84.3677	257.511	82.6803
Q9D0F3	Protein ERGIC-53 OS=Mus musculus OX=10090 GN=Lman1 PE=1 SV=1	18	9	12	8	57.8	Lman1	1508.8	1627.2	1607.3	1618.7	1738.7	1619.2	1851.6	1646.6	1569.6	1620.14	1671.75	81.6545	124.063	71.5734	121.581
P70362	Ubiquitin recognition factor in ER-associated degradation protein 1 OS=Mus musculus OX=10090 GN=Ufd1 PE=1 SV=2	5	1	1	1	34.5	Ufd1l; Ufd1	108.5	105.8	148	125.2	99.9	95.4	101.3	90	125.5	117.48	103.05	19.4755	15.6619	17.0711	15.3487
O88487	Cytoplasmic dynein 1 intermediate chain 2 OS=Mus musculus OX=10090 GN=Dync1i2 PE=1 SV=1	9	5	5	5	68.4	Dync1i2	385.2	395.6	434.6	395	557.9	432.9	465.5	477.1	364.6	433.66	435.025	71.9861	50.5412	63.0986	49.5303
P47911	60S ribosomal protein L6 OS=Mus musculus OX=10090 GN=Rpl6 PE=1 SV=3	26	10	11	10	33.5	Rpl6	3260.3	3614.9	3239.7	3149.9	3958.5	3877.1	3918.5	3447.4	3054.3	3444.66	3574.32	337.6	406.885	295.919	398.747
P50608	Fibromodulin OS=Mus musculus OX=10090 GN=Fmod PE=2 SV=1	13	5	7	5	43	Fmod	1067.8	882.1	897.3	845.2	918.3	721.9	714.9	941.4	747.2	922.14	781.35	85.6907	107.598	75.1112	105.446
P62754	40S ribosomal protein S6 OS=Mus musculus OX=10090 GN=Rps6 PE=1 SV=1	29	11	18	11	28.7	Rps6-ps4; Rps6; LOC105244208	3422.6	4077.6	3346.9	3564	3136.5	3350.3	3321.9	3193.5	3428.4	3509.52	3323.53	353.139	97.6811	309.54	95.7275
Q9QXE7	F-box-like/WD repeat-containing protein TBL1X OS=Mus musculus OX=10090 GN=Tbl1x PE=1 SV=2	2	1	1	1	56.8	Tbl1x	94	104.2	65.2	108.1	117.1	118.5	122.1	141.8	79	97.72	115.35	19.9794	26.3085	17.5127	25.7823
Q9R0M3	Sushi-repeat-containing protein SRPX OS=Mus musculus OX=10090 GN=Srpx PE=2 SV=1	4	2	2	2	51.5	Srpx	220.3	181.3	261.1	246	142.7	168.2	147.5	190.9	261.6	210.28	192.05	48.3888	49.6389	42.4146	48.6461
P51855	Glutathione synthetase OS=Mus musculus OX=10090 GN=Gss PE=1 SV=1	6	3	3	3	52.2	Gss	303.4	282.7	370.4	291.6	341.5	383	443.5	300.2	344.9	317.92	367.9	36.9262	60.706	32.3673	59.4919
Q61559	IgG receptor FcRn large subunit p51 OS=Mus musculus OX=10090 GN=Fcgrt PE=1 SV=1	6	2	2	2	40.1	Fcgrt	248	248.8	356.1	255.5	192.8	205.9	193.3	183.3	316.3	260.24	224.7	59.2462	61.7628	51.9316	60.5275
O08759	Ubiquitin-protein ligase E3A OS=Mus musculus OX=10090 GN=Ube3a PE=1 SV=2	3	2	2	2	99.8	Ube3a	47.4	49.3	32.7	40.3	60.6	54.6	54.1	54.9	34.8	46.06	49.6	10.4328	9.87218	9.14474	9.67474
Q6ZPU9	KIF1-binding protein OS=Mus musculus OX=10090 GN=Kif1bp PE=1 SV=2	6	2	2	2	71	2510003E04Rik; Kif1bp	97.1	111.3	67.7	99.6	115.3	115.1	117	117.3	94.4	98.2	110.95	18.6912	11.0763	16.3835	10.8547
Q9QXC1	Fetuin-B OS=Mus musculus OX=10090 GN=Fetub PE=1 SV=1	12	4	4	4	42.7	Fetub	1109.2	578.8	1405.4	814.3	425.5	756.8	386.2	597.2	953.9	866.64	673.525	396.64	240.781	347.67	235.965
Q6P1B1	Xaa-Pro aminopeptidase 1 OS=Mus musculus OX=10090 GN=Xpnpep1 PE=1 SV=1	8	4	4	4	69.5	Xpnpep1	455.5	475.4	410.2	390.4	465.2	361.4	345.1	383.6	378.7	439.34	367.2	36.9948	17.5429	32.4274	17.192
Q6PDI5	Proteasome adapter and scaffold protein ECM29 OS=Mus musculus OX=10090 GN=Ecpas PE=1 SV=3	1	2	2	2	203.6	AI314180	149.9	174.5	193.4	155.3	145	144.3	131.1	145.4	174.7	163.62	148.875	20.0586	18.4019	17.5821	18.0338
Q8BX09	Retinoblastoma-binding protein 5 OS=Mus musculus OX=10090 GN=Rbbp5 PE=1 SV=2	2	1	1	1	59.1	Rbbp5	46.6	41.6	38.3	35.8	38.2	37.2	33.2	26.4	40.5	40.1	34.325	4.17852	6.06815	3.66263	5.94679
Q61189	Methylosome subunit pICln OS=Mus musculus OX=10090 GN=Clns1a PE=1 SV=1	6	1	1	1	26	Clns1a	66.6	74.2	93.2	79	52.9	54.3	56.2	58.5	93.2	73.18	65.55	14.9188	18.5131	13.0769	18.1429
B2RY56	RNA-binding protein 25 OS=Mus musculus OX=10090 GN=Rbm25 PE=1 SV=2	5	3	3	3	99.5	Rbm25	434.5	519.6	533.4	478.3	423.7	411.4	417.8	435	523.5	477.9	446.925	49.093	52.0135	43.0319	50.9733
P34152	Focal adhesion kinase 1 OS=Mus musculus OX=10090 GN=Ptk2 PE=1 SV=3	3	3	3	3	123.5	Ptk2	677.6	821.7	756.3	888.4	631.3	677.5	650.7	745	779.8	755.06	713.25	104.329	59.519	91.4488	58.3286
Q99MN1	Lysine--tRNA ligase OS=Mus musculus OX=10090 GN=Kars PE=1 SV=1	21	11	12	11	67.8	Kars	2181.3	2490	1845.4	2345	1977.1	1940.2	1834	1927.2	2085.8	2167.76	1946.8	262.537	104.039	230.124	101.959
Q9D7G0	Ribose-phosphate pyrophosphokinase 1 OS=Mus musculus OX=10090 GN=Prps1 PE=1 SV=4	11	5	5	2	34.8	Prps1	1393.5	1359.3	1129	1557.1	1134.8	1149.8	999.5	1089.8	1467.5	1314.74	1176.65	182.897	203.502	160.316	199.432
Q9CRB9	MICOS complex subunit Mic19 OS=Mus musculus OX=10090 GN=Chchd3 PE=1 SV=1	40	7	10	7	26.3	Chchd3	2171.5	2200.6	2815.4	2188	2375.3	2919.5	3877.3	2291.9	2893.5	2350.16	2995.55	272.793	655.44	239.113	642.331
Q8BJW6	Eukaryotic translation initiation factor 2A OS=Mus musculus OX=10090 GN=Eif2a PE=1 SV=2	11	4	4	4	64.4	Eif2a	120.7	148.7	163.2	273.9	84.8	117.4	64.3	83.4	195.9	158.26	115.25	71.2312	58.0786	62.4369	56.917
Q9QZM0	Ubiquilin-2 OS=Mus musculus OX=10090 GN=Ubqln2 PE=1 SV=2	8	4	4	4	67.3	Ubqln2	144.1	165	131.5	160.9	164.1	159.6	158.7	183.2	161.8	153.12	165.825	14.7564	11.6563	12.9346	11.4232
Q61937	Nucleophosmin OS=Mus musculus OX=10090 GN=Npm1 PE=1 SV=1	24	9	16	9	32.5	Npm1	2650.8	2759.1	3166.6	2735.7	2599.7	2497.9	2559.6	2390	2911.5	2782.38	2589.75	224.183	225.661	196.505	221.148
Q922E4	Ethanolamine-phosphate cytidylyltransferase OS=Mus musculus OX=10090 GN=Pcyt2 PE=1 SV=1	3	1	1	1	45.2	Pcyt2	95.2	89.9	105.6	82.9	64.7	77.8	57.3	65.5	112.3	87.66	78.225	15.2769	24.2285	13.3908	23.744
P23506	Protein-L-isoaspartate(D-aspartate) O-methyltransferase OS=Mus musculus OX=10090 GN=Pcmt1 PE=1 SV=3	27	6	7	6	24.6	Pcmt1	1060.7	1023.3	819.9	1022	1329.4	1058.8	1134.1	1235	893.1	1051.06	1080.25	182.082	144.144	159.602	141.261
P97370	Sodium/potassium-transporting ATPase subunit beta-3 OS=Mus musculus OX=10090 GN=Atp1b3 PE=1 SV=1	10	3	3	3	31.8	Atp1b3	624.4	712.7	732.9	671.6	629.9	597.3	606.9	604	721.7	674.3	632.475	48.4179	59.619	42.4402	58.4267
Q64444	Carbonic anhydrase 4 OS=Mus musculus OX=10090 GN=Ca4 PE=1 SV=1	3	1	1	1	34.3	Car4	149.7	150.3	354.3	174	87.5	122.1	89.9	75.6	192.8	183.16	120.1	100.9	52.2225	88.4425	51.1781
P62317	Small nuclear ribonucleoprotein Sm D2 OS=Mus musculus OX=10090 GN=Snrpd2 PE=1 SV=1	41	5	6	5	13.5	Snrpd2	652.6	561.7	473.9	583.2	629.9	692.5	690.1	672.5	535.5	580.26	647.65	69.5751	75.2965	60.9853	73.7905
P0CW02	Lymphocyte antigen 6C1 OS=Mus musculus OX=10090 GN=Ly6c1 PE=2 SV=1	15	2	3	2	14.2	Ly6c1	91.7	93.6	122	107.5	137.9	110.6	138.5	97.1	119.1	110.54	116.325	19.5643	17.3379	17.1489	16.9911
Q3UHD6	Sorting nexin-27 OS=Mus musculus OX=10090 GN=Snx27 PE=1 SV=2	4	2	2	2	61	Snx27	38.1	22.3	41.6	31.5	25.4	27.9	21.8	22.2	29.7	31.78	25.4	8.1705	3.9975	7.16176	3.91755
Q61235	Beta-2-syntrophin OS=Mus musculus OX=10090 GN=Sntb2 PE=1 SV=2	18	9	11	9	56.3	Sntb2	1782	1905.8	1483.7	1815.8	1535.2	1539.7	1465.2	1631.9	1697.3	1704.5	1583.53	184.615	101.991	161.822	99.9509
P18293	Atrial natriuretic peptide receptor 1 OS=Mus musculus OX=10090 GN=Npr1 PE=1 SV=2	1	1	1	1	119	Npr1	24.5	17.1	8.9	16.7	8.6	11.5	11.1	9.1	13.9	15.16	11.4	6.62556	1.96977	5.80756	1.93038
P36916	Guanine nucleotide-binding protein-like 1 OS=Mus musculus OX=10090 GN=Gnl1 PE=1 SV=4	4	2	2	2	68.7	Gnl1	57.9	60.2	78.9	56.9	53.3	51.1	54.4	53	57	61.44	53.875	10.0721	2.48378	8.82862	2.43411
P14152	Malate dehydrogenase, cytoplasmic OS=Mus musculus OX=10090 GN=Mdh1 PE=1 SV=3	33	10	18	10	36.5	Mdh1	4242	3890.2	2220.8	3549.1	4951.6	4768.2	4805	4385	3014.9	3770.74	4243.28	1010.23	840.649	885.502	823.836
O08583	THO complex subunit 4 OS=Mus musculus OX=10090 GN=Alyref PE=1 SV=3	22	4	7	4	26.9	Alyref	646.4	679.7	642.3	631.5	673.4	701.5	696.8	705.5	621.6	654.66	681.35	20.8301	39.9917	18.2584	39.1919
Q99KF1	Transmembrane emp24 domain-containing protein 9 OS=Mus musculus OX=10090 GN=Tmed9 PE=1 SV=2	31	8	9	8	27.1	Tmed9	1588.4	2016	1242.7	1724.5	2121.3	1975.9	2184.8	2100.8	1479.1	1738.58	1935.15	350.744	315.915	307.441	309.597
P62082	40S ribosomal protein S7 OS=Mus musculus OX=10090 GN=Rps7 PE=2 SV=1	38	8	10	8	22.1	Rps7	2206.2	2391.7	2082.1	2225.3	2090.1	2072.4	2199	1987.9	2170.1	2199.08	2107.35	125.898	96.3104	110.355	94.3842
Q3UPL5	Uncharacterized protein C11orf96 homolog OS=Mus musculus OX=10090 GN=Ag2 PE=1 SV=2	10	1	1	1	27.1	Gm13889	21.6	27.5	20.7	27.9	26.3	18	17.8	21.1	19.2	24.8	19.025	3.39853	1.5152	2.97894	1.4849
Q9DCT8	Cysteine-rich protein 2 OS=Mus musculus OX=10090 GN=Crip2 PE=1 SV=1	33	4	7	4	22.7	Crip2	1651	1601.2	1212.7	1467.2	1285	1401.5	1287.7	1356.2	1169.3	1443.42	1303.67	191.623	101.062	167.965	99.0405
P97333	Neuropilin-1 OS=Mus musculus OX=10090 GN=Nrp1 PE=1 SV=2	2	1	1	1	102.9	Nrp1	65.3	44.4	58	59.2	56.2	74.6	71.4	54.2	82.4	56.62	70.65	7.63885	11.9	6.69575	11.662
Q7TSV4	Phosphoglucomutase-2 OS=Mus musculus OX=10090 GN=Pgm2 PE=1 SV=1	6	3	3	3	68.7	Pgm1	322.2	308.6	206.6	305.1	394.1	410.6	356.2	411.1	215.5	307.32	348.35	66.9015	92.2377	58.6418	90.3929
Q60872	Eukaryotic translation initiation factor 1A OS=Mus musculus OX=10090 GN=Eif1a PE=2 SV=3	25	3	3	3	16.5	Eif1a	1130	1255.8	939.8	1112.2	986.5	1023.4	916.4	970.4	1047.7	1084.86	989.475	125.222	58.4376	109.762	57.2689
Q99KI3	ER membrane protein complex subunit 3 OS=Mus musculus OX=10090 GN=Emc3 PE=1 SV=3	9	2	2	2	30	Emc3	386.1	462.3	483.9	443.8	463.6	455.9	543.1	460.5	513.9	447.94	493.35	37.3694	42.3438	32.7557	41.4969
P62270	40S ribosomal protein S18 OS=Mus musculus OX=10090 GN=Rps18 PE=1 SV=3	20	4	4	4	17.7	Rps18	1328.7	1560.1	1293.6	1475.2	1142.1	1247.4	1215.8	1049	1568.9	1359.94	1270.28	162.926	217.279	142.811	212.933
O88543	COP9 signalosome complex subunit 3 OS=Mus musculus OX=10090 GN=Cops3 PE=1 SV=3	4	1	1	1	47.8	Cops3	109.5	122.2	139.1	124.5	120.7	99.7	112.5	108.5	119.3	123.2	110	10.6	8.18698	9.29131	8.02324
P83917	Chromobox protein homolog 1 OS=Mus musculus OX=10090 GN=Cbx1 PE=1 SV=1	19	3	4	3	21.4	Cbx1	785.1	949.1	754.7	869.5	709.6	817.3	692.6	792.3	772.4	813.6	768.65	95.6328	53.9253	83.8258	52.8468
P68254	14-3-3 protein theta OS=Mus musculus OX=10090 GN=Ywhaq PE=1 SV=1	42	9	16	5	27.8	Ywhaq; LOC102634437; Gm11226; Ywhaq-ps3; Cdk5rap2	203.5	173.5	683.7	324	944.1	450.1	607.3	709.7	289.5	465.76	514.15	335.633	183.926	294.196	180.248
Q9WUU7	Cathepsin Z OS=Mus musculus OX=10090 GN=Ctsz PE=1 SV=1	14	3	4	3	34	Ctsz	360.1	364.3	284.9	365	403.7	406.8	414.1	341.5	350	355.6	378.1	43.2909	37.6336	37.9461	36.8809
Q6PGH2	Jupiter microtubule associated homolog 2 OS=Mus musculus OX=10090 GN=Jpt2 PE=1 SV=1	21	2	2	2	20	Hn1l; Jpt2	66.3	69.4	104.6	89.5	63.4	58.9	59.9	61.4	84.2	78.64	66.1	17.7607	12.1103	15.568	11.8681
Q8VBV7	COP9 signalosome complex subunit 8 OS=Mus musculus OX=10090 GN=Cops8 PE=1 SV=1	13	2	2	2	23.2	Cops8	366.2	356	525.3	445.1	275.2	272.3	238.8	247.3	540	393.56	324.6	95.1055	144.302	83.3636	141.416
Q8R4U7	Leucine zipper protein 1 OS=Mus musculus OX=10090 GN=Luzp1 PE=1 SV=2	1	1	1	1	119.2	Luzp1	22.4	26.4	11.4	24.5	31.7	25.5	25.9	30.7	23.3	23.28	26.35	7.48378	3.11716	6.55982	3.05481
Q921I1	Serotransferrin OS=Mus musculus OX=10090 GN=Tf PE=1 SV=1	45	36	58	35	76.7	Trf	25273.1	15163.9	22479.4	17103.4	12599.6	20063.4	9427.4	16237.5	17882.2	18523.9	15902.6	5234.56	4592.44	4588.29	4500.59
Q8C2Q3	RNA-binding protein 14 OS=Mus musculus OX=10090 GN=Rbm14 PE=1 SV=1	9	5	6	5	69.4	Rbm14	769.6	869.5	895.3	823.6	861.7	884.2	961.7	958.1	829.9	843.94	908.475	48.8537	63.4004	42.8221	62.1324
Q8VHX6	Filamin-C OS=Mus musculus OX=10090 GN=Flnc PE=1 SV=3	22	48	61	39	290.9	Flnc	8871.2	9412.8	6792	8348	8222.1	7178.5	6604.9	7107.4	7432.6	8329.22	7080.85	980.148	346.649	859.138	339.716
P59016	Vacuolar protein sorting-associated protein 33B OS=Mus musculus OX=10090 GN=Vps33b PE=1 SV=1	1	1	1	1	70.5	Vps33b	72.6	59.8	51.1	76	71.8	42.6	46.7	45.2	56.5	66.26	47.75	10.456	6.07426	9.16509	5.95278
Q9Z2U1	Proteasome subunit alpha type-5 OS=Mus musculus OX=10090 GN=Psma5 PE=1 SV=1	23	5	5	5	26.4	Psma5	837	781.9	683.9	883.9	1115	835.7	940	964.5	733	860.34	868.3	160.651	106.088	140.817	103.967
Q9JMG1	Endothelial differentiation-related factor 1 OS=Mus musculus OX=10090 GN=Edf1 PE=1 SV=1	16	2	2	2	16.4	Edf1	126.7	129.3	172.1	138.2	111.1	104.7	103.9	107.3	162.1	135.48	119.5	22.6831	28.4371	19.8826	27.8683
Q9EQ06	Estradiol 17-beta-dehydrogenase 11 OS=Mus musculus OX=10090 GN=Hsd17b11 PE=1 SV=1	19	3	5	3	32.9	Hsd17b11	402.4	419.7	662.8	416.3	336.1	325.9	348.6	293	487.8	447.46	363.825	125.044	85.744	109.606	84.0291
Q3UIA2	Rho GTPase-activating protein 17 OS=Mus musculus OX=10090 GN=Arhgap17 PE=1 SV=1	2	1	2	1	92.1	Arhgap17	68	49.1	73.5	79.2	95.2	104	77.1	60.6	78	73	79.925	16.7909	17.9327	14.7179	17.5741
Q99KB8	Hydroxyacylglutathione hydrolase, mitochondrial OS=Mus musculus OX=10090 GN=Hagh PE=1 SV=2	12	3	4	3	34.1	Hagh	599	572.9	818.2	716.5	566.9	559.9	475.6	532.4	703.6	654.7	567.875	109.606	97.0533	96.0741	95.1122
Q9WVL0	Maleylacetoacetate isomerase OS=Mus musculus OX=10090 GN=Gstz1 PE=1 SV=1	32	5	5	5	24.3	Gstz1	802	514.1	381.8	537.3	911.2	1208.8	951.7	562.9	443.4	629.28	791.7	219.251	352.72	192.182	345.666
Q8R361	Rab11 family-interacting protein 5 OS=Mus musculus OX=10090 GN=Rab11fip5 PE=1 SV=2	2	1	1	1	69.5	Rab11fip5	124.9	98	121.9	112.8	110.1	96.2	77.4	81.2	124.2	113.54	94.75	10.6397	21.2448	9.3261	20.8199
Q9Z175	Lysyl oxidase homolog 3 OS=Mus musculus OX=10090 GN=Loxl3 PE=1 SV=2	14	7	7	7	83.7	Loxl3	439.2	484.4	302.1	443.9	557.1	506.2	487.2	580.9	373.4	445.34	486.925	92.9697	85.8115	81.4915	84.0952
P37804	Transgelin OS=Mus musculus OX=10090 GN=Tagln PE=1 SV=3	65	19	89	19	22.6	Tagln	26345.2	23523.1	19252.6	22742.3	22720.9	20783.3	17678.7	20833.9	19093.4	22916.8	19597.3	2530.65	1513.35	2218.21	1483.09
P34928	Apolipoprotein C-I OS=Mus musculus OX=10090 GN=Apoc1 PE=1 SV=1	28	4	4	4	9.7	Apoc1	420.6	297.4	211.4	361.3	403.6	586.5	391.6	626.9	248.1	338.86	463.275	85.6464	176.442	75.0724	172.913
Q6ZWR6	Nesprin-1 OS=Mus musculus OX=10090 GN=Syne1 PE=1 SV=2	2	16	16	15	1009.3	Syne1	1461	1612.4	1276.4	1818.8	1303.7	1328.5	1218.1	1355.7	1460.2	1494.46	1340.62	225.923	99.4733	198.031	97.4839
P47809	Dual specificity mitogen-activated protein kinase kinase 4 OS=Mus musculus OX=10090 GN=Map2k4 PE=1 SV=2	4	1	1	1	44.1	Map2k4	33.9	26.9	44.9	30.1	23.4	25.7	27.2	28.4	29.5	31.84	27.7	8.26849	1.63095	7.24765	1.59833
P98063	Bone morphogenetic protein 1 OS=Mus musculus OX=10090 GN=Bmp1 PE=1 SV=2	7	5	5	5	111.6	Bmp1	383	476.2	345.1	390.6	352	315	291.2	379.7	389.5	389.38	343.85	52.2922	48.213	45.8361	47.2488
Q9DCH4	Eukaryotic translation initiation factor 3 subunit F OS=Mus musculus OX=10090 GN=Eif3f PE=1 SV=2	5	1	1	1	38	Eif3f	29	30.6	29.2	28.9	15.7	25.6	20.9	18.2	36.2	26.68	25.225	6.17633	7.92985	5.41379	7.77125
P45878	Peptidyl-prolyl cis-trans isomerase FKBP2 OS=Mus musculus OX=10090 GN=Fkbp2 PE=1 SV=1	19	2	2	2	15.3	Fkbp2	151.8	169.9	116.6	167.7	182.9	175.7	203.8	177.9	141.4	157.78	174.7	25.5336	25.6056	22.3812	25.0935
Q811D0	Disks large homolog 1 OS=Mus musculus OX=10090 GN=Dlg1 PE=1 SV=1	7	5	5	5	100.1	Dlg1	372.6	417.8	410	421.9	371.6	378.8	328.5	396.7	412.5	398.78	379.125	24.7302	36.4498	21.677	35.7208
O08788	Dynactin subunit 1 OS=Mus musculus OX=10090 GN=Dctn1 PE=1 SV=3	13	14	15	14	141.6	Dctn1	1024	1116.1	873.5	987	1266.8	1100.9	1163.9	1191.7	896.8	1053.48	1088.33	147.57	133.214	129.351	130.55
Q9Z2M7	Phosphomannomutase 2 OS=Mus musculus OX=10090 GN=Pmm2 PE=1 SV=1	23	5	8	5	27.6	Pmm2	916.8	803.6	734.2	926.7	1060.1	909.9	885.7	952	871.9	888.28	904.875	125.223	35.1238	109.763	34.4213
Q61730	Interleukin-1 receptor accessory protein OS=Mus musculus OX=10090 GN=Il1rap PE=1 SV=1	1	1	1	1	65.7	Il1rap	190.5	79.6	208.9	116	69.7	111.2	54.6	93.8	134.7	132.94	98.575	63.6681	33.7689	55.8075	33.0935
Q60973	Histone-binding protein RBBP7 OS=Mus musculus OX=10090 GN=Rbbp7 PE=1 SV=1	7	3	3	1	47.8	Rbbp7	195.9	213.7	195.7	225.4	182.5	189	169	187.2	222.6	202.64	191.95	16.8786	22.3412	14.7948	21.8944
P47963	60S ribosomal protein L13 OS=Mus musculus OX=10090 GN=Rpl13 PE=1 SV=3	25	7	8	7	24.3	Rpl13	809	840.8	1153.3	810.7	745	757.1	660.9	659.8	917.6	871.76	748.85	161.213	121.394	141.309	118.966
P19157	Glutathione S-transferase P 1 OS=Mus musculus OX=10090 GN=Gstp1 PE=1 SV=2	16	3	14	3	23.6	Gstp1	1270.8	1356.8	739.4	1737.3	826.3	1046.3	750.3	897.4	1006.3	1186.12	925.075	409.002	132.42	358.506	129.772
P46664	Adenylosuccinate synthetase isozyme 2 OS=Mus musculus OX=10090 GN=Adss PE=1 SV=2	6	2	2	2	50	Adss	576.4	569.8	450.5	537.6	496.2	503.8	443.8	506.4	453.8	526.1	476.95	52.8711	32.7774	46.3435	32.1218
Q8BP92	Reticulocalbin-2 OS=Mus musculus OX=10090 GN=Rcn2 PE=1 SV=1	46	11	17	11	37.2	Rcn2	2605.8	2958	2281.7	2566.6	2431.8	2440.5	2263.1	2373.1	2258.6	2568.78	2333.83	252.015	88.6621	220.901	86.8889
O70591	Prefoldin subunit 2 OS=Mus musculus OX=10090 GN=Pfdn2 PE=1 SV=2	16	2	3	2	16.5	Pfdn2	774.9	675	951.2	1083.4	946.3	596	515.4	693.7	698.5	886.16	625.9	161.026	87.5059	141.146	85.7558
Q9WUZ9	Ectonucleoside triphosphate diphosphohydrolase 5 OS=Mus musculus OX=10090 GN=Entpd5 PE=1 SV=1	10	3	3	3	47.1	Entpd5	141.9	166.9	81.2	137	198.2	178.7	221.1	152.1	110.5	145.04	165.6	43.168	46.4404	37.8384	45.5115
P47738	Aldehyde dehydrogenase, mitochondrial OS=Mus musculus OX=10090 GN=Aldh2 PE=1 SV=1	28	17	30	15	56.5	Aldh2	4467.4	4284	3164.3	3907.5	5105.2	4583	5317.5	4324.9	3630.8	4185.68	4464.05	716.79	696.705	628.294	682.771
P61963	DDB1- and CUL4-associated factor 7 OS=Mus musculus OX=10090 GN=Dcaf7 PE=1 SV=1	4	1	1	1	38.9	Dcaf7	53.4	50.6	98.6	51.5	44	45.8	32.6	36.8	53.3	59.62	42.125	22.0761	9.26404	19.3505	9.07876
Q8CIZ8	von Willebrand factor OS=Mus musculus OX=10090 GN=Vwf PE=1 SV=2	10	19	21	19	309.1	Vwf	1867.3	2337.4	2997	2320.9	1978.7	1571.3	1551.2	2154.7	2405.4	2300.26	1920.65	441.052	427.512	386.599	418.962
Q9D379	Epoxide hydrolase 1 OS=Mus musculus OX=10090 GN=Ephx1 PE=1 SV=2	15	5	6	5	52.5	Ephx1	1672.4	1969.8	1380.4	1807.7	2493.7	1897.3	2201.2	2097.7	1468.7	1864.8	1916.22	412.753	323.924	361.794	317.446
Q9ERK4	Exportin-2 OS=Mus musculus OX=10090 GN=Cse1l PE=1 SV=1	2	2	2	2	110.4	Cse1l	48.8	50.3	49.1	50.2	50.6	49.3	45.9	47.7	42.2	49.8	46.275	0.796869	3.05109	0.698486	2.99007
Q9CQU0	Thioredoxin domain-containing protein 12 OS=Mus musculus OX=10090 GN=Txndc12 PE=1 SV=1	9	1	1	1	19	Txndc12	296.1	357.3	362.7	311.3	289.3	321.8	314	274.8	307.9	323.34	304.625	34.4536	20.6811	30.1999	20.2675
Q9JKR6	Hypoxia up-regulated protein 1 OS=Mus musculus OX=10090 GN=Hyou1 PE=1 SV=1	17	12	14	12	111.1	Hyou1	1967.8	2180.6	1852.2	2241.3	1823.2	1924.4	1736.2	1820.7	2120.6	2013.02	1900.47	189.825	165.708	166.389	162.394
Q8K0V4	CCR4-NOT transcription complex subunit 3 OS=Mus musculus OX=10090 GN=Cnot3 PE=1 SV=1	1	1	1	1	81.9	Cnot3	16.7	13.2	18.4	16.7	11.4	14.8	14.8	9.6	17.3	15.28	14.125	2.87871	3.2387	2.5233	3.17392
Q91W50	Cold shock domain-containing protein E1 OS=Mus musculus OX=10090 GN=Csde1 PE=1 SV=1	6	4	4	4	88.7	Csde1	386.8	376.4	432.1	382.4	377.4	348.6	325.6	346.7	418.1	391.02	359.75	23.3395	40.2723	20.458	39.4668
Q9DCN2	NADH-cytochrome b5 reductase 3 OS=Mus musculus OX=10090 GN=Cyb5r3 PE=1 SV=3	22	8	11	8	34.1	Cyb5r3	2634.5	2992.1	1728.4	2511.7	3550.6	2897.4	3310	3267	2109.5	2683.46	2895.97	669.184	556.064	586.566	544.943
Q03391	Glutamate receptor ionotropic, NMDA 2D OS=Mus musculus OX=10090 GN=Grin2d PE=1 SV=3	1	1	2	1	142.9	Grin2d	873.2	955.4	213.3	689.2	1289.1	1152.8	1184.8	1296.2	347.8	804.04	995.4	395.328	436.086	346.521	427.364
Q91V76	Ester hydrolase C11orf54 homolog OS=Mus musculus OX=10090 PE=1 SV=1	12	4	4	4	35	4931406C07Rik	876	748.4	623.4	762.6	833.1	1089.1	961.8	707.6	809.6	768.7	892.025	96.4651	167.843	84.5554	164.486
P32921	Tryptophan--tRNA ligase, cytoplasmic OS=Mus musculus OX=10090 GN=Wars PE=1 SV=2	8	3	3	3	54.3	Wars	459	448.7	564	508.5	543.6	376.3	342.1	379.5	481.9	504.76	394.95	50.6671	60.3875	44.4117	59.1797
Q61699	Heat shock protein 105 kDa OS=Mus musculus OX=10090 GN=Hsph1 PE=1 SV=2	13	9	10	8	96.3	Hsph1	1594.1	1580.9	1313.7	1409.2	1359.2	1320.3	1349.7	1349	1389	1451.42	1352	128.818	28.2145	112.914	27.6502
Q3V1T4	Prolyl 3-hydroxylase 1 OS=Mus musculus OX=10090 GN=P3h1 PE=1 SV=2	8	5	6	5	83.6	Lepre1; P3h1	270.6	238.8	468.5	291.2	231.9	235.8	186.3	192.2	282.1	300.2	224.1	97.1042	44.5247	85.1156	43.6342
P23780	Beta-galactosidase OS=Mus musculus OX=10090 GN=Glb1 PE=1 SV=1	2	1	1	1	73.1	Glb1	65.8	70	21.3	57.1	98.7	74.3	92	73	42.3	62.58	70.4	27.8574	20.6409	24.4181	20.2281
Q9ERE7	LRP chaperone MESD OS=Mus musculus OX=10090 GN=Mesd PE=1 SV=1	14	2	3	2	25.2	Mesdc2; Mesd	1000.2	1152.7	1243.7	1121.7	1088.7	1043.1	1013.1	981.1	1075.2	1121.4	1028.12	89.0166	40.3212	78.0265	39.5148
Q8R2U0	Nucleoporin SEH1 OS=Mus musculus OX=10090 GN=Seh1l PE=2 SV=1	9	2	2	2	39.7	Seh1l	118.8	90.6	141.6	101.5	84.4	77	74.3	78.9	132.9	107.38	90.775	23.1606	28.1467	20.3011	27.5838
Q3UFY7	7-methylguanosine phosphate-specific 5'-nucleotidase OS=Mus musculus OX=10090 GN=Nt5c3b PE=1 SV=3	3	1	1	1	34.4	Nt5c3b; Nt5c3l	108.5	113.8	95	108.1	127.8	113	119	127.7	97	110.64	114.175	11.8331	12.943	10.3722	12.6842
P26638	Serine--tRNA ligase, cytoplasmic OS=Mus musculus OX=10090 GN=Sars PE=1 SV=3	15	4	4	4	58.4	Sars	47.1	47	41	50.8	70.1	61.6	58.4	59.5	33.7	51.2	53.3	11.134	13.1339	9.75934	12.8712
P25444	40S ribosomal protein S2 OS=Mus musculus OX=10090 GN=Rps2 PE=1 SV=3	20	6	9	6	31.2	Rps2; Rps2-ps13	3016.5	3390.7	2246.7	3123.6	3778	3577.3	3912.8	3507.9	2541.5	3111.1	3384.88	565.514	589.392	495.695	577.604
Q3UPH1	Protein PRRC1 OS=Mus musculus OX=10090 GN=Prrc1 PE=1 SV=1	6	2	2	2	46.3	Prrc1	256.3	267	478.7	255.3	239.4	203.8	171.2	210.6	264.5	299.34	212.525	100.748	38.6824	88.3095	37.9088
P28798	Granulins OS=Mus musculus OX=10090 GN=Grn PE=1 SV=2	14	6	7	6	63.4	Grn	397.1	410.5	255.1	364.9	419.6	436.7	443	455.9	347.6	369.44	420.8	67.1961	49.45	58.9	48.461
Q80TY0	Formin-binding protein 1 OS=Mus musculus OX=10090 GN=Fnbp1 PE=1 SV=2	5	2	2	2	71.3	Fnbp1	145	124.5	96.7	117.9	119.4	104.1	87.9	108.4	95.5	120.7	98.975	17.2515	9.12556	15.1216	8.94305
Q00897	Alpha-1-antitrypsin 1-4 OS=Mus musculus OX=10090 GN=Serpina1d PE=1 SV=1	22	13	41	1	46	Serpina1d	899.1	431.2	639.2	562.9	302.2	549.1	261	491.2	630.2	566.92	482.875	225.876	158.523	197.989	155.352
P70274	Selenoprotein P OS=Mus musculus OX=10090 GN=Selenop PE=1 SV=3	5	2	2	2	42.7	Sepp1; Selenop	71.7	61.9	105	61	43.4	60.3	36.4	48.9	84.5	68.6	57.525	22.761	20.4614	19.9509	20.0522
Q61510	E3 ubiquitin/ISG15 ligase TRIM25 OS=Mus musculus OX=10090 GN=Trim25 PE=1 SV=2	4	2	2	2	71.7	Trim25	18.5	15.1	27.3	24	16	13.2	19.2	15.2	18.5	20.18	16.525	5.27703	2.82061	4.62552	2.7642
P10630	Eukaryotic initiation factor 4A-II OS=Mus musculus OX=10090 GN=Eif4a2 PE=1 SV=2	31	13	18	4	46.4	Eif4a2	1308.5	1313	1007.7	1274.6	1474.8	1412.3	1372.9	1428.4	1146.8	1275.72	1340.1	168.77	130.959	147.933	128.339
Q9CR26	Vacuolar protein sorting-associated protein VTA1 homolog OS=Mus musculus OX=10090 GN=Vta1 PE=1 SV=1	6	1	1	1	33.9	Vta1	106.9	103.6	137.9	103.3	110.6	155.1	234.8	115.1	136.3	112.46	160.325	14.5256	52.2696	12.7322	51.2242
Q8R1A4	Dedicator of cytokinesis protein 7 OS=Mus musculus OX=10090 GN=Dock7 PE=1 SV=3	3	5	5	5	241.3	Dock7	1886.2	544.6	3557.1	168.6	281.9	218	166.7	192.5	155.4	1287.68	183.15	1442.62	27.9441	1264.51	27.3852
P62073	Mitochondrial import inner membrane translocase subunit Tim10 OS=Mus musculus OX=10090 GN=Timm10 PE=1 SV=1	47	3	3	3	10.3	Timm10	126.7	136.3	180.3	149	155.8	180.4	237.2	140.6	177.1	149.62	183.825	20.5097	39.8926	17.9775	39.0947
Q9JLV5	Cullin-3 OS=Mus musculus OX=10090 GN=Cul3 PE=1 SV=1	6	3	3	3	88.9	Cul3	191.2	170.8	230	203	156.8	171.8	153.9	158.9	221.1	190.36	176.425	28.4635	30.7232	24.9493	30.1087
Q9WUK2	Eukaryotic translation initiation factor 4H OS=Mus musculus OX=10090 GN=Eif4h PE=1 SV=3	13	3	3	3	27.3	Eif4h	296.2	269.9	114.3	213.6	392.2	322.6	335.3	341.5	153	257.24	288.1	102.748	90.4095	90.0626	88.6014
Q06185	ATP synthase subunit e, mitochondrial OS=Mus musculus OX=10090 GN=Atp5i PE=1 SV=2	42	8	8	8	8.2	Atp5k	2042.9	2242.8	3267.2	2352.2	1580.4	1721.6	1602.8	1514.4	3025.6	2297.1	1966.1	617.526	711.416	541.286	697.188
Q60936	Atypical kinase COQ8A, mitochondrial OS=Mus musculus OX=10090 GN=Coq8a PE=1 SV=2	11	6	7	6	71.7	Adck3; Coq8a	972.7	803.5	1209.4	950.4	889.7	1499	1527.9	977.1	1191.6	965.14	1298.9	151.456	263.027	132.757	257.766
P11031	Activated RNA polymerase II transcriptional coactivator p15 OS=Mus musculus OX=10090 GN=Sub1 PE=1 SV=3	12	1	1	1	14.4	Sub1	61	71.9	120.5	78.4	35.9	50.7	33.3	47	107.7	73.54	59.675	30.8447	32.8798	27.0365	32.2222
Q99N87	28S ribosomal protein S5, mitochondrial OS=Mus musculus OX=10090 GN=Mrps5 PE=1 SV=1	3	1	1	1	48.2	Mrps5	54.1	41.7	48.7	48.1	55	54.8	72.1	58.8	41.7	49.52	56.85	5.35836	12.5179	4.69681	12.2675
P12970	60S ribosomal protein L7a OS=Mus musculus OX=10090 GN=Rpl7a PE=1 SV=2	25	7	9	7	30	Rpl7a	2125	2390.5	2295.7	2274.1	2076.1	2144.5	2087.7	1942.3	2405.5	2232.28	2145	129.137	193.418	113.194	189.549
Q8BMJ2	Leucine--tRNA ligase, cytoplasmic OS=Mus musculus OX=10090 GN=Lars PE=1 SV=2	1	2	2	2	134.1	Lars	308.4	317.7	317	325.9	415.3	317.4	343.2	367.2	303.6	336.86	332.85	44.2845	28.1739	38.817	27.6104
Q6P5E4	UDP-glucose:glycoprotein glucosyltransferase 1 OS=Mus musculus OX=10090 GN=Uggt1 PE=1 SV=4	11	12	14	12	176.3	Uggt1	552.5	612.4	354.1	581.8	800.6	626.1	721.7	730.3	410.4	580.28	622.125	159.298	148.84	139.631	145.863
P35441	Thrombospondin-1 OS=Mus musculus OX=10090 GN=Thbs1 PE=1 SV=1	10	11	12	11	129.6	Thbs1	2331.3	2104.6	3404	3627.2	2356.9	1654.4	1519.9	2674.7	2652.3	2764.8	2125.32	696.864	623.919	610.828	611.441
O08677	Kininogen-1 OS=Mus musculus OX=10090 GN=Kng1 PE=1 SV=1	20	11	13	11	73.1	Kng1	2841	1615.2	3141.5	2141.9	1465.2	2264.5	1008.4	1692.8	2467.8	2240.96	1858.38	737.261	654.78	646.237	641.684
Q8R035	Peptidyl-tRNA hydrolase ICT1, mitochondrial OS=Mus musculus OX=10090 GN=Mrpl58 PE=1 SV=1	5	1	1	1	23.5	Ict1; Mrpl58	19.8	14.2	19.5	17.3	17.8	23.2	33.7	21.4	17.2	17.72	23.875	2.23987	7.01587	1.96333	6.87556
Q8CIE6	Coatomer subunit alpha OS=Mus musculus OX=10090 GN=Copa PE=1 SV=2	13	14	19	14	138.3	Copa	2396.1	2378.9	1538.8	2103.7	2906.7	2646.2	2601	2796.9	1720.3	2264.84	2441.1	498.829	487.777	437.243	478.022
P54726	UV excision repair protein RAD23 homolog A OS=Mus musculus OX=10090 GN=Rad23a PE=1 SV=2	13	6	6	4	39.7	Rad23a	803.3	821.4	743.3	857.1	835	760.6	621.2	762.1	740.9	812.02	721.2	43.1473	67.3628	37.8203	66.0156
P28656	Nucleosome assembly protein 1-like 1 OS=Mus musculus OX=10090 GN=Nap1l1 PE=1 SV=2	7	2	5	1	45.3	Nap1l1	502.8	520.1	404.8	493.7	474.4	449.4	378.9	412.6	451.6	479.16	423.125	44.7169	34.4859	39.1961	33.7962
Q04447	Creatine kinase B-type OS=Mus musculus OX=10090 GN=Ckb PE=1 SV=1	44	13	23	12	42.7	Ckb	3209.2	2880.8	2003.6	2801.6	3345.8	3316.8	3438.5	3664	2374	2848.2	3198.32	523.094	568.063	458.512	556.701
O55128	Histone deacetylase complex subunit SAP18 OS=Mus musculus OX=10090 GN=Sap18 PE=1 SV=1	8	1	1	1	17.6	Sap18; Gm10094; Sap18b	88.9	110.4	142.5	110.7	86.8	77.3	90.4	84.4	123.6	107.86	93.925	22.458	20.4951	19.6853	20.0852
Q61490	CD166 antigen OS=Mus musculus OX=10090 GN=Alcam PE=1 SV=3	7	2	3	2	65.1	Alcam	195.8	212	232.5	202.1	135.7	153.9	158.6	171.3	257.9	195.62	185.425	36.2659	48.8724	31.7885	47.895
Q9JIG7	Coiled-coil domain-containing protein 22 OS=Mus musculus OX=10090 GN=Ccdc22 PE=1 SV=1	4	1	1	1	70.8	Ccdc22	34.9	42.8	37.9	45.8	36.9	36.4	37.1	33.9	36.5	39.66	35.975	4.49811	1.41745	3.94277	1.3891
Q6ZWV3	60S ribosomal protein L10 OS=Mus musculus OX=10090 GN=Rpl10 PE=1 SV=3	15	4	8	4	24.6	Rpl10; Rpl10-ps1	1284	1518	831.9	1281.2	1685.9	1576.9	1690.3	1516.3	1056.7	1320.2	1460.05	321.765	278.403	282.039	272.835
Q8BVU0	Leucine-rich repeat and calponin homology domain-containing protein 3 OS=Mus musculus OX=10090 GN=Lrch3 PE=1 SV=3	3	2	2	2	86.3	Lrch3	118.8	122.4	130.6	112	136.8	90	94.6	100.8	112.8	124.12	99.55	9.75869	9.87978	8.55387	9.68218
P70670	Nascent polypeptide-associated complex subunit alpha, muscle-specific form OS=Mus musculus OX=10090 GN=Naca PE=1 SV=2	2	3	5	3	220.4	Naca	652.7	708.3	368.3	615.2	809.9	768.7	846.2	724.9	500.4	630.88	710.05	164.098	148.493	143.838	145.523
P16675	Lysosomal protective protein OS=Mus musculus OX=10090 GN=Ctsa PE=1 SV=1	10	4	4	4	53.8	Ctsa	987.9	1026.9	1007.3	1061.3	1075.3	943.1	949	898	987	1031.74	944.275	36.4484	36.4715	31.9485	35.7421
P29387	Guanine nucleotide-binding protein subunit beta-4 OS=Mus musculus OX=10090 GN=Gnb4 PE=1 SV=4	8	3	5	2	37.4	Gnb4	951.1	1010.7	603.7	957.2	630.3	716.6	641.1	669.4	920.2	830.6	736.825	196.588	126.154	172.317	123.631
Q91YQ5	Dolichyl-diphosphooligosaccharide--protein glycosyltransferase subunit 1 OS=Mus musculus OX=10090 GN=Rpn1 PE=1 SV=1	33	20	26	20	68.5	Rpn1	5360.9	6137.1	6540.4	5763.8	5663	5248.5	5340.6	5322.9	5962.7	5893.04	5468.68	455.915	331.759	399.627	325.123
P45952	Medium-chain specific acyl-CoA dehydrogenase, mitochondrial OS=Mus musculus OX=10090 GN=Acadm PE=1 SV=1	42	22	33	22	46.5	Acadm	5196.2	3618.8	10692.3	5025.3	7094.3	9425	15181	5609.5	9914.1	6325.38	10032.4	2736.42	3935.02	2398.58	3856.32
Q60710	Deoxynucleoside triphosphate triphosphohydrolase SAMHD1 OS=Mus musculus OX=10090 GN=Samhd1 PE=1 SV=2	13	6	7	6	72.6	Samhd1	1051.9	976.4	1435.5	1118.8	963	834.9	817	863.6	1274.5	1109.12	947.5	192.91	218.843	169.093	214.466
Q9D7F7	Charged multivesicular body protein 4c OS=Mus musculus OX=10090 GN=Chmp4c PE=2 SV=1	5	1	2	1	26.3	Chmp4c	489	347.1	550.9	520.2	293.8	386.3	260	352.1	573.4	440.2	392.95	113.067	131.594	99.1075	128.962
P80314	T-complex protein 1 subunit beta OS=Mus musculus OX=10090 GN=Cct2 PE=1 SV=4	40	17	24	17	57.4	Cct2	3806.4	4224.1	3049.8	4025.1	3269.3	3328.5	3021.6	3123.8	3869.8	3674.94	3335.93	499.203	378.098	437.571	370.536
P47802	Metaxin-1 OS=Mus musculus OX=10090 GN=Mtx1 PE=1 SV=1	4	2	2	2	35.6	Mtx1	125.5	152.6	145.3	145.4	78.4	143.9	117.5	96.3	156.5	129.44	128.55	30.2624	26.9505	26.5262	26.4115
O35632	Hyaluronidase-2 OS=Mus musculus OX=10090 GN=Hyal2 PE=1 SV=2	6	1	1	1	53.6	Hyal2	24.2	20.5	31.1	24.8	17.7	20	25.4	18.4	24.1	23.66	21.975	5.06093	3.31298	4.4361	3.24672
Q9D6Y9	1,4-alpha-glucan-branching enzyme OS=Mus musculus OX=10090 GN=Gbe1 PE=1 SV=1	6	4	4	4	80.3	Gbe1	912	817.3	417.2	732.8	958.7	1060.8	1107.4	831.9	648.9	767.6	912.25	214.378	212.885	187.911	208.627
P50652	Fanconi anemia group C protein homolog OS=Mus musculus OX=10090 GN=Fancc PE=2 SV=2	1	1	1	1	66.9	Fancc	76.1	74	61.5	69.7	53.6	71.8	52.9	71	64.3	66.98	65	9.33954	8.73957	8.18647	8.56477
Q9JLQ0	CD2-associated protein OS=Mus musculus OX=10090 GN=Cd2ap PE=1 SV=3	7	4	5	4	70.4	Cd2ap	540.2	582.9	498.6	585.8	652.5	597.8	561.8	625.8	536.4	572	580.45	57.4202	39.3526	50.331	38.5655
Q3UHX2	28 kDa heat- and acid-stable phosphoprotein OS=Mus musculus OX=10090 GN=Pdap1 PE=1 SV=1	37	5	9	5	20.6	Pdap1	936.9	998.7	418.7	831.7	1322.2	1157.2	1121.5	1201.8	549.7	901.64	1007.55	326.212	306.996	285.937	300.856
Q91XF0	Pyridoxine-5'-phosphate oxidase OS=Mus musculus OX=10090 GN=Pnpo PE=1 SV=1	4	1	1	1	30.1	Pnpo	142.8	109.2	230.2	217.9	166.3	97.3	91.1	99.4	163.2	173.28	112.75	50.781	33.8174	44.5115	33.1411
Q80UM3	N-alpha-acetyltransferase 15, NatA auxiliary subunit OS=Mus musculus OX=10090 GN=Naa15 PE=1 SV=1	3	1	1	1	100.9	Naa15	21.3	22.1	20.9	24.8	22.2	24.7	15.6	13.8	18.5	22.26	18.15	1.52086	4.77668	1.33309	4.68115
Q99N05	Membrane-spanning 4-domains subfamily A member 4D OS=Mus musculus OX=10090 GN=Ms4a4d PE=2 SV=1	4	1	1	1	23.8	Ms4a4d	65.8	55.5	64.4	63.6	68.8	53.4	51.8	56.2	53	63.62	53.6	4.95298	1.8619	4.34148	1.82466
Q9JHW2	Omega-amidase NIT2 OS=Mus musculus OX=10090 GN=Nit2 PE=1 SV=1	29	7	11	7	30.5	Nit2	1815.1	1637	1252.6	1783	1852.6	2042.1	2226.6	1711.9	1558.4	1668.06	1884.75	246.2	304.413	215.804	298.325
O88532	Zinc finger RNA-binding protein OS=Mus musculus OX=10090 GN=Zfr PE=1 SV=2	2	1	1	1	116.8	Zfr	29.5	40.8	42.9	37.3	25.2	33.7	31	33.4	37.9	35.14	34	7.54208	2.86705	6.61093	2.80971
Q8R010	Aminoacyl tRNA synthase complex-interacting multifunctional protein 2 OS=Mus musculus OX=10090 GN=Aimp2 PE=1 SV=2	17	5	5	5	35.4	Aimp2	1166.7	1437.7	1293.6	1396.5	1270.7	1190.9	1154.1	1202.6	1283.3	1313.04	1207.72	107.345	54.4566	94.0919	53.3675
Q7TNC4	Putative RNA-binding protein Luc7-like 2 OS=Mus musculus OX=10090 GN=Luc7l2 PE=1 SV=1	10	4	6	4	46.6	Luc7l2	567.1	681.3	336	613.9	756.5	678.4	705.4	769.2	505.7	590.96	664.675	159.425	112.614	139.742	110.361
Q9CY57	Chromatin target of PRMT1 protein OS=Mus musculus OX=10090 GN=Chtop PE=1 SV=2	19	3	3	3	26.6	Chtop	99	126.3	108.7	97.2	91.9	101.1	88.5	99.5	101.4	104.62	97.625	13.5564	6.14024	11.8827	6.01743
Q7TN29	Stromal membrane-associated protein 2 OS=Mus musculus OX=10090 GN=Smap2 PE=1 SV=1	3	1	1	1	46.5	Smap2	83.3	83.9	40.4	85.6	108.6	98.9	95	98.1	64.6	80.36	89.15	24.713	16.4529	21.6619	16.1238
Q9JLN9	Serine/threonine-protein kinase mTOR OS=Mus musculus OX=10090 GN=Mtor PE=1 SV=2	1	1	1	1	288.6	Mtor	46.2	47.9	58.2	54.6	44.3	46.5	47.6	44.1	51.9	50.24	47.525	5.90449	3.26228	5.17551	3.19704
Q9Z1Z2	Serine-threonine kinase receptor-associated protein OS=Mus musculus OX=10090 GN=Strap PE=1 SV=2	33	7	8	7	38.4	Strap	940.6	940.9	779.9	928	846	854	770.7	815	867.1	887.08	826.7	71.7819	43.3987	62.9196	42.5307
Q99JX4	Eukaryotic translation initiation factor 3 subunit M OS=Mus musculus OX=10090 GN=Eif3m PE=1 SV=1	5	1	1	1	42.5	Eif3m	19.8	31.6	58.4	34.3	21.7	18.9	18.2	20	33.2	33.16	22.575	15.416	7.12197	13.5127	6.97953
O55026	Ectonucleoside triphosphate diphosphohydrolase 2 OS=Mus musculus OX=10090 GN=Entpd2 PE=1 SV=2	21	8	11	8	54.3	Entpd2	3558.5	3108.4	2348.1	3825.9	2278.8	2533	1998.5	2172.1	3784.8	3023.94	2622.1	697.858	806.471	611.699	790.342
P14115	60S ribosomal protein L27a OS=Mus musculus OX=10090 GN=Rpl27a PE=1 SV=5	13	2	2	2	16.6	Rpl27a	240.5	353.4	156.1	240.7	286.2	379.7	455.2	396.5	177.1	255.38	352.125	72.1998	121.089	63.2859	118.667
Q80ZS3	28S ribosomal protein S26, mitochondrial OS=Mus musculus OX=10090 GN=Mrps26 PE=1 SV=1	6	1	1	1	23.4	Mrps26	109	78	103.9	100.6	113.9	107.5	150.7	93.1	109.4	101.08	115.175	13.8559	24.7762	12.1453	24.2807
P06684	Complement C5 OS=Mus musculus OX=10090 GN=C5 PE=1 SV=2	1	1	1	1	188.8	Hc	271.3	199.6	344.9	343.9	132.8	232.9	133.7	199.8	359.7	258.5	231.525	92.4549	94.8805	81.0403	92.9829
Q8VE70	Programmed cell death protein 10 OS=Mus musculus OX=10090 GN=Pdcd10 PE=1 SV=1	22	3	4	3	24.7	Pdcd10	364.7	373.2	261.7	345.5	443.9	423.4	372.4	438.6	285.1	357.8	379.875	65.3538	69.2369	57.2851	67.8521
Q78JE5	F-box only protein 22 OS=Mus musculus OX=10090 GN=Fbxo22 PE=1 SV=2	4	1	1	1	44.2	Fbxo22	37.2	50.4	45.1	36.6	25.2	33.7	18.8	28.7	54.5	38.9	33.925	9.57288	15.0493	8.391	14.7483
P70699	Lysosomal alpha-glucosidase OS=Mus musculus OX=10090 GN=Gaa PE=1 SV=2	3	1	1	1	106.2	Gaa	81.7	75.6	119.3	81.8	69.5	68.6	61	81.8	82.7	85.58	73.525	19.5227	10.5481	17.1124	10.3371
Q9CQR6	Serine/threonine-protein phosphatase 6 catalytic subunit OS=Mus musculus OX=10090 GN=Ppp6c PE=1 SV=1	2	1	1	1	35.1	Ppp6c	191.7	184.2	91.9	213	262.5	238.7	237	235	132.7	188.66	210.85	62.1217	52.1219	54.4521	51.0795
P62746	Rho-related GTP-binding protein RhoB OS=Mus musculus OX=10090 GN=Rhob PE=1 SV=1	15	2	7	1	22.1	Rhob	42.4	60.2	76.4	65.8	46.6	45.7	41.2	41.5	67.4	58.28	48.95	13.9389	12.4704	12.218	12.221
P11589	Major urinary protein 2 OS=Mus musculus OX=10090 GN=Mup2 PE=1 SV=1	36	4	7	1	20.7	Mup2	659.7	419.5	1133.6	984	180.5	561.5	473.1	527.5	832.3	675.46	598.6	392.377	159.997	343.934	156.798
P60867	40S ribosomal protein S20 OS=Mus musculus OX=10090 GN=Rps20 PE=1 SV=1	24	4	7	4	13.4	Rps20	2390.7	2644.9	2276.1	2410.2	2797	2648.7	2797.7	2577.3	2245.5	2503.78	2567.3	211.705	233.356	185.567	228.689
P47740	Fatty aldehyde dehydrogenase OS=Mus musculus OX=10090 GN=Aldh3a2 PE=1 SV=2	7	3	3	3	53.9	Aldh3a2	452.1	521.1	313.9	470.7	555	512	576	504.3	431.5	462.56	505.95	92.5305	59.1302	81.1065	57.9476
P04939	Major urinary protein 3 OS=Mus musculus OX=10090 GN=Mup3 PE=1 SV=1	6	1	1	1	21.5	Mup3	161.2	112.5	143.1	167.1	80.6	146.4	124.5	142.5	113.6	132.9	131.75	36.1456	15.4075	31.683	15.0993
P97447	Four and a half LIM domains protein 1 OS=Mus musculus OX=10090 GN=Fhl1 PE=1 SV=3	23	6	11	6	31.9	Fhl1	2578.4	2657.2	1713.3	2482.1	1977.7	2008	1852.3	2127.4	2020.8	2281.74	2002.13	413.729	113.321	362.649	111.054
Q8CAY6	Acetyl-CoA acetyltransferase, cytosolic OS=Mus musculus OX=10090 GN=Acat2 PE=1 SV=2	2	1	1	1	41.3	Acat2	179.3	146.3	98.1	170.4	219.3	223.2	201.2	153.1	131.2	162.68	177.175	44.6669	42.3824	39.1523	41.5348
P57746	V-type proton ATPase subunit D OS=Mus musculus OX=10090 GN=Atp6v1d PE=1 SV=1	7	2	2	2	28.4	Atp6v1d	173.5	160.4	178.7	181.6	160.8	150.7	160.2	169.1	179.1	171	164.775	9.92849	12.1511	8.70271	11.9081
Q8R349	Cell division cycle protein 16 homolog OS=Mus musculus OX=10090 GN=Cdc16 PE=1 SV=1	1	1	1	1	71.4	Cdc16	79.9	82.8	63.6	80.2	62	69.9	64.9	72.9	75.7	73.7	70.85	10.03	4.61988	8.79164	4.52749
P54823	Probable ATP-dependent RNA helicase DDX6 OS=Mus musculus OX=10090 GN=Ddx6 PE=1 SV=1	19	7	9	7	54.2	Ddx6	1090.9	1109.7	806.4	1014.3	870.4	899.2	861.7	967.4	854.3	978.34	895.65	134.567	51.7142	117.953	50.68
Q9CPU0	Lactoylglutathione lyase OS=Mus musculus OX=10090 GN=Glo1 PE=1 SV=3	8	2	3	2	20.8	Glo1	1230.9	1110.3	1001.9	1263.3	1254.5	1014.5	885.5	1001.6	995.5	1172.18	974.275	113.305	59.711	99.316	58.5168
O70503	Very-long-chain 3-oxoacyl-CoA reductase OS=Mus musculus OX=10090 GN=Hsd17b12 PE=1 SV=1	8	2	3	2	34.7	Hsd17b12	401.6	444.2	377.9	407.1	412.5	425.7	547.8	384.5	531.2	408.66	472.3	23.8553	79.6866	20.91	78.0929
P16546	Spectrin alpha chain, non-erythrocytic 1 OS=Mus musculus OX=10090 GN=Sptan1 PE=1 SV=4	40	87	119	86	284.4	Spna2; Sptan1	16016.5	16113	14135.5	16222.7	16389.7	16331.1	18030	15021.2	17421.8	15775.5	16701	927.202	1322.16	812.729	1295.72
Q8R105	Vacuolar protein sorting-associated protein 37C OS=Mus musculus OX=10090 GN=Vps37c PE=1 SV=1	9	2	3	2	38.4	Vps37c	49.7	46.7	62.7	45.5	43.2	45.8	38.4	37	54.9	49.56	44.025	7.71025	8.21396	6.75833	8.04968
O35887	Calumenin OS=Mus musculus OX=10090 GN=Calu PE=1 SV=1	49	15	22	15	37	Calu	3525.2	3992.8	3327.4	3603.6	4318.7	3809.1	4059.5	3863	3439.8	3753.54	3792.85	397.765	258.8	348.656	253.624
P67871	Casein kinase II subunit beta OS=Mus musculus OX=10090 GN=Csnk2b PE=1 SV=1	9	2	2	2	24.9	Csnk2b	144.7	161.3	160.1	167	160.4	162.5	171.9	192.5	159.5	158.7	171.6	8.31414	14.901	7.28767	14.603
O09061	Proteasome subunit beta type-1 OS=Mus musculus OX=10090 GN=Psmb1 PE=1 SV=1	25	6	8	6	26.4	Psmb1	1291.5	1269.4	1144.3	1311.6	1310.9	1138.4	1092.6	1204.5	1147.4	1265.54	1145.72	69.9411	45.9464	61.306	45.0275
O35490	Betaine--homocysteine S-methyltransferase 1 OS=Mus musculus OX=10090 GN=Bhmt PE=1 SV=1	10	5	5	5	45	Bhmt	223.5	262.4	671	1245.8	55.6	219.4	76.3	107.8	575.4	491.66	244.725	478.411	228.84	419.346	224.263
P08556	GTPase NRas OS=Mus musculus OX=10090 GN=Nras PE=1 SV=1	27	3	3	3	21.2	Nras	350.6	343.6	311.6	351.2	398.3	340.1	381.5	382.5	319.1	351.06	355.8	31.0024	31.4471	27.1748	30.8182
P17918	Proliferating cell nuclear antigen OS=Mus musculus OX=10090 GN=Pcna PE=1 SV=2	10	2	2	2	28.8	Pcna	474.8	479.2	564.4	518.9	490.3	501.1	461.8	454.1	466.3	505.52	470.825	37.1281	20.8025	32.5442	20.3864
Q9JJU8	SH3 domain-binding glutamic acid-rich-like protein OS=Mus musculus OX=10090 GN=Sh3bgrl PE=1 SV=1	34	4	8	4	12.8	Sh3bgrl	1192.2	1123.4	672.5	1004.1	1673.6	1319.3	1241.6	1437.7	709.7	1133.16	1177.07	362.119	321.847	317.411	315.41
Q9D0T1	NHP2-like protein 1 OS=Mus musculus OX=10090 GN=Snu13 PE=1 SV=4	9	1	1	1	14.2	Nhp2l1; Snu13; LOC100862468	32.4	31.3	89.4	32.7	24	17.7	15.4	17.7	40.3	41.96	22.775	26.7577	11.7335	23.4541	11.4989
Q80YX1	Tenascin OS=Mus musculus OX=10090 GN=Tnc PE=1 SV=1	12	18	19	18	231.7	Tnc	2149.8	2543.2	1862.8	2284.4	1950.7	1809.1	1608.8	2391.5	1934.1	2158.18	1935.88	271.357	331.988	237.855	325.348
P60202	Myelin proteolipid protein OS=Mus musculus OX=10090 GN=Plp1 PE=1 SV=2	9	2	2	2	30.1	Plp1	43.3	37.4	47.8	73.4	71.9	45.3	89.9	592.6	230.2	54.76	239.5	16.7509	248.234	14.6828	243.269
Q9D938	Transmembrane protein 160 OS=Mus musculus OX=10090 GN=Tmem160 PE=2 SV=1	5	1	1	1	19.6	Tmem160	108.8	131.3	159.2	118.5	114.6	93.3	105	103.2	136	126.48	109.375	20.0701	18.4803	17.5922	18.1107
P16858	Glyceraldehyde-3-phosphate dehydrogenase OS=Mus musculus OX=10090 GN=Gapdh PE=1 SV=2	32	9	28	9	35.8	Gapdh; Gm20899; LOC100042025; Gapdh-ps15; Gm12033	6260.4	6328.2	10009.2	6802.9	5049.9	4999.9	4791.4	4667.7	8795	6890.12	5813.5	1859.77	1992.39	1630.16	1952.54
Q9D1M0	Protein SEC13 homolog OS=Mus musculus OX=10090 GN=Sec13 PE=1 SV=3	3	1	1	1	35.5	Sec13	179.6	189.3	51.8	150.8	249.4	222.1	218.6	250.9	84.4	164.18	194	72.3525	74.4861	63.4197	72.9964
Q8CI94	Glycogen phosphorylase, brain form OS=Mus musculus OX=10090 GN=Pygb PE=1 SV=3	29	23	32	16	96.7	Pygb	4761.6	4779.9	3265.9	4715.5	3802.4	3838.1	3345.1	3815.2	4069.9	4265.06	3767.07	694.061	303.933	608.371	297.855
P61205	ADP-ribosylation factor 3 OS=Mus musculus OX=10090 GN=Arf3 PE=2 SV=2	36	5	7	1	20.6	Arf3	1484.2	1425.8	647.8	1208.8	1779.5	1769.2	1654.8	1788.4	835.3	1309.22	1511.92	422.177	454.923	370.054	445.824
P63044	Vesicle-associated membrane protein 2 OS=Mus musculus OX=10090 GN=Vamp2 PE=1 SV=2	34	2	4	1	12.7	Vamp2	339.6	336.9	276	330.6	291.6	296.2	270.4	311.3	309.5	314.94	296.85	29.1405	18.8755	25.5428	18.498
Q8BH04	Phosphoenolpyruvate carboxykinase [GTP], mitochondrial OS=Mus musculus OX=10090 GN=Pck2 PE=1 SV=1	12	5	6	5	70.5	Pck2	525.4	536.4	371.7	471.8	655.4	582.6	574.1	635.3	373.6	512.14	541.4	103.245	115.095	90.4986	112.793
Q8R1N4	NudC domain-containing protein 3 OS=Mus musculus OX=10090 GN=Nudcd3 PE=1 SV=3	4	1	1	1	40.9	Nudcd3	24.6	21.1	42.6	27.8	16.7	12.6	12.4	9.9	41.3	26.56	19.05	9.87031	14.8841	8.65171	14.5864
P26043	Radixin OS=Mus musculus OX=10090 GN=Rdx PE=1 SV=3	38	26	37	18	68.5	Rdx	3643	3393.8	3559.3	3652.7	3364.6	3496.8	3294.7	3499.7	3592.1	3522.68	3470.83	136.311	125.481	119.482	122.971
Q9CS42	Ribose-phosphate pyrophosphokinase 2 OS=Mus musculus OX=10090 GN=Prps2 PE=1 SV=4	12	4	4	1	34.8	Prps2	22.6	31.7	23	21.2	24.7	27.3	28.7	60.8	32.8	24.64	37.4	4.1392	15.7736	3.62817	15.4581
O70133	ATP-dependent RNA helicase A OS=Mus musculus OX=10090 GN=Dhx9 PE=1 SV=2	13	13	14	13	149.4	Dhx9	1316.8	1619.3	1054.5	1425.3	1053.3	1250.9	1048.2	1106.9	1337.9	1293.84	1185.98	244.375	132.327	214.204	129.68
P04117	Fatty acid-binding protein, adipocyte OS=Mus musculus OX=10090 GN=Fabp4 PE=1 SV=3	59	10	26	10	14.6	Fabp4	5373.1	3557.5	5100	2905.8	5634.4	7164.7	6797.8	3170.8	4898.7	4514.16	5508	1208.09	1847.7	1058.94	1810.75
P55937	Golgin subfamily A member 3 OS=Mus musculus OX=10090 GN=Golga3 PE=1 SV=3	8	7	8	7	167.1	Golga3	562.2	615.5	684.3	619.7	547.6	536	536.7	524	685.5	605.86	570.55	54.1704	76.8547	47.4825	75.3176
Q9D958	Signal peptidase complex subunit 1 OS=Mus musculus OX=10090 GN=Spcs1 PE=2 SV=3	7	1	1	1	18.2	Spcs1	90.5	104.8	36	88.2	138	99	133.2	130.2	52.4	91.5	103.7	36.8486	37.5335	32.2992	36.7828
Q62393	Tumor protein D52 OS=Mus musculus OX=10090 GN=Tpd52 PE=1 SV=2	5	1	1	1	24.3	Tpd52	75.8	78.9	130.6	83.6	69.8	60.5	43.3	55.7	110.8	87.74	67.575	24.4779	29.7139	21.4558	29.1196
Q60790	Ras GTPase-activating protein 3 OS=Mus musculus OX=10090 GN=Rasa3 PE=1 SV=2	1	1	1	1	95.9	Rasa3	26.2	25.6	15.5	23.3	30.1	26.8	30.7	29.2	19.2	24.14	26.475	5.41415	5.10906	4.74571	5.00688
Q9ESB3	Histidine-rich glycoprotein OS=Mus musculus OX=10090 GN=Hrg PE=1 SV=2	13	7	10	7	59.1	Hrg	1060.8	1186.1	1985.6	2159.5	722.7	1232.7	869.4	1025.5	1765.7	1422.94	1223.33	619.815	391.006	543.292	383.186
Q9EPE9	Manganese-transporting ATPase 13A1 OS=Mus musculus OX=10090 GN=Atp13a1 PE=1 SV=2	1	1	1	1	132.3	Atp13a1	66.4	82	88.4	76	72	67.2	69.5	65.4	78.5	76.96	70.15	8.56318	5.81406	7.50596	5.69778
Q01405	Protein transport protein Sec23A OS=Mus musculus OX=10090 GN=Sec23a PE=1 SV=2	14	10	11	8	86.1	Sec23a	1887.1	2072.1	1375	1936.4	1547.3	1571.2	1495.2	1607.3	1645.2	1763.58	1579.72	290.723	63.9388	254.83	62.66
Q9ET30	Transmembrane 9 superfamily member 3 OS=Mus musculus OX=10090 GN=Tm9sf3 PE=1 SV=1	4	1	1	1	67.5	Tm9sf3	88.7	94.8	28.6	71.7	93.7	124.3	108	108.5	54.5	75.5	98.825	27.803	30.5039	24.3704	29.8938
Q05920	Pyruvate carboxylase, mitochondrial OS=Mus musculus OX=10090 GN=Pc PE=1 SV=1	33	33	42	33	129.6	Pcx	6708.4	5525.9	8420	5747.6	6640.8	7871.9	10687.4	5714.1	10418	6608.54	8672.85	1140.8	2345.19	999.958	2298.28
O88587	Catechol O-methyltransferase OS=Mus musculus OX=10090 GN=Comt PE=1 SV=2	22	6	8	6	29.5	Comt	2397.7	2569	1929.7	2601.5	1984.1	2296.8	2105.4	1958.7	2266.8	2296.4	2156.93	320.023	156.616	280.512	153.483
P84091	AP-2 complex subunit mu OS=Mus musculus OX=10090 GN=Ap2m1 PE=1 SV=1	16	8	8	8	49.6	Ap2m1	1322	1326.2	1031.3	1239.2	1123.7	1093.4	1035.7	1205	1132.2	1208.48	1116.58	128.714	71.0422	112.823	69.6213
Q9DD18	D-aminoacyl-tRNA deacylase 1 OS=Mus musculus OX=10090 GN=Dtd1 PE=1 SV=2	4	1	1	1	23.4	Dtd1	77	91.9	60.9	70.7	89.6	83.8	84	111.1	71.1	78.02	87.5	12.9853	16.8509	11.3821	16.5139
Q9EQU5	Protein SET OS=Mus musculus OX=10090 GN=Set PE=1 SV=1	10	3	5	3	33.4	Set	1097.8	995.5	953	964.4	1008	957.8	916.5	946.5	913.9	1003.74	933.675	57.1304	21.852	50.077	21.4149
P97863	Nuclear factor 1 B-type OS=Mus musculus OX=10090 GN=Nfib PE=1 SV=2	4	3	3	2	63.5	Nfib	304.1	307.9	355.5	378.4	248.4	255.4	248.4	271.1	408.7	318.86	295.9	50.473	75.7966	44.2415	74.2807
Q9CZ42	ATP-dependent (S)-NAD(P)H-hydrate dehydratase OS=Mus musculus OX=10090 GN=Naxd PE=1 SV=1	15	3	5	3	36.7	Carkd; Naxd	313.2	308.7	272.3	297.4	304.2	346.7	342.8	319.8	281.4	299.16	322.675	16.1097	29.9672	14.1208	29.3679
Q9WV91	Prostaglandin F2 receptor negative regulator OS=Mus musculus OX=10090 GN=Ptgfrn PE=1 SV=2	10	8	8	8	98.7	Ptgfrn	645.5	603.5	775.4	581.2	613.8	559.3	549.5	590	598.3	643.88	574.275	77.0783	23.5409	67.5621	23.0701
Q64310	Surfeit locus protein 4 OS=Mus musculus OX=10090 GN=Surf4 PE=1 SV=1	10	2	2	2	30.4	Surf4	463.7	511.6	240.2	409.9	625.4	506.2	568.9	559.6	320.6	450.16	488.825	141.749	115.503	124.249	113.193
P05201	Aspartate aminotransferase, cytoplasmic OS=Mus musculus OX=10090 GN=Got1 PE=1 SV=3	5	2	2	2	46.2	Got1	107.6	94.4	127.7	119.3	90.7	97.6	84.7	98.7	122.4	107.94	100.85	15.8127	15.71	13.8605	15.3958
P29268	Connective tissue growth factor OS=Mus musculus OX=10090 GN=Ctgf PE=2 SV=3	32	8	8	8	37.8	Ctgf	656.1	629.8	954.5	536.2	410.9	419.3	474.4	598.5	772.5	637.5	566.175	201.559	156.642	176.674	153.509
P17751	Triosephosphate isomerase OS=Mus musculus OX=10090 GN=Tpi1 PE=1 SV=4	36	11	15	11	32.2	Tpi1	3885.8	3783.5	6141.6	3945.6	3611.7	3307.1	3019.5	3171.7	4480.6	4273.64	3494.72	1051.87	667.667	922.003	654.313
Q08943	FACT complex subunit SSRP1 OS=Mus musculus OX=10090 GN=Ssrp1 PE=1 SV=2	1	1	1	1	80.8	Ssrp1	95	105.4	130.9	96.2	90.3	93.7	82.7	98.4	102.4	103.56	94.3	16.2337	8.51156	14.2295	8.34133
P02468	Laminin subunit gamma-1 OS=Mus musculus OX=10090 GN=Lamc1 PE=1 SV=2	39	54	84	54	177.2	Lamc1	10358.6	12822.3	12465.4	14108.8	11895.8	14115.7	11793.6	16416.1	18653.2	12330.2	15244.7	1369.29	2953.8	1200.23	2894.72
Q8CHH9	Septin-8 OS=Mus musculus OX=10090 GN=Sept8 PE=1 SV=4	15	7	8	4	49.8	2008-09-01	1196.3	1287	1064.2	1147.9	1457.2	1241.6	1273.6	1343.9	1083.3	1230.52	1235.6	150.194	110.158	131.651	107.955
Q9Z1Z0	General vesicular transport factor p115 OS=Mus musculus OX=10090 GN=Uso1 PE=1 SV=2	12	8	8	8	106.9	Uso1	1196.4	1139.9	799.2	1056.6	1485.8	1233.6	1322.1	1355.1	823.7	1135.58	1183.62	247.872	245.372	217.269	240.465
Q61171	Peroxiredoxin-2 OS=Mus musculus OX=10090 GN=Prdx2 PE=1 SV=3	54	9	13	9	21.8	Prdx2	2239.6	1894.4	4523.5	3495.2	2601.2	1476.6	1346.3	1858.7	2984.2	2950.78	1916.45	1062.28	744.304	931.13	729.418
Q8C7X2	ER membrane protein complex subunit 1 OS=Mus musculus OX=10090 GN=Emc1 PE=1 SV=1	5	4	4	4	111.5	Emc1	394.3	423.1	356.9	377.4	323.3	367.1	376.2	330.2	403	375	369.125	37.7239	30.0933	33.0664	29.4915
P70168	Importin subunit beta-1 OS=Mus musculus OX=10090 GN=Kpnb1 PE=1 SV=2	17	12	15	12	97.1	Kpnb1	4110.6	4185.9	3075	4191.2	3496.2	3500.4	3129.5	3374.4	3779.9	3811.78	3446.05	503.898	270.646	441.686	265.233
Q9CPT5	Nucleolar protein 16 OS=Mus musculus OX=10090 GN=Nop16 PE=1 SV=1	4	1	1	1	21.1	Nop16	49	61.2	71.8	60.3	52.6	52.7	51.1	43.6	63.3	58.98	52.675	8.82224	8.11845	7.73304	7.95608
P62334	26S proteasome regulatory subunit 10B OS=Mus musculus OX=10090 GN=Psmc6 PE=1 SV=1	25	6	7	6	44.1	Psmc6	860	937.2	672.3	933.6	723.4	784.9	701.2	696	848.1	825.3	757.55	121.704	72.8264	106.678	71.3699
Q8R310	Transmembrane and coiled-coil domain protein 3 OS=Mus musculus OX=10090 GN=Tmcc3 PE=1 SV=2	3	1	1	1	53.7	Tmcc3	22.6	30.4	42.6	34.7	24.9	23.3	26.3	21.6	33.1	31.04	26.075	8.00581	5.07042	7.0174	4.96901
Q8CHT0	Delta-1-pyrroline-5-carboxylate dehydrogenase, mitochondrial OS=Mus musculus OX=10090 GN=Aldh4a1 PE=1 SV=3	15	8	12	8	61.8	Aldh4a1	1552.6	1480.2	1838.8	1611.4	1611.1	1907	2195.9	1508.3	1871.2	1618.82	1870.6	134.263	281.902	117.687	276.264
P51670	C-C motif chemokine 9 OS=Mus musculus OX=10090 GN=Ccl9 PE=1 SV=1	6	1	1	1	13.9	Ccl9	58.5	66.3	29.6	61	106.8	81.7	76.9	63.9	36.8	64.44	64.825	27.6531	20.1397	24.239	19.7369
Q8BH69	Selenide, water dikinase 1 OS=Mus musculus OX=10090 GN=Sephs1 PE=1 SV=1	8	2	3	2	42.9	Sephs1	69.8	60.4	64.8	54.7	68.1	59.2	48.3	55.2	47.4	63.56	52.525	6.11498	5.65177	5.36002	5.53873
Q9ERL9	Guanylate cyclase soluble subunit alpha-1 OS=Mus musculus OX=10090 GN=Gucy1a1 PE=1 SV=2	9	4	4	4	77.5	Gucy1a3	628.1	647.2	314.7	628.9	765.2	727.9	770.7	897.7	399.6	596.82	698.975	167.697	212.209	146.993	207.965
Q00915	Retinol-binding protein 1 OS=Mus musculus OX=10090 GN=Rbp1 PE=1 SV=2	60	7	9	7	15.8	Rbp1	1269	1227	681.8	1038.4	1877.1	1303.8	1389.1	1539.4	731	1218.66	1240.82	434.988	353.563	381.284	346.492
Q8R366	Immunoglobulin superfamily member 8 OS=Mus musculus OX=10090 GN=Igsf8 PE=1 SV=2	6	3	3	3	65	Igsf8	64.7	50.6	104.8	58.9	45.7	45.3	39.5	41.7	77.7	64.94	51.05	23.4583	17.9268	20.5621	17.5683
Q9CYZ2	Tumor protein D54 OS=Mus musculus OX=10090 GN=Tpd52l2 PE=1 SV=1	34	6	8	6	24	Tpd52l2	673.2	661.5	564.2	591.6	641.4	584.7	515.1	552.2	587.1	626.38	559.775	46.7095	33.7695	40.9427	33.0942
Q64105	Sepiapterin reductase OS=Mus musculus OX=10090 GN=Spr PE=1 SV=1	22	4	5	4	27.9	Spr	1102.6	1134.8	854.3	1091.6	887.9	1018.5	882.7	940.8	988.5	1014.24	957.625	132.164	59.318	115.847	58.1316
Q08879	Fibulin-1 OS=Mus musculus OX=10090 GN=Fbln1 PE=1 SV=2	15	8	10	8	78	Fbln1	1019.4	1055.5	1195.5	1098.7	1032.6	1036.1	975	1017.1	1095	1080.34	1030.8	71.0787	49.8366	62.3032	48.8399
Q61578	NADPH:adrenodoxin oxidoreductase, mitochondrial OS=Mus musculus OX=10090 GN=Fdxr PE=1 SV=1	2	1	1	1	54.2	Fdxr	283	287.4	220.9	290	281	308.4	325.2	276.2	294.6	272.46	301.1	29.0401	20.7875	25.4548	20.3717
Q91WD5	NADH dehydrogenase [ubiquinone] iron-sulfur protein 2, mitochondrial OS=Mus musculus OX=10090 GN=Ndufs2 PE=1 SV=1	20	7	10	7	52.6	Ndufs2	1001.6	966.4	476.6	853.4	958.1	1356.7	1884.7	916.8	677.4	851.22	1208.9	216.592	531.151	189.851	520.528
P40936	Indolethylamine N-methyltransferase OS=Mus musculus OX=10090 GN=Inmt PE=1 SV=1	17	4	6	4	29.4	Inmt	1021.1	557.8	676.6	843.6	775.6	705.7	438.9	672.5	426	774.94	560.775	174.735	148.889	153.162	145.911
Q9Z1F9	SUMO-activating enzyme subunit 2 OS=Mus musculus OX=10090 GN=Uba2 PE=1 SV=1	10	4	4	4	70.5	Uba2	452.8	405	437.9	412	523.6	431	458.1	478.1	403.7	446.26	442.725	47.3558	32.3945	41.5092	31.7466
P26443	Glutamate dehydrogenase 1, mitochondrial OS=Mus musculus OX=10090 GN=Glud1 PE=1 SV=1	38	23	36	23	61.3	Glud1	7352.1	7979.1	6262.3	7344.9	8213.6	8493.4	8834.1	7957.4	6394.9	7430.4	7919.95	757.029	1078.84	663.565	1057.26
Q9QUM9	Proteasome subunit alpha type-6 OS=Mus musculus OX=10090 GN=Psma6 PE=1 SV=1	31	8	9	8	27.4	Psma6	998.8	980.3	1016.6	1003	1069.4	947.5	870.9	937.4	936.9	1013.62	923.175	33.7747	35.1905	29.6049	34.4867
Q02053	Ubiquitin-like modifier-activating enzyme 1 OS=Mus musculus OX=10090 GN=Uba1 PE=1 SV=1	24	19	29	19	117.7	Uba1	4183.4	4013	3380.6	3959.2	3971.2	3717.6	3361.5	3652.9	3217.2	3901.48	3487.3	304.723	237.516	267.101	232.765
P68373	Tubulin alpha-1C chain OS=Mus musculus OX=10090 GN=Tuba1c PE=1 SV=1	46	16	29	1	49.9	Tuba1c	6176.5	6475.8	4244.5	5808.2	8502.7	6561.3	6428.3	7455.1	4761.9	6241.54	6301.65	1528.72	1123.2	1339.98	1100.74
P82349	Beta-sarcoglycan OS=Mus musculus OX=10090 GN=Sgcb PE=1 SV=1	40	9	9	9	34.9	Sgcb	1952.5	2326.9	1643.5	2021	1653.7	1743.2	1713.9	1923.8	1809.6	1919.52	1797.62	284.689	93.1584	249.541	91.2953
Q61166	Microtubule-associated protein RP/EB family member 1 OS=Mus musculus OX=10090 GN=Mapre1 PE=1 SV=3	10	5	7	4	30	Mapre1	2714.8	2865.2	2433.4	2602.4	2769.7	2467.8	2333.5	2530.9	2355.2	2677.1	2421.85	166.093	93.5437	145.587	91.6728
Q3U5Q7	UMP-CMP kinase 2, mitochondrial OS=Mus musculus OX=10090 GN=Cmpk2 PE=1 SV=2	2	1	1	1	50	Cmpk2	25.7	16.9	24.2	23.7	22.2	20.4	21.8	16.7	15.8	22.54	18.675	3.39161	2.88141	2.97287	2.82378
Q9R0E2	Procollagen-lysine,2-oxoglutarate 5-dioxygenase 1 OS=Mus musculus OX=10090 GN=Plod1 PE=1 SV=1	3	3	3	3	83.5	Plod1	763.3	700.1	878.3	992.2	815.7	908.1	781	1181.4	1354.6	829.92	1056.28	111.992	259.735	98.1656	254.54
Q2VLH6	Scavenger receptor cysteine-rich type 1 protein M130 OS=Mus musculus OX=10090 GN=Cd163 PE=1 SV=2	11	10	10	10	120.8	Cd163	606.2	626.5	585.3	630.7	905.7	722.7	634	584	629.3	670.88	642.5	132.506	58.0252	116.147	56.8647
Q9Z0H4	CUGBP Elav-like family member 2 OS=Mus musculus OX=10090 GN=Celf2 PE=1 SV=1	6	3	3	2	54.2	Celf2	378.5	395.2	422.6	372.7	372.2	356.6	344	411.5	370.4	388.24	370.625	21.3465	29.3053	18.711	28.7192
Q8BH64	EH domain-containing protein 2 OS=Mus musculus OX=10090 GN=Ehd2 PE=1 SV=1	48	28	59	27	61.1	Ehd2	8101.8	8733.5	8124.9	7597.6	8229.2	7652.2	7822.5	7363.2	7751.5	8157.4	7647.35	404.528	201.899	354.584	197.861
P52196	Thiosulfate sulfurtransferase OS=Mus musculus OX=10090 GN=Tst PE=1 SV=3	31	7	8	7	33.4	Tst	2051.7	2150.7	1579.3	2100.6	2274.1	2366.4	3324.8	1639.5	2297.8	2031.28	2407.12	265.862	694.019	233.038	680.138
Q9JMH9	Unconventional myosin-XVIIIa OS=Mus musculus OX=10090 GN=Myo18a PE=1 SV=2	2	2	2	2	232.6	Myo18a	55	52.3	48.2	57.9	81.3	66.2	65.6	65.4	38.6	58.94	58.95	13.0001	13.5709	11.3951	13.2995
P51863	V-type proton ATPase subunit d 1 OS=Mus musculus OX=10090 GN=Atp6v0d1 PE=1 SV=2	5	2	2	2	40.3	Atp6v0d1	142.2	144.7	99.8	121.6	139.2	162	151.9	151.7	118.2	129.5	145.95	18.9138	19.1148	16.5786	18.7325
P83940	Elongin-C OS=Mus musculus OX=10090 GN=Eloc PE=1 SV=1	36	3	3	3	12.5	Tceb1; Eloc; LOC101056616; LOC102642819	128.3	139.3	164.6	147.8	128.4	130.1	125.8	118	155.7	141.68	132.4	15.1973	16.3207	13.321	15.9943
Q9EPX2	Papilin OS=Mus musculus OX=10090 GN=Papln PE=2 SV=2	2	2	2	2	138.8	Papln	49.1	46.6	54	47.2	37.4	40.3	38.2	43	58.4	46.86	44.975	6.03473	9.16311	5.28968	8.97984
Q9CQE1	Protein NipSnap homolog 3B OS=Mus musculus OX=10090 GN=Nipsnap3b PE=1 SV=1	12	3	3	3	28.3	Nipsnap3b	258.2	227.4	185.9	248.7	196.6	200.3	215.6	185.5	227.1	223.36	207.125	31.5896	18.1204	27.6895	17.758
Q9CYD3	Cartilage-associated protein OS=Mus musculus OX=10090 GN=Crtap PE=1 SV=3	3	1	1	1	46.1	Crtap	217.5	86.8	594.2	106.9	53.7	20.7	16.4	20.4	239.6	211.82	74.275	222.422	110.234	194.962	108.029
P30999	Catenin delta-1 OS=Mus musculus OX=10090 GN=Ctnnd1 PE=1 SV=2	8	5	5	5	104.9	Ctnnd1	260	285.6	172.9	257.4	295.3	294.5	295.5	317.2	219.4	254.24	281.65	48.2927	42.8011	42.3304	41.9451
P33622	Apolipoprotein C-III OS=Mus musculus OX=10090 GN=Apoc3 PE=1 SV=2	27	2	2	2	11	Apoc3	551.1	260.5	607.3	468.1	188	377.5	203	371	547.3	415	374.7	182.84	140.586	160.266	137.774
Q5SSZ5	Tensin-3 OS=Mus musculus OX=10090 GN=Tns3 PE=1 SV=1	2	4	6	1	155.5	Tns3	240.2	304.5	187.2	251.6	193.1	224.6	187.4	225	215.7	235.32	213.175	47.8873	17.7115	41.9751	17.3572
Q9QZB9	Dynactin subunit 5 OS=Mus musculus OX=10090 GN=Dctn5 PE=1 SV=1	10	2	2	2	20.1	Dctn5	102.6	99.9	95.5	107.1	99.7	83.7	84.1	89.7	110.6	100.96	92.025	4.26943	12.6826	3.74232	12.429
P35979	60S ribosomal protein L12 OS=Mus musculus OX=10090 GN=Rpl12 PE=1 SV=2	32	6	7	6	17.8	Rpl12	1754.3	1849.7	1869.4	1726	1775.7	1659.8	1804.2	1659.9	1784.4	1795.02	1727.07	61.8818	78.0445	54.2418	76.4836
Q9R144	Protein arginine N-methyltransferase 2 OS=Mus musculus OX=10090 GN=Prmt2 PE=1 SV=1	2	1	1	1	50.4	Prmt2	29	26.3	37.3	35	26.2	26.5	26	26.6	33.8	30.76	28.225	5.11204	3.72592	4.4809	3.6514
Q00519	Xanthine dehydrogenase/oxidase OS=Mus musculus OX=10090 GN=Xdh PE=1 SV=5	2	2	2	2	146.5	Xdh	243.7	161.4	319.7	287.7	204.5	202.1	149.2	148.8	278.4	243.4	194.625	63.288	61.2032	55.4744	59.9791
Q8R1I1	Cytochrome b-c1 complex subunit 9 OS=Mus musculus OX=10090 GN=Uqcr10 PE=1 SV=1	39	2	5	2	7.4	Uqcr10	864.6	576.9	781.8	738.1	589.1	1089.2	1578.1	754.3	928.7	710.1	1087.58	124.678	354.462	109.285	347.373
P84104	Serine/arginine-rich splicing factor 3 OS=Mus musculus OX=10090 GN=Srsf3 PE=1 SV=1	16	2	3	2	19.3	Srsf3	78.2	83.2	281.8	110.3	47.9	42.7	33.7	34.1	157.3	120.28	66.95	92.9688	60.3762	81.4908	59.1687
P60766	Cell division control protein 42 homolog OS=Mus musculus OX=10090 GN=Cdc42 PE=1 SV=2	27	4	6	4	21.2	Cdc42	1661.4	1599.9	3439.7	1819.9	1400.9	1290.7	1188.8	1232.4	2166.5	1984.36	1469.6	827.285	466.472	725.147	457.142
P70414	Sodium/calcium exchanger 1 OS=Mus musculus OX=10090 GN=Slc8a1 PE=1 SV=1	4	2	2	2	108	Slc8a1	72.6	88.1	89.6	88.5	69.6	79.2	74.5	82.1	85	81.68	80.2	9.73175	4.47735	8.53026	4.3878
Q60870	Receptor expression-enhancing protein 5 OS=Mus musculus OX=10090 GN=Reep5 PE=1 SV=1	12	3	3	3	21	Reep5	1756.3	1936	878.9	1583.9	2194.6	1911.9	2102.6	1932.7	1398	1669.94	1836.3	496.654	304.429	435.337	298.34
P18419	Seminal vesicle secretory protein 4 OS=Mus musculus OX=10090 GN=Svs4 PE=1 SV=2	26	1	1	1	12.5	Svs4	3.8	24.6	134.8	114.9	9.3	7.7	13.5	5.6	64.7	57.48	22.875	62.3686	28.0828	54.6685	27.5211
Q7TNG8	Probable D-lactate dehydrogenase, mitochondrial OS=Mus musculus OX=10090 GN=Ldhd PE=1 SV=1	3	1	1	1	51.8	Ldhd	11.4	13.7	14.1	13.8	16.2	15.8	21.1	13.2	11.7	13.84	15.45	1.70382	4.12997	1.49346	4.04737
Q9JLJ2	4-trimethylaminobutyraldehyde dehydrogenase OS=Mus musculus OX=10090 GN=Aldh9a1 PE=1 SV=1	13	7	7	7	53.5	Aldh9a1	1411.4	1321.1	889.3	1481.1	1624.7	1566.5	1493.1	1492.7	1234.7	1345.52	1446.75	278.117	145.562	243.78	142.651
Q99KD5	Protein unc-45 homolog A OS=Mus musculus OX=10090 GN=Unc45a PE=1 SV=2	14	12	16	12	103.4	Unc45a	1027.2	1121.4	825.5	1023.8	929.5	881	805.5	899.3	999	985.48	896.2	112.262	79.6555	98.4016	78.0624
Q9DCD0	6-phosphogluconate dehydrogenase, decarboxylating OS=Mus musculus OX=10090 GN=Pgd PE=1 SV=3	19	8	12	8	53.2	Pgd	1732.7	1707.8	977.3	1445	1924.7	1907.4	1909.9	1643	1351.3	1557.5	1702.9	366.541	265.757	321.287	260.442
Q9D8B3	Charged multivesicular body protein 4b OS=Mus musculus OX=10090 GN=Chmp4b PE=1 SV=2	34	6	10	6	24.9	Chmp4b	1547.2	1886.7	1620.3	1767.4	1662.9	1564.7	1490.6	1685.6	1538	1696.9	1569.72	132.691	83.1054	116.309	81.4433
Q8BVI4	Dihydropteridine reductase OS=Mus musculus OX=10090 GN=Qdpr PE=1 SV=2	19	3	6	3	25.6	Qdpr; LOC102643271	674	659.2	509.8	723.3	788.9	777.6	775.2	772.3	534.1	671.04	714.8	103.404	120.486	90.6374	118.076
P54775	26S proteasome regulatory subunit 6B OS=Mus musculus OX=10090 GN=Psmc4 PE=1 SV=2	27	9	10	9	47.4	Psmc4	1608.2	1706.4	1100.2	1612.8	2166.6	1712.3	1748	1737.6	1387.8	1638.84	1646.42	379.093	173.067	332.289	169.606
P07901	Heat shock protein HSP 90-alpha OS=Mus musculus OX=10090 GN=Hsp90aa1 PE=1 SV=4	45	33	60	21	84.7	Hsp90aa1	11370.8	12206.3	8967	11121.4	13435.8	11915.9	12600.3	11918.4	10389.7	11420.3	11706.1	1642.45	934.807	1439.67	916.11
P68037	Ubiquitin-conjugating enzyme E2 L3 OS=Mus musculus OX=10090 GN=Ube2l3 PE=1 SV=1	15	3	5	3	17.9	Ube2l3; Gm10705	1924.1	1884.1	1073.5	1709.5	2564.6	2099.6	2085.3	2126.5	1254.4	1831.16	1891.45	533.438	425.043	467.579	416.542
Q62241	U1 small nuclear ribonucleoprotein C OS=Mus musculus OX=10090 GN=Snrpc PE=1 SV=1	13	2	3	2	17.4	Snrpc	255	283	129.2	232.6	309.6	295	325.8	346.1	157.4	241.88	281.075	69.3395	85.0842	60.7788	83.3826
Q9WUD1	STIP1 homology and U box-containing protein 1 OS=Mus musculus OX=10090 GN=Stub1 PE=1 SV=1	4	1	1	1	34.9	Stub1	184.3	173	347.4	161.2	152.6	144.6	131	143.4	184	203.7	150.75	81.2188	23.0034	71.1915	22.5433
Q8K3H0	DCC-interacting protein 13-alpha OS=Mus musculus OX=10090 GN=Appl1 PE=1 SV=1	13	7	7	7	79.3	Appl1	589.5	547.1	550.7	547.7	534.1	473	449.9	602	540.6	553.82	516.375	20.9421	68.8448	18.3566	67.4679
Q99L20	Glutathione S-transferase theta-3 OS=Mus musculus OX=10090 GN=Gstt3 PE=1 SV=1	12	4	5	4	27.4	Gstt3	845.8	898.2	703.8	808.2	1099.2	941.6	961.1	1000.5	642.4	871.04	886.4	146.073	164.501	128.039	161.211
Q8C0C7	Phenylalanine--tRNA ligase alpha subunit OS=Mus musculus OX=10090 GN=Farsa PE=1 SV=1	6	2	3	2	57.6	Farsa	143.6	183.2	333.6	158.5	113.3	142.4	130.1	132.4	179.8	186.44	146.175	86.0696	23.0438	75.4434	22.5829
P50580	Proliferation-associated protein 2G4 OS=Mus musculus OX=10090 GN=Pa2g4 PE=1 SV=3	22	9	12	9	43.7	Pa2g4	1921	2085.2	2063.8	2028.2	2070.3	1906.8	1957.8	1904.9	1972.1	2033.7	1935.4	66.3878	34.6259	58.1915	33.9334
Q9JI33	Netrin-4 OS=Mus musculus OX=10090 GN=Ntn4 PE=1 SV=2	2	1	1	1	69.8	Ntn4	108.8	113.5	83.9	113	125.4	132	125.6	147.5	80.3	108.92	121.35	15.2907	28.8699	13.4029	28.2925
Q8VCC9	Spondin-1 OS=Mus musculus OX=10090 GN=Spon1 PE=1 SV=1	3	2	2	2	90.8	Spon1	109	94.7	114.7	111.3	100.1	104.8	113.4	142.6	152	105.96	128.2	8.29566	22.6598	7.27147	22.2066
Q8C052	Microtubule-associated protein 1S OS=Mus musculus OX=10090 GN=Map1s PE=1 SV=2	2	2	2	2	102.9	Map1s; Mtap1s	94.1	84.9	113.3	91.5	85.1	78.7	69.2	71.5	111.7	93.78	82.775	11.6246	19.7034	10.1894	19.3093
Q9CX86	Heterogeneous nuclear ribonucleoprotein A0 OS=Mus musculus OX=10090 GN=Hnrnpa0 PE=1 SV=1	12	2	3	2	30.5	Hnrnpa0	239.8	247.5	166.1	221.2	271.5	251	266.4	290.3	183.1	229.22	247.7	39.63	46.0018	34.7372	45.0818
Q99PL5	Ribosome-binding protein 1 OS=Mus musculus OX=10090 GN=Rrbp1 PE=1 SV=2	58	61	84	61	172.8	Rrbp1	14760.9	17555.6	16810.7	16392.1	14422	14869	13959.7	15635.2	17486.4	15988.3	15487.6	1346.81	1498.24	1180.53	1468.27
P01027	Complement C3 OS=Mus musculus OX=10090 GN=C3 PE=1 SV=3	31	49	64	49	186.4	C3	15195.8	8252.7	12999.8	11090.3	10240	12663	5865.9	8499.2	10027.4	11555.7	9263.88	2654.86	2844.17	2327.09	2787.29
Q6ZPR5	Sphingomyelin phosphodiesterase 4 OS=Mus musculus OX=10090 GN=Smpd4 PE=1 SV=2	2	1	1	1	93.2	Smpd4	38.3	30.8	20.9	39.6	45.2	39.6	44.9	36.4	30	34.96	37.725	9.38792	6.2297	8.22887	6.10511
Q8BY87	Ubiquitin carboxyl-terminal hydrolase 47 OS=Mus musculus OX=10090 GN=Usp47 PE=1 SV=2	1	2	2	2	157.4	Usp47	69.2	60.5	49.3	68.8	57.2	52.4	48.4	56.8	59.9	61	54.375	8.36152	5.03347	7.32919	4.9328
P28481	Collagen alpha-1(II) chain OS=Mus musculus OX=10090 GN=Col2a1 PE=1 SV=2	3	2	3	1	141.9	Col2a1	144.6	129.5	254.2	189.7	168.7	208.2	188.3	259.8	338.2	177.34	248.625	48.7223	66.8876	42.707	65.5498
Q9R112	Sulfide:quinone oxidoreductase, mitochondrial OS=Mus musculus OX=10090 GN=Sqor PE=1 SV=3	20	7	7	7	50.3	Sqrdl; Sqor	614.6	641.4	530.5	599.9	610.5	567.7	562.7	505.1	546	599.38	545.375	41.4298	28.4079	36.3148	27.8397
O35344	Importin subunit alpha-4 OS=Mus musculus OX=10090 GN=Kpna3 PE=1 SV=1	6	2	2	1	57.7	Kpna3	32.8	48.3	16.2	28.9	55.9	48.4	41.6	40.4	25.6	36.42	39	15.8043	9.60278	13.8531	9.41072
Q62086	Serum paraoxonase/arylesterase 2 OS=Mus musculus OX=10090 GN=Pon2 PE=1 SV=2	5	2	2	2	39.6	Pon2	414.7	468.5	439.6	467.4	444.7	412	420	441.4	422.7	446.98	424.025	22.2584	12.4425	19.5104	12.1937
P14094	Sodium/potassium-transporting ATPase subunit beta-1 OS=Mus musculus OX=10090 GN=Atp1b1 PE=1 SV=1	8	2	2	2	35.2	Atp1b1	107.9	124.6	148.7	133.6	104.6	108.2	155	244	282	123.88	197.3	18.2901	79.756	16.032	78.1609
O88271	Craniofacial development protein 1 OS=Mus musculus OX=10090 GN=Cfdp1 PE=1 SV=1	3	1	1	1	32.9	Cfdp1	31.1	28.6	18.6	26.1	22.3	19.1	19	22.9	26.7	25.34	21.925	4.97624	3.66458	4.36187	3.59129
Q6PDN3	Myosin light chain kinase, smooth muscle OS=Mus musculus OX=10090 GN=Mylk PE=1 SV=3	17	41	66	41	212.8	Mylk	15256.8	15417	12965.4	14181.8	14836.4	13767.7	12479.4	13756.6	12867.1	14531.5	13217.7	997.258	648.311	874.135	635.345
Q921F4	Heterogeneous nuclear ribonucleoprotein L-like OS=Mus musculus OX=10090 GN=Hnrnpll PE=1 SV=3	16	7	9	7	64.1	Hnrpll; Hnrnpll	452.2	484.9	415.7	449.2	552.7	503.5	491.7	562.3	377.8	470.94	483.825	51.8528	77.1335	45.451	75.5909
Q68FF6	ARF GTPase-activating protein GIT1 OS=Mus musculus OX=10090 GN=Git1 PE=1 SV=1	2	2	2	1	85.2	Git1	218.6	198.1	184.9	189.4	191.6	183.8	180.4	169.8	202.7	196.52	184.175	13.2283	13.7138	11.5951	13.4396
Q9WUA3	ATP-dependent 6-phosphofructokinase, platelet type OS=Mus musculus OX=10090 GN=Pfkp PE=1 SV=1	16	12	12	11	85.4	Pfkp	3502.8	3838.5	2939.2	3333.9	3162.3	3193.8	2977.9	3220.5	3101.3	3355.34	3123.38	341.352	109.61	299.208	107.418
P63147	Ubiquitin-conjugating enzyme E2 B OS=Mus musculus OX=10090 GN=Ube2b PE=1 SV=1	11	1	1	1	17.3	Ube2b	54	40.7	76.8	53.7	43.8	39	40.7	39.5	61.3	53.8	45.125	14.148	10.8069	12.4012	10.5908
P09813	Apolipoprotein A-II OS=Mus musculus OX=10090 GN=Apoa2 PE=1 SV=2	25	4	7	4	11.3	Apoa2	2099	482	4067.2	1030	391.5	875	325.1	578.8	1648	1613.94	856.725	1530.56	573.387	1341.59	561.919
P60229	Eukaryotic translation initiation factor 3 subunit E OS=Mus musculus OX=10090 GN=Eif3e PE=1 SV=1	13	4	5	4	52.2	Eif3e	457.7	542.5	348.5	486.9	577.2	581.2	574.6	555	372.4	482.56	520.8	88.2588	99.557	77.3623	97.5659
Q9CQ48	NudC domain-containing protein 2 OS=Mus musculus OX=10090 GN=Nudcd2 PE=1 SV=1	6	1	1	1	17.6	Nudcd2	113.9	84.7	115.3	100.5	109.6	93.6	74.3	83.7	96.9	104.8	87.125	12.6353	10.2256	11.0753	10.0211
Q8BK62	Olfactomedin-like protein 3 OS=Mus musculus OX=10090 GN=Olfml3 PE=2 SV=2	4	1	1	1	45.7	Olfml3	17.7	11.9	28.8	17.1	11.4	14.4	11.6	16	15.1	17.38	14.275	7.00693	1.89978	6.14184	1.86179
P06745	Glucose-6-phosphate isomerase OS=Mus musculus OX=10090 GN=Gpi PE=1 SV=4	25	15	22	15	62.7	Gpi1	5800.5	5966.6	2883.3	5397.2	7040.3	6009.4	6569.3	6085.2	4784.2	5417.58	5862.03	1541.45	760.147	1351.14	744.944
Q9D3E6	Cohesin subunit SA-1 OS=Mus musculus OX=10090 GN=Stag1 PE=1 SV=3	1	2	2	1	144.3	Stag1	90.5	86	51.8	83.6	101.4	102.1	102.8	109.4	56.9	82.66	92.8	18.5542	24.1582	16.2635	23.6751
Q64516	Glycerol kinase OS=Mus musculus OX=10090 GN=Gk PE=1 SV=2	2	1	1	1	61.2	Gyk; Gk	29.8	24.4	34.4	27.3	28.5	23.9	25.5	22.9	28.1	28.88	25.1	3.67519	2.26863	3.22144	2.22325
P14873	Microtubule-associated protein 1B OS=Mus musculus OX=10090 GN=Map1b PE=1 SV=2	26	48	55	47	270.1	Map1b; Mtap1b	7383.4	7875.6	6260.3	6874.8	8758.1	7166	7701.8	9192.8	6523.3	7430.44	7645.97	954.073	1138.21	836.282	1115.44
Q6PIX5	Inactive rhomboid protein 1 OS=Mus musculus OX=10090 GN=Rhbdf1 PE=1 SV=2	1	1	1	1	97.2	Rhbdf1	70.7	65.7	112.4	61	66.1	52.1	54.9	44.5	80.5	75.18	58	21.0878	15.6303	18.4843	15.3177
Q9DBJ1	Phosphoglycerate mutase 1 OS=Mus musculus OX=10090 GN=Pgam1 PE=1 SV=3	44	9	16	6	28.8	Pgam1	3783.6	3790.8	4279.6	4043.4	3059.5	3531.4	3001.8	2910.5	4853.4	3791.38	3574.28	457.598	895.605	401.102	877.693
Q8K2Q7	BRO1 domain-containing protein BROX OS=Mus musculus OX=10090 GN=Brox PE=1 SV=1	3	1	1	1	46.2	Brox	144.9	156.1	86.7	130.4	106	133.7	91.5	117.7	82.2	124.82	106.275	28.373	23.6683	24.87	23.1949
P17426	AP-2 complex subunit alpha-1 OS=Mus musculus OX=10090 GN=Ap2a1 PE=1 SV=1	16	17	21	9	107.6	Ap2a1	2649.7	2884.4	1334.2	2559.6	3239.6	2976.7	2945.6	3388.3	1981.1	2533.5	2822.92	720.106	596.382	631.201	584.454
Q64737	Trifunctional purine biosynthetic protein adenosine-3 OS=Mus musculus OX=10090 GN=Gart PE=1 SV=3	4	4	4	4	107.4	Gart	1438.7	1393.9	1128.6	1346	1228	1271.1	1135	1242.6	1259.4	1307.04	1227.03	126.97	62.4551	111.294	61.206
Q00724	Retinol-binding protein 4 OS=Mus musculus OX=10090 GN=Rbp4 PE=1 SV=2	23	3	3	3	23.2	Rbp4	454	236.1	287.6	388.9	142.6	294.4	200.7	329.3	342.1	301.84	291.625	123.1	63.8806	107.902	62.603
Q8R3V6	CUE domain-containing protein 1 OS=Mus musculus OX=10090 GN=Cuedc1 PE=2 SV=2	2	1	1	1	42.8	Cuedc1	46.2	47.6	37.1	40.4	41.6	37.7	29.1	35.7	46.2	42.58	37.175	4.30256	7.05	3.77136	6.909
Q6P9J9	Anoctamin-6 OS=Mus musculus OX=10090 GN=Ano6 PE=1 SV=1	5	3	3	3	106.2	Ano6	401.1	432.7	296.1	385	319.4	343.4	325.9	322.8	370.8	366.86	340.725	57.2184	22.0057	50.1541	21.5655
Q9DCW4	Electron transfer flavoprotein subunit beta OS=Mus musculus OX=10090 GN=Etfb PE=1 SV=3	38	11	23	11	27.6	Etfb	3481.1	2426.8	7000	2816.6	4665.6	6439.6	8806.4	3733.3	4749.9	4078.02	5932.3	1841.01	2217.47	1613.71	2173.12
Q8BHE8	m-AAA protease-interacting protein 1, mitochondrial OS=Mus musculus OX=10090 GN=Maip1 PE=1 SV=1	3	1	1	1	33	9430016H08Rik; Maip1	82.7	91.8	117.6	99	93.4	79.6	93.3	83.4	85.6	96.9	85.475	12.9692	5.77545	11.368	5.65994
P16330	2',3'-cyclic-nucleotide 3'-phosphodiesterase OS=Mus musculus OX=10090 GN=Cnp PE=1 SV=3	6	2	2	2	47.1	Cnp	104	59.1	67.9	71.8	66	74.6	69.2	161.3	211.7	73.76	129.2	17.5198	69.3249	15.3568	67.9384
Q8C6I2	Succinate dehydrogenase assembly factor 2, mitochondrial OS=Mus musculus OX=10090 GN=Sdhaf2 PE=1 SV=1	9	1	1	1	19.4	Sdhaf2	162.6	169.5	274.3	175.9	185.4	250.8	326.8	184.6	266.4	193.54	257.15	45.9206	58.4252	40.2512	57.2567
P10810	Monocyte differentiation antigen CD14 OS=Mus musculus OX=10090 GN=Cd14 PE=1 SV=1	8	2	2	2	39.2	Cd14	114.5	97.2	154.5	109.2	101.5	100.8	99.4	86.9	116	115.38	100.775	22.872	11.9193	20.0482	11.6809
Q9JIF0	Protein arginine N-methyltransferase 1 OS=Mus musculus OX=10090 GN=Prmt1 PE=1 SV=1	16	5	5	5	42.4	Prmt1	819.6	830.8	427.8	725.4	974.6	901.4	918.5	1084.4	490.4	755.64	848.675	203.763	252.707	178.606	247.653
Q9D708	Protein S100-A16 OS=Mus musculus OX=10090 GN=S100a16 PE=1 SV=1	10	1	1	1	14.3	S100a16	150	144.7	97.5	127.1	181.1	156	146.7	165	107.4	140.08	143.775	30.7568	25.3748	26.9595	24.8673
Q8BMK0	Centrosomal protein of 85 kDa OS=Mus musculus OX=10090 GN=Cep85 PE=1 SV=2	1	1	1	1	85.3	Ccdc21; Cep85	127.4	129.1	97.1	126.4	116	100	98	101.5	125	119.2	106.125	13.3767	12.6647	11.7252	12.4115
Q61247	Alpha-2-antiplasmin OS=Mus musculus OX=10090 GN=Serpinf2 PE=1 SV=1	10	5	6	5	54.9	Serpinf2	897	486	430.7	575.8	895	1068.9	537	1307.9	409.8	656.9	830.9	224.327	427.347	196.631	418.8
Q9DBG5	Perilipin-3 OS=Mus musculus OX=10090 GN=Plin3 PE=1 SV=1	32	9	9	9	47.2	Plin3	714.4	654.2	585.1	634.8	679.1	659.6	517.5	607.7	459.7	653.52	561.125	48.4585	89.5484	42.4758	87.7574
Q6NZB0	DnaJ homolog subfamily C member 8 OS=Mus musculus OX=10090 GN=Dnajc8 PE=1 SV=2	13	3	3	3	29.8	Dnajc8	985.9	850.4	1192.8	1100.5	1054.9	1082.9	952	1404.9	1426.7	1036.9	1216.62	128.508	236.282	112.642	231.556
P17095	High mobility group protein HMG-I/HMG-Y OS=Mus musculus OX=10090 GN=Hmga1 PE=1 SV=4	15	2	2	2	11.6	Hmga1; Hmga1-rs1; Hmga1b	234.3	272.5	178.5	204.2	370.3	279	309.1	243.8	161.6	251.96	248.375	74.8591	63.7083	65.6169	62.4341
P25446	Tumor necrosis factor receptor superfamily member 6 OS=Mus musculus OX=10090 GN=Fas PE=1 SV=2	2	1	1	1	37.4	Fas	105.6	86.8	59	91.1	131	103.4	136.1	105.4	57.8	94.7	100.675	26.393	32.2643	23.1345	31.619
Q6IRU5	Clathrin light chain B OS=Mus musculus OX=10090 GN=Cltb PE=1 SV=1	17	4	6	4	25.2	Cltb	2142.3	2366.6	1848.3	2157.3	2780.7	2249.1	2386.4	2336.4	1950	2259.04	2230.47	345.103	195.402	302.496	191.494
Q9CXT8	Mitochondrial-processing peptidase subunit beta OS=Mus musculus OX=10090 GN=Pmpcb PE=1 SV=1	8	3	4	2	54.6	Pmpcb	110	99.2	135.2	98.9	89	103.6	101.3	78.2	115.1	106.46	99.55	17.7005	15.4606	15.5152	15.1514
Q3U1J4	DNA damage-binding protein 1 OS=Mus musculus OX=10090 GN=Ddb1 PE=1 SV=2	14	13	14	13	126.8	Ddb1	3506.3	3339	2252.9	3069	3901.3	3752.2	3637.5	3806.7	2481.5	3213.7	3419.47	616.073	629.28	540.012	616.695
Q8C129	Leucyl-cystinyl aminopeptidase OS=Mus musculus OX=10090 GN=Lnpep PE=1 SV=1	9	7	9	7	117.2	Lnpep	887.9	899.6	693.6	841.3	785.3	776.9	745.2	795.4	715.7	821.54	758.3	84.5125	35.1603	74.0785	34.4571
Q7TQI3	Ubiquitin thioesterase OTUB1 OS=Mus musculus OX=10090 GN=Otub1 PE=1 SV=2	27	5	6	5	31.3	Otub1	941.6	989.5	830	974.3	970	1043.3	940.6	1259.3	908.8	941.08	1038	64.466	158.305	56.507	155.139
Q6NVF9	Cleavage and polyadenylation specificity factor subunit 6 OS=Mus musculus OX=10090 GN=Cpsf6 PE=1 SV=1	5	2	3	2	59.1	Cpsf6	18.6	15.5	38.7	17.7	11.3	10.3	10.2	6.9	31.1	20.36	14.625	10.6329	11.0964	9.32012	10.8744
Q8VDK1	Deaminated glutathione amidase OS=Mus musculus OX=10090 GN=Nit1 PE=1 SV=2	6	1	1	1	35.7	Nit1	37.1	48.4	60.3	54.1	37.7	42.5	37.2	38.4	55.9	47.52	43.5	10.1539	8.57244	8.9003	8.40099
Q8CGC7	Bifunctional glutamate/proline--tRNA ligase OS=Mus musculus OX=10090 GN=Eprs PE=1 SV=4	18	23	27	23	170	Eprs	4347.6	5005.3	4308.2	4699.9	4487.4	4321.9	4087.5	4196.9	4636.1	4569.68	4310.6	287.743	237.191	252.218	232.448
Q8CGB6	Tensin-2 OS=Mus musculus OX=10090 GN=Tns2 PE=1 SV=1	14	14	18	11	151.9	Tenc1; Tns2	3748.6	4204.9	2956.8	3577.3	3406.8	3307.2	3070	3501.6	2991	3578.88	3217.45	457.521	232.248	401.035	227.603
P27773	Protein disulfide-isomerase A3 OS=Mus musculus OX=10090 GN=Pdia3 PE=1 SV=2	50	24	48	24	56.6	Pdia3	8814.6	10457	9290.6	9505.1	9550.7	8908	8855.8	8760.1	9052	9523.6	8893.98	597.763	121.858	523.962	119.421
Q71LX4	Talin-2 OS=Mus musculus OX=10090 GN=Tln2 PE=1 SV=3	8	17	25	7	253.5	Tln2	953.2	1004.6	918.2	990.6	1040	1015.4	1002.1	948.2	982.7	981.32	987.1	47.0274	29.2031	41.2213	28.619
Q8R326	Paraspeckle component 1 OS=Mus musculus OX=10090 GN=Pspc1 PE=1 SV=1	8	3	3	3	58.7	Pspc1	79	75.3	57.6	70.5	59	61.6	56.2	66.8	73.9	68.28	64.625	9.60869	7.54735	8.42239	7.3964
P62627	Dynein light chain roadblock-type 1 OS=Mus musculus OX=10090 GN=Dynlrb1 PE=1 SV=3	29	2	4	2	11	Dynlrb1	545.9	500.4	372.1	467.4	428.1	437.7	380.8	417.4	435.1	462.78	417.75	66.6542	26.2326	58.4249	25.708
O35609	Secretory carrier-associated membrane protein 3 OS=Mus musculus OX=10090 GN=Scamp3 PE=1 SV=3	2	1	1	1	38.4	Scamp3	101.8	100.5	113.1	98.2	101.4	102.4	98.1	87.1	101	103	97.15	5.81593	6.93518	5.09788	6.79647
P58771	Tropomyosin alpha-1 chain OS=Mus musculus OX=10090 GN=Tpm1 PE=1 SV=1	76	52	209	17	32.7	Tpm1	40365.1	40836.7	67768.1	42276.8	39733.9	35760.6	34237.5	36271.1	46192.7	46196.1	38115.5	12095.4	5453.67	10602.1	5344.59
P10649	Glutathione S-transferase Mu 1 OS=Mus musculus OX=10090 GN=Gstm1 PE=1 SV=2	38	15	43	13	26	Gstm1	9978.3	9830.5	4782.6	8783.8	6648.1	7580.6	5711.1	6729.4	6550.5	8004.66	6642.9	2239.3	766.714	1962.84	751.38
P17932	Putative 60S ribosomal protein L32' OS=Mus musculus OX=10090 GN=Rpl32-ps PE=5 SV=2	5	1	1	1	16	Rpl32-ps	289.3	318.2	315.3	264.4	265.5	275.6	293.8	257.9	297.4	290.54	281.175	25.9325	18.2158	22.7308	17.8515
Q9QYB1	Chloride intracellular channel protein 4 OS=Mus musculus OX=10090 GN=Clic4 PE=1 SV=3	24	5	7	5	28.7	Clic4	821.5	760	614.9	744.9	1011	809.4	825.9	974.7	590.4	790.46	800.1	144.418	158.337	126.588	155.17
Q62087	Serum paraoxonase/lactonase 3 OS=Mus musculus OX=10090 GN=Pon3 PE=1 SV=2	15	4	6	4	39.3	Pon3	1748.8	1931.8	2052.7	1701.1	1733.6	1675	1868.1	1518.5	1853.2	1833.6	1728.7	151.983	165.328	133.219	162.022
Q9CQ80	Vacuolar protein-sorting-associated protein 25 OS=Mus musculus OX=10090 GN=Vps25 PE=1 SV=1	6	1	1	1	20.7	Vps25	464.7	478.7	390.3	441	430.9	433.7	397.3	387.7	429.4	441.12	412.025	34.1153	22.9509	29.9034	22.4919
P30412	Peptidyl-prolyl cis-trans isomerase C OS=Mus musculus OX=10090 GN=Ppic PE=1 SV=1	25	4	4	4	22.8	Ppic	820.9	910.6	546.6	690.3	1131	865.5	925.7	970	563.8	819.88	831.25	221.641	183.371	194.277	179.704
P62900	60S ribosomal protein L31 OS=Mus musculus OX=10090 GN=Rpl31 PE=1 SV=1	22	3	4	3	14.5	Rpl31	864	954.3	656.3	875.6	1075.7	983.2	1021.8	941.6	711.8	885.18	914.6	153.299	139.11	134.372	136.328
P61358	60S ribosomal protein L27 OS=Mus musculus OX=10090 GN=Rpl27 PE=1 SV=2	32	4	6	4	15.8	Rpl27; LOC108167922	1239.7	1480.7	570.2	996.6	1564.3	1534.6	1629.7	1541.5	693.6	1170.3	1349.85	402.086	439.637	352.444	430.844
Q6Y7W8	GRB10-interacting GYF protein 2 OS=Mus musculus OX=10090 GN=Gigyf2 PE=1 SV=2	3	3	3	3	149.1	Gigyf2	205.3	133.8	80.8	179.3	103.1	302.9	111.2	337.3	235.6	140.46	246.75	51.7499	99.7501	45.3608	97.7551
Q9ET66	Peptidase inhibitor 16 OS=Mus musculus OX=10090 GN=Pi16 PE=1 SV=1	5	2	2	2	52.6	Pi16	353.6	360.8	211.8	291.6	259.5	267.5	209.6	211.4	320.9	295.46	252.35	63.1597	53.0191	55.3619	51.9588
Q9R1C7	Pre-mRNA-processing factor 40 homolog A OS=Mus musculus OX=10090 GN=Prpf40a PE=1 SV=1	3	2	2	2	108.4	Prpf40a	147.4	151.5	173.5	146.8	142.6	143.1	143.2	150.7	150.6	152.36	146.9	12.2312	4.33051	10.7211	4.2439
Q9D8S9	BolA-like protein 1 OS=Mus musculus OX=10090 GN=Bola1 PE=1 SV=1	22	2	2	2	14.4	Bola1	281.3	322.1	194.2	429.9	98.5	173.9	77.9	99.1	506.8	265.2	214.425	125.949	199.219	110.399	195.234
Q9D6S7	Ribosome-recycling factor, mitochondrial OS=Mus musculus OX=10090 GN=Mrrf PE=1 SV=1	14	2	2	2	29	Mrrf	99.6	106.6	137.5	113.3	111.5	95	102.7	97	107.5	113.7	100.55	14.3236	5.66657	12.5552	5.55324
Q08AT1	Ras-like protein family member 12 OS=Mus musculus OX=10090 GN=Rasl12 PE=2 SV=1	3	1	1	1	29.5	Rasl12	63.9	59.3	152.6	66.2	49.3	46.5	39.6	40.6	93.3	78.26	55	42.0602	25.7142	36.8674	25.1999
Q9CWZ7	Gamma-soluble NSF attachment protein OS=Mus musculus OX=10090 GN=Napg PE=1 SV=1	6	2	2	2	34.7	Napg	389	417	381.6	386.9	334	338.5	327.8	363.5	451.5	381.7	370.325	30.0072	56.1461	26.3024	55.0232
Q99K41	EMILIN-1 OS=Mus musculus OX=10090 GN=Emilin1 PE=1 SV=1	14	12	14	12	107.5	Emilin1	734.2	754.7	1018	1107	763.4	1024.5	816.3	1565.6	1606.3	875.46	1253.17	173.942	393.895	152.467	386.017
Q61337	Bcl2-associated agonist of cell death OS=Mus musculus OX=10090 GN=Bad PE=1 SV=1	8	1	1	1	22.1	Bad	9.5	18.5	27.3	12.8	12.3	10.5	9.8	13.6	12.2	16.08	11.525	7.07262	1.71148	6.19943	1.67725
Q99KR3	Endoribonuclease LACTB2 OS=Mus musculus OX=10090 GN=Lactb2 PE=1 SV=1	11	4	5	4	32.7	Lactb2	611.5	688	522	686.6	584	542.5	523.8	558.1	644.6	618.42	567.25	70.7448	53.4391	62.0106	52.3703
O35465	Peptidyl-prolyl cis-trans isomerase FKBP8 OS=Mus musculus OX=10090 GN=Fkbp8 PE=1 SV=2	4	1	1	1	43.5	Fkbp8	21	19.8	28	20.6	20.4	14.8	19.3	18.6	23.9	21.96	19.15	3.40412	3.73318	2.98384	3.65852
P26231	Catenin alpha-1 OS=Mus musculus OX=10090 GN=Ctnna1 PE=1 SV=1	13	9	10	9	100	Ctnna1	873.2	816.2	799	857.7	774.8	788.2	782.9	774.9	890.7	824.18	809.175	40.8125	54.6243	35.7738	53.5318
E9Q5C9	Nucleolar and coiled-body phosphoprotein 1 OS=Mus musculus OX=10090 GN=Nolc1 PE=1 SV=1	3	2	2	2	73.7	Nolc1	50.2	50.5	21.3	42.5	59.3	51.1	57.5	54	34.5	44.76	49.275	14.3999	10.1916	12.6221	9.98779
P04370	Myelin basic protein OS=Mus musculus OX=10090 GN=Mbp PE=1 SV=2	14	3	5	3	27.2	Mbp	2313.3	556.3	976.8	786	874.4	648	1001.5	5936.9	4778	1101.36	3091.1	695.048	2663.29	609.236	2610.03
P59017	Bcl-2-like protein 13 OS=Mus musculus OX=10090 GN=Bcl2l13 PE=1 SV=2	6	2	2	2	46.7	Bcl2l13	99.3	53	55.7	45.8	41.9	63.1	25.7	44.9	55.2	59.14	47.225	23.1167	16.1694	20.2627	15.846
P56391	Cytochrome c oxidase subunit 6B1 OS=Mus musculus OX=10090 GN=Cox6b1 PE=1 SV=2	59	8	10	8	10.1	Cox6b1	1014.8	914.8	2658.9	1193.2	1676.7	1921.1	3454.1	1440.4	2010.4	1491.68	2206.5	715.18	868.586	626.883	851.214
Q8BHN3	Neutral alpha-glucosidase AB OS=Mus musculus OX=10090 GN=Ganab PE=1 SV=1	15	11	16	11	106.8	Ganab	2688.5	2736.7	2723.5	2577.4	2874.6	2774	2900.6	2726.1	2561.4	2720.14	2740.53	106.676	140.284	93.5058	137.478
P54103	DnaJ homolog subfamily C member 2 OS=Mus musculus OX=10090 GN=Dnajc2 PE=1 SV=2	2	1	1	1	71.7	Dnajc2	93.4	50.5	79.5	81.3	50.9	84.3	42.2	65.7	66.9	71.12	64.775	19.3926	17.2842	16.9983	16.9385
Q9CWM4	Prefoldin subunit 1 OS=Mus musculus OX=10090 GN=Pfdn1 PE=1 SV=1	17	2	2	2	14.2	Pfdn1	389.9	406	371.6	397	491.9	398.3	426.7	445.7	349.2	411.28	404.975	46.8054	41.9758	41.0268	41.1363
P08032	Spectrin alpha chain, erythrocytic 1 OS=Mus musculus OX=10090 GN=Spta1 PE=1 SV=3	21	37	45	36	279.7	Spna1; Spta1	4520.8	4097.5	6126.9	7007.8	6316.9	3007.2	3089.4	4515.4	4738	5613.98	3837.5	1244.45	916.424	1090.81	898.096
Q8K482	EMILIN-2 OS=Mus musculus OX=10090 GN=Emilin2 PE=1 SV=1	1	1	1	1	117.2	Emilin2	94.1	95.3	107	98.7	115.2	84.3	103	111.9	126.7	102.06	106.475	8.90803	17.7227	7.80823	17.3683
A6X935	Inter alpha-trypsin inhibitor, heavy chain 4 OS=Mus musculus OX=10090 GN=Itih4 PE=1 SV=2	10	9	10	9	104.6	Itih4	1400.1	1088	1268.4	1319.2	1821.5	1994.9	961.7	1384.6	1383.9	1379.44	1431.28	272.369	425.283	238.742	416.777
O88200	C-type lectin domain family 11 member A OS=Mus musculus OX=10090 GN=Clec11a PE=1 SV=1	6	2	2	2	36.4	Clec11a	132.7	112.3	359.9	83.1	89.8	87	80.8	106.1	68	155.56	85.475	115.892	15.8635	101.584	15.5462
P61028	Ras-related protein Rab-8B OS=Mus musculus OX=10090 GN=Rab8b PE=1 SV=1	23	5	6	1	23.6	Rab8b	25.8	26.6	42.4	23.3	24.7	22.9	18.6	18.6	31.8	28.56	22.975	7.83537	6.22274	6.868	6.09829
O54790	Transcription factor MafG OS=Mus musculus OX=10090 GN=Mafg PE=1 SV=1	4	1	1	1	17.9	Mafg	246.9	249.9	113	219.5	292.8	237.6	273.6	284.1	182.6	224.42	244.475	67.5815	45.8046	59.2378	44.8885
Q8K0L9	Zinc finger and BTB domain-containing protein 20 OS=Mus musculus OX=10090 GN=Zbtb20 PE=1 SV=1	3	2	2	2	81	Zbtb20	338.6	448.1	403.5	442.9	326.7	352.1	381.1	386.1	414.1	391.96	383.35	56.9779	25.3952	49.9433	24.8873
Q9CQ22	Ragulator complex protein LAMTOR1 OS=Mus musculus OX=10090 GN=Lamtor1 PE=1 SV=1	15	1	1	1	17.7	Lamtor1	32.8	33.8	29.8	36.6	33.5	42.4	38.1	38.1	29.7	33.3	37.075	2.43311	5.31813	2.13271	5.21177
Q921T2	Torsin-1A-interacting protein 1 OS=Mus musculus OX=10090 GN=Tor1aip1 PE=1 SV=3	16	6	6	6	66.7	Tor1aip1	302.8	320.1	227.8	333.4	304.2	317.8	320.1	363.6	337	297.66	334.625	41.0198	21.1286	35.9555	20.706
Q923D4	Splicing factor 3B subunit 5 OS=Mus musculus OX=10090 GN=Sf3b5 PE=1 SV=1	17	1	1	1	10.1	Sf3b5	249.6	288.6	358.8	299.5	248.1	255.6	276.2	246.1	310.6	288.92	272.125	45.2979	28.5617	39.7053	27.9904
Q61543	Golgi apparatus protein 1 OS=Mus musculus OX=10090 GN=Glg1 PE=1 SV=1	23	21	23	21	133.6	Glg1	3102.8	3699.5	2530.7	3236	2719.1	2831.8	2529.5	2957.6	3032.7	3057.62	2837.9	457.742	221.678	401.229	217.244
Q91XE8	Transmembrane protein 205 OS=Mus musculus OX=10090 GN=Tmem205 PE=1 SV=1	14	2	2	2	21.2	Tmem205	299.3	379.7	321.5	334.7	250.7	320.3	322.5	218.4	367	317.18	307.05	47.3647	62.8943	41.517	61.6364
Q61753	D-3-phosphoglycerate dehydrogenase OS=Mus musculus OX=10090 GN=Phgdh PE=1 SV=3	7	4	5	4	56.5	Phgdh	676.2	541	794.9	658.5	519	565.5	455.8	553.8	788.5	637.92	590.9	111.878	140.617	98.0657	137.805
Q9Z126	Platelet factor 4 OS=Mus musculus OX=10090 GN=Pf4 PE=1 SV=1	9	1	1	1	11.2	Pf4	134.8	136.2	434.6	228.6	145.7	83.5	101.4	143.6	215.8	215.98	136.075	128.305	58.8195	112.464	57.6431
P32261	Antithrombin-III OS=Mus musculus OX=10090 GN=Serpinc1 PE=1 SV=1	31	14	16	14	52	Serpinc1	2021.2	1666.6	1393.8	1961.2	2184.9	1972.9	2033.1	2531.9	1439.9	1845.54	1994.45	314.439	446.593	275.618	437.661
Q6PDH0	Pleckstrin homology-like domain family B member 1 OS=Mus musculus OX=10090 GN=Phldb1 PE=1 SV=1	1	2	2	2	150	Phldb1	55.3	56.2	108.7	74	54.3	47.5	45.3	39.4	88.8	69.7	55.25	23.2715	22.6266	20.3984	22.1741
P63017	Heat shock cognate 71 kDa protein OS=Mus musculus OX=10090 GN=Hspa8 PE=1 SV=1	60	37	83	23	70.8	Hspa8	15617.1	16086.4	18314.9	14924.5	15876.1	14940.2	15290.9	14493.7	15621.9	16163.8	15086.7	1279.72	483.476	1121.72	473.807
Q9JHR7	Insulin-degrading enzyme OS=Mus musculus OX=10090 GN=Ide PE=1 SV=1	10	8	8	8	117.7	Ide	974.9	906.3	708.9	934.6	1124.2	1079.5	1036.7	923.1	762.2	929.78	950.375	149.33	141.75	130.893	138.915
P48722	Heat shock 70 kDa protein 4L OS=Mus musculus OX=10090 GN=Hspa4l PE=1 SV=2	4	3	3	3	94.3	Hspa4l	571.5	582.8	480.3	551.3	525.3	491.9	473.4	529.8	548.5	542.24	510.9	40.9477	34.3425	35.8923	33.6556
P18872	Guanine nucleotide-binding protein G(o) subunit alpha OS=Mus musculus OX=10090 GN=Gnao1 PE=1 SV=3	10	4	4	4	40.1	Gnao1	959.5	1054.5	713.1	929.8	936.8	1003.5	986.8	1100.8	1031.8	918.74	1030.72	125.328	50.2735	109.855	49.268
Q8CHU3	Epsin-2 OS=Mus musculus OX=10090 GN=Epn2 PE=1 SV=1	13	5	6	5	63.4	Epn2	621.2	651.2	471.7	619.8	552	523.8	459.1	590.1	547.3	583.18	530.075	72.134	54.7008	63.2282	53.6068
Q8VHE0	Translocation protein SEC63 homolog OS=Mus musculus OX=10090 GN=Sec63 PE=1 SV=4	2	1	1	1	87.8	Sec63	90	100.7	71.4	93.8	102.6	98.4	97.6	98.3	90.1	91.7	96.1	12.4419	4.0158	10.9058	3.93549
P14131	40S ribosomal protein S16 OS=Mus musculus OX=10090 GN=Rps16 PE=1 SV=4	21	6	8	6	16.4	Rps16-ps2; Rps16	2256.1	2187.3	844.1	1749.3	2484.4	2637.3	2558.7	2516.1	1152.5	1904.24	2216.15	649.696	710.875	569.483	696.657
Q9WTL7	Acyl-protein thioesterase 2 OS=Mus musculus OX=10090 GN=Lypla2 PE=1 SV=1	3	1	1	1	24.8	Lypla2	457.4	469.1	276	439.9	593.7	516.9	500	523.7	307.6	447.22	462.05	113.367	103.448	99.3709	101.379
Q61781	Keratin, type I cytoskeletal 14 OS=Mus musculus OX=10090 GN=Krt14 PE=1 SV=2	7	4	4	1	52.8	Krt14	577.5	205.9	1104.4	268.3	153	110.9	444.2	105.9	488.4	461.82	287.35	395.16	207.43	346.373	203.281
Q8VHJ5	Serine/threonine-protein kinase MARK1 OS=Mus musculus OX=10090 GN=Mark1 PE=1 SV=2	3	2	4	2	88.3	Mark1	352.1	368	549.1	361.9	372	342.4	334.8	338	339	400.62	338.55	83.341	3.12996	73.0516	3.06736
P50171	Estradiol 17-beta-dehydrogenase 8 OS=Mus musculus OX=10090 GN=Hsd17b8 PE=1 SV=2	11	2	4	2	26.6	H2-Ke6	311.5	272.3	424.4	329.8	337.9	392.6	462.9	310.1	420.6	335.18	396.55	55.9267	64.472	49.0219	63.1826
P62849	40S ribosomal protein S24 OS=Mus musculus OX=10090 GN=Rps24 PE=1 SV=1	30	4	5	4	15.4	Rps24; LOC677113; LOC102642752	2056.6	2171.2	1275.2	1805.7	2420.1	2158.7	2374.3	2115.8	1561.6	1945.76	2052.6	435.136	346.325	381.414	339.399
Q91V64	Isochorismatase domain-containing protein 1 OS=Mus musculus OX=10090 GN=Isoc1 PE=1 SV=1	5	1	1	1	32	Isoc1	269.2	193.4	244.7	239.5	201.8	233.5	192	186.4	250.3	229.72	215.55	31.5333	31.2735	27.6401	30.648
Q6IFX2	Keratin, type I cytoskeletal 42 OS=Mus musculus OX=10090 GN=Krt42 PE=1 SV=1	9	4	4	1	50.1	Krt42	54.8	35.5	55.7	30.4	28.9	29.2	55.5	27.9	29	41.06	35.4	13.1865	13.4122	11.5585	13.1439
Q9JL15	Galectin-8 OS=Mus musculus OX=10090 GN=Lgals8 PE=1 SV=1	3	1	1	1	36.1	Lgals8	51.2	57.6	78.3	56.6	48.7	47.8	48	51.7	66.4	58.48	53.475	11.6811	8.80128	10.2389	8.62525
P08207	Protein S100-A10 OS=Mus musculus OX=10090 GN=S100a10 PE=1 SV=2	18	1	3	1	11.2	S100a10	478.9	530.6	186.3	426.6	600.6	614.1	576.8	595.4	249.2	444.6	508.875	158.075	173.785	138.559	170.309
Q99KP3	Lambda-crystallin homolog OS=Mus musculus OX=10090 GN=Cryl1 PE=1 SV=3	19	4	5	4	35.2	Cryl1	377.5	334.3	223.2	314.5	461.7	370.8	355.6	450.7	231.3	342.24	352.1	87.3456	90.6946	76.5618	88.8807
Q4KML4	Costars family protein ABRACL OS=Mus musculus OX=10090 GN=Abracl PE=1 SV=1	11	1	1	1	9	3110003A17Rik; Abracl	211	173.3	25.3	112.7	283	228	194.9	234.4	47	161.06	176.075	97.8298	87.7739	85.7516	86.0184
Q8K3C3	Protein LZIC OS=Mus musculus OX=10090 GN=Lzic PE=1 SV=1	26	4	5	4	21.5	Lzic	510	494.9	359	497.7	581.4	523.4	517.4	567.7	411.3	488.6	504.95	80.6047	66.3408	70.6531	65.0139
P97742	Carnitine O-palmitoyltransferase 1, liver isoform OS=Mus musculus OX=10090 GN=Cpt1a PE=1 SV=4	13	7	7	6	88.2	Cpt1a	492	549.5	259.6	459.4	622.8	568.8	602.7	588.7	315.7	476.66	518.975	136.3	136.229	119.472	133.504
Q9CVB6	Actin-related protein 2/3 complex subunit 2 OS=Mus musculus OX=10090 GN=Arpc2 PE=1 SV=3	35	11	16	11	34.3	Arpc2	3895.4	4060	2211.7	3690.9	4611.2	4334.1	4354.7	4801.2	2612.4	3693.84	4025.6	896.242	966.466	785.59	947.137
Q8CHP8	Glycerol-3-phosphate phosphatase OS=Mus musculus OX=10090 GN=Pgp PE=1 SV=1	9	3	3	3	34.5	Pgp	358.2	333.4	282	376.7	434	350.3	341.7	355.6	362	356.86	352.4	55.9026	8.58875	49.0008	8.41698
Q9WU78	Programmed cell death 6-interacting protein OS=Mus musculus OX=10090 GN=Pdcd6ip PE=1 SV=3	25	19	24	19	96	Pdcd6ip	5772.5	5780.4	4595.8	5509.9	6596.5	5851.6	5694.4	6453.3	4889.8	5651.02	5722.27	717.432	644.183	628.857	631.299
Q8BZF8	Phosphoglucomutase-like protein 5 OS=Mus musculus OX=10090 GN=Pgm5 PE=1 SV=2	31	18	33	18	62.2	Pgm5	6292.1	7196.4	3610.1	6088.7	7711.1	7554.6	7267.6	7649.1	4551.8	6179.68	6755.78	1581.35	1478.24	1386.11	1448.68
Q8R001	Microtubule-associated protein RP/EB family member 2 OS=Mus musculus OX=10090 GN=Mapre2 PE=1 SV=1	19	3	3	2	36.9	Mapre2	333.8	379.1	275.6	357.4	305.6	300.8	259	302.8	354.1	330.3	304.175	41.0191	38.9297	35.9549	38.1511
Q62165	Dystroglycan OS=Mus musculus OX=10090 GN=Dag1 PE=1 SV=4	10	8	12	8	96.8	Dag1	3147.4	3452.9	2355.6	3111.4	3610.1	3337.6	3516.7	3541.1	2750.5	3135.48	3286.47	483.465	368.655	423.776	361.282
P27546	Microtubule-associated protein 4 OS=Mus musculus OX=10090 GN=Map4 PE=1 SV=3	28	24	32	24	117.4	Map4; Mtap4	6214.1	6622.8	5619.2	6535.9	6445.9	5848.6	5528.9	6019.7	5767.9	6287.58	5791.27	403.495	204.003	353.679	199.923
Q9CR86	Calcium-regulated heat stable protein 1 OS=Mus musculus OX=10090 GN=Carhsp1 PE=1 SV=1	5	1	1	1	16.1	Carhsp1	57	107.9	83.4	96.2	54.6	51	64.1	71.9	104.3	79.82	72.825	23.5924	22.6862	20.6797	22.2325
Q6NVE8	WD repeat-containing protein 44 OS=Mus musculus OX=10090 GN=Wdr44 PE=1 SV=1	2	1	1	1	101.5	Wdr44	55.9	50.4	16.6	41	57.8	44.6	56.5	71.5	36.9	44.34	52.375	16.824	15.0854	14.7469	14.7837
P56212	cAMP-regulated phosphoprotein 19 OS=Mus musculus OX=10090 GN=Arpp19 PE=1 SV=2	33	2	3	1	12.3	Arpp19	321.1	362	133.3	295.4	409.3	412	344.1	397.7	201.9	304.22	338.925	104.829	95.9116	91.8869	93.9933
Q9D0S9	Histidine triad nucleotide-binding protein 2, mitochondrial OS=Mus musculus OX=10090 GN=Hint2 PE=1 SV=1	12	1	1	1	17.3	Hint2	30.4	24.8	42.9	30.9	25	24.6	34.1	23.2	28.4	30.8	27.575	7.35221	4.87331	6.4445	4.77585
Q5U458	DnaJ homolog subfamily C member 11 OS=Mus musculus OX=10090 GN=Dnajc11 PE=1 SV=2	4	2	2	2	63.2	Dnajc11	342.6	350.3	396.9	368.3	362	397.4	460.3	342	398.2	364.02	399.475	20.9198	48.3356	18.337	47.3689
P43406	Integrin alpha-V OS=Mus musculus OX=10090 GN=Itgav PE=1 SV=2	20	17	20	17	115.3	Itgav	2682.2	3019.6	2255.8	2799	2426.5	2393.5	2221	2675.2	2636	2636.62	2481.43	301.783	213.693	264.525	209.419
B1AZI6	THO complex subunit 2 OS=Mus musculus OX=10090 GN=Thoc2 PE=1 SV=1	3	2	2	2	182.7	Thoc2	12.9	20	17.4	48.2	20.1	36.4	22	48.3	61	23.72	41.925	13.9931	16.6536	12.2655	16.3205
Q9Z1T1	AP-3 complex subunit beta-1 OS=Mus musculus OX=10090 GN=Ap3b1 PE=1 SV=2	8	8	8	8	122.7	Ap3b1	538	525.1	495.5	540.9	525.8	500	457.7	494.6	542.8	525.06	498.775	17.977	34.8534	15.7575	34.1564
Q08093	Calponin-2 OS=Mus musculus OX=10090 GN=Cnn2 PE=1 SV=1	17	8	16	5	33.1	Cnn2	4116.5	3585.8	3475.7	3703.4	3723	3624.3	3200.4	3864.4	2794.7	3720.88	3370.95	242.479	472.169	212.543	462.726
Q9DC23	DnaJ homolog subfamily C member 10 OS=Mus musculus OX=10090 GN=Dnajc10 PE=1 SV=2	11	8	8	8	90.5	Dnajc10	1022.8	1235.9	864.2	1120.3	917.7	954.1	894.5	1046.3	975.7	1032.18	967.65	150.564	62.6768	131.975	61.4233
O89020	Afamin OS=Mus musculus OX=10090 GN=Afm PE=1 SV=2	8	4	4	4	69.3	Afm	175.2	105.5	204.1	162.6	107	133.9	84.2	137.1	189.4	150.88	136.15	43.4338	42.9741	38.0714	42.1147
O88667	GTP-binding protein RAD OS=Mus musculus OX=10090 GN=Rrad PE=1 SV=1	11	2	2	2	33.3	Rrad	219.4	245.2	446	197.8	211.8	213.1	199.4	213.8	178.6	264.04	201.225	103.167	16.4759	90.43	16.1464
Q9JK48	Endophilin-B1 OS=Mus musculus OX=10090 GN=Sh3glb1 PE=1 SV=1	12	5	5	4	40.8	Sh3glb1	975.9	956.7	927.6	910.8	955.7	922.5	877.9	839.3	959.8	945.34	899.875	25.8748	52.4567	22.6802	51.4076
Q9QYJ0	DnaJ homolog subfamily A member 2 OS=Mus musculus OX=10090 GN=Dnaja2 PE=1 SV=1	12	5	5	5	45.7	Dnaja2	838.2	1056.1	589.5	914.6	1090.5	952.5	987.4	1063.2	813	897.78	954.025	200.671	104.759	175.896	102.664
Q64735	Complement component receptor 1-like protein OS=Mus musculus OX=10090 GN=Cr1l PE=1 SV=1	7	3	5	3	53.7	Cr1l	717.2	807.6	782.4	850.4	704.8	746.5	656.8	727.9	859.8	772.48	747.75	61.3184	84.1084	53.748	82.4263
P54071	Isocitrate dehydrogenase [NADP], mitochondrial OS=Mus musculus OX=10090 GN=Idh2 PE=1 SV=3	27	12	23	12	50.9	Idh2	3698.3	3509.2	3963.3	3579	3389.5	4559.3	4602.2	3521.2	3972.5	3627.86	4163.8	218.383	515.799	191.421	505.483
Q920A5	Retinoid-inducible serine carboxypeptidase OS=Mus musculus OX=10090 GN=Scpep1 PE=1 SV=2	13	6	7	6	50.9	Scpep1	968.7	1055.9	724.2	935.5	1179.6	1062.4	1044.9	1084.4	786.4	972.78	994.525	167.99	139.688	147.249	136.894
Q60823	RAC-beta serine/threonine-protein kinase OS=Mus musculus OX=10090 GN=Akt2 PE=1 SV=1	3	1	1	1	55.7	Akt2	315.3	298.1	130.8	268.3	330.7	368.5	318.6	352	197	268.64	309.025	80.4619	77.5143	70.528	75.964
Q922H4	Mannose-1-phosphate guanyltransferase alpha OS=Mus musculus OX=10090 GN=Gmppa PE=1 SV=1	2	1	1	1	46.2	Gmppa	121.9	143.2	85.9	122.2	101.2	106.7	97.2	106.8	103.4	114.88	103.525	21.9765	4.50287	19.2633	4.41281
Q9D937	Uncharacterized protein C11orf98 homolog OS=Mus musculus OX=10090 PE=1 SV=1	6	1	1	1	14.1	1810009A15Rik; LOC105242733	36.8	48.5	50.7	43.6	41.6	40.9	31.7	35.7	49.8	44.24	39.525	5.53652	7.81724	4.85297	7.66089
O70309	Integrin beta-5 OS=Mus musculus OX=10090 GN=Itgb5 PE=1 SV=2	12	7	8	7	87.9	Itgb5	1041.6	1222.8	960.5	1041.4	1029.1	968.1	930.4	1070.6	968.5	1059.08	984.4	97.5182	60.1801	85.4785	58.9765
Q3TC33	Coiled-coil domain-containing protein 127 OS=Mus musculus OX=10090 GN=Ccdc127 PE=1 SV=2	4	1	1	1	30.5	Ccdc127	45.2	56.1	69.6	56.3	55.6	48.3	49.3	45.7	52.7	56.56	49	8.66447	2.89597	7.59474	2.83805
O70492	Sorting nexin-3 OS=Mus musculus OX=10090 GN=Snx3 PE=1 SV=3	16	3	3	3	18.7	Snx3	848.3	685	599.2	730.1	724.4	700.2	560.8	606	633.2	717.4	625.05	89.9529	58.3236	78.8472	57.1571
Q9D8Y0	EF-hand domain-containing protein D2 OS=Mus musculus OX=10090 GN=Efhd2 PE=1 SV=1	23	6	9	6	26.8	Efhd2	1538.3	1577.1	1202.1	1480.4	1523.5	1385.7	1153.2	1332.5	1240.8	1464.28	1278.05	150.593	102.516	132	100.465
Q6P1H6	Ankyrin repeat and LEM domain-containing protein 2 OS=Mus musculus OX=10090 GN=Ankle2 PE=1 SV=2	2	2	2	2	106.1	Ankle2	88.1	80.5	74.1	70.1	67	68.7	69.7	66	87.6	75.96	73	8.45683	9.85799	7.41274	9.66083
O35864	COP9 signalosome complex subunit 5 OS=Mus musculus OX=10090 GN=Cops5 PE=1 SV=3	22	5	5	5	37.5	Cops5	276	243.5	188	246.4	308.6	254.4	276.8	289.8	207.2	252.5	257.05	44.6596	36.3073	39.1459	35.5812
P56376	Acylphosphatase-1 OS=Mus musculus OX=10090 GN=Acyp1 PE=1 SV=2	14	2	2	2	11.2	Acyp1	134.6	146.9	120.3	139.2	139.4	126.2	133.7	121.6	114.6	136.08	124.025	9.8619	8.02179	8.64433	7.86136
Q8CI59	Metalloreductase STEAP3 OS=Mus musculus OX=10090 GN=Steap3 PE=1 SV=1	2	1	1	1	54.7	Steap3	123.3	123.5	168.5	123.6	129.1	129.5	110	102	128.1	133.6	117.4	19.6619	13.5747	17.2344	13.3032
Q62189	U1 small nuclear ribonucleoprotein A OS=Mus musculus OX=10090 GN=Snrpa PE=1 SV=3	19	6	7	5	31.8	Snrpa	1287.2	1437.7	1198.6	1402.2	1458.3	1388.2	1442.8	1487.6	1266.8	1356.8	1396.35	110.431	95.4529	96.7966	93.5439
Q9Z2D8	Methyl-CpG-binding domain protein 3 OS=Mus musculus OX=10090 GN=Mbd3 PE=1 SV=1	7	1	1	1	32.1	Mbd3	62.6	65.8	47.2	49.5	75.9	72.9	60.7	62.8	47.6	60.2	61	11.9069	10.4003	10.4369	10.1923
P52480	Pyruvate kinase PKM OS=Mus musculus OX=10090 GN=Pkm PE=1 SV=4	47	27	66	27	57.8	Pkm	9568.9	10151.8	11036.6	9207.3	11025.3	10294.7	11093.2	10432.4	9812.1	10198	10408.1	831.725	528.529	729.039	517.958
Q3UTY6	Thrombospondin type-1 domain-containing protein 4 OS=Mus musculus OX=10090 GN=Thsd4 PE=1 SV=2	16	14	18	14	113.2	Thsd4	1611.6	1820.3	1793.9	2098.3	1432.2	2191.2	1662.5	3256.3	2628.8	1751.26	2434.7	249.161	675.348	218.4	661.841
P10852	4F2 cell-surface antigen heavy chain OS=Mus musculus OX=10090 GN=Slc3a2 PE=1 SV=1	10	5	5	5	58.3	Slc3a2	394.3	386.5	398.2	454.4	454.2	386.7	383.9	480.3	493.7	417.52	436.15	33.8387	58.9819	29.6609	57.8023
O54946	DnaJ homolog subfamily B member 6 OS=Mus musculus OX=10090 GN=Dnajb6 PE=1 SV=4	4	1	1	1	39.8	Dnajb6	51	112.7	126.5	114.4	71.1	78.9	70.4	61	112.3	95.14	80.65	32.3613	22.3306	28.3659	21.884
Q99LC2	Cleavage stimulation factor subunit 1 OS=Mus musculus OX=10090 GN=Cstf1 PE=1 SV=1	4	1	2	1	48.4	Cstf1	14.4	12.7	19	16.7	14.6	12.8	12.8	13.9	15.6	15.48	13.775	2.42631	1.32256	2.12676	1.29611
Q8BP67	60S ribosomal protein L24 OS=Mus musculus OX=10090 GN=Rpl24 PE=1 SV=2	11	3	3	3	17.8	Rpl24	832.9	988.6	776.6	893.1	810.1	884.3	846.4	715.1	801.3	860.26	811.775	83.3865	72.8344	73.0915	71.3777
Q99KP6	Pre-mRNA-processing factor 19 OS=Mus musculus OX=10090 GN=Prpf19 PE=1 SV=1	7	3	3	3	55.2	Prpf19	588.3	709.9	700.2	696.8	592	627	649.3	600.7	701.9	657.44	644.725	61.6288	42.9817	54.02	42.1221
P23927	Alpha-crystallin B chain OS=Mus musculus OX=10090 GN=Cryab PE=1 SV=2	31	6	8	6	20.1	Cryab	2411.2	2274	1079.5	1984.6	2826.4	2424.2	2350.6	2682.1	1525.6	2115.14	2245.62	653.523	500.618	572.838	490.606
Q9WTQ5	A-kinase anchor protein 12 OS=Mus musculus OX=10090 GN=Akap12 PE=1 SV=1	13	15	18	15	180.6	Akap12	2571.3	1878.8	2340.9	2176.5	2124.1	2190.7	1932.4	1747.5	2231.7	2218.32	2025.58	257.644	227.86	225.835	223.303
Q91ZW2	GDP-fucose protein O-fucosyltransferase 1 OS=Mus musculus OX=10090 GN=Pofut1 PE=1 SV=1	2	1	1	1	44.7	Pofut1	187	242.6	192.1	192.4	189.1	193.5	170.9	194.6	186.8	200.64	186.45	23.5621	10.9247	20.6531	10.7062
Q3TZZ7	Extended synaptotagmin-2 OS=Mus musculus OX=10090 GN=Esyt2 PE=1 SV=1	14	11	17	11	94.1	Esyt2	3440.6	3432.3	2579	3250.1	3053.6	2915.5	2900	2994.3	2737.9	3151.12	2886.92	356.893	107.588	312.83	105.436
Q9CWW7	CXXC-type zinc finger protein 1 OS=Mus musculus OX=10090 GN=Cxxc1 PE=2 SV=1	2	1	1	1	76.1	Cxxc1	31.5	34.7	48.2	35.4	32.8	30.8	37.2	31.5	31.8	36.52	32.825	6.70873	2.94661	5.88046	2.88768
Q31125	Zinc transporter SLC39A7 OS=Mus musculus OX=10090 GN=Slc39a7 PE=1 SV=2	3	1	2	1	50.6	Slc39a7	87.3	72.7	112	128.7	141.9	92.5	143.2	111.2	102.9	108.52	112.45	28.5785	21.881	25.0502	21.4433
Q5HZI9	Solute carrier family 25 member 51 OS=Mus musculus OX=10090 GN=Slc25a51 PE=1 SV=1	6	2	2	2	33.7	Mcart1; Slc25a51	106.2	91.8	110.4	112	91.2	110.9	159.3	104.6	132.7	102.32	126.875	10.1041	24.7433	8.8566	24.2484
Q2TPA8	Hydroxysteroid dehydrogenase-like protein 2 OS=Mus musculus OX=10090 GN=Hsdl2 PE=1 SV=1	8	4	5	4	54.2	Hsdl2	428.9	400.3	657.8	431.7	424.8	668.8	710.6	433.1	634.3	468.7	611.7	106.44	123.086	93.2985	120.624
Q9CYR0	Single-stranded DNA-binding protein, mitochondrial OS=Mus musculus OX=10090 GN=Ssbp1 PE=1 SV=1	15	2	2	2	17.3	Ssbp1	119.8	137.7	92.1	110.4	128	107.7	142.2	140.2	121.6	117.6	127.925	17.4578	16.3657	15.3024	16.0384
Q8C196	Carbamoyl-phosphate synthase [ammonia], mitochondrial OS=Mus musculus OX=10090 GN=Cps1 PE=1 SV=2	6	8	8	7	164.5	Cps1	724.4	1099.8	806	2609.4	559.6	975.1	493.9	655.8	1120	1159.84	811.2	833.656	286.966	730.732	281.227
O35900	U6 snRNA-associated Sm-like protein LSm2 OS=Mus musculus OX=10090 GN=Lsm2 PE=1 SV=1	54	4	5	4	10.8	Lsm2	646.1	656.6	464	685.1	506	586.6	524.9	556.8	576.6	591.56	561.225	99.4316	27.1991	87.1557	26.6551
Q9D6F9	Tubulin beta-4A chain OS=Mus musculus OX=10090 GN=Tubb4a PE=1 SV=3	37	12	24	6	49.6	Tubb4a	789.4	908.4	3817.1	1190.8	523.7	451.7	418.3	459.5	1972.6	1445.88	825.525	1347.04	764.925	1180.73	749.627
Q06318	Uteroglobin OS=Mus musculus OX=10090 GN=Scgb1a1 PE=1 SV=1	10	1	1	1	10.5	Scgb1a1	38.9	29.3	31.5	35.3	20.1	39.6	36	25.7	23.2	31.02	31.125	7.12124	7.9126	6.24204	7.75434
P52430	Serum paraoxonase/arylesterase 1 OS=Mus musculus OX=10090 GN=Pon1 PE=1 SV=2	9	3	3	3	39.5	Pon1	1108.9	890.2	1277.5	1012.3	736.8	1065.7	1004.7	673.8	1179.5	1005.14	980.925	206.286	217.186	180.817	212.843
Q9Z0G4	WNT1-inducible-signaling pathway protein 2 OS=Mus musculus OX=10090 GN=Wisp2 PE=2 SV=1	19	4	6	4	27.1	Wisp2	544.3	939	999.8	1128.3	768.9	985.2	835	1714.6	1444.3	876.06	1244.78	226.079	406.547	198.167	398.416
O08547	Vesicle-trafficking protein SEC22b OS=Mus musculus OX=10090 GN=Sec22b PE=1 SV=3	48	11	14	11	24.7	Sec22b	1717.3	1940.3	1858.2	1857.9	1876.3	1677.8	1795.5	1721.5	1821	1850	1753.95	81.5241	66.015	71.459	64.6947
Q02357	Ankyrin-1 OS=Mus musculus OX=10090 GN=Ank1 PE=1 SV=2	11	16	17	16	204.1	Ank1	1847.7	1719	3082.3	3201.8	2955.3	1209.4	1283.5	2019.6	2036.4	2561.22	1637.22	716.87	452.293	628.364	443.247
Q7TMY8	E3 ubiquitin-protein ligase HUWE1 OS=Mus musculus OX=10090 GN=Huwe1 PE=1 SV=5	1	3	3	3	482.3	Huwe1	304.4	287.3	241.8	312.5	263.1	256.8	245.2	271.8	293.6	281.82	266.85	29.2967	20.8949	25.6797	20.477
P61965	WD repeat-containing protein 5 OS=Mus musculus OX=10090 GN=Wdr5 PE=1 SV=1	4	1	1	1	36.6	Wdr5	44.9	44.3	51.8	42.3	46.9	43.3	40.4	34.1	47	46.04	41.2	3.61359	5.44977	3.16745	5.34078
Q9D8T7	SRA stem-loop-interacting RNA-binding protein, mitochondrial OS=Mus musculus OX=10090 GN=Slirp PE=1 SV=2	25	1	2	1	12.6	Slirp	36.4	44.4	59.8	46.5	39.5	58.3	81.2	45.9	56.5	45.32	60.475	9.0187	14.8603	7.90524	14.5631
Q9QZB7	Actin-related protein 10 OS=Mus musculus OX=10090 GN=Actr10 PE=1 SV=2	6	1	1	1	46.2	Actr10	53.2	52.1	24.2	47.8	55.7	62.1	55.6	59.1	35.4	46.6	53.05	12.8435	12.0628	11.2578	11.8215
Q925I1	ATPase family AAA domain-containing protein 3 OS=Mus musculus OX=10090 GN=Atad3 PE=1 SV=1	9	4	4	4	66.7	Atad3a	387.6	371.4	552	422.7	440.3	515.4	639.6	407	479.9	434.8	510.475	70.9928	97.193	62.2279	95.2491
P08228	Superoxide dismutase [Cu-Zn] OS=Mus musculus OX=10090 GN=Sod1 PE=1 SV=2	64	14	21	14	15.9	Sod1	7240.4	6591.9	4854	6919.8	6151.3	6617.1	5279.8	5134.9	5399.4	6351.48	5607.8	929.178	681.502	814.46	667.872
Q8K299	Scavenger receptor class A member 5 OS=Mus musculus OX=10090 GN=Scara5 PE=1 SV=1	5	3	3	2	53.6	Scara5	60.7	58	106	61.6	58	56.7	62.5	60.5	50.2	68.86	57.475	20.824	5.41379	18.253	5.30552
O89079	Coatomer subunit epsilon OS=Mus musculus OX=10090 GN=Cope PE=1 SV=3	22	5	7	5	34.5	Cope	830.4	872.2	645.6	856.3	715.8	769.8	623	823.6	726.2	784.06	735.65	98.6981	85.0113	86.5127	83.311
Q99K01	Pyridoxal-dependent decarboxylase domain-containing protein 1 OS=Mus musculus OX=10090 GN=Pdxdc1 PE=1 SV=2	4	2	2	2	87.3	Pdxdc1	53.1	59.4	73.1	63	51.1	58	51.2	50.7	69.5	59.94	57.35	8.77172	8.75766	7.68875	8.58251
O88986	2-amino-3-ketobutyrate coenzyme A ligase, mitochondrial OS=Mus musculus OX=10090 GN=Gcat PE=1 SV=2	7	2	2	2	44.9	Gcat	102.2	97.5	102.7	103.3	110.6	82.9	83.2	103.9	94.4	103.26	91.1	4.70351	10.0727	4.12281	9.87128
P17879	Heat shock 70 kDa protein 1B OS=Mus musculus OX=10090 GN=Hspa1b PE=1 SV=3	48	29	46	20	70.1	Hspa1b	7718.9	6981.3	4995	5512.4	5964.4	5778	5083.9	5808	5005.1	6234.4	5418.75	1105.88	433.515	969.348	424.845
P04925	Major prion protein OS=Mus musculus OX=10090 GN=Prnp PE=1 SV=2	9	2	2	2	28	Prnp	53.1	60.5	63.6	67.2	38.6	47.4	44.6	43.6	83.3	56.6	54.725	11.3228	19.1178	9.92484	18.7354
Q8VDL4	ADP-dependent glucokinase OS=Mus musculus OX=10090 GN=Adpgk PE=1 SV=2	3	1	1	1	53.9	Adpgk	41.9	33.8	24	34.5	30.1	32.1	27.3	21.9	32.9	32.86	28.55	6.54622	5.07642	5.73802	4.97489
Q8BWY3	Eukaryotic peptide chain release factor subunit 1 OS=Mus musculus OX=10090 GN=Etf1 PE=1 SV=4	12	3	4	3	49	Etf1	126.7	130.9	88.2	113	152.3	124.9	129.8	138.2	99	122.22	122.975	23.678	16.9006	20.7547	16.5626
P61222	ATP-binding cassette sub-family E member 1 OS=Mus musculus OX=10090 GN=Abce1 PE=1 SV=1	6	4	5	4	67.3	Abce1	950.2	978	772.3	922.9	851.4	847.4	793.9	827.4	922.3	894.96	847.75	83.1725	54.3807	72.904	53.2931
Q8K019	Bcl-2-associated transcription factor 1 OS=Mus musculus OX=10090 GN=Bclaf1 PE=1 SV=2	4	2	2	2	105.9	Bclaf1	97.2	115	156.5	126.2	90.4	97	81.4	97.7	155	117.06	107.775	26.2129	32.37	22.9767	31.7226
Q7TPV4	Myb-binding protein 1A OS=Mus musculus OX=10090 GN=Mybbp1a PE=1 SV=2	2	2	2	2	151.9	Mybbp1a	188.4	237.6	141.4	206.8	237.4	219.6	248.1	232.2	166.1	202.32	216.5	40.0011	35.566	35.0626	34.8547
O35381	Acidic leucine-rich nuclear phosphoprotein 32 family member A OS=Mus musculus OX=10090 GN=Anp32a PE=1 SV=1	11	3	3	3	28.5	Anp32a	608.7	548.2	342.9	534.3	701.7	643.1	598.4	597.6	410.8	547.16	562.475	131.87	103.328	115.589	101.262
Q9CZU3	Exosome RNA helicase MTR4 OS=Mus musculus OX=10090 GN=Mtrex PE=1 SV=1	4	3	3	3	117.6	Skiv2l2	90.6	87	143.7	98.5	98.5	75.4	62	85.6	115.3	103.66	84.575	22.9378	22.6487	20.1059	22.1957
Q9JII6	Alcohol dehydrogenase [NADP(+)] OS=Mus musculus OX=10090 GN=Akr1a1 PE=1 SV=3	35	11	15	11	36.6	Akr1a1	2685.1	2449.2	2104.4	2481.8	3095.2	2684.9	2568.6	2707.8	2141.8	2563.14	2525.78	363.319	263.138	318.463	257.875
Q8VDQ1	Prostaglandin reductase 2 OS=Mus musculus OX=10090 GN=Ptgr2 PE=1 SV=2	3	1	1	1	38	Ptgr2	69.7	57.6	27.1	54.8	82.7	81.8	72.4	59.8	33.7	58.38	61.925	20.6849	20.8639	18.1312	20.4466
Q9DAK9	14 kDa phosphohistidine phosphatase OS=Mus musculus OX=10090 GN=Phpt1 PE=1 SV=1	44	6	9	6	14	Phpt1	1380.8	1390.6	997.1	1261.6	1479.5	1486.5	1506.2	1568.5	993.6	1301.92	1388.7	187.191	265.709	164.08	260.394
Q6DFW4	Nucleolar protein 58 OS=Mus musculus OX=10090 GN=Nop58 PE=1 SV=1	2	1	1	1	60.3	Nop58	47.7	38.9	29.6	37.6	45.9	46.8	54.1	49.9	27.3	39.94	44.525	7.23208	11.8666	6.3392	11.6293
Q99NB9	Splicing factor 3B subunit 1 OS=Mus musculus OX=10090 GN=Sf3b1 PE=1 SV=1	12	8	8	8	145.7	Sf3b1	1046.6	894.8	508.1	892.3	705.5	722.3	689.7	667.4	707.3	809.46	696.675	207.368	23.6305	181.766	23.1579
P07759	Serine protease inhibitor A3K OS=Mus musculus OX=10090 GN=Serpina3k PE=1 SV=2	26	9	31	7	46.9	Serpina3k	4950.7	2258.2	3828.5	3397.5	2090.6	3688.2	1840.2	3212.6	3531.6	3305.1	3068.15	1179.14	842.214	1033.56	825.37
Q7TNG5	Echinoderm microtubule-associated protein-like 2 OS=Mus musculus OX=10090 GN=Eml2 PE=1 SV=1	18	12	19	12	70.7	Eml2	2906	2991.9	2404.4	2952	2692	2579.5	2348.6	2879.1	2676.5	2789.26	2620.93	244.311	220.318	214.148	215.911
Q60737	Casein kinase II subunit alpha OS=Mus musculus OX=10090 GN=Csnk2a1 PE=1 SV=2	9	2	2	2	45.1	Csnk2a1	65.7	66	54.9	62.5	67.6	65.5	68.6	72	57	63.34	65.775	5.06784	6.42411	4.44216	6.29563
Q8K182	Complement component C8 alpha chain OS=Mus musculus OX=10090 GN=C8a PE=1 SV=1	10	5	5	5	66	C8a	493.7	362.9	477.5	458.3	299.4	472.1	309.4	414	483.8	418.36	419.825	83.6603	79.6933	73.3314	78.0995
Q9CQK7	RWD domain-containing protein 1 OS=Mus musculus OX=10090 GN=Rwdd1 PE=1 SV=1	4	1	1	1	27.8	Rwdd1	43.7	42.8	28.6	41	48.1	43.2	42.2	42.8	40.2	40.84	42.1	7.32414	1.33167	6.41989	1.30503
P04104	Keratin, type II cytoskeletal 1 OS=Mus musculus OX=10090 GN=Krt1 PE=1 SV=4	4	3	3	3	65.6	Krt1	599.8	332	2646.5	174.5	310.8	213.7	242	229.1	281	812.72	241.45	1036.63	28.7929	908.648	28.217
P49817	Caveolin-1 OS=Mus musculus OX=10090 GN=Cav1 PE=1 SV=1	46	9	19	9	20.5	Cav1	8572.3	9242.1	4451.5	7983.9	10181.9	8709.6	10768.8	9772.9	5812.6	8086.34	8765.98	2190.08	2140.93	1919.69	2098.12
P10711	Transcription elongation factor A protein 1 OS=Mus musculus OX=10090 GN=Tcea1 PE=1 SV=2	8	2	2	2	33.9	Tcea1	156.2	147.6	83.2	172.7	154.1	164.5	139.4	202.3	162.4	142.76	167.15	34.5559	26.0459	30.2896	25.525
P50427	Steryl-sulfatase OS=Mus musculus OX=10090 GN=Sts PE=1 SV=1	2	1	1	1	66.5	Sts	28.6	35.7	16.2	21.6	36.2	32.1	36.5	36.1	17	27.66	30.425	8.75374	9.16783	7.67299	8.98448
Q91XV3	Brain acid soluble protein 1 OS=Mus musculus OX=10090 GN=Basp1 PE=1 SV=3	6	1	1	1	22.1	Basp1	145.3	120.9	194.2	157.2	148.1	129.5	136.9	258.1	373.9	153.14	224.6	26.5927	115.684	23.3096	113.37
P06802	Ectonucleotide pyrophosphatase/phosphodiesterase family member 1 OS=Mus musculus OX=10090 GN=Enpp1 PE=1 SV=4	5	4	4	4	103.1	Enpp1	573.8	667.1	541.4	632.8	524.1	608.3	539.3	547.4	615.1	587.84	577.525	60.6633	39.6974	53.1737	38.9034
Q61033	Lamina-associated polypeptide 2, isoforms alpha/zeta OS=Mus musculus OX=10090 GN=Tmpo PE=1 SV=4	18	10	12	2	75.1	Tmpo	47.2	43.1	28.4	42.2	38.5	39.5	33.1	37.9	26	39.88	34.125	7.12439	6.06101	6.24481	5.93979
P52623	Uridine-cytidine kinase 1 OS=Mus musculus OX=10090 GN=Uck1 PE=1 SV=2	4	1	1	1	31	Uck1	77.4	57.1	59.8	60.2	61.3	84.3	79.5	60.4	68.1	63.16	73.075	8.10882	10.8426	7.1077	10.6258
P13745	Glutathione S-transferase A1 OS=Mus musculus OX=10090 GN=Gsta1 PE=1 SV=2	5	1	1	1	25.6	Gsta1	118.9	144.6	42.4	368.2	82.8	144.6	50.7	46.3	102.7	151.38	86.075	127.173	46.6726	111.472	45.7392
Q9D8N0	Elongation factor 1-gamma OS=Mus musculus OX=10090 GN=Eef1g PE=1 SV=3	20	12	15	12	50	Eef1g	4322.7	4938.8	4425.8	4519.6	5180.9	4584.4	4875.9	4361.7	4778.6	4677.56	4650.15	366.011	227.295	320.823	222.749
P14576	Signal recognition particle 54 kDa protein OS=Mus musculus OX=10090 GN=Srp54 PE=1 SV=2	9	5	5	5	55.7	Srp54a; Srp54b	303.3	300.8	309.3	317.1	350.5	323.8	308.4	303.5	304.1	316.2	309.95	20.1772	9.48771	17.6861	9.29796
Q8BIJ6	Isoleucine--tRNA ligase, mitochondrial OS=Mus musculus OX=10090 GN=Iars2 PE=1 SV=1	7	6	7	6	112.7	Iars2	818.4	870.7	872.1	904.1	734.1	799.4	900.7	681.9	936	839.88	829.5	66.639	114.169	58.4116	111.885
P42230	Signal transducer and activator of transcription 5A OS=Mus musculus OX=10090 GN=Stat5a PE=1 SV=1	3	2	2	2	90.8	Stat5a	105.1	92.4	103.3	114.6	110.6	100.6	96.4	119.6	140.3	105.2	114.225	8.44068	20.1011	7.39858	19.6991
O09118	Netrin-1 OS=Mus musculus OX=10090 GN=Ntn1 PE=1 SV=3	16	8	8	8	67.8	Ntn1	1048.6	1574.8	984.5	1160.9	915	1037.7	1040.3	1054.6	1128.2	1136.76	1065.2	261.053	42.6522	228.823	41.7991
D3Z7P3	Glutaminase kidney isoform, mitochondrial OS=Mus musculus OX=10090 GN=Gls PE=1 SV=1	10	5	6	5	73.9	Gls	1016.1	1219	931.9	1028.9	1039.6	1000.4	867.8	999.5	965.8	1047.1	958.375	105.082	62.4935	92.1087	61.2437
Q60902	Epidermal growth factor receptor substrate 15-like 1 OS=Mus musculus OX=10090 GN=Eps15l1 PE=1 SV=3	8	4	4	4	99.2	Eps15l1	47.7	39.8	26.3	42.3	32.8	38.6	20.7	29.5	42.2	37.78	32.75	8.35925	9.64866	7.3272	9.45569
Q569E4	Protein MENT OS=Mus musculus OX=10090 GN=MENT PE=1 SV=1	3	1	1	1	38.1	Gm128	88.3	111.5	71.4	96.9	74.2	80	63.5	99.2	87.9	88.46	82.65	16.5567	15.0023	14.5126	14.7023
P49312	Heterogeneous nuclear ribonucleoprotein A1 OS=Mus musculus OX=10090 GN=Hnrnpa1 PE=1 SV=2	41	11	14	8	34.2	Hnrnpa1	1651.2	1847	1344.3	1793.6	1440.8	1510	1365.2	1444.3	1803.3	1615.38	1530.7	218.321	191.132	191.367	187.309
P02463	Collagen alpha-1(IV) chain OS=Mus musculus OX=10090 GN=Col4a1 PE=1 SV=4	5	6	13	6	160.6	Col4a1	1749	2170.9	2378.1	2720.9	1867.9	2766.7	1911.5	3294.5	3586.3	2177.36	2889.75	392.12	735.101	343.708	720.399
Q8C7E7	Starch-binding domain-containing protein 1 OS=Mus musculus OX=10090 GN=Stbd1 PE=1 SV=1	12	4	4	4	36.1	Stbd1	605.5	481.5	363.4	452.7	429.6	496	313.6	450.8	368.7	466.54	407.275	89.0613	81.71	78.0657	80.0758
Q8BVQ5	Protein phosphatase methylesterase 1 OS=Mus musculus OX=10090 GN=Ppme1 PE=1 SV=5	6	1	1	1	42.2	Ppme1	53.4	56	51.4	51.5	47.8	47.3	57	50.5	51.9	52.02	51.675	3.00865	4.03846	2.6372	3.95769
Q63932	Dual specificity mitogen-activated protein kinase kinase 2 OS=Mus musculus OX=10090 GN=Map2k2 PE=1 SV=2	5	2	2	2	44.4	Map2k2	187.4	200.6	91.3	158.2	200.4	218.2	208.9	214.2	118.4	167.58	189.925	46.008	47.8352	40.3278	46.8785
O35682	Myeloid-associated differentiation marker OS=Mus musculus OX=10090 GN=Myadm PE=1 SV=2	10	4	5	4	35.3	Myadm	1496.3	1484	1933.8	1648.2	1251.3	1190.3	1171.7	1208	2191.2	1562.72	1440.3	251.296	500.819	220.27	490.803
O35639	Annexin A3 OS=Mus musculus OX=10090 GN=Anxa3 PE=1 SV=4	56	21	31	20	36.4	Anxa3	8934.5	8941.3	5825.9	8905.9	8305	7004.7	6488	7073.4	7254.3	8182.52	6955.1	1344.73	328.714	1178.7	322.139
Q9D906	Ubiquitin-like modifier-activating enzyme ATG7 OS=Mus musculus OX=10090 GN=Atg7 PE=1 SV=1	2	1	1	1	77.5	Atg7	55.7	63.7	114.9	67.2	41.9	38.6	48.9	42.3	107.2	68.68	59.25	27.6085	32.2493	24.2	31.6043
Q9JHH9	Coatomer subunit zeta-2 OS=Mus musculus OX=10090 GN=Copz2 PE=1 SV=1	29	5	6	5	22.9	Copz2	599.6	610.5	523.6	579.2	583.5	573.6	486.6	591.6	502.6	579.28	538.6	33.5621	51.7494	29.4185	50.7144
P46935	E3 ubiquitin-protein ligase NEDD4 OS=Mus musculus OX=10090 GN=Nedd4 PE=1 SV=3	13	11	11	9	102.6	Nedd4	1901.3	2064.2	1322	1760.5	2229.2	2018.7	1954	2134.5	1531.6	1855.44	1909.7	346.032	262.893	303.31	257.635
Q8CIB5	Fermitin family homolog 2 OS=Mus musculus OX=10090 GN=Fermt2 PE=1 SV=1	20	12	25	12	77.8	Fermt2	6029.4	5932.8	4815.7	5694.5	6038.1	6277.3	6533.7	6524.2	4878.7	5702.1	6053.48	514.54	792.126	451.014	776.284
Q61704	Inter-alpha-trypsin inhibitor heavy chain H3 OS=Mus musculus OX=10090 GN=Itih3 PE=1 SV=3	2	1	1	1	99.3	Itih3	30.6	36.6	85.7	45.8	43.5	33	24.9	26.3	47.1	48.44	32.825	21.6687	10.152	18.9935	9.94893
Q8K157	Aldose 1-epimerase OS=Mus musculus OX=10090 GN=Galm PE=1 SV=1	8	2	2	2	37.8	Galm	85.3	62.9	62.3	67.5	75.8	78.5	79.6	78.8	67.1	70.76	76	9.75695	5.95147	8.55234	5.83244
Q9D6Y7	Mitochondrial peptide methionine sulfoxide reductase OS=Mus musculus OX=10090 GN=Msra PE=1 SV=1	42	8	9	8	26	Msra	1167.1	1211.1	1218.7	1255.6	1265.7	1284.2	1210.8	1182.4	1259.5	1223.64	1234.22	39.2712	46.0829	34.4227	45.1612
Q9ES74	Serine/threonine-protein kinase Nek7 OS=Mus musculus OX=10090 GN=Nek7 PE=1 SV=1	3	1	1	1	34.5	Nek7	225.2	245.6	186.1	238.8	200.2	204.9	181	193.5	248.1	219.18	206.875	25.366	29.1651	22.2342	28.5818
Q62018	RNA polymerase-associated protein CTR9 homolog OS=Mus musculus OX=10090 GN=Ctr9 PE=1 SV=2	1	1	1	1	133.3	Ctr9	66	63.8	50.9	59.4	58	56.3	60.3	57.8	45.3	59.62	54.925	5.84996	6.62539	5.12771	6.49289
Q9R0P9	Ubiquitin carboxyl-terminal hydrolase isozyme L1 OS=Mus musculus OX=10090 GN=Uchl1 PE=1 SV=1	28	6	9	6	24.8	Uchl1	1583.6	1507.5	1244.3	1487	1518	1256.1	1211.4	1462.1	1335.6	1468.08	1316.3	130.217	109.937	114.141	107.738
Q923B6	Metalloreductase STEAP4 OS=Mus musculus OX=10090 GN=Steap4 PE=1 SV=1	14	4	4	4	53	Steap4	485.8	485.3	419.3	530.1	549.9	484.3	663.3	436.8	501.8	494.08	521.55	50.3761	98.4094	44.1566	96.4412
Q9DCF9	Translocon-associated protein subunit gamma OS=Mus musculus OX=10090 GN=Ssr3 PE=1 SV=1	11	2	2	2	21.1	Ssr3	420	465.5	223.4	424.3	513.5	485.4	483.3	456.6	320.3	409.34	436.4	110.583	78.5024	96.9302	76.9323
P06909	Complement factor H OS=Mus musculus OX=10090 GN=Cfh PE=1 SV=2	29	26	30	26	139	Cfh	4294.4	3567.8	4401.6	4023.1	3198	4488.7	2725.2	4040.4	3973.2	3896.98	3806.88	506.316	756.55	443.805	741.419
Q00623	Apolipoprotein A-I OS=Mus musculus OX=10090 GN=Apoa1 PE=1 SV=2	58	24	45	24	30.6	Apoa1	17316.8	7382.7	11679.5	11165.8	6299.7	12418.3	5134.8	9529.5	12557	10768.9	9909.9	4338.83	3475.89	3803.15	3406.37
Q07968	Coagulation factor XIII B chain OS=Mus musculus OX=10090 GN=F13b PE=1 SV=2	2	1	1	1	76.1	F13b	55.1	46.5	123.2	66.5	42.6	47.2	34.7	63.7	73.1	66.78	54.675	32.8469	17.0861	28.7916	16.7444
P61089	Ubiquitin-conjugating enzyme E2 N OS=Mus musculus OX=10090 GN=Ube2n PE=1 SV=1	42	5	5	5	17.1	Ube2n	1658.8	1636.7	809.3	1492.1	1977.4	1756.9	1769.1	1805.6	1040.1	1514.86	1592.93	432.389	369.13	379.005	361.748
Q9CXJ4	ATP-binding cassette sub-family B member 8, mitochondrial OS=Mus musculus OX=10090 GN=Abcb8 PE=1 SV=1	1	1	1	1	78	Abcb8	20.5	21.4	23.2	35.3	22.6	32.1	30.9	27.1	34.3	24.6	31.1	6.07248	3.01552	5.32276	2.95521
Q9ESD7	Dysferlin OS=Mus musculus OX=10090 GN=Dysf PE=1 SV=3	6	9	9	9	237.8	Dysf	724.3	819.7	581.2	764.9	654.9	655.5	667.8	634.3	704.6	709	665.55	93.3716	29.4818	81.8438	28.8922
Q9Z0S1	3'(2'),5'-bisphosphate nucleotidase 1 OS=Mus musculus OX=10090 GN=Bpnt1 PE=1 SV=2	17	4	5	4	33.2	Bpnt1	896.1	937.6	1458.9	1051.2	734.1	826.3	806.2	776.8	1374.8	1015.58	946.025	272.667	286.572	239.003	280.84
Q3UMU9	Hepatoma-derived growth factor-related protein 2 OS=Mus musculus OX=10090 GN=Hdgfl2 PE=1 SV=1	4	3	4	2	74.2	Hdgfrp2; Hdgfl2	221.3	246.8	191.5	211.3	252.7	241.8	212.5	255.9	206	224.72	229.05	25.3267	23.7254	22.1998	23.2509
P22892	AP-1 complex subunit gamma-1 OS=Mus musculus OX=10090 GN=Ap1g1 PE=1 SV=3	1	1	2	1	91.3	Ap1g1	26.5	25.5	29.8	31.2	24.7	34.7	25.3	34.8	37.2	27.54	33	2.82011	5.26181	2.47193	5.15658
P35821	Tyrosine-protein phosphatase non-receptor type 1 OS=Mus musculus OX=10090 GN=Ptpn1 PE=1 SV=2	6	2	2	2	49.6	Ptpn1	99.1	114	156.5	104.6	111.4	102.5	106.3	99.5	98.6	117.12	101.725	22.7745	3.47599	19.9627	3.40647
P17563	Methanethiol oxidase OS=Mus musculus OX=10090 GN=Selenbp1 PE=1 SV=2	29	10	14	10	52.5	Selenbp1	3155.3	2359.6	2075.2	3624.5	2397.8	2855.3	2123.7	2512	2033.9	2722.48	2381.22	643.631	378.067	564.167	370.505
Q91X84	CREB-regulated transcription coactivator 3 OS=Mus musculus OX=10090 GN=Crtc3 PE=1 SV=2	3	2	2	2	67	Crtc3	502.4	578.1	399.6	548	420.3	461.6	413.5	504.6	501.4	489.68	470.275	77.9569	42.6053	68.3322	41.7532
Q8K1J6	CCA tRNA nucleotidyltransferase 1, mitochondrial OS=Mus musculus OX=10090 GN=Trnt1 PE=1 SV=1	6	2	2	2	49.9	Trnt1	477.2	461.9	211.6	430.7	509.6	475.6	498.3	517.1	348.1	418.2	459.775	118.937	76.3589	104.253	74.8318
O08709	Peroxiredoxin-6 OS=Mus musculus OX=10090 GN=Prdx6 PE=1 SV=3	29	6	10	6	24.9	Prdx6	2548.3	2313	1794.1	2568.4	2262.6	2241.6	1788.1	2005.8	2154.8	2297.28	2047.58	312.713	198.507	274.105	194.537
P68433	Histone H3.1 OS=Mus musculus OX=10090 GN=Hist1h3a PE=1 SV=2	33	8	20	1	15.4	Hist1h3i; Hist1h3a; Hist1h3g; Hist1h3h	417.5	463.6	183.2	406.6	451.7	538.7	537.9	453.6	270.1	384.52	450.075	114.969	126.453	100.775	123.924
P06537	Glucocorticoid receptor OS=Mus musculus OX=10090 GN=Nr3c1 PE=1 SV=1	4	2	2	2	86	Nr3c1	94.1	96	78.7	75.7	79.6	81.8	82.5	82	74.8	84.82	80.275	9.47349	3.66185	8.30388	3.58862
Q9CWE0	Mitochondrial fission regulator 1-like OS=Mus musculus OX=10090 GN=Mtfr1l PE=1 SV=1	10	2	2	2	31.7	Fam54b; Mtfr1l	168.6	156.1	216	175.2	150.6	164.9	168.4	156.1	179.2	173.3	167.15	25.7882	9.55563	22.6043	9.36451
O55229	Choline/ethanolamine kinase OS=Mus musculus OX=10090 GN=Chkb PE=1 SV=3	6	2	2	2	45.1	Chkb	85.2	58.4	71	52.5	79.4	60.6	41.9	55.3	46.4	69.3	51.05	13.7728	8.45794	12.0724	8.28878
O70566	Protein diaphanous homolog 2 OS=Mus musculus OX=10090 GN=Diaph2 PE=1 SV=2	2	2	2	2	124.8	Diap2; Diaph2	49.6	66.7	104.3	57.3	47.5	50.7	47.1	43.1	84.1	65.08	56.25	23.1843	18.8244	20.3219	18.4479
P10639	Thioredoxin OS=Mus musculus OX=10090 GN=Txn PE=1 SV=3	31	4	9	4	11.7	Txn1	2748.2	2538.8	1769.2	2472.9	3423.5	2629.9	2829.1	2971.1	1797.7	2590.52	2556.95	593.674	525.157	520.378	514.653
P70460	Vasodilator-stimulated phosphoprotein OS=Mus musculus OX=10090 GN=Vasp PE=1 SV=4	29	10	16	10	39.6	Vasp	3187.8	3726.8	3143.6	3291.9	3427.7	3084	2921.5	3366.1	3033	3355.56	3101.15	234.599	189.219	205.635	185.434
Q7TMK9	Heterogeneous nuclear ribonucleoprotein Q OS=Mus musculus OX=10090 GN=Syncrip PE=1 SV=2	20	12	18	12	69.6	Syncrip	2992.4	3242	2175.9	2928	3261.7	3269.3	3288.8	3240.3	2531.3	2920	3082.43	441.428	367.957	386.928	360.597
Q9JLB0	MAGUK p55 subfamily member 6 OS=Mus musculus OX=10090 GN=Mpp6 PE=1 SV=1	7	3	3	3	62.6	Mpp6	199.9	200.3	148.9	215.8	226.5	199.7	225.9	214.1	179.1	198.28	204.7	29.7843	20.1508	26.1071	19.7477
P60824	Cold-inducible RNA-binding protein OS=Mus musculus OX=10090 GN=Cirbp PE=1 SV=1	13	2	2	2	18.6	Cirbp	63.8	64	181.2	75.1	55.8	41.3	59.4	60.6	99.7	87.98	65.25	52.5622	24.6052	46.0728	24.1131
Q91ZX7	Prolow-density lipoprotein receptor-related protein 1 OS=Mus musculus OX=10090 GN=Lrp1 PE=1 SV=1	14	51	58	51	504.4	Lrp1	9471.2	10117.7	7143.9	8911.8	10806.5	9741.7	9719.4	10533	7924.5	9290.22	9479.65	1393.42	1103.66	1221.39	1081.59
Q3THK7	GMP synthase [glutamine-hydrolyzing] OS=Mus musculus OX=10090 GN=Gmps PE=1 SV=2	3	2	2	2	76.7	Gmps	35.8	36.2	159.6	49.9	30.9	30.3	25.4	35.8	60.7	62.48	38.05	54.7501	15.6862	47.9906	15.3725
Q9Z0Y1	Dynactin subunit 3 OS=Mus musculus OX=10090 GN=Dctn3 PE=1 SV=2	8	2	2	2	21	Dctn3	1036.9	1024.5	309.7	823.9	1182.9	1172.7	1080.3	1198.1	478.4	875.58	982.375	341.152	339.775	299.033	332.979
Q8C0Z1	Protein FAM234A OS=Mus musculus OX=10090 GN=Fam234a PE=1 SV=1	2	1	1	1	60.5	Itfg3; Fam234a	124.5	144	379.9	130.6	122	115	112.9	113.2	163.6	180.2	126.175	111.96	24.9672	98.1375	24.4679
Q61508	Extracellular matrix protein 1 OS=Mus musculus OX=10090 GN=Ecm1 PE=1 SV=2	13	5	6	5	62.8	Ecm1	408.4	374.2	457.2	415.4	339.9	364	276.4	452.4	445.1	399.02	384.475	44.3069	82.4391	38.8367	80.7903
Q9WVA4	Transgelin-2 OS=Mus musculus OX=10090 GN=Tagln2 PE=1 SV=4	70	15	37	15	22.4	Tagln2	6648.5	6531.9	6290.7	6103.4	7018.6	6731.3	6573.9	7859.1	5705.3	6518.62	6717.4	350.493	884.8	307.22	867.104
Q61334	B-cell receptor-associated protein 29 OS=Mus musculus OX=10090 GN=Bcap29 PE=1 SV=1	7	2	2	2	27.9	Bcap29	88.6	97.9	110.6	107.2	101.9	102.7	103.8	110.1	116.5	101.24	108.275	8.58038	6.37933	7.52104	6.25174
Q8BKE6	Cytochrome P450 20A1 OS=Mus musculus OX=10090 GN=Cyp20a1 PE=1 SV=1	4	1	1	1	52.1	Cyp20a1	43	54.4	43.1	56.7	40.5	43.7	42.1	45.2	53	47.54	46	7.43055	4.83529	6.51316	4.73858
Q9D1N2	Glycosylphosphatidylinositol-anchored high density lipoprotein-binding protein 1 OS=Mus musculus OX=10090 GN=Gpihbp1 PE=1 SV=1	6	1	1	1	24.6	Gpihbp1	60.4	45.8	110.2	53.3	73.3	85.5	124.6	53.7	95.3	68.6	89.775	25.3664	29.2289	22.2346	28.6443
P35279	Ras-related protein Rab-6A OS=Mus musculus OX=10090 GN=Rab6a PE=1 SV=4	25	5	5	4	23.6	Rab6a	574.2	621.4	455.5	569.3	665.3	585.8	631.8	645.4	487.2	577.14	587.55	78.418	71.5958	68.7364	70.1639
Q8K297	Procollagen galactosyltransferase 1 OS=Mus musculus OX=10090 GN=Colgalt1 PE=1 SV=2	14	5	5	5	71	Glt25d1; Colgalt1	168.8	176.5	161.5	152.6	154.6	166.5	151.5	167.9	151.7	162.8	159.4	9.95816	9.02515	8.72871	8.84465
Q9D819	Inorganic pyrophosphatase OS=Mus musculus OX=10090 GN=Ppa1 PE=1 SV=1	33	5	7	5	32.6	Ppa1	1270.3	1107.1	1174.4	1044.3	885.9	1293.5	832.3	667.3	1336.5	1096.4	1032.4	144.451	333.661	126.617	326.987
P07743	BPI fold-containing family A member 2 OS=Mus musculus OX=10090 GN=Bpifa2 PE=1 SV=1	6	1	1	1	24.7	Bpifa2	419.7	17.6	45.1	26.1	15.5	7.5	6.5	19.6	45	104.8	19.65	176.421	17.9181	154.64	17.5597
P21107	Tropomyosin alpha-3 chain OS=Mus musculus OX=10090 GN=Tpm3 PE=1 SV=3	62	38	121	10	33	Tpm3	2583.7	2447.8	1813.9	2587.4	2398.4	2214.3	1959.8	2263.8	1871.2	2366.24	2077.28	319.752	191.341	280.275	187.515
Q91VR5	ATP-dependent RNA helicase DDX1 OS=Mus musculus OX=10090 GN=Ddx1 PE=1 SV=1	16	10	14	10	82.4	Ddx1	1849.1	2042.2	2013.5	1962.7	1986.3	1862.4	1925.6	1891.5	1921.8	1970.76	1900.33	74.226	29.5307	65.062	28.9401
Q9JIZ9	Phospholipid scramblase 3 OS=Mus musculus OX=10090 GN=Plscr3 PE=1 SV=1	11	2	2	2	31.8	Plscr3	210.7	196.2	194.8	206	217.3	194.9	182.5	199.1	172.6	205	187.275	9.56896	12.0572	8.38756	11.816
Q61576	Peptidyl-prolyl cis-trans isomerase FKBP10 OS=Mus musculus OX=10090 GN=Fkbp10 PE=1 SV=2	17	9	11	9	64.7	Fkbp10	1580.3	1556.9	1435.9	1568.2	1270	1457	1202.5	1727	1513.7	1482.26	1475.05	132.072	215.702	115.766	211.388
P21956	Lactadherin OS=Mus musculus OX=10090 GN=Mfge8 PE=1 SV=3	28	12	19	12	51.2	Mfge8	3641.7	4060.5	4554	3982.6	4390	3451.7	3153.1	4006	3873.5	4125.76	3621.07	357.869	391.397	313.686	383.569
Q9Z204	Heterogeneous nuclear ribonucleoproteins C1/C2 OS=Mus musculus OX=10090 GN=Hnrnpc PE=1 SV=1	26	10	12	10	34.4	Hnrnpc	1933.6	2037.3	1719.7	2004.2	1845.4	1802.2	1882.9	1756.5	1926.6	1908.04	1842.05	128.456	76.8641	112.597	75.3268
Q9CY58	Plasminogen activator inhibitor 1 RNA-binding protein OS=Mus musculus OX=10090 GN=Serbp1 PE=1 SV=2	25	9	11	9	44.7	Serbp1	3404.7	4157.2	2996.6	3799.2	3880.4	3850.4	4238.9	3793.2	3603.1	3647.62	3871.4	452.679	266.832	396.79	261.495
P62918	60S ribosomal protein L8 OS=Mus musculus OX=10090 GN=Rpl8 PE=1 SV=2	14	4	5	4	28	Rpl8	2649.1	3233.1	1645.2	2652.2	1926.4	2425.1	2133.5	2028.1	2380.6	2421.2	2241.83	634.721	191.712	556.358	187.878
Q8BP47	Asparagine--tRNA ligase, cytoplasmic OS=Mus musculus OX=10090 GN=Nars PE=1 SV=2	11	5	7	5	64.2	Nars	581.3	599.2	542.5	571.4	625.5	607.3	569.4	636.3	538	583.98	587.75	30.9903	43.0158	27.1642	42.1555
P48725	Pericentrin OS=Mus musculus OX=10090 GN=Pcnt PE=1 SV=2	0	1	1	1	329.3	Pcnt	669.3	503	818.7	668	544.8	815.6	791.5	689.5	939.3	640.76	808.975	123.9	102.645	108.604	100.592
Q8C8R3	Ankyrin-2 OS=Mus musculus OX=10090 GN=Ank2 PE=1 SV=2	1	2	2	2	426	Ank2	122.6	108.8	133.5	122.2	124.3	124.6	116	139.7	137.8	122.28	129.525	8.82876	11.2426	7.73875	11.0177
E9Q3L2	Phosphatidylinositol 4-kinase alpha OS=Mus musculus OX=10090 GN=Pi4ka PE=1 SV=2	1	2	2	2	236.9	Pi4ka	99.7	114.8	50.5	107.1	105.1	119.6	112.6	116.9	91.6	95.44	110.175	25.6994	12.7144	22.5265	12.4601
O70433	Four and a half LIM domains protein 2 OS=Mus musculus OX=10090 GN=Fhl2 PE=1 SV=1	5	2	2	2	32.1	Fhl2	672.9	674.8	397.1	650.9	545.6	515.8	443.8	592.6	521.3	588.26	518.375	119.309	60.7892	104.579	59.5734
P15655	Fibroblast growth factor 2 OS=Mus musculus OX=10090 GN=Fgf2 PE=1 SV=1	12	2	2	2	17.1	Fgf2	62	52.3	72	62	50.3	61.5	48.6	65.4	58.9	59.72	58.6	8.73195	7.18192	7.65389	7.03828
P21845	Tryptase beta-2 OS=Mus musculus OX=10090 GN=Tpsb2 PE=1 SV=2	13	2	2	2	30.9	Tpsb2	195	155.6	208.5	159.2	122.9	165.5	158.8	142.9	210.9	168.24	169.525	34.0374	29.1662	29.8351	28.5829
P80316	T-complex protein 1 subunit epsilon OS=Mus musculus OX=10090 GN=Cct5 PE=1 SV=1	20	11	12	11	59.6	Cct5	2609.6	2835.7	1898.4	2693.2	3115.5	2705.2	2895.4	2855.1	2248.5	2630.48	2676.05	452.126	296.548	396.306	290.617
Q78IS1	Transmembrane emp24 domain-containing protein 3 OS=Mus musculus OX=10090 GN=Tmed3 PE=1 SV=1	14	3	4	3	25.4	Tmed3	514.4	768	455.9	639.1	441.5	549.6	514	554.1	530.4	563.78	537.025	138.21	18.4728	121.146	18.1033
Q6PB93	Polypeptide N-acetylgalactosaminyltransferase 2 OS=Mus musculus OX=10090 GN=Galnt2 PE=1 SV=1	14	7	7	7	64.5	Galnt2	489.5	515.5	383	467.2	457	455.7	424.2	436.2	382.7	462.44	424.7	49.7759	30.8626	43.6305	30.2453
P63330	Serine/threonine-protein phosphatase 2A catalytic subunit alpha isoform OS=Mus musculus OX=10090 GN=Ppp2ca PE=1 SV=1	15	5	6	5	35.6	Ppp2ca	604.7	543.7	285.7	534.3	695.6	612.5	563.9	624.7	396.5	532.8	549.4	152.359	105.262	133.548	103.157
P17156	Heat shock-related 70 kDa protein 2 OS=Mus musculus OX=10090 GN=Hspa2 PE=1 SV=2	45	29	49	14	69.6	Hspa2	4729.2	4908.1	3068.2	4067	3963	3707.9	3451.8	3915.8	3653.8	4147.1	3682.32	728.405	190.718	638.475	186.904
P35980	60S ribosomal protein L18 OS=Mus musculus OX=10090 GN=Rpl18 PE=1 SV=3	14	2	3	2	21.6	Rpl18	400.2	409.4	296.3	375	358.7	356.8	334	315.7	344.4	367.92	337.725	44.7972	17.3914	39.2665	17.0436
P16460	Argininosuccinate synthase OS=Mus musculus OX=10090 GN=Ass1 PE=1 SV=1	11	4	4	4	46.6	Ass1	706.5	1198.5	296.7	3957	548.8	977.5	444.8	490.5	758.6	1341.5	667.85	1498.71	248.544	1313.67	243.574
P49722	Proteasome subunit alpha type-2 OS=Mus musculus OX=10090 GN=Psma2 PE=1 SV=3	19	3	3	3	25.9	Psma2	458.3	487.8	276.8	440.3	566.1	512.9	487.2	480.5	334.5	445.86	453.775	106.047	80.7336	92.954	79.1189
P56395	Cytochrome b5 OS=Mus musculus OX=10090 GN=Cyb5a PE=1 SV=2	25	3	6	3	15.2	Cyb5; Cyb5a	1138.8	1238	627.3	1062.3	1421.3	1251.8	1258.7	1040.7	918.1	1097.54	1117.33	295.22	166.965	258.772	163.626
Q61503	5'-nucleotidase OS=Mus musculus OX=10090 GN=Nt5e PE=1 SV=2	3	1	1	1	63.8	Nt5e	62.6	46.7	34.8	55.3	44.4	48.7	32.3	43.8	46.2	48.76	42.75	10.6355	7.24822	9.32239	7.10325
O88207	Collagen alpha-1(V) chain OS=Mus musculus OX=10090 GN=Col5a1 PE=1 SV=2	5	6	7	6	183.6	Col5a1	1355.5	1521.1	1584.3	1696.6	975.7	1258.6	890.3	1495.6	2003.2	1426.64	1411.92	280.654	466.265	246.004	456.94
O35166	Golgi SNAP receptor complex member 2 OS=Mus musculus OX=10090 GN=Gosr2 PE=1 SV=2	5	1	1	1	24.7	Gosr2	46.5	28.5	54.5	35.3	38.2	33.4	28.7	29.7	43.4	40.6	33.8	10.103	6.71168	8.85564	6.57745
Q9D1M4	Eukaryotic translation elongation factor 1 epsilon-1 OS=Mus musculus OX=10090 GN=Eef1e1 PE=1 SV=1	6	1	1	1	19.8	Eef1e1	91.1	75.1	72.7	80.7	104.7	88.7	84.4	70	85.3	84.86	82.1	13.1624	8.27647	11.5373	8.11094
Q8BGZ4	Cell division cycle protein 23 homolog OS=Mus musculus OX=10090 GN=Cdc23 PE=1 SV=2	2	1	1	1	68.5	Cdc23	42.2	33.7	30.6	29.9	29.5	30.5	29	32.6	33.5	33.18	31.4	5.30537	2.0347	4.65037	1.99401
P09470	Angiotensin-converting enzyme OS=Mus musculus OX=10090 GN=Ace PE=1 SV=3	14	15	18	15	150.8	Ace	4885.6	4817.2	2150	3836.8	4924.1	5124.6	4723.9	5455.7	3136.8	4122.74	4610.25	1191.62	1026.86	1044.5	1006.32
Q80TH2	Erbin OS=Mus musculus OX=10090 GN=Erbin PE=1 SV=3	1	1	1	1	157.2	Erbb2ip; Erbin	79.9	75.1	55.1	67.1	93.6	68.8	79.1	94.1	55.5	74.16	74.375	14.3603	16.3171	12.5874	15.9908
Q8CFX1	GDH/6PGL endoplasmic bifunctional protein OS=Mus musculus OX=10090 GN=H6pd PE=1 SV=2	6	3	4	3	88.9	H6pd	258.2	296.7	250.5	294.1	372.4	294.4	300.3	260.9	261.6	294.38	279.3	48.2883	20.983	42.3265	20.5633
Q9WVL7	C-X-C motif chemokine 15 OS=Mus musculus OX=10090 GN=Cxcl15 PE=1 SV=1	4	1	2	1	19.1	Cxcl15; Il8	181.1	302.7	187.8	240.5	295.3	232.1	245.8	261.3	260	241.48	249.8	57.3863	13.7305	50.3013	13.4559
O89053	Coronin-1A OS=Mus musculus OX=10090 GN=Coro1a PE=1 SV=5	6	3	4	2	51	Coro1a	309.4	264	280.5	359.1	413.1	290.2	410.2	310.7	270.7	325.22	320.45	60.9688	62.0222	53.4415	60.7817
O09110	Dual specificity mitogen-activated protein kinase kinase 3 OS=Mus musculus OX=10090 GN=Map2k3 PE=1 SV=2	5	2	2	2	39.3	Map2k3	185.4	199.5	177.9	191.9	221	181	179.2	239.6	187.1	195.14	196.725	16.5101	28.7826	14.4717	28.2069
Q8BTZ7	Mannose-1-phosphate guanyltransferase beta OS=Mus musculus OX=10090 GN=Gmppb PE=1 SV=1	5	1	1	1	39.9	Gmppb	120.7	126.4	87.2	132.1	100.3	112.9	101.3	105	109.5	113.34	107.175	18.9077	5.08027	16.5734	4.97867
Q99L43	Phosphatidate cytidylyltransferase 2 OS=Mus musculus OX=10090 GN=Cds2 PE=1 SV=1	13	4	4	4	51.3	Cds2	595.2	598.9	324.4	535.3	605.3	601	595.6	672	458.9	531.82	581.875	119.322	89.0683	104.591	87.287
P98156	Very low-density lipoprotein receptor OS=Mus musculus OX=10090 GN=Vldlr PE=1 SV=1	2	2	2	2	96.3	Vldlr	83.7	84	105.8	85.6	84.1	86.2	81	77.9	90.4	88.64	83.875	9.62097	5.53617	8.43315	5.42545
Q9CXA2	Trans-L-3-hydroxyproline dehydratase OS=Mus musculus OX=10090 GN=L3hypdh PE=1 SV=1	5	1	1	1	37.8	L3hypdh	34.2	32.8	24	30.4	30.2	27.4	26.1	28.7	27.2	30.32	27.35	3.9105	1.06615	3.4277	1.04482
Q03958	Prefoldin subunit 6 OS=Mus musculus OX=10090 GN=Pfdn6 PE=1 SV=1	12	2	3	2	14.4	H2-Ke2; Pfdn6	339.3	380.5	252	347.5	422.3	371.5	345.7	370.3	303.3	348.32	347.7	62.9845	31.8986	55.2083	31.2606
Q8R1G6	PDZ and LIM domain protein 2 OS=Mus musculus OX=10090 GN=Pdlim2 PE=1 SV=1	3	1	1	1	37.7	Pdlim2	119.7	146.2	72.9	109.1	194.2	118.5	132.6	150.2	80.2	128.42	120.375	45.2076	29.7575	39.6262	29.1624
Q8BSY0	Aspartyl/asparaginyl beta-hydroxylase OS=Mus musculus OX=10090 GN=Asph PE=1 SV=1	21	12	20	12	83	Asph	1277.7	1533	1196.9	1339.2	1256.7	1220.2	1281.9	1244.6	1299.7	1320.7	1261.6	129.117	35.9011	113.176	35.183
Q8BHD7	Polypyrimidine tract-binding protein 3 OS=Mus musculus OX=10090 GN=Ptbp3 PE=1 SV=1	5	3	3	2	56.7	Ptbp3; Rod1	326.6	365.6	137.3	319.1	342.7	377.6	365.6	417.8	227.9	298.26	347.225	91.7267	82.6228	80.402	80.9703
P02301	Histone H3.3C OS=Mus musculus OX=10090 GN=H3f3c PE=3 SV=3	33	8	21	1	15.3	H3f3c; Gm7426	6400	6605.8	21513.8	5985.4	5704.2	5592.2	5840.1	5812.1	7656.5	9241.84	6225.23	6869.23	960.601	6021.14	941.389
Q05CL8	La-related protein 7 OS=Mus musculus OX=10090 GN=Larp7 PE=1 SV=2	3	1	1	1	64.8	Larp7	53.1	32.8	62.7	47.1	51.1	36.4	39.2	34	48.7	49.36	39.575	10.8894	6.4438	9.54494	6.31492
Q8VED9	Galectin-related protein OS=Mus musculus OX=10090 GN=Lgalsl PE=1 SV=1	8	1	1	1	18.9	Lgalsl	150.2	129.6	109.9	123.5	152.1	149.4	133	166.3	104.9	133.06	138.4	18.0004	26.1459	15.778	25.623
Q9QZU9	Ubiquitin/ISG15-conjugating enzyme E2 L6 OS=Mus musculus OX=10090 GN=Ube2l6 PE=1 SV=3	5	1	1	1	17.8	Ube2l6	75.7	106.2	340.2	188.6	69.9	44.4	43	45.4	308.1	156.12	110.225	113.285	131.92	99.2984	129.282
O35215	D-dopachrome decarboxylase OS=Mus musculus OX=10090 GN=Ddt PE=1 SV=3	30	2	5	2	13.1	Ddt	307.4	263.5	265.8	299.8	282.4	300	249.1	256.7	261.9	283.78	266.925	19.6914	22.6678	17.2603	22.2144
Q91Y97	Fructose-bisphosphate aldolase B OS=Mus musculus OX=10090 GN=Aldob PE=1 SV=3	4	1	1	1	39.5	Aldob	29.9	42.8	33.1	103.1	24.5	41.2	25.7	30.8	47.9	46.68	36.4	32.2343	10.019	28.2546	9.8186
Q64487	Receptor-type tyrosine-protein phosphatase delta OS=Mus musculus OX=10090 GN=Ptprd PE=1 SV=3	1	1	1	1	214.3	Ptprd	92.1	99	61.3	83.5	73	81.9	65.9	80.9	74.2	81.78	75.725	15.0209	7.38845	13.1664	7.24068
Q5XJY5	Coatomer subunit delta OS=Mus musculus OX=10090 GN=Arcn1 PE=1 SV=2	28	13	16	13	57.2	Arcn1	1829.6	1925.7	1650.4	1879.1	1756.1	1810.1	1671.5	1743.2	1799.4	1808.18	1756.05	108.289	63.5464	94.9197	62.2755
P55302	Alpha-2-macroglobulin receptor-associated protein OS=Mus musculus OX=10090 GN=Lrpap1 PE=1 SV=1	21	9	11	9	42.2	Lrpap1	2936.2	3450.9	2348.9	3140.1	2763.5	2915.1	2567.4	2684.1	2690.7	2927.92	2714.32	412.582	145.338	361.644	142.431
P59108	Copine-2 OS=Mus musculus OX=10090 GN=Cpne2 PE=1 SV=1	5	2	2	2	61	Cpne2	311.5	363.3	104.6	288.3	374.6	354	338.4	380.7	204.1	288.46	319.3	108.808	78.761	95.3742	77.1858
Q9CPT4	Myeloid-derived growth factor OS=Mus musculus OX=10090 GN=Mydgf PE=1 SV=1	9	2	2	2	18	D17Wsu104e; Mydgf	125.2	140.8	94.8	126.1	157.4	128.9	152.8	127	106.3	128.86	128.75	23.1203	19.0218	20.2658	18.6414
P60843	Eukaryotic initiation factor 4A-I OS=Mus musculus OX=10090 GN=Eif4a1 PE=1 SV=1	44	14	19	5	46.1	Eif4a1	4060.5	4016	2610.2	3783	4483.6	4380.7	4157.7	4159.8	2985.2	3790.66	3920.85	706.63	632.481	619.388	619.832
Q8R4Y4	Stabilin-1 OS=Mus musculus OX=10090 GN=Stab1 PE=1 SV=1	0	1	1	1	276.1	Stab1	199.7	318.6	203.1	410.8	22.7	77.1	27.5	24.5	634.4	230.98	190.875	145.901	296.665	127.888	290.732
P04441	H-2 class II histocompatibility antigen gamma chain OS=Mus musculus OX=10090 GN=Cd74 PE=1 SV=3	4	1	1	1	31.5	Cd74	47.8	37.1	51.4	44	69.8	45.1	46.4	66.4	33.8	50.02	47.925	12.2602	13.5542	10.7465	13.2831
P60710	Actin, cytoplasmic 1 OS=Mus musculus OX=10090 GN=Actb PE=1 SV=1	51	23	303	9	41.7	Actb	8996.6	8672.9	6208.9	9230.4	8124.2	7867.1	6627.3	8347.2	6520.2	8246.6	7340.45	1212.36	907.799	1062.68	889.643
Q9WV69	Dematin OS=Mus musculus OX=10090 GN=Dmtn PE=1 SV=1	6	3	3	3	45.4	Dmtn; Epb4.9	179	165.7	740.2	268.4	206.6	130.8	127.9	148.4	358.3	311.98	191.35	242.62	111.668	212.666	109.435
P80317	T-complex protein 1 subunit zeta OS=Mus musculus OX=10090 GN=Cct6a PE=1 SV=3	21	10	12	10	58	Cct6a	1859.4	2103	1410	1951.9	2256.2	1964.8	2031.1	2023.1	1715.8	1916.1	1933.7	320.637	148.242	281.051	145.277
P63321	Ras-related protein Ral-A OS=Mus musculus OX=10090 GN=Rala PE=1 SV=1	34	5	6	4	23.5	Rala	638.8	552.2	502.1	580.6	573.3	580.2	604.2	588.5	651.7	569.4	606.15	49.4524	31.9559	43.3469	31.3167
O89112	LanC-like protein 1 OS=Mus musculus OX=10090 GN=Lancl1 PE=1 SV=1	6	2	3	2	45.3	Lancl1	248.6	217.4	133.5	185.1	156.6	197.6	145.4	193.7	155.1	188.24	172.95	46.1006	26.5569	40.4089	26.0258
Q3TAS6	ER membrane protein complex subunit 10 OS=Mus musculus OX=10090 GN=Emc10 PE=2 SV=2	6	2	2	2	27	Emc10	633.8	357.3	631.9	567.1	720.4	594.1	430.5	947.6	559.3	582.1	632.875	136.967	221.302	120.057	216.876
P10922	Histone H1.0 OS=Mus musculus OX=10090 GN=H1f0 PE=2 SV=4	25	5	10	5	20.8	H1f0	3649.2	4267.1	4224.8	4202.6	3148.9	3276	3090	3703.7	5190.5	3898.52	3815.05	489.608	952.284	429.161	933.238
Q8R0H9	ADP-ribosylation factor-binding protein GGA1 OS=Mus musculus OX=10090 GN=Gga1 PE=1 SV=1	2	1	1	1	69.9	Gga1	130.7	127.3	153.8	140.8	137.9	140.5	140.3	164.5	144	138.1	147.325	10.3104	11.5754	9.03749	11.3439
Q922U2	Keratin, type II cytoskeletal 5 OS=Mus musculus OX=10090 GN=Krt5 PE=1 SV=1	3	2	4	1	61.7	Krt5	125.4	42.7	1173.1		51.7	25.2	46.5	31.2	38.6	348.225	35.375	551.163	9.22185	483.116	9.03741
Q3TTY5	Keratin, type II cytoskeletal 2 epidermal OS=Mus musculus OX=10090 GN=Krt2 PE=1 SV=1	6	4	5	4	70.9	Krt2	707.1	511.2	7865.3	345.3	563.3	389.9	407.8	494.5	456.1	1998.44	437.075	3282.22	47.4064	2877	46.4582
P97821	Dipeptidyl peptidase 1 OS=Mus musculus OX=10090 GN=Ctsc PE=1 SV=1	3	1	1	1	52.3	Ctsc	10.9	13.1	72.7	16.8	17.5	11.3	10.8	9.7	16.2	26.2	12	26.1343	2.87866	22.9077	2.82108
P28271	Cytoplasmic aconitate hydratase OS=Mus musculus OX=10090 GN=Aco1 PE=1 SV=3	13	12	12	12	98.1	Aco1	2150.8	1815.3	1530.7	1790.6	2222.9	2221.7	1933.1	1915.5	1617.4	1902.06	1921.92	284.02	246.824	248.954	241.888
[truncated: 1,115 more rows]
